# Supplementary material for: Using repeated home-based HIV testing services to reach and diagnose HIV infection among persons who have never tested for HIV, Chókwè health demographic surveillance system, Chókwè district, Mozambique, 2014–2017
Source: PLoS One. 2020 Nov 20;15(11):e0242281. doi: 10.1371/journal.pone.0242281 (PMC7678994; doi:10.1371/journal.pone.0242281)
Supplement: S1 Data — (XLS) [file pone.0242281.s006.xls]

## Sheet: round1
age	MARITAL	knwldg3	knwldg4	knwldg5	knwldg6	knwldg7	knwldg9	knwldg10	knwldg11	knwldg12	knwldg13	belief1	belief2	belief3	belief4	belief5	belief6	stg1	stg2	stg3	stg4	stg5	stg6	stg7	stg8	sex2	sex3	sex4	sex5	sex6	sex7	sex10	sex11	vlnce1	vlnce2	drug1	drug2	sti2	test13	test18	m_sexpartner	Sex	FinalHIVresult	c2weight	sex1	test1	test2	test3	test4
20	1	1	1	1	1	1	1	1	3	0		88	88	88	88	88	88	1	1	2	3	2	1	3	4	1	0	0	0	0	1	1	1	0	0	0	0	88	88	3	0	2	0	1.27887	1	1
24	1	9999	1	1	1	1	1	2	2	1	99	99	0	0	1	1	1	1	1	1	1	1	5	3	1	0	1	0	0	0	2	1	1	1	0	0	0	88	88	1	0	2		1.27887	1	1
20	1	9999	99	1	1	1	1	2	3	1	2	1	0	0	1	1	1	1	1	1	1	1	1	1	1	0	1	0	0	0	2	1	1	0	0	0	0	88	1	88	0	2	0	1.27887	1	0	0	0	0
30	2	1	0	1	1	1	1	3	3	1	3	1	0	1	0	1	1	1	1	1	1	1	1	1	1	1	0	0	0	0	1	0	1	0	0	0	0	88	88	1	0	2	0	1.09949	1	1
18	1	9999	1	0	0	0	1	2	3	1	3	1	0	0	0	1	1	1	1	1	1	1	5	1	1	1	0	0	0	0	2	1	1	1	0	0	0	88	88	1	0	2	0	1.27887	1	1
30	3	12	1	1	1	0	1	2	99	1	3	1	0	1	0	1	1	1	1	1	1	1	1	1	1	1	0	0	0	0	1	0	1	0	0	0	0	88	88	1	0	2	0	1.09949	1	1
32	1	300	1	1	1	1	0	3	3	1	3	1	0	0	0	1	0	1	2	3	3	4	5	1	3	1	2	1	0	0	2	0	0	1	1	0	1	88	88	3	1	2		1.09949	1	1
27	3	100	1	1	1	1	1	2	1	1	1	1	0	0	0	1	1	1	1	1	1	1	1	1	5	3	0	0	0	0	1	0	1	0	0	0	0	88	88	5	1	1	0	1.48243	1	1
37	3	3	1	1	1	1	1	2	2	1	2	1	0	0	0	1	1	3	1	3	1	1	3		4	5	0	1	0	0	1	0	1	1	0	1	1	0	88	1	1	1		1.77713	1	1
31	3	9999	1	1	1	1	1	2	99	1	2	1	0	0	1	1	1	1	1	1	1	1	1	1	1	1	0	0	0	0	1	1	1	0	0	0	0	88	88	1	0	2	0	1.09949	1	1
20	1	10	1	1	1	1		1	2	1	3	1	0	0	0	0	0	2	1	3	1	4	2	2	5	1	1	0	0	0	1	0	1	0	0	0	0	1	88	3	1	2	0	1.27887	1	1
37	3	9999	1	1	1	99	1	2	99	1	3	1	0	1	0	1	1	1	1	1	1	1	1	1	1	1	0	0	0	0	1	0	0	0	0	0	0	88	0	88	0	1		1.77713	1	0	0	0	0
24	1	9999	1	0	0	1	1	2	2	1	2	1	0	0	0	1	1	1	1	1	1	1	1	1	1	1	0	0	0	0	2	0	0	1	0	0	0	88	1	88	0	1	0	1.43598	1	0	1	0	0
29	3	1	1	1	1	1	0	3	3	1	3	1	0	0	0	0	0	3	3	3	3	3	2	2	4	1	0	0	0	0	1	1	0	0	0	0	0	1	1	88	0	2	0	1.09949	1	0	0	0	0
29	3	1	1	1	1	1	1	2	2	1	1	1	0	0	0	0	1	1	1	1	1	1	1	1	1	1	0	0	0	0	1	1	1	1	0	0	0	1	88	1	0	2	1	1.09949	1	1
29	2	9	1	1	1	1	0	3	3	1	3	1	0	0	1	0	0	1	1	2	4	1	1	1	1	1	0	0	0	0	1	1	1	0	0	0	0	88	88	3	0	1		1.48243	1	1
27	5	9999	99	1	0	1	1	2	2	0		88	88	88	88	88	88	3	1	1	1	1	1	1	5	1	0	0	0	0	2	0	1	0	0	0	0	1	88	2	0	2	1	1.09949	1	1
24	3	0	1	1	1	1	1	2	3	1	2	1	0	0	0	0	1	1	1	1	1	1	1	1	1	1	0	0	0	0	1	0	1	0	0	0	0	0	88	1	0	2	0	1.27887	1	1
38	3	9999	1	99	0	0	1	2	3	1	3	1	0	0	0	1	1	1	1	1	1	1	1	1	1	1	0	0	0	0	1	0	0	0	0	0	0	88	88	2	0	2	0	1.41814	1	1
27	3	0	1	1	1	1	1	2	2	1	2	1	0	0	0	0	0	1	1	1	1	1	1	1	1	1	0	0	0	0	1	0	1	0	0	0	0	1	88	1	0	2	0	1.09949	1	1
24	3	0	1	1	1	1	1	2	2	1	3	1	0	0	0	0	1	1	1	1	1	1	1	1	1	1	0	0	0	0	1	0	0	0	0	0	0	88	88	1	0	2	0	1.27887	1	1
21	3	1	1	1	1	1	1	2	2	1	2	1	0	1	0	1	1	1	1	1	1	1	1	1	5	1	0	0	0	0	1	1	1	1	1	0	0	1	88	1	0	2	0	1.27887	1	1
30	3	1	1	1	1	1	1	2	2	1	3	1	0	0	0	0	1	1	1	1	1	1	1	1	1	1	0	0	0	0	1	1	1	0	0	0	0	88	88	1		2	1	1.09949		1
19	1	0	1	1	1	1	1	2	99	1	99	1	0	0	0	0	1	1	1	1	1	1	1	1	1	2	1	0	0	0	1	1	0	0	0	0	0	88	88	1	1	2	0	1.27887	1	1
50	6	2	1	1	1	1	1	2	2	1	2	1	0	0	0	0	1	1	1	1	1	1	1	1	1	0	0	0	0	0	88	88	88	0	0	0	0	88	88	1	0	2	1	1.37863	1	1
27	3	0	1	1	1	1	1	2	2	1	3	1	0	0	0	0	1	1	1	1	1	1	1	1	1	1	2	0	0	0	1	0	1	0	0	0	0	1	88	1	1	2	0	1.09949	1	1
36	3	5	1	1	1	1	1	2	3	1	2	1	0	0	0	0	1	1	1	1	1	1	1	1	1	3	0	0	0	0	1	1	1	0	0	0	0	88	88	1	1	1	0	1.77713	1	1
31	3	2	1	1	1	1	1	2	3	1	3	1	0	0	0	0	1	1	1	1	1	1	1	1	1	1	0	0	0	0	1	1	1	0	0	0	0	1	88	1	0	2	1	1.09949	1	1
28	1	3	1	1	1	1	1	2	3	1	3	1	0	0	0	0	1	1	1	1	1	1	1	1	1	2	3	1	0	0	1	1	0	0	0	0	0	88	88	1	1	2	1	1.09949	1	1
56	6	5	1	1	1	1	1	2	2	1	3	1	0	0	0	0	1	1	1	1	1	1	1	1	1	1	0	0	0	0	1	0	1	0	0	0	0	0	88	1	0	2	0	1.37863	1	1
30	3	0	1	1	1	1	1	2	2	1	3	1	0	0	0	0	1	1	1	1	1	1	1	1	1	1	0	0	0	0	1	0	1	0	0	0	0	88	88	1	0	2	0	1.09949	1	1
30	3	2	1	1	1	1	1	2	2	1	3	1	0	0	0	0	1	1	1	1	1	1	1	1	1	1	0	0	0	0	1	0	1	0	0	0	0	88	88	1	0	2	1	1.09949	1	1
29	1	9999	1	1	1	1	1	2	99	1	99	1	0	0	1	1	1	1	1	1	1	1	1	1	1	1	0	1	0	0	2	0	1	0	0	0	0	88	88	2	1	2	0	1.09949	1	1
35	3	0	1	1	1	1	1	2	2	1	1	1	0	0	0	1	1	1	1	1	2	1	1	1	5	1	0	0	0	0	1	0	0	1	1	0	0	0	88	2	0	2	0	1.41814	1	1
26	3	0	99	99	1	1	0	99	99	0		88	88	88	88	88	88	3	3	3	3	3	1	1	1	1	0	0	0	0	1	0	1	0	0	0	0	88	88	1	0	2	0	1.09949	1	1
29	3	0	1	1	1	1	1	2	2	1	2	1	0	0	0	0	1	1	1	1	1	1	1	1	5	1	0	0	1	0	1	0	1	0	0	0	0	88	88	7	1	1		1.48243	1	1
39	6	0	1	1	1	1	1	2	3	1	3	1	0	0	0	1	1	1	1	1	2	1	1	1	5	1	0	0	0	0	2	0	0	0	0	0	0	1	1	88	0	2	0	1.41814	1	0	1	1	0
24	3	0	1	1	1	1	1	2	2	1	2	1	0	0	0	1	1	1	1	1	2	1	1	1	5	1	0	0	0	0	1	0	1	0	0	0	0	1	88	1	0	1	1	1.43598	1	1
21	6	0	1	1	1	1	1	2	2	1	3	1	0	0	0	0	0	1	1	1	1	1	1	1	1	1	0	0	0	0	1	0	0	0	0	0	0	88	88	1	0	2	0	1.27887	1	1
32	5	0	1	1	1	1	1	2	2	1	2	1	0	0	0	0	1	1	1	1	1	1	1	1	1	1	1	0	0	0	2	1	1	0	0	0	0	1	88	1	1	2	0	1.09949	1	1
25	3	0	1	1	1	1	1	2	3	1	3	1	0	0	0	0	1	1	1	1	1	1	1	1	1	1	0	0	0	0	1	0	1	0	0	0	0	88	88	1	0	2	0	1.09949	1	1
19	3	6	1	1	1	1	1	2	2	1	2	1	0	0	0	0	1	1	1	1	1	2	1	1	5	1	0	0	0	0	1	0	1	0	0	0	0	88	88	1	0	2	0	1.27887	1	1
46	6	9999	1	0	99	99	1	2	99	1	2	1	0	0	0	1	1	1	1	1	1	1	1	1	1	0	0	0	0	0	88	88	88	0	0	0	0	88	88	1	0	2	1	1.37863	1	1
18	1	3	99	99	99	0	1	2	3	0		88	88	88	88	88	88	1	1	1	1	1	1	1	1	5	0	2	0	0	2	1	0	0	0	0	0	88	1	88	1	1	0	1.43598	1	0	0	0	0
37	3	9999	0	1	1	1	1	2	2	1	2	1	0	0	0	1	1	1	1	1	1	1	1	1	5	1	0	0	0	0	2	0	1	1	1	0	0	1	88	1	0	2	0	1.41814	1	1
18	1	9999	0	0	99	1	1	2	2	1	2	1	0	0	0	1	1	1	1	1	3	3	3	1	5	1	0	0	0	0	1	1	1	1	0	0	0	88	88	1	0	2	0	1.27887	1	1
31	5	1	1	1	1	1	1	2	2	1	3	1	0	0	0	0	1	1	1	1	1	1	1	1	1	1	0	0	0	0	2	1	1	0	0	0	0	88	88	2	0	2	1	1.09949	1	1
19	1	1	1	1	99	1	1	2	3	1	2	1	0	0	0	1	1	1	1	1	1	1	1	1	1	1	1	0	0	0	2	1	1	0	1	0	0	1	88	4	1	2	0	1.27887	1	1
23	1	5	1	1	1	1	99	99	99	0		88	88	88	88	88	88	1	1	1	1	1	1	3	4	7	2	0	0	0	1	1	1	0	0	0	0	88	88	2	1	1	0	1.43598	1	1
33	3	1	1	1	1	1		3	3	0		88	88	88	88	88	88	1	1	2	4	3	1	3	5	1	2	2	2	2	1	1	0	0	0	0	0	1	88	3	1	2	0	1.09949	1	1
44	3	3	0	1	1	1	0	3	3	1	3	99	99	99	1	99	99	1	3	5	3	2	1	3	5	0	0	0	0	0	88	88	88	0	0	0	0	88	88	3	0	2	1	1.41814	1	1
25	3	9999	1	1	1	1	1	2	2	1	99	1	0	0	1	1	1	1	1	1	1	1	1	1	5	1	0	0	0	0	1	0	1	0	0	0	0	1	88	1	0	2	1	1.09949	1	1
18	3	0	1	1	1	1	1	2	3	1	99	1	0	0	0	0	0	1	1	1	1	1	1	1	1	1	0	0	0	0	1	1	0	0	0	0	0	88	88	1	0	2	0	1.27887	1	1
35	5	9999	0	1	1	1	1	2	2	1	3	1	0	0	1	1	1	1	5	1	5	5	1	1	1	2	0	0	0	0	2	1	0	0	0	0	0	1	88	2	1	2	1	1.41814	1	1
22	3	9999	1	1	99	1	1	99	99	1	3	1	0	0	0	1	1	1	1	1	1	1	1	1	1	1	0	0	0	0	1	0	0			0	0	88	88	1	0	2	0	1.27887	1	1
26	2	9999	1	1	1	1	1	2	3	1	2	1	0	0	0	99	1	1	1	1	1	1	1	1	1	0	0	1	0	0	1		1	0	0	0	0	88	88	1	0	2	0	1.09949	1	1
28	3	9999	1	1	99	1	1	99	1	0		88	88	88	88	88	88	1	5	1	1	1	1	1	1	1	1	0	0	0	2	1	0	0	0	0	0	88	88	3	1	1	1	1.48243	1	1
30	3	4	1	1	1	1	1	99	99	1	1	1	0	0	1	1	1	1	1	1	1	1	1	1	5	1	0	0	0	0	1	0	1	0	0	0	0	88	88	1	0	2	1	1.09949	1	1
21	3	1	1	99	99	1	1	2	2	1	99	1	99	0	0	1	1	1	1	1	1	1	1	1	1	1	0	0	0	0	1	0	1	0	0	0	0	88	88	1	0	2	0	1.27887	1	1
20	3	9999	1	1	99	1	1	2	2	1	99	1	0	0	0	1	1	1	1	1	1	1	1	1	1	0	0	1	0	0	1	0	0	0	0	0	0	88	88	2	0	2	0	1.27887	1	1
25	3	9999	1	1	1	1	1	2	2	1	2	1	0	0	1	1	1	1	1	1	1	1	1	1	1	1	0	0	0	0	1	0	0	0	0	0	0	88	88	2	0	2	1	1.09949	1	1
20	3	0	1	1	1	1	1	2	2	1	3	1	0	0	0	0	1	1	1	1	1	1	1	1	1	1	0	0	0	0	1	0	0	0	0	0	0	88	88	2	0	2	0	1.27887	1	1
53	3	10	1	99	99	99	1	2	2	1	1	1	0	0	1	1	1	1	1	1	1	1	1	1	1	1	0	0	0	0	1	0	1	0	0	0	0	0	88	1	0	1	1	1.69517	1	1
25	3	3	1	1	0	1	1	2	2	1	2	1	0	0	0	1	1	1	1	1	1	1	1	1	1	0	0	1	0	0	1	0	1	0	0	0	0	0	88	1	0	2	1	1.09949	1	1
22	3	1	1	0	0	0	1	2	2	1	1	1	0	0	0	1	1	1	1	1	1	1	1	1	5	1	0	0	0	0	1	1	1	1	0	0	0	1	88	1	0	2		1.27887	1	1
37	3	9999	1	1	1	1	1	99	99	1	3	1	0	0	1	1	1	1	1	1	1	1	1	1	1	0	1	0	0	0	1		1			0	0	0	88	1	0	2		1.41814	1	1
30	3	0	1	1	1	1	1	2	3	1	1	1	0	0	0	0	1	1	1	1	1	1	1	1	1	1	0	0	0	0	1	0	1	0	0	0	0	88	88	1	0	2	1	1.09949	1	1
31	3	0	1	1	1	1	1	2	2	1	3	1	0	0	0	0	1	1	1	1	1	1	1	1	1	2	3	0	0	0	1	1	1	0	0	0	0	0	1	88	1	1	1	1.48243	1	0	0	1	0
30	3	9999	1	1	1	99	1	99	99	1	99	1	0	0	0	1	1	1	1	1	1	1	1	1	1	1	0	0	0	0	1	0	0	0	0	0	0	88	88	1	0	2	0	1.09949	1	1
45	3	9999	0	1	0	1	1	2	2	1	99	1	0	1	1	1	1	1	1	1	1	1	1	1	5	1	0	0	0	0	1	0	1	0	0	0	0	88	88	3	0	1	0	1.69517	1	1
38	3	5	0	1	1	1	1	2	2	1	99	1	0	1	1	1	1	1	1	1	1	1	1	1	5	1	0	0	0	0				0	0	0	0	88	88	1	0	2	0	1.41814	1	1
36	3	5	1	1	1	1	1	2	2	1	2	1	0	1	1	1	1	1	1	1	1	1	1	1	5	1	0	0	0	0	1	0	1	0	0	0	0	1	88	4	0	2		1.41814	1	1
22	3	9999	1	1	1	1	1	2	99	1	3	1	0	0	0	0	1	1	1	1	1	1	1	1	1	1	0	0	0	0	1	0	1	0	0	0	0	88	88	1	0	2		1.27887	1	1
28	3	3	1	1	1	1	1	99	99	1	2	1	0	0	0	1	1	1	1	1	1	1	1	1	5	2	1	0	0	0	1	0	1	0	0	0	0	0	88	1	1	1	1	1.48243	1	1
24	3	10	0	1	1	1	1	99	2	1	2	1	0	99	0	1	1	1	1	1	1	1	1	1	5	1	0	0	0	0	1	1	1	0	0	0	0	88	88	2	0	2	0	1.27887	1	1
59	3	1	1	1	1	0	0	1	1	1	2	1	0	1	0	1	1	1	1	1	3	1	1	1	5	0	0	0	0	0	88	88	88	0	0	0	0	88	88	1	0	2	1	1.37863	1	1
26	3	5	1	1	0	1	1	1	1	1	2	1	0	99	1	1	1	1	1	1	1	1	1	1	5	1	0	0	0	0	1	1	1	0	0	0	0	88	88	1	0	2	0	1.09949	1	1
32	3	9999	0	1	1	1	1	2	2	0		88	88	88	88	88	88	1	1	1	1	1	1	1	5	1	0	0	0	0	1	0	0	0	0	0	1	88	88	5	0	1	0	1.48243	1	1
23	1	9999	0	0	99	99	1	2	2	1	2	1	0	0	0	1	1	3	1	1	1	1	1	1	5	1	0	0	0	0	2	1	0	0	0	0	0	1	1	88	0	1	0	1.43598	1	0	1	0	0
20	3	9999	99	99	0	1	0	2	2	1	2	1	0	0	1	1	1	1	1	1	1	1	1	1	5	1	0	0	0	0	1	0	1	0	0	0	0	1	88	4	0	2	0	1.27887	1	1
49	3	2	0	1	1	1	1	2	2	1	3	1	0	1	0	1	1	1	1	1	1	1	1	1	5	1	0	0	0	0	1	0	1	0	0	0	0	0	88	4	0	2	0	1.37863	1	1
30	3	9999	1	1	99	1	1	2	2	1	2	1	0	99	0	1	1	1	1	1	1	1	1	1	5	1	0	0	0	0	1	0	1	1	1	0	0	1	88	1	0	2	0	1.09949	1	1
17	3	9999	99	1	0	1	0	99	99	1	2	99	0	0	0	1	1	5	5	1	1	1	1	1	5	1	0	0	0	0	1	0	1	1	1	0	0	1	88	1	0	2	0	1.27887	1	1
35	3	9999	0	1	1	1	1	2	2	1	2	1	0	1	0	1	1	1	1	1	1	1	1	1	5	1	0	0	0	0	1	0	1	0	0	0	0	88	88	1	0	2	0	1.41814	1	1
26	3	1	0	99	0	1	99	2	2	1	99	1	0	0	0	1	1	1	1	3	3	3	3	3	3	1	0	0	0	0	1	0	0	0	0	0	0	88	88	6	0	1	0	1.48243	1	1
29	3	9999	0	1	1	1	1	2	2	1	2	1	0	0	0	1	1	1	1	1	3	1	1	1	5	4	0	0	0	0	1	0	1	0	0	0	0	1	88	1	1	1		1.48243	1	1
32	3	9999	99	1	1	1	1	2	2	1	2	1	0	0	0	1	1	1	1	1	1	1	1	1	5	10	0	0	0	0	1	0	1	0	0	1	1	1	88	3	1	1	1	1.48243	1	1
29	3	9999	1	1	0	1	1	2	2	1	2	1	0	1	0	1	1	1	1	1	1	1	1	1	5	0	0	0	0	0	88	88	88	0	0	0	0	1	88	1	0	2	0	1.09949	1	1
31	3	2	0	1	1	1	1	2	2	1	2	1	0	1	1	1	1	1	1	1	3	1	1	1	5	1	0	0	0	0	1	1	1	1	1	0	0	88	88	1	0	2	0	1.09949	1	1
26	3	9999	1	99	99	1	1	2	2	1	2	1	0	0	1	1	1	2	1	1	1	1	1	1	5	1	0	0	0	0	1	0	1	1	1	0	0	1	88	1	0	2		1.09949	1	1
54	4	9999	0	1	1	1	1	2	2	1	2	1	0	1	0	1	1	1	1	1	1	1	3	3	5	1	0	0	0	0	2	1	0	0	0	0	0	0	88	4	0	2	0	1.37863	1	1
45	3	0	1	99	99	99	1	99	99	0		88	88	88	88	88	88	1	1	1	1	1	1	1	1	1	0	0	0	0	1	0	0	0	0	0	0	88	88	1	0	2	0	1.37863	1	1
50	3	0	1	1	1	1	1	1	1	0		88	88	88	88	88	88	1	1	1	1	1	1	1	1	1	0	0	0	0	1	0	0	0	0	0	0	88	0	88	0	2	0	1.37863	1	0	1	0	0
17	1	8888	88	88	88	88	88			88		88	88	88	88	88	88									88	88	88	88	88	88	88	88	88	88	0	0	88	88	1	0	1	0	1.43598	0	1
54	3	0	0	1	1	1	1	99	99	1	3	1	0	0	0	1	1	3	2	2	2	2	2	2	2	0	0	0	0	0	88	88	88	0	0	0	0	1	1	88	0	2	1	1.37863	1	0	0	0	0
27	3	0	1	1	1	1	1	2	99	1	3	1	99	0	0	1	1	2	1	1	1	1	1	1	1	1	0	0	0	0	1	0	0	0	0	0	0	1	88	2	0	2	0	1.09949	1	1
26	3	0	1	1	1	1	1	2	3	1	3	1	0	0	0	0	1	2	2	2	2	2	2	2	2	1	0	0	0	0	1	0	0	1	1	0	0	1	88	1	0	2	0	1.09949	1	1
23	1	0	1	1	1	1	1	2	2	1	2	1	0	0	0	1	1	1	1	1	2	1	1	1	5	1	0	0	0	0	1	0	1	1	0	0	0	1	88	1	0	2	1	1.27887	1	1
19	3	0	1	1	1	1	1	2	2	1	2	1	0	0	0	0	1	1	1	1	1	1	1	1	5	1	0	0	0	0	1	0	0	0	0	0	0	88	88	2	0	2	0	1.27887	1	1
20	3	0	1	1	1	1	1	2	2	1	2	1	0	0	0	1	1	1	1	1	1	5	1	1	5	1	0	0	0	0	1	1	0	0	0	0	0	88	88	1	0	2	0	0.833551	1	1
43	3	3	1	0	1	1	1	2	3	1	2	1	0	0	0	0	1	1	1	1	1	1	1	1	1	2	3	0	0	0	1	0	1	0	0	0	0	88	88	1	1	1	1	0.648842	1	1
23	1																									1	0	0	0	0	1	1	0	0	0	0	0	88	1	88	0	2	0	0.833551	1	0	0	0	0
19	3	1	1	1	1	1	0	2	2	1	3	1	0	0	0	1	1	1	1	1	1	1	1	1	5	1	0	0	0	0	1	0	0	0	0	0	0	88	88	1	0	2	0	0.833551	1	1
18	1	0	1	1	1	1	1	2	2	0		88	88	88	88	88	88	1	1	1	1	1	1	1	1	88	88	88	88	88	88	88	88	88	88	0	0	88	88	4	0	1	0	0.668391	0	1
29	3	0	1	1	1	1	1	2	2	1	3	1	0	0	0	1	1	5	1	1	1	1	1	1	5	1	0	0	0	0	1	0	0	0	0	0	0	1	88	5	0	2		0.674398	1	1
37	3	9999	1	1	1	1	1	99	99	1	2	1	99	0	0	1	1	1	1	1	1	1	1	1	1	1	0	0	0	0	1	1	1	0	0	0	0	88	88	1	0	1	1	0.648842	1	1
35	3	2	1	1	1	1	1	2	2	1	2	1	0	0	0	1	1	2	2	2	2	2	2	2	2	1	0	0	0	0	1	1	1	0	0	0	0	88	88	1	0	1	0	0.648842	1	1
32	1	9999	1	0	0	1	0	2	2	1	2	1	0	0	1	1	1	1	1	1	1	1	1	1	1	1	0	0	0	0	1	0	1	0	0	0	0	88	88	2	0	2	0	0.674398	1	1
33	3	9999	1	99	99	99	1	2	2	1	2	1	0	1	0	1	1	1	1	1	3	1	1	1	5	1	0	0	0	0	1	1	1	0	0	1	1	1	88	1	0	1	1	0.792624	1	1
43	6	1	1	1	1	0	1	2	2	1	3	1	99	0	0	0	0	1	1	1	1	1	1	1	1	0	0	0	0	0	88	88	88	0	0	0	0	88	1	88	0	2	0	0.707438	1	0	0	0	0
26	3	10	1	1	1	1	1	1	3	0		88	88	88	88	88	88	5	5	5	5	5	2	1	1	1	0	0	0	0	1	0	0	0	0	0	0	88	88	2	0	2	0	0.674398	1	1
41	6	5	1	1	1	0	0	1	3	1	3	1	0	0	1	0	1	1	1	1	2	1	3	1	3	0	0	0	0	0	88	88	88	0	0	0	0	88	88	1	0	2	0	0.707438	1	1
36	3	1	1	1	1	1	1	2	2	1	2	1	0	0	0	0	1	1	1	1	1	1	1	1	1	1	0	0	0	0	1	0	0	0	0	0	0	0	88	1	0	2	1	0.707438	1	1
20	3	4	0	1	0	1	1	2	2	1	2	1	0	0	0	0	1	1	1	1	1	1	1	1	5	1	0	0	0	0	1	1	1	0	0	0	0	1	88	2	0	2		0.833551	1	1
35	5	1	1	1	1	1	1	2	2	1	3	1	0	0	0	0	1	1	1	1	1	1	1	1	1	1	0	0	0	0	2	0	1	0	0	0	0	88	88	1	0	2	0	0.707438	1	1
41	5	0	1	1	1	1	1	2	99	1	99	1	0	0	0	0	1	1	1	1	1	1	1	1	1	2	0	0	0	0	2	1	1	0	0	0	0	1	88	1	1	2	0	0.707438	1	1
49	3	5	1	99	99	99	1	1	2	1	3	1	0	0	0	0	1	1	1	1	1	1	1	1	1	1	2	3	0	0	1	0	0	0	0	0	0	88	88	1	1	1	1	0.460436	1	1
27	3	0	1	99	99	99	1	2	1	0		88	88	88	88	88	88	3	1	1	1	1	1	1	1	1	0	0	0	0	1	1	0	0	0	0	0	1	88	1	0	2	0	0.674398	1	1
31	3	0	1	1	1	1	1	2	3	1	2	1	0	1	1	0	1	1	1	1	1	1	1	1	1	1	0	0	0	0	1	0	1	0	0	0	0	88	88	4	0	2	1	0.674398	1	1
54	3	0	1	1	1	1	1	2	2	1	2	1	0	0	0	1	1	3	3	3	2	2	2	2	2	0	0	0	0	0	88	88	88	0	0	0	0	88	88	2	0	2	0	0.603047	1	1
23	3	0	1	1	1	1	1	99	99	0		88	88	88	88	88	88	5	1	1	5	1	1	1	1	1	0	0	0	0	1	0	1	0	0	0	0	0	88	1	0	2	0	0.833551	1	1
32	3	0	1	1	0	1	1	3	3	1	2	1	0	0	0	1	1	2	2	2	2	1	2	2	2	1	0	0	0	0	1	0	0	0	0	0	0	1	1	88	0	2	0	0.674398	1	0	1	0	0
18	3	0	1	1	1	1	1	2	3	0		88	88	88	88	88	88	1	1	1	1	1	1	1	1	1	0	0	0	0	1	0	1	0	0	0	0	88	88	1	0	2	1	0.833551	1	1
20	3	8888	88	88	88	88	88			88		88	88	88	88	88	88									1	0	0	0	0	1	0	0	0	0	0	0	88	88	1	0	2	0	0.833551	1	1
28																																										2	0	0.674398
22	1	0	1	1	1	1	1	2	2	1	3	1	0	0	0	1	1	1	1	1	1	1	1	1	5	1	0	0	0	0	1	1	1	0	0	0	0	1	88	1	0	2	1	0.833551	1	1
29	3	0	1	1	1	1	1	2	2	1	3	1	0	0	0	1	1	1	1	1	1	1	1	1	5	2	2	0	2	0	1	1	1	0	0	0	0	88	88	2	1	1	1	0.792624	1	1
33	3	1	1	1	1	1	1	2	2	1	2	1	0	0	0	1	1	1	1	1	1	1	1	1	1	1	0	0	0	0	1	0	1	0	0	0	0	0	88	2	0	2	1	0.674398	1	1
31	3	9999	1	1	1	1	1	99	99	0		88	88	88	88	88	88	1	1	1	1	1	1	1	1	1	0	0	0	0	1	0	0	0	0	0	0	88	88	1	0	2	0	0.674398	1	1
33	3	0	1	1	1	1	1	2	2	1	3	1	0	0	0	0	1	1	1	2	2	1	1	1	5	1	0	0	0	0	1	0	1	0	0	0	0	88	0	88	0	1		0.792624	1	0	1	0	0
25	3	0	1	1	1	1	1	2	2	1	2	1	0	0	0	1	1	1	1	1	1	2	1	1	5	1	0	0	0	0	1	0	0	0	0	0	0	0	88	4	0	2		0.674398	1	1
35	4	0	1	1	1	1	1	2	2	1	3	1	0	0	1	0	1	1	1	1	1	1	1	1	5	1	0	0	0	0	2	1	1	0	0	0	0	88	88	2	0	2	0	0.707438	1	1
30	3	9999	1	1	1	1	1	2	1	1	2	1	0	0	0	1	1	1	1	1	1	1	1	1	1	1	0	0	0	0	1	1	1	0	0	0	1	88	88	1	0	1		1.48243	1	1
22	3	9999	1	1	1	99	1	2	99	1	2	1	99	1	0	1	1	1	1	1	1	1	1	1	1	1	0	0	0	0	1	0	1	0	0	0	0	88	88	1	0	2	1	1.27887	1	1
16	1	1	1	1	99	0	1	3	1	1	99	1	0	0	0	1	1	1	1	1	1	1	1	1	1	88	88	88	88	88	88	88	88	88	88	0	0	88	1	88	0	2	0	1.27887	0	0	0	0	0
36	2	5	1	1	1	1	1	1	1	1	1	1	0	1	1	1	1	3	3	3	5	3	3	3	5	1	0	0	0	0	1	0	1	0	0	0	0	88	88	1	0	1	0	1.77713	1	1
16	1	9999	99	1	1	1	1	2	2	1	2	1	0	1	1	1	1	1	1	1	1	1	1	1	5	1	0	0	0	0	2	0	0	0	0	0	0	88	88	5	0	1	0	1.43598	1	1
15	1	9999	1	1	99	99	99	99	99	0		88	88	88	88	88	88	3	1	1	3	1	1	1	1	1	0	0	0	0	1		0	0	0	0	0	88	88	1	0	2	0	1.27887	1	1
21	5	9999	0	1	0	1	1	2	2	1	2	1	0	1	0	1	1	1	1	1	1	1	1	1	4	2	1	0	0	0	2	1	1	0	0	0	0	88	88	1	1	2	0	1.27887	1	1
16	3	8888	88	88	88	88	88			88		88	88	88	88	88	88									1	0	0	0	0	1	0	0	0	0	0	0	88	1	88	0	2	0	1.27887	1	0	0	0	0
20	3	1	0	1	0	1	1	2	2	1	2	1	0	1	0	1	1	1	1	1	3	1	1	1	4	1	0	0	0	0	1	0	1	0	0	0	0	88	88	2	0	2	0	1.27887	1	1
19	3	0	1	1	1	1	1	2	2	1	3	1	0	0	0	0	1	1	1	1	1	1	1	1	5	1	0	0	0	0	1	0	0	0	0	0	0	88	88	1	0	2	0	0.833551	1	1
40	3	4	1	1	1	1	1	2	2	1	1	1	0	0	0	1	1	1	1	1	1	1	1	1	5	1	0	0	0	0	1		1	0	0	0	0	1	88	1	0	1	1	1.77713	1	1
17	1	9999	1	99	99	99	1	2	99	1	3	1	1	0	0	1	1	1	1	1	1	1	1	1	1	1	0	0	0	0	1	1	0	1	0	0	0	88	1	88	0	2	0	1.27887	1	0	0	0	0
30	1	9999	1	1	99	0	1	2	99	1	99	1	99	0	0	1	99	3	1	1	1	1	1	1	5	4	0	3	0	0	3	1	0	1	0	1	0	88	88	2	1	1	0	1.48243	1	1
32	3	0	1	1	1	1	1	2	3	1	2	1	0	0	0	0	1	1	1	1	1	1	1	1	1	1	1	0	0	0	1	0	1	0	0	0	0	88	88	1	1	2	0	0.674398	1	1
22	3	2	1	1	1	1	1	2	2	1	3	1	0	0	0	0	1	1	1	1	1	1	1	1	1	2	1	0	0	0	1	0	1	0	0	0	0	1	88	1	1	2	1	0.833551	1	1
37	3	10	0	1	1	0	1	2	2	1	2	1	0	0	0	1	1	1	1	1	1	1	1	1	5	1	0	0	0	0	1	0	1	0	0	0	0	88	88	2	0	2	0	1.41814	1	1
20	1	9999	99	99	99	1	1	2	2	1	2	1	0	1	1	1	1	5	1	1	3	1	1	1	5	2	0	0	0	0	2	0	1	0	0	0	0	1	88	2	1	1	0	1.43598	1	1
16	1	2	0	1	1	1	1	99	99	1	3	1	0	1	1	1	1	3	1	3	3	4	3	2	5	88	88	88	88	88	88	88	88	88	88	0	0	0	88	2	0	2	0	1.27887	0	1
16	1	0	1	1	1	1	1	2	2	1	3	1	0	0	0	1	1	1	1	1	1	1	1	1	5	0	0	0	0	0	88	88	88	0	0	0	0	88	1	88	0	2	0	0.833551	1	0	1	0	0
20	1	0	1	1	1	1	1	2	2	1	2	1	0	0	0	1	1	1	1	1	1	1	1	1	5	1	0	0	0	0	2	0	0	0	0	0	0	88	88	1	0	2		0.833551	1	1
22	1	0	1	1	1	1	0	2	2	1	3	1	0	0	0	1	1	5	1	1	1	1	1	1	5	2	1	0	9	0	2	0	1	0	0	0	0	1	88	7	1	1	0	0.668391	1	1
47	3	9999	1	1	99	1	1	2	99	1	2	1	1	0	0	1	1	1	1	1	1	1	1	1	1	0	1	0	0	0	1		1	0	0	0	0	0	88	2	0	1	0	1.69517	1	1
39	3	4	1	1	1	1	1	2	1	1	1	1	0	0	0	1	1	1	1	1	1	1	1	1	1	0	1	0	0	0	1		1	0	0	0	0	88	1	88	0	2	1	1.41814	1	0	0	0	0
32	6	9999	0	1	1	1	1	2	2	1	2	1	0	0	0	1	1	1	1	1	1	1	1	1	5	0	0	1	0	0	2	0	0	0	0	0	0	0	88	4	0	2	0	1.09949	1	1
30	1	9999	1	1	1	1	99	99	99	1	2	1	0	0	0	1	1	3	3	3	4	1	1	1	4	0	0	0	0	0	88	88	88	0	0	0	0	1	88	1	0	2	0	1.09949	1	1
39	5	9999	1	1	99	1	1	2	2	1	2	1	0	0	1	1	1	1	1	1	1	1	1	1	1	0	0	0	1	0	1	1	1	0	0	0	0	1	1	88	0	2	1	1.41814	1	0	0	0	0
17	1	9999	1	1	99	0	99	99	99	1	99	1	0	0	0	1	1	1	1	1	1	1	1	1	1	1	0	0	0	0	1	1	1	0	0	0	0	1	88	1	0	2	0	1.27887	1	1
22	3	9999	99	1	0	0	1	2	2	1	2	1	0	1	0	1	1	1	1	1	1	1	1	3	4	0	1	0	0	0	1	0	1	0	0	0	0	88	1	88	0	1	0	1.43598	1	0	1	0	0
24	3	1	1	1	1	1	0	2	3	1	3	1	0	0	1	0	0	1	5	1	1	2	1	1	3	1	0	0	0	0	1	0	0	0	0	0	0	88	1	88	0	1	0	1.43598	1	0	1	0	0
33	3	3	1	1	1	1	1	2	3	1	2	1	0	0	0	0	1	1	1	1	1	1	1	1	1	1	0	0	0	0	1	0	1	0	0	0	0	1	88	1	0	2	0	1.09949	1	1
32	6	0	1	1	1	1	1	2	2	1	3	1	0	0	0	0	1	1	1	1	1	1	1	1	5	0	1	0	0	0	2	0	1	0	0	0	0	0	88	1	0	2	1	1.09949	1	1
20	1	0	1	1	1	1	1	3	3	0		88	88	88	88	88	88	1	1	1	1	1	1	1	1	3	0	0	0	0	1	0	0	0	0	0	0	88	1	88	1	1	0	1.43598	1	0	0	0	0
55	3	1	1	1	1	1	1	99	99	0		88	88	88	88	88	88	1	1	1	1	1	1	1	1	0	0	0	0	0	88	88	88	0	0	0	0	88	88	4	0	2	1	1.37863	1	1
17	1	0	1	1	1	1	1	2	3	0		88	88	88	88	88	88	1	1	1	1	1	1	1	1	88	88	88	88	88	88	88	88	88	88	0	0	88	88	1	0	2	0	1.27887	0	1
37	3	0	1	1	1	1	1	2	3	0		88	88	88	88	88	88	1	1	1	1	1	1	1	1	1	0	0	0	0	1	0	1	0	0	0	0	88	88	1	0	2	1	1.41814	1	1
41	3	0	1	1	1	1	1	2	1	0		88	88	88	88	88	88	1	1	1	1	1	1	1	1	1	0	0	0	0	1	0	1	0	0	0	0	1	88	2	0	2	0	1.41814	1	1
18	3	9999	1	1	1	1	0	2	2	1	2	1	0	0	0	1	1	1	1	1	1	1	1	1	5	1	0	0	0	0	1	0	1	0	0	0	0	88	88	1	0	2	0	1.27887	1	1
20	3	9999		1	99	1	1	99	99	0		88	88	88	88	88	88	1	1	1	1	1	1	1	1	1	0	0	0	0	1	1	0	0	0	0	0	88	88	7	0	2	0	1.27887	1	1
43	3	9999	99	1	1	1	1	99	99	1	99	1	0	0	0	1	1	1	1	1	1	1	1	1	1	1	0	0	0	0	1	0	0	0	0	0	0	1		88	0	2	0	1.41814	1	0	0	0	0
46	3	0	99	99	99	99	1	99	99	1	2	1	99	0	0	1	1	2	2	2	2	2	2	2	2	0	0	0	0	0	88	88	88	88	88	0	0	1	88	2	0	2	0	1.37863	1	1
15	3	0	1	1	1	1	1	2	2	1	2	1	0	0	0	1	1	1	1	1	1	1	1	1	5	88	88	88	88	88	88	88	88	88	88	0	0	88	1	88	0	2	0	0.833551	0	0	0	0	0
33	6	8888	88	88	88	88	88			88		88	88	88	88	88	88									1	0	0	0	0	2	0	0	0	0	0	0	88	88	1	0	2	1	0.674398	1	1
25	3	8	1	0	0	0	1	3	3	1	3	1	0	0	1	1	1	1	1	1	1	1	1	1	1	0	0	0	1	0	1	1	0	1	1	0	0	1	88	6	0	2	1	0.674398	1	1
30	3	9999	1	0	0	0	1	3	3	1	3	1	0	0	1	1	1	3	1	3	3	1	1	1	1	1	0	0	0	0	1	0	1	0	0	0	0	88	88	1	0	2	1	0.674398	1	1
53	3	9999	1	1	1	1		3	2	1	3	1	0	0	0	1	1	1	2	1	1	2	1	1	2	88	88	88	88	88	88	88	88	88	88	0	0	88	88	2	0	2	0	0.603047	0	1
25	5	0	1	1	1	1	1	2	3	0		88	88	88	88	88	88	1	1	1	1	1	1	1	1	1	0	0	0	0	3	0	0	0	0	0	0	88	88	2	0	2		0.674398	1	1
28	1	15	1	1	1	0	1	2	3	1	1	1	0	0	0	1	1	1	1	1	1	1	1	1	5	2	0	0	0	0	2	1	1	0	1	0	0	88	88	1	1	2	0	1.09949	1	1
28	1	1	1	1	1	1	1	3	3	1	1	1	99	0	0	0	0	1	2	2	1	1	1	2	1	1	0	0	0	0	1	1	0	0	0	0	0	88	88	3	0	2		1.09949	1	1
31	3	6	1	1	1	1	1	2	2	1	2	1	0	0	0	1	1	1	1	1	1	1	1	1	5	1	0	0	0	0	1	0	1	0	0	0	0	1	88	7	0	2	1	1.09949	1	1
32	3	4	1	0	0	0	1	2	2	1	3	1	0	0	0	1	1	1	1	1	1	1	1	1	5	0	1	0	0	0	1	0	1	0	0	0	0	88	88	5	0	2	0	1.09949	1	1
31	4	2	1	1	1	1	1	2	2	1	3	1	0	0	0	1	1	5	1	1	1	2	1	1	5	1	0	0	0	0	1	1	0	0	0	0	0	88	88	1	0	2	1	1.09949	1	1
15	1	8888	88	88	88	88	88			88		88	88	88	88	88	88									88	88	88	88	88	88	88	88	88	88	0	0	88	1	88	0	1	0	1.43598	0	0	1	0	0
16	1	9999	0	99	99	99	1	99	99	99								5	3	1	5	3	1	1	1	88	88	88	88	88	88	88	88	88	88	0	0	88	1	88	0	1	0	1.43598	0	0	0	0	0
50	5	9999	1	0	0	1	1	2	3	1	2	1	0	0	0	1	1	3	1	1	1	1	1	1	1	0	0	0	0	0	88	88	88	0	0	0	0	88	1	88	0	2	0	1.37863	1	0	0	0	0
50	3	12	0	1	1	1	1	2	3	1	2	1	0	0	1	1	1	1	1	1	1	1	1	1	5	1	0	0	0	0	1	0	0	0	0	0	0	88	88	4	0	2	0	1.37863	1	1
31	4	2	0	1	1	1	1	2	3	1	3	1	0	0	1	1	1	1	1	1	1	5	5	1	5	1	0	0	0	0	1	0	1	0	0	0	0	88	88	1	0	2		1.09949	1	1
18	1	16	1	1	1	1	1	2	2	1	3	1	0	0	1	1	1	1	1	1	1	1	1	1	5	3	1	0	0	0	1	1	1	0	0	0	0	1	88	1	1	2	0	1.27887	1	1
23	3	9999	0	1	1	1	1	2	3	1	2	1	0	0	0	1	1	1	1	1	1	1	5	4	5	0	0	1	0	0	1	0	0	0	0	0	0	88	88	4	0	2	1	1.27887	1	1
25	1	1	1	1	1	1	1	2	2	1	2	1	0	0	0	1	1	1	1	1	1	1	1	1	5	1	0	0	0	0	2	0	0	0	0	0	0	88	1	88	0	1	1	1.48243	1	0	0	0	0
43	3	2	1	1	1	1	1	2	2	1	2	1	0	0	0	1	1	1	1	1	1	1	1	1	5	1	2	0	0	0	1	1	0	0	0	0	0	88	88	3	1	1	0	1.77713	1	1
42	3	3	1	1	99	1	1	2	3	1	2	1	0	0	0	1	1	1	1	1	1	1	1	1	5	1	0	0	0	0	1	0	1	0	0	0	0	1	88	5	0	2	0	1.41814	1	1
32	5	1	1	1	1	1	1	2	2	1	2	1	0	0	0	1	1	1	1	1	1	1	1	1	5	2	0	0	0	0	1	0	1	0	0	0	0	1	88	2	1	2	0	1.09949	1	1
17	1	9999	1	0	1	1	1	2	3	1	1	1	0	0	0	1	1	1	1	1	1	1	1	1	1	88	88	88	88	88	88	88	88	88	88	0	0	88	1	88	0	1	0	1.43598	0	0	0	0	0
18	1	9999	1	1	1	1	1	2	2	1	2	1	0	0	0	1	1	1	1	1	1	3	5	1	5	0	0	1	0	0	2	0	0	0	0	0	0	88	88	6	0	2	0	1.27887	1	1
30	3	9999	1	1	1	0	0	2	2	1	3	1	0	0	0	0	0	1	1	3	2	1	1	2	3	1	0	0	0	0	1	1	1	0	0	0	0	88	88	3	0	2	1	1.09949	1	1
40	3	9999	1	1	99	1	1	2	3	1	2	1	99	0	1	1	1	1	1	1	1	1	1	1	5	1	0	0	0	0	2	1	0	1	0	0	0	1	88	1	0	1	0	1.77713	1	1
19	1	5	1	99	99	99	0	3	3	0		88	88	88	88	88	88	5	5	5	5	5	5	5	5	88	88	88	88	88	88	88	88	88	88	0	0	88	88	2	0	1	0	1.43598	0	1
20	1	9999	1	0	0	1	1	2	3	1	2	1	0	0	0	1	1	1	1	1	1	1	1	2	5	0	1	0	0	0	2	1	1	0	0	0	0	88	88	4	0	2	0	1.27887	1	1
24	1	9999	1	1	1	1	1	2	1	1	1	1	0	0	0	1	1	1	1	1	1	1	1	1	5	2	2	0	0	0	2	1	0	0	0	0	0	88	1	88	1	1	0	1.43598	1	0	0	0	0
27	5	9999	1	1	1	99	1	2	2	1	1	1	99	0	0	1	1	1	1	1	1	1	1	1	1	2	1	0	0	0	2	0	99	1	0	0	0	88	88	1	1	2	0	1.09949	1	1
17	1	9999	1	1	1	1	1	2	2	0		88	88	88	88	88	88	1	1	1	1	1	1	1	1	88	88	88	88	88	88	88	88	88	88	0	0	88	88	2	0	1	0	1.43598	0	1
37	1	9999	1	0	0	0	1	3	3	1	3	1	99	0	1	1	99	1	1	1	1	1	1	1	5	1	0	0	0	0	2	1	0	0	0	0	0	88	88	2	0	1	0	1.77713	1	1
52	6	6	1	1	1	1	1	2	2	1	2	1	0	1	0	1	1	1	1	1	1	1	3	1	1	0	0	0	0	0	88	88	88	0	0	0	0	88	88	1	0	2	0	1.37863	1	1
54	3	0	1	0	0	0	1	2	1	1	2	1	0	0	0	1	1	1	1	1	1	1	1	1	5	0	0	1	0	0	1	0	0	0	0	0	0	88	88	1	0	2	0	1.37863	1	1
17	1	9999	0	0	1	1	99	2	1	99								1	1	1	1	1	1	4	5	88	88	88	88	88	88	88	88	88	88	0	0	88	1	88	0	2	0	1.27887	0	0	0	0	0
18	1	9999	0	1	1	0	1	99	99	0		88	88	88	88	88	88	5	5	3	3	1		2	5	88	88	88	88	88	88	88	88	88	88	0	0	88	88	3	0	1	0	1.43598	0	1
17	1	9999	1	1	1	1	1	2	3	1	2	1	0	0	0	1	1	1	1	1	1	1	1	1	5	88	88	88	88	88	88	88	88	88	88	0	0	88	88	4	0	1	0	1.43598	0	1
19	1	9999	1	1	1	1	1	99	99	0		88	88	88	88	88	88	1	1	1	1	1	1	1	1	1	0	0	0	0	1	1	1	0	0	0	0	88	88	1	0	2	0	1.27887	1	1
18	1	1	1	0	99	1	1	2	2	1	3	1	0	0	0	1	99	1	3	1	1	1	1	1	1	1	0	1	1	0	2	1	0	0	0	0	0	88	88	1		2	0	1.27887		1
53	3	27	1	1	1	1	1	2	2	1	3	1	0	0	0	1	1	1	1	1	1	1	4	1	5	1	0	0	0	0	1	1	1	0	0	0	0	88	88	1	0	2	0	1.37863	1	1
24	3	10	1	1	99	1	1	2	3	1	3	1	0	0	0	1	1	1	1	1	1	1	1	3	3	0	0	1	0	0	1	0	1	0	0	0	0	88	88	4	0	2	0	1.27887	1	1
18	1	9999	1	1	99	1	1	2	99	1	1	1	0	0	0	1	1	1	1	1	1	1	1	1	1	1	0	0	0	0	1	1	1	0	0	0	0	88	88	1	0	2	0	1.27887	1	1
26	1	7	1	1	1	1	1	2	3	1	3	1	0	0	0	1	1	1	1	1	1	1	1	1	1	1	0	0	0	0	1	0	1	0	0	0	0	88	88	1	0	2		1.09949	1	1
21	1	1	1	1	99	1	1	2	99	1	1	1	0	0	1	1	1	1	1	1	1	1	1	1	1	3	0	0	0	0	1	0	1	0	0	0	0	0	88	4	1	2	1	1.27887	1	1
15	1	9	1	1	99	1	1	1	1	1	2	1	0	0	0	1	1	1	1	1	2	3	1	3	5	2	0	0	0	0	2	0	0	0	0	0	0	1	88	4	1	2	0	1.27887	1	1
37	2	9999	1	1	1	1	1	2	3	1	99	1	0	1	1	1	1	1	1	1	1	1	1	1	1	1	0	0	0	0	1	0	1	0	0	0	0	88	88	1	0	2		1.41814	1	1
50	2	9999	1	1	1	1	1	2	1	1	1	1	0	0	0	1	1	1	1	1	1	1	1	1	5	0	1	0	0	0	1	0	1	0	0	0	0	88	88	4	0	2		1.37863	1	1
17	1	2	1	1	1	1	1	2	1	1	3	1	0	0	0	1	99	1	1	1	1	4	2	1	1	1	0	0	0	0	2	1	0	0	0	0	0	88	1	88	0	2	0	1.27887	1	0	0	0	0
19	1	9999	1	1	0	1	1	1	3	0		88	88	88	88	88	88	1	1	1	5	1	2	3	1	88	88	88	88	88	88	88	88	88	88	0	0	88	88	1	0	1	0	1.43598	0	1
16	2	9999	99	1	0	1	1	2	3	0		88	88	88	88	88	88	1	1	1	1	1	2	1	2	1	0	0	0	0	1	1	0	0	0	0	0	88	88	1	0	1	0	1.43598	1	1
30	1	9999	1	1	1	1	1	2	3	1	99	1	0	0	0	1	1	1	1	1	1	1	1	1	1	1	0	0	0	0	2	1	1	1	0	0	0	1	88	2	0	2	0	1.09949	1	1
23	3	9999	1	0	0	0	1	2	2	1	2	1	0	0	0	1	1	1	1	1	1	1	1	1	1	1	0	0	0		1	0	1	0	0	0	0	1	88	4		2	0	1.27887	1	1
24	1	9999	1	1	99	1	1	2	2	1	99	1	0	0	0	99	1	1	1	1	1	1	1	1	1	1	1	0	0	0	2	1	1	1	0	0	0	88	0	88	1	1		1.43598	1	0	0	0	0
20	1	9999	1	1	0	0	1	2	1	1	3	1	0	1	1	1	1	1	1	1	1	1	5	1	1	1	0	3	0	0	2	1	0	0	0	0	0	88	1	88	1	1	0	1.43598	1	0	0	0	0
26	1	1	1	1	1	1	1	2	3	1	3	1	0	0	0	1	1	1	1	1	1	1	3	1	1	2	0	0	0	0	1	1	0	0	0	0	0	88	88	4	1	1	0	1.48243	1	1
34	1	9999	99	99	99	99	1	2	3	1	1	1	0	99	1	1	99	1	1	1	1	1	1	1	1	3	0	0	0	0	1	0	0	0	0	0	0	88	1	88	1	1	0	1.48243	1	0	0	0	0
25	1	2	1	1	1	1	1	2	3	1	1	1	0	0	0	1	1	1	1	1	1	1	1	1	1	2	0	0	0	0	1	1	1	0	0	0	0	88	88	4	1	2	0	1.09949	1	1
28	3	9999	1	1	1	1	1	99	99	1	99	1	99	0	1	1	1	3	1	1	1	1	1	1	1	1	0	0	0	0	1	0	1	0	0	0	0	88	88	2	0	2	0	1.09949	1	1
32	3	9999	1	0	1	1	1	2	2	1	2	1	0	1	0	1	1	1	1	1	1	5	5	1	1	2	0	0	0	0	1	0	1	1	0	0	0	0	88	4	1	1	0	1.48243	1	1
32	3	9999	0	1	1	1	1	2	99	1	99	1	1	0	0	1	1	1	1	1	1	1	1	1	1	0	0	1	0	0	1	0	1	0	0	0	0	0	88	1	0	2	0	1.09949	1	1
18	1	3	1	0	0	0	1	99	99	1	3	1	1	0	0	1	1	1	1	1	1	1	1	1	1	4	0	0	0	0	2	1	0	0	0	0	0	88	88	1	1	1	0	1.43598	1	1
49	3	9999	1	1	1	1	1	2	3	1	2	1	0	0	0	1	1	1	1	1	1	1	2	2	2	1	0	0	0	0	1	0	1	0	0	0	0	88	88	4	0	2	1	1.37863	1	1
19	1	9999	1	1	1	1	1	2	2	1	3	1	0	0	0	1	1	1	1	1	1	1	1	1	1	1	0	1	0	0	2	1	1	0	0	0	0	88	1	88	1	1	0	1.43598	1	0	1	0	0
40	3	2	1	1	0	1	1	2	3	0		88	88	88	88	88	88	1	1	5	5	1	5	4	3	1	0	1	0	0	3	1	0	0	0	0	0	88	88	3	1	1		1.77713	1	1
20	1	2	1	1	1	1	1	3	3	1	3	1	0	0	0	1	1	1	1	1	1	1	1	1	1	1	0	2	0	0	2	1	1	1	0	0	0	88	88	1	1	2	0	1.27887	1	1
32	3	9999	1	1	1	1	1	2	2	1	2	1	0	0	0	0	1	1	1	1	1	1	1	1	1	1	0	0	0	0	1	0	1	0	0	0	0	88	88	1	0	1	0	1.48243	1	1
35	2	3	1	1	99	1	1	2	3	1	1	1	0	0	0	1	1	1	1	1	1	1	1	1	1	1	0	0	0	0	1	0	1	0	0	0	0	88	88	1	0	2	0	1.41814	1	1
23	1	9999	1	1	1	1	1	2	3	1	1	1	0	0	0	1	99	1	1	1	1	1	1	1	1	1	0	0	0	0	1	1	1	0	0	0	0	88	88	1	0	2	0	1.27887	1	1
16	1	9999	1	1	0	99	1	2	99	1	2	1	0	1	0	1	1	1	1	1	1	1	1	1	1	88	88	88	88	88	88	88	88	88	88	0	0	88	1	88	0	2	0	1.27887	0	0	0	0	0
22	1	9999	1	99	99	1	1	99	3	1	1	1	0	0	0	1	99	1	1	1	1	1	1	1	1	1	0	0	0	0	1	1	1	0	0	0	0	0	88	2	0	2	0	1.27887	1	1
39	3	10	1	1	1	1	1	2	1	1	2	1	0	0	0	1	1	1	1	1	1	1	1	1	5	1	0	0	0	0	1	0	1	0	0	0	0	1	88	1	0	2	1	1.41814	1	1
40	3	1	1	99	99	99	1	2	1	1	2	1	0	1	0	1	99	1	1	1	1	1	1	1	5	1	0	0	0	0	1	1	1	0	0	0	0	88	88	5	0	1	1	1.77713	1	1
30	1	1	1	1	1	99	1	2	1	1	1	1	0	0	1	1	1	1	1	1	1	1	1	1	5	1	0	0	0	0	1	0	1	0	0	0	0	1	88	1	0	2	0	1.09949	1	1
36	3	9999	1	1	1	99	1	2	99	1	99	1	99	0	0	1	1	1	1	1	1	1	1	1	1	1	0	0	0	0	1	0	1			0	0	88	88	1	0	2	0	1.41814	1	1
18	1	9999	0	0	0	1	1	2	3	1	3	1	0	0	0	1	1	1	1	1	1	1	1	1	1	1	0	0	0	0	2	1	0	0	0	0	0	88	88	4	0	2	0	1.27887	1	1
22	1	9999	1	0	0	0	1	2	3	1	2	1	0	0	0	1	1	1	1	1	1	1	1	1	1	1	0	0	0	0	2	1	1			0	0	88	88	1	0	2	0	1.27887	1	1
18	1	9999	1	1	1	0	1	2	2	0		88	88	88	88	88	88	1	1	1	1	1	1	1	1	1	0	0	0	0	2	1	0	0	0	0	0	88	1	88	0	1	0	1.43598	1	0	1	0	0
27	3	0	1	1	1	1	1	2	3	1	1	1	0	0	0	0	1	1	1	1	1	1	1	1	1	3	0	0	0	0	1	1	1	0	0	0	0	88	88	4	1	1	0	1.48243	1	1
18	1	5	1	1	1	1	1	99	99	1	2	1	0	0	0	1	1	1	1	1	1	1	1	1	1	88	88	88	88	88	88	88	88	88	88	0	0	88	1	88	0	2		1.27887	0	0	1	0	0
25	1	1	1	1	1	1	1	2	99	1	2	1	0	99	0	1	1	1	1	1	1	1	5	1	3	0	0	0	0	0	88	88	88	0	0	0	0	0	88	1	0	2		1.09949	1	1
57	2	9999	1	1	1	1	1	2	2	1	2	1	0	0	1	1	1	1	1	1	1	1	1	1	5	1	0	0	0	0	1	0	0	0	0	0	0	88	88	7	0	2		1.37863	1	1
47	5	2		1	0	0	1	2	3	1	3	1	0	1	1	1	1	1	1	1	1	1	1	1	1	0	0	0	0	0	88	88	88	0	0	0	0	88	88	4	0	2		1.37863	1	1
25	1	4	1	1	0	1	1	2	3	1	3	1	0	0	0	0	0	1	1	2	2	1	1	1	1	1	0	0	0	0	1	1	1	0	0	0	0	88	88	4	0	1		1.48243	1	1
20	1	3	1	1	0	1	1	2	3	0		88	88	88	88	88	88	3	3	3	3	1	1	1	1	2	0	0	0	0	1	1	0	0	0	0	0	88	88	1	1	1	0	1.43598	1	1
52	3	9999	1	1	99	1	1	2	3	1	1	1	99	0	0	1	1	1	1	1	1	1	1	1	1	1	0	0	0	0	1	99	99	0	0	0	0	88	1	88	0	2	0	1.37863	1	0	0	0	0
57	3	9999	1	0	0	0	0	2	99	1	3	1	0	0	0	1	1	1	1	1	1	1	1	1	1	1	0	0	0	0	1	0	1	0	0	0	0	88	88	1	0	2	1	1.37863	1	1
25	1	2	1	0	0	99	1	2	2	1	2	1	0	0	0	1	1	1	1	1	1	1	1	1	5	2	1	0	0	0	1	1	1	0	0	0	1	88	88	1	1	1	0	1.48243	1	1
40	3	2	1	1	0	1	1	2	3	1	99	1	0	0	1	1	0	2	1	1	1	1	1	1	1	0	0	1	0	0	1	1	1	0	0	0	0	88	88	6	0	1	0	1.77713	1	1
47	3	3	1	0	0	1	1	3	3	1	3	1	0	1	1	1	0	1	1	1	1	1	1	1	1	1	0	0	0	0	1	0	0	0	0	0	0	88	88	2	0	2	0	1.37863	1	1
55	1	3	1	1	1	1	1	2	3	1	3	1	0	0	0	0	0	3	1	1	1	1	3	1	1	2	0	1	0	0	2	1	1	0	0	0	0	88	1	88	1	1	0	1.69517	1	0	0	0	0
26	1	20	1	1	1	1	1	2	3	0		88	88	88	88	88	88	2	3	1	3	1	1	1	5	2	0	0	0	0	1	0	1	0	0	0	0	88	88	3	1	2		1.09949	1	1
17	1	1	0	0	0	0	1	2	3	1	1	1	0	1	0	0	0	3	3	3	3	1	1	1	5	1	0	0	0	0	1	1	0	1	0	0	0	88	1	88	0	2	0	1.27887	1	0
56	3	8	1	1	1	1	1	2	2	1	2	1	0	0	0	1	1	1	1	1	1	1	1	1	5	1	0	0	0	0	1	0	0	0	0	0	0	88	88	2	0	2	0	1.37863	1	1
33	3	1	1	1	1	1	1	2	99	1	3	1	99	0	0	1	1	1	1	1	1	1	1	1	1	1	0	0	0	0	1	0	1	0	0	0	0	88	1	88	0	1	0	1.48243	1	0	0	0	0
17	1	9999	1	1	1	1	1	2	1	1	2	1	0	0	1	1	1	1	1	1	1	1	1	1	5	88	88	88	88	88	88	88	88	88	88	0	0	88	88	4	0	2	0	1.27887	0	1
29	3	3	0	1	1	1	1	2	1	1	1	1	0	99	0	1	1	1	1	1	1	1	1	1	5	1	0	0	0	0	1	0	1	0	0	0	0	88	88	1	0	2	0	1.09949	1	1
17	1	9999	1	1	99	99	1	2	2	0		88	88	88	88	88	88	1	1	1	1	1	1	1	1	4	0	0	0	0	2	0	0	0	0	1	1	88	0	88	1	1	0	1.43598	1	0	0	0	0
52	6	9999	1	1	1	1	1	2	99	1	2	1	0	0	0	1	99	5	1	1	1	1	1	1	1	0	0	1	0	0	1	0	1	0	0	0	0	88	88	4	0	1	1	1.69517	1	1
17	1	9999	99	1	99	1	1	3	99	0		88	88	88	88	88	88	1	1	1	1	1	1	1	1	88	88	88	88	88	88	88	88	88	88	0	0	88	1	88	0	1	1	1.43598	0	0	1	0	0
28	3	7	1	99	99	1	1	2	99	1	2	1	0	0	0	1	1	1	1	1	1	1	1	1	1	1	0	0	0	0	1		0	0	0	0	0	1	88	1	0	2	1	1.09949	1	1
49	3	9999	99	1	1	1	1	2	2	1	2	1	0	0	0	1	1	1	1	1	1	1	1	1	5	1	0	0	0	0	1	0	0	0	0	0	0	0	88	1	0	1	0	1.69517	1	1
16	1	9999	1	1	99	1	1	2	99	1	3	1	0	0	0	1	1	1	5	1	1	1	1	5	3	88	88	88	88	88	88	88	88	88	88	0	0	88	1	88	0	1	0	1.43598	0	0	0	0	0
34	3	4	1	1	1	0	1	2	2	0		88	88	88	88	88	88	1	1	3	1	2	1	1	1	1	2	2	2	2	1	0	0	1	1	0	0	88	88	1	1	2	0	1.09949	1	1
18	1	9999	1	99	99	99	1	99	99	0		88	88	88	88	88	88	3	3	3	5	4	3	2	1	2	3	2	0	0	3	0	0	1	1	1	0	1	88	7	1	2	0	1.27887	1	1
24	1	9999	1	1	0	1	1	99	99	1	3	1	0	1	0	1	1	1	1	3	3	3	1	3	1	2	3	1	0	0	2	1	0	0	0	0	0	88	88	2	1	1	0	1.43598	1	1
19	1	9999	1	99	99	1	1	2	99	1	2	1	0	0	0	1	1	1	1	1	1	1	1	1	1	99	0	0	0	0	2	0	0	0	0	0	0	88	1	88	1	1	0	1.43598	1	0	1	0	0
17	1	3	1	1	0	1	0	2	2	0		88	88	88	88	88	88	1	1	4	1	3	1	2	1	1	0	0	0	0	1	1	0	1	1	0	0	88	88	2	0	2	0	1.27887	1	1
25	3	5	1	1	0	1	1	2	2	0		88	88	88	88	88	88	3	2	1	1	2	2	1	1	1	0	0	0	0	1	0	0	1	1	0	0	88	88	2	0	2		1.09949	1	1
25	5	4	1	0	0	0	1	2	99	1	99	1	0	0	1	1	1	3	1	1	1	1	3	1	1	1	1	0	0	0	1	1	1	0	0	0	0	1	88	1	1	2	0	1.09949	1	1
29	3	1	1	1	1	1	1	2	2	0		88	88	88	88	88	88	1	3	3	1	2	1	1	1	1	0	0	0	0	1	0	1	0	0	0	0	1	88	1	0	2	0	1.09949	1	1
31	3	2	1	1	0	0		2	2	0		88	88	88	88	88	88	1	3	1	2	1	2	2	1	1	0	0	0	0	1	1	0	0	0	0	0	88	88	7	0	1	0	1.48243	1	1
50	3	9999	1	1	99	1	1	2	2	1	2	1	0	0	0	1	1	1	1	1	1	1	1	1	1	1	0	0	0	0	1	0	0	0	0	0	1	88	88	4	0	1	1	1.69517	1	1
21	1	9999	1	1	99	1	1	2	99	1	99	1	0	0	0	1	1	1	1	1	1	1	1	1	1	1	0	0	0	0	2	0	0	0	0	0	0	88	88	4	0	1	0	1.43598	1	1
39	2	9999	1	1	1	1	1	2	2	1	2	1	0	99	0	1	1	1	1	1	1	1	1	1	1	1	0	0	0	0	1	1	0	0	0	0	1	88	1	88	0	1		1.77713	1	0	1	0	0
43	3	9999	1	1	0	1	0	2	2	1	2	1	0	0	0	0	0	1	1	1	1	1	1	1	1	2	0	0	0	0	1	0	0	0	0	0	0	88	88	1	1	1	1	1.77713	1	1
17	1	9999	0	99	99	99	99	2	2	0		88	88	88	88	88	88	1	1	1	1	1	1	1	1	1	0	0	0	0	2	1	0	0	0	0	0	88	0	88	0	2		1.27887	1	0	1	0	0
54	6	9999	99	1	1	1	99	2	99	0		88	88	88	88	88	88	5	1	1	5	3	1	1	1	88	88	88	88	88	88	88	88	88	88	0	0	88	0	88	0	2		1.37863	0	0	1	0	0
24	3	2	1	1	1	0	1	1	2	0		88	88	88	88	88	88	1	1	1	1	3	2	3	3	1	0	0	1	0	1	0	0	0	0	0	0	1	1	88	1	1	0	1.43598	1	0	0	1	0
50	3	1	1	1	1	0	1	2	2	0		88	88	88	88	88	88	1	1	1	3	2	2	3	2	1	0	0	0		1	0	0	0	0	0	0	88	88	2		2	0	1.37863	1	1
33	3	9999	1	1	1	1	0	2	2	1	99	1	0	99	0	1	1	1	1	1	1	1	1	1	1	1	0	0	0	0	1	0	0	0	0	0	0	88	88	1	0	2		1.09949	1	1
30	3	1	1	1	1	1	1	99	99	1	3	1	0	0	0	0	0	1	1	2	2	3	3	2	1	2	1	0	1	0	1	0	1	0	0	0	0	1	88	1	1	2	0	1.09949	1	1
26	3	3	0	1	1	1	1	2	3	0		88	88	88	88	88	88	1	1	1	1	1	1	1	1	1	0	0	0	0	1	0	1	1	0	0	0	1	88	4	0	2	0	1.09949	1	1
46	3	9999	0	1	0	1	1	3	3	1	2	1	0	1	1	0	0	1	1	1	1	1	1	1	1	8	0	0	0	0	1	0	0	1	1	1	0	88	1	88	1	1	1	1.69517	1	0
29	3	1	1	1	0	1	1	2	2	1	2	1	99	0	0	0	0	1	1	1	1	1	1	1	1	1	0	0	0	0	1	0	1	0	0	0	0	88	88	4	0	1	0	1.48243	1	1
34	5	6	1	1	1	1	1	2	3	1	3	1	0	1	1	0	0	3	3	1	1	1	1	1	1	3	1	2	3	0	3	1	0	0	1	0	0	1	88	4	1	2		1.09949	1	1
22	1	9999	1	1	0	1	1	2	3	1	3	1	0	99	99	99	99	1	1	1	1	1	1	1	1	99	0	99	0	0	3	1	1	0	0	0	0	88	88	1	1	1	0	1.43598	1	1
19	1	0	1	1	0	1	1	2	3	1	3	1	0	1	0	0	0	2	2	3	2	2	2	2	1	1	0	0	0	0	1	1	0	0	0	0	0	88	88	2	0	1		1.43598	1	1
37	2	9999	1	0	1	0	1	2	3	1	3	1	0	0	0	1	0	1	1	1	1	1	1	1	1	1	0	0	0	0	1	1	1	0	0	0	0	88	88	1	0	1	0	1.77713	1	1
36	1	8888	88	88	88	88	88			88		88	88	88	88	88	88									10	0	0	3	0	1	1	1	1	1	1	0	88	88	3	1	1	1	1.77713	1	1
51	3	1	1	1	0	1	1	2	3	1	3	1	0	1	0	1	0	1	1	1	1	1	1	1	1	1	2	2	2	2	1	1	1	0	0	0	0	88	88	5	1	1		1.69517	1	1
17	1	9999	1	1	1	0	0	2	2	0		88	88	88	88	88	88	1	1	3	1	1	3	1	1	1	0	0	0	0	1	1	0	0	0	0	0	88	88	2	0	1	0	1.43598	1	1
25	1	1	1	1	1	1	1	2	2	1	1	1	0	0	1	1	0	1	1	1	1	1	1	1	1	1	0	0	0	0	1	1	1	0	0	0	0	0	88	1	0	2		1.09949	1	1
54	5	1	1	1	0	1	0	2	3	1	1	1	0	1	0	0	0	3	3	2	2	1	3	2	1	1	0	0	0	0	1	0	1	0	0	0	0	88	88	4	0	2		1.37863	1	1
41	3	9999	1	1	1	1	1	3	1	1	1	1	0	1	0	1	1	1	1	1	1	1	1	1	1	2	0	0	0	0	1	0	1	0	0	0	0	88	88	1	1	1	0	1.77713	1	1
50	6	1	1	1	1	1	1	2	2	1	2	1	0	0	1	1	1	1	1	1	1	1	1	1	1	0	0	0	0	0	88	88	88	0	0	0	0	88	88	1	0	2	1	1.37863	1	1
37	3	9999	1	1	1	1	1	2	2	1	2	1	0	0	0	1	1	1	1	1	1	1	1	1	1	1	0	0	0	0	1	0	0	0	0	0	0	0	88	1	0	2	0	1.41814	1	1
23	3	9999	99	99	0	1	1	1	3	1	2	1	0	0	1	99	1	1	1	1	1	1	1	1	1	1	0	0	0	0	1	0	0	0	0	0	0	88	88	1	0	2	1	1.27887	1	1
20	1	9999	1	99	99	0	1	99	99	1	99	1	0	0	0	1	1	1	1	1	1	1	1	1	1	1	0	0	0	0	1	0	0	0	0	0	0	1	88	4	0	2	1	1.27887	1	1
41	5	9999	1	99	1	99	1	2	99	1	2	1	0	0	1	1	1	1	1	1	1	1	1	1	1	0	0	0	0	0	88	88	88	0	0	0	0	1	88	1	0	2	1	1.41814	1	1
20	1	3	1	0	99	0	0	2	2	1	3	1	0	0	1	1	1	1	1	1	1	1	1	1	1	6	1	2	0	0	2	0	1	1	0	1	0	88	1	88	1	1	0	1.43598	1	0	0	0	0
50	6	1	1	1	1	1	99	2	2	1	99	1	0	1	1	1	1	1	1	1	1	1	1	1	5	0	0	0	0	0	88	88	88	0	0	0	0	0	88	4	0	2	1	1.37863	1	1
31	3	9999	1	1	99	1	1	99	3	1	99	1	0	0	0	1	1	1	1	1	1	1	1	1	1	5	0	0	0	0	1	0	1	0	0	0	0	0	88	1	1	1		1.48243	1	1
21	1	9999	1	99	99	1	1	99	99	1	2	1	0	0	0	1	99	1	1	1	1	1	1	1	1	1	0	0	0	0	2	0	1	0	0	0	0	88	88	1	0	2	0	1.27887	1	1
55	3	1	1	1	0	0	1	2	3	0		88	88	88	88	88	88	1	1	1	1	1	1	1	1	1	0	0	0	0	1	0	1	0	0	0	0	88	88	2	0	2	0	1.37863	1	1
36	3	3	1	1	1	1	1	2	3	0		88	88	88	88	88	88	1	1	1	1	1	1	1	1	1	0	1	0	0	1	1	0	0	0	0	0	1	88	3	1	2	0	1.41814	1	1
38	3	20	1	1	99	1	0	2	2	1	3	1	0	0	0	1	1	1	1	1	1	1	1	1	1	1	0	0	0	0	1	0	1	0	1	0	0	1	88	1	0	2	1	1.41814	1	1
29	3	9999	1	1	1	1	1	99	1	1	3	1	0	1	0	1	1	1	1	1	1	1	1	1	1	1	0	0	0	0				0	0	0	0	88	1	88	0	1	0	1.48243	1	0	0	0	0
48	3	9999	1	0	99	1	1	2	2	1	2	1	0	0	0	1	1	1	1	1	1	1	1	1	1	1	0	0	0	0	1	0	1	0	0	0	0	88	88	1	0	1	0	1.69517	1	1
18	1	9999	1	0	0	1	1	3	3	0		88	88	88	88	88	88	1	1	1	1	1	1	1	1	2	0	0	0	0	2	1	1	0	0	0	0	88	88	2	1	1	0	1.43598	1	1
16	1	9999	99	1	1	99	1	2	99	1	3	1	99	0	0	1	1	1	1	1	1	1	1	1	1	88	88	88	88	88	88	88	88	88	88	0	0	88	1	88	0	1		1.43598	0	0	1	0	0
47	6	9999	1	0	0	0	1	2	99	1	2	1	0	0	0	1	1	1	1	1	1	1	1	1	1	0	0	0	0	0	88	88	88	0	0	0	0	88	1	88	0	2	1	1.37863	1	0	1	0	0
47	5	9999	1	1	1	1	99	99	3	1	2	1	0	0	0	0	1	1	1	1	1	1	1	1	1	0	0	0	0	0	88	88	88	0	0	0	0		88	4	0	2		1.37863	1	1
31	2	9999	1	1	99	1	1	2	3	1	3	1	0	0	1	1	1	1	1	1	1	1	1	1	1	1	0	0	0	0	1	1	1	1	0	0	0	0	88	1	0	1		1.48243	1	1
20	1	9999	0	1	1	1	1	2	2	0		88	88	88	88	88	88	4	1	1	1	1	3	1	1	3	0	0	0	0	1	1	0	0	0	0	0	88	88	1	1	1	0	1.43598	1	1
22	2	9999	1	1	1	1	1	3	3	1	2	1	0	0	99	1	1	1	1	1	1	1	1	1	1	1	0	0	0	0	1	1	1	0	0	0	0	0	88	1	0	2	0	1.27887	1	1
23	1	3	0	1	0	0	1	2	3	1	99	1	0	0	0	1	1	1	1	1	1	1	1	1	1	1	0	0	0	0	2	1	0	0	0	0	0	0	88	4	0	1	0	1.43598	1	1
28	3	7	1	1	1	1	1	2	3	0		88	88	88	88	88	88	1	2	1	1	1	1	2	2	1	0	0	0	0	1	1	0	0	0	0	0	88	88	1	0	2	0	1.09949	1	1
17	1	1	1	99	99	99		2	3	0		88	88	88	88	88	88	1	1	1	1	1	2	2	1	2	0	0	0	0	2	0	0	0	0	0	0	88	1	88	1	1	0	1.43598	1	0	0	0	0
30	3	2	1	1	1	1	1	2	3	0		88	88	88	88	88	88	1	1	2	2	1	1	1	1	1	0	0	0	0	1	1	1	0	1	0	0	1	1	88	0	1	0	1.48243	1	0	0	0	0
24	1	9999	1	1	99	1	1	99	3	1	99	1	0	0	0	0	99	1	1	1	1	1	1	1	1	3	4	5	0	0	2	1	1	0	0	0	0	88	88	5	1	1	0	1.43598	1	1
51	3	9	1	1	1	1	1	2	3	1	2	1	0	0	1	0	0	1	1	1	1	2	1	1	1	1	0	0	0	0	1	1	1	0	0	0	0	88	88	3	0	2		1.37863	1	1
33	3	9999	1	1	1	99	1	2	2	1	2	1	0	0	0	1	1	1	1	1	1	1	1	1	1	1	0	0	0	0	1	0	1	0	0	0	0	1	88	2	0	2	0	1.09949	1	1
17	1	1	1	1	99	1	1	2	2	1	2	1	0	0	0	1	1	1	1	1	1	1	1	1	1	1	0	0	0	0	2	1	1	0	0	0	0	88	88	1	0	2	0	1.27887	1	1
41	5	1	1	1	1	1	1	2	3	0		88	88	88	88	88	88	1	1	1	1	2	2	2	1	0	0	0	0	0	88	88	88	0	0	0	0	88	88	2	0	2	1	1.41814	1	1
20	3	1	1	1	1	1	1	2	3	0		88	88	88	88	88	88	1	1	2	2	2	2	1	1	0	0	1	0	0	1	0	0	0	0	0	0	88	1	88	0	2	1	1.27887	1	0
34	3	0	1	1	1	1	1	2	3	1	99	1	0	0	0	0	1	1	1	1	1	1	1	1	1	1	0	0	0	0	1	1	1	0	0	0	0	0	88	1	0	2		1.09949	1	1
51	3	9999	1	99	99	99	1	2	3	1	2	1	0	0	0	1	1	1	1	1	1	1	1	1	1	1	0	0	0	0	1	0	1	0	0	0	0	88	88	1	0	2		1.37863	1	1
20	1	9999	1	1	1	1	0	2	2	1	2	1	0	0	0	1	1	1	1	1	1	1	1	1	1	1	0	0	0	0	1	0	0	0	0	0	0	88	88	2	0	2		1.27887	1	1
17	1	1	1	1	1	1	1	2	2	1	2	1	0	0	0	0	1	1	1	1	1	1	1	1	5	3	0	0	0	0	1	1	0	0	0	0	0	88	88	1	1	1	0	1.43598	1	1
22	1	0	1	1	1	1	1	2	2	1	2	1	0	0	0	0	1	1	1	1	1	1	1	1	1	2	0	0	1	0	2	0	0	0	0	0	0	88	88	1	1	1	0	1.43598	1	1
35	3	0	1	1	1	1	1	2	2	1	2	1	0	0	0	1	1	1	1	1	1	1	1	1	5	1	0	0	0	0	1	0	1	0	0	0	0	88	88	1	0	1		1.77713	1	1
29	3	0	1	1	1	1	1	2	2	1	2	1	0	0	0	0	1	1	1	1	1	1	1	1	5	2	0	0	0	0	2	0	0	0	0	0	0	88	1	88	1	2	0	1.09949	1	0	1	0	0
16	1	0	1	1	1	1	1	2	2	1	2	1	0	0	0	0	1	1	1	1	1	2	1	1	5	88	88	88	88	88	88	88	88	88	88	0	0	88	1	88	0	1	0	1.43598	0	0	1	1	0
34	3	0	1	1	1	1	1	1	3	1	3	1	0	0	0	1	1	1	1	1	1	1	1	1	5	99	88	1	2	0	1	0	0	0	0	0	0	0	88	1	1	1	1	1.48243	1	1
31	6	0	1	1	1	1	99	99	99	0		88	88	88	88	88	88	1	1	1	1	1	1	1	1	1	0	0	0	0	1	99	0	0	0	0	0	88	88	7	0	2	0	1.09949	1	1
50	3	1	1	1	1	1	1	1	1	1	2	1	0	0	0	0	1	1	1	1	1	1	1	1	5	1	0	0	0	0	1	0	0	0	0	0	0	88	1	88	0	1	0	1.69517	1	0	1	1	0
53	6	0	1	1	1	1	1	2	2	1	2	1	0	0	0	0	1	1	1	1	2	1	1	1	5	1	0	0	0	0	2	0	0	0	0	0	0	88	88	4	0	2	0	1.37863	1	1
17	1	0	1	1	1	1	1	3	2	1	2	1	0	0	0	1	1	1	1	1	1	5	1	1	5	1	0	0	0	0	2	0	1	0	0	0	0	88	88	1	0	2	0	1.27887	1	1
21	1	1	1	1	1	1	1	2	2	1	2	1	0	0	0	1	1	1	1	1	1	1	1	1	5	1	0	0	0	0	2	0	1	0	0	0	0	0	88	1	0	2	0	1.27887	1	1
59	6	0	1	1	1	1	1	2	2	1	2	1	0	0	1	1	1	1	1	1	1	1	1	1	5	1	0	0	0	0	2	1	0	0	0	0	0	0	88	4	0	2	1	1.37863	1	1
38	1	5	1	1	1	1	1	2	2	1	2	1	0	0	0	1	1	1	1	1	1	1	1	1	5	1	1	0	0	0	2	0	0	0	0	0	0	88	1	88	1	2	0	1.41814	1	0	1	0	0
30	3	1	1	1	1	1	1	2	3	1	3	1	0	0	0	0	1	1	1	1	1	1	1	1	5	1	0	0	0	0	1	0	0	0	0	0	0	0	88	1	0	2	0	1.09949	1	1
54	3	7	1	1	1	1	0	2	2	1	2	1	0	0	0	0	1	1	1	1	1	1	1	1	1	1	1	2	0	0	1	0	1	0	0	0	0	88	88	5	1	1	0	1.69517	1	1
55	6	0	1	1	1	1	1	1	2	1	2	1	0	0	0	0	1	1	1	1	2	1	1	1	5	0	0	0	0	0	88	88	88	0	0	0	0	88	88	2	0	2	0	1.37863	1	1
34	3	0	1	1	1	1	1	2	2	1	2	1	0	0	0	0	1	1	1	1	2	1	1	1	5	1	0	0	0	0	1	0	1	1	0	0	0	88	88	1	0	1	0	1.48243	1	1
45	5	0	1	1	1	1	1	2	2	1	2	1	0	0	0	1	1	1	1	1	1	1	1	1	5	2	0	0	0	0	2	0	0	0	0	0	0	88	88	1	1	1	0	1.69517	1	1
27	3	4	1	1	1	1	1	2	2	1	2	1	0	0	0	0	1	1	1	1	2	1	1	1	5	1	0	0	0	0	1	0	0	0	0	0	0	88	88	1	0	1	0	1.48243	1	1
22	3	0	1	1	1	1	1	2	2	1	2	1	0	0	0	1	1	1	1	1	2	1	1	1	5	1	1	0	0	0	1	0	0	1	1	0	0	1	88	1	1	2	0	1.27887	1	1
19	1	9999	1	1	1	1	99	99	99	0		88	88	88	88	88	88	1	1	1	1	1	1	1	1	88	88	88	88	88	88	88	88	88	88	0	0	88	88	1	0	2	0	1.27887	0	1
59	3	1	1	1	1	1	1	3	3	1	3	1	0	0	0	1	1	4	1	1	1	1	1	1	1	1	0	0	0	0	1	0	0	0	0	0	0	88	88	4	0	2	0	1.37863	1	1
16	1	8888	88	88	88	88	88			88		88	88	88	88	88	88									88	88	88	88	88	88	88	88	88	88	0	0	88	88	4	0	2	0	1.27887	0	1
55	6	0	1	1	1	1	1	3	3	1	3	1	0	1	0	1	1	1	1	1	1	1	1	1	1	0	0	0	0	0	88	88	88	0	0	0	0	88	88	4	0	2	1	1.37863	1	1
51	3	0	1	1	1	1	1	2	2	1	2	1	0	0	0	0	1	1	1	1	2	1	1	1	5	1	0	0	0	0	1	1	1	0	0	0	0	88	88	4	0	1	0	1.69517	1	1
48	3	20	1	1	1	1	1	2	2	1	2	1	0	0	1	0	1	5	1	1	2	1	1	1	5	1	0	0	0	0	1	1	1	0	0	0	0	1	88	4	0	2	0	1.37863	1	1
34	1	1	1	1	1	1	1	2	2	1	2	1	0	0	0	1	1	1	1	1	1	5	1	1	5	1	1	0	0	0	1	0	1	0	0	0	0	88	88	2	1	2	0	1.09949	1	1
58	4	0	1	1	1	1	1	2	2	1	3	1	0	0	0	0	1	1	1	1	1	1	1	1	5	0	0	0	0	0	88	88	88	0	0	0	0	88	88	2	0	2	0	1.37863	1	1
24	3	0	1	1	1	1	1	2	2	1	2	1	0	0	0	1	1	1	1	1	2	1	1	1	5	1	0	0	0	0	1	0	1	1	0	0	0	0	88	1	0	2	1	1.27887	1	1
22	1	8	1	1	1	1	1	2	2	1	2	1	0	0	0	1	1	1	1	1	1	5	1	1	5	4	0	0	0	0	2	1	1	0	0	0	0	88	88	1	1	1	0	1.43598	1	1
34	3	0	1	1	1	1	1	2	2	1	2	1	0	0	0	0	1	1	1	1	1	1	1	1	5	1	0	0	0	0	1	0	0	0	0	0	0	88	88	1	0	1	1	1.48243	1	1
21	3	0	1	1	1	1	1	99	99	0		88	88	88	88	88	88	1	1	1	1	1	1	1	1	1	0	0	0	0	1	0	0	0	0	0	0	88	88	1	0	2	0	1.27887	1	1
30	3	50	99	1	1	1	1	99	1	1	1	1	0	0	1	1	1	1	1	1	1	1	1	1	1	3					2	1	1	1	0	0	0	88	88	4		1	0	1.48243	1	1
19	1	0	1	1	1	1	1	2	2	1	2	1	0	0	0	1	1	1	1	1	1	5	1	1	5	2	0	0	1	0	2	0	1	0	0	0	0	0	88	1	1	2	1	1.27887	1	1
24	6	0	1	1	1	1	1	2	1	1	2	1	0	0	0	1	1	1	1	1	1	1	1	1	5	1	0	0	0	0	2	0	1	0	0	0	0	1	88	1	0	2	1	1.27887	1	1
22	1	1	1	1	1	1	1	2	2	1	2	1	0	0	0	1	1	1	1	1	1	1	4	1	5	2	0	0	0	0	2	1	1	0	0	0	0	88	88	4	1	1		1.43598	1	1
50	3	0	1	1	1	1	1	2	2	1	2	1	0	0	0	1	1	1	1	1	1	1	1	1	5	1	0	0	0	0	1	0	0	0	1	0	0	88	1	88	0	2		1.37863	1	0	1	0	0
37	3	2	1	1	1	1	1	2	2	1	3	1	0	0	0	0	1	1	1	1	1	1	1	1	1	1	0	0	0	0	1	0	1	0	0	0	0	1	88	1	0	2	0	1.41814	1	1
28	5	4	1	1	1	1	1	2	3	1	3	1	0	0	0	0	1	1	1	1	1	1	1	1	1	2	0	0	1	0	2	0	0	0	0	0	0	0	88	1	1	1	0	1.48243	1	1
35	3	0	1	1	1	1	1	2	3	1	99	1	0	0	0	0	1	1	1	1	1	1	1	1	1	1	0	0	0	0	1	0	1	0	0	0	0	1	88	1	0	2	0	1.41814	1	1
38	3	6	1	1	1	1	1	2	99	1	1	1	0	0	0	0	1	1	1	1	1	1	1	1	1	3	0	1	0	0	1	0	1	0	0	0	0	88	88	6	1	1	0	1.77713	1	1
16	1	0	1	99	99	99	1	2	99	0		88	88	88	88	88	88	3	3	1	1	5	5	1	1	3	0	0	0	0	2	0	0	0	0	0	0	88	1	88	1	1	0	1.43598	1	0	0	0	0
17	1	0	1	1	1	1	1	2	2	1	2	1	0	0	0	0	1	1	1	1	2	1	1	1	5	1	0	0	0	0	2	1	1	0	0	0	0	1	88	4	0	1	0	1.43598	1	1
20	3	0	1	1	1	1	1	2	2	1	2	1	0	0	0	1	1	1	1	1	1	5	1	1	5	1	0	0	0	0	1	1	0	0	0	0	0	88	88	1	0	2	0	1.27887	1	1
53	3	0	1	99	99	99	1	99	99	0		88	88	88	88	88	88	3	1	1	3	1	1	1	1	1	1	0	0	0	1	0	0	0	0	0	0	88	1	88	1	1		1.69517	1	0	1	0	0
53	5	0	1	99	1	1	1	2	2	1	3	1	0	0	0	0	1	1	1	1	1	1	1	1	1	3	0	1	0	0	2	1	1	0	0	0	0	88	88	1	1	1	1	1.69517	1	1
28	3	0	1	1	1	1	1	2	1		1	1	0	0	0	1	1	1	1	1	1	1	1	1	1	20	0	0	0	0	3	0	0	0	0	0	0	1	88	1	1	1	0	1.48243	1	1
20	1	0	1	1	1	1	1	2	2	1	3	1	0	0	0	1	1	1	1	1	1	1	1	1	5	1	0	0	0	0	2	0	1	0	0	0	0	88	88	1	0	2	0	1.27887	1	1
20	1	0	1	1	1	1	1	2	2	1	2	1	0	0	0	1	1	1	1	1	1	1	1	1	5	10	0	0	0	0	3	0	0	0	0	0	1	88	88	1	1	1		1.43598	1	1
39	3	0	1	1	1	1	1	2	2	1	2	1	0	0	0	0	1	1	1	1	1	1	1	1	1	1	0	0	0	0	2	1	0	0	0	0	0	1	88	1	0	2	1	1.41814	1	1
26	3	0	1	1	1	1	1	2	2	1	2	1	0	0	0	1	1	1	1	1	1	1	1	1	5	1	0	0	0	0	1	1	1	1	1	0	0	1	88	1	0	2	1	1.09949	1	1
18	1	0	1	1	1	1	1	2	2	1	3	1	0	0	0	1	1	1	1	1	2	1	1	1	5	5	1	0	0	0	2	1	0	0	0	0	0	88	88	1	1	1	0	1.43598	1	1
57	6	3	1	1	1	1	1	2	2	1	2	1	0	0	0	0	1	1	1	1	1	1	1	1	1	0	0	0	0	0	88	88	88	0	0	0	0	88	88	4	0	2	0	1.37863	1	1
17	1	0	1	1	99	1	1	2	2	0		88	88	88	88	88	88	1	1	1	3	2	1	1	1	2	0	0	0	0	2	0	1	1	1	0	0	88	1	88	1	2	0	1.27887	1	0	1	0	0
16	1	0	1	1	1	1	0	2	2	1	1	1	0	0	0	0	1	1	1	1	1	1	1	1	1	3	0	0	0	0	2	0	0	0	0	0	0	88	88	1	1	1	0	1.43598	1	1
24	5	0	1	99	1	1	1	2	2	1	3	1	0	0	0	0	1	1	1	1	1	1	1	1	1	3	0	1	0	0	2	1	1	0	0	0	0	88	88	1	1	1	0	1.43598	1	1
53	2	3	1	1	1	1	1	2	2	1	2	1	0	0	0	0	1	1	4	1	1	1	1	1	5	1	0	0	0	0	1	1	1	0	0	0	0	88	88	7	0	1		1.69517	1	1
50	3	0	1	1	1	1	1	2	99	1	2	1	0	0	0	0	1	1	1	1	1	1	1	1	1	1	0	0	0	0	1	0	1	0	0	0	0	88	1	88	0	2	0	1.37863	1	0	1	0	0
20	1	0	1	1	1	1	1	2	3	1	3	1	0	0	0	0	1	1	1	1	1	1	1	1	1	3	3	0	1	0	1	1	1	0	0	0	0	88	88	2	1	1	0	1.43598	1	1
32	3	0	1	1	1	1	1	2	2	1	2	1	0	0	0	0	1	1	1	1	1	1	1	1	5	1	0	0	0	0	1	0	1	0	0	0	0	88	88	1	0	2	0	1.09949	1	1
17	1	1	1	1	1	1	1	2	2	1	3	1	0	0	0	0	1	1	1	1	2	1	1	3	5	2	0	0	0	0	2	1	1	0	0	0	0	88	88	1	1	1		1.43598	1	1
36	2	1	1	1	1	1	1	2	2	1	2	1	0	0	0	1	1	1	1	1	1	1	1	1	1	1	0	0	0	0	1	1	1	0	0	0	0	88	88	1	0	2		1.41814	1	1
28	3	0	1	1	1	1	1	3	3	1	2	1	0	0	0	1	1	1	1	1	1	1	1	1	1	1	0	0	0	0	1	0	1	0	0	0	0	0	88	1	0	2	0	1.09949	1	1
32	3	0	1	1	1	1	1	2	2	1	1	1	0	0	0	0	1	1	1	1	1	1	1	1	5	1	0	0	0	0	1	0	0	0	0	0	0	88	88	1	0	1	0	1.48243	1	1
47	3	3	1	1	1	1	1	2	2	1	3	1	0	0	0	1	1	1	1	1	2	1	1	1	5	1	0	0	0	0	1	0	1	0	0	0	0	88	88	1	0	2	0	1.37863	1	1
42	3	0	1	1	1	1	1	2	2	1	2	1	0	0	0	0	0	1	1	1	1	1	1	1	5	1	0	0	0	0	1	0	0	0	0	0	0	88	88	1	0	1	0	1.77713	1	1
19	3	0	1	1	1	1	1	2	3	1	3	1	0	1	1	1	1	1	1	1	1	1	1	1	1	1	0	0	0	0	1	0	0	0	0	0	0	1	88	5	0	2	1	1.27887	1	1
15	1	1	1	1	1	1	1	2	3	0		88	88	88	88	88	88	1	1	1	1	1	1	1	1	88	88	88	88	88	88	88	88	88	88	0	0	88	88	1	0	1	0	1.43598	0	1
42	3	0	1	1	1	1	1	2	2	1	2	1	0	0	0	1	1	1	1	1	1	1	1	1	1	1	0	0	0	0	1	1	1	1	1	0	0	1	88	1	0	2	0	1.41814	1	1
51	3	0	1	1	1	1	1	2	3	1	3	1	0	0	0	1	1	1	1	1	2	1	1	1	5	2	0	0	0	0	1	0	1	0	0	0	0	0	88	2	1	1	0	1.69517	1	1
36	1	2	1	1	1	1	1	2	2	1	2	1	0	0	0	1	1	1	1	1	1	1	1	1	5	0	0	0	0	0	88	88	88	0	0	0	0	0	88	1	0	2	0	1.41814	1	1
47	3	0	1	1	1	1	0	3	3	1	3	1	0	0	0	0	1	1	1	1	1	1	1	1	1	2	0	0	0	0	1	0	1	0	0	0	0	88	88	1	1	1	1	1.69517	1	1
37	3	1	1	1	1	1	1	2	2	1	2	1	0	0	0	0	1	2	1	1	1	1	1	1	5	3	0	0	0	0	1	0	0	0	0	0	0	88	88	1	1	1	0	1.77713	1	1
26	3	0	1	1	1	1	1	2	2	1	2	1	0	0	0	0	0	1	1	1	1	1	1	1	5	5	0	0	0	0	1	0	1	0	0	0	0	88	88	2	1	1	0	1.48243	1	1
32	3	2	1	1	1	1	1	2	2	1	2	1	0	0	0	0	1	1	1	1	1	1	1	1	5	1	0	0	0	0	1	0	0	0	0	0	0	0	88	1	0	2	0	1.09949	1	1
25	3	0	1	1	1	1	1	2	2	1	2	1	0	0	0	1	1	1	1	1	1	5	1	1	5	1	0	0	0	0	1	0	1	1	1	0	0	88	88	1	0	2	0	1.09949	1	1
17	1	8888	88	88	88	88	88			88		88	88	88	88	88	88									1	0	0	0	0	1	0	0	0	0	0	0	88	88	1	0	2	0	1.27887	1	1
39	3	8888	88	88	88	88	88			88		88	88	88	88	88	88									1					1	0	1	0	0	0	0	88	88	1		2	0	1.41814	1	1
49	3	3	1	1	1	1	1	2	99	1	2	1	0	0	0	0	1	1	1	1	1	1	1	1	1	1	0	0	0	0	1	0	1	0	0	0	0	88	88	1	0	2	0	1.37863	1	1
16	1	1	1	1	1	1	1	2	3	1	99	1	0	0	0	0	1	1	1	1	1	1	1	1	1	0	1	0	0	0	2	1	0	0	0	0	0	88	1	88	0	2	0	1.27887	1	0	0	1	0
24	1	0	0	1	1	1	1	2	2	1	2	1	0	0	0	0	1	1	1	1	1	1	1	1	5	1	0	0	0	0	2	0	1	0	0	0	0	88	88	4	0	1	0	1.43598	1	1
25	3	0	1	1	1	1	1	2	2	1	2	1	0	0	0	0	1	1	1	2	1	1	1	1	5	1	0	0	0	0	1	0	0	1	0	0	0	0	88	1	0	2	0	1.09949	1	1
17	1	0	1	99	99	99	1	2	3	0		88	88	88	88	88	88	1	1	1	1	1	1	1	1	88	88	88	88	88	88	88	88	88	88	0	0	88	88	1	0	1	0	1.43598	0	1
16	1	0	1	99	99	99	1	2	3	0		88	88	88	88	88	88	5	1	1	1	1	5	1	1	88	88	88	88	88	88	88	88	88	88	0	0	88	1	88	0	2	0	1.27887	0	0	0	0	0
37	3	1	1	1	1	1	1	2	1	1	2	1	0	0	0	0	1	1	1	1	1	1	1	1	1	1	0	0	0	0	1	0	1	0	0	0	0	1	88	1	0	2	0	1.41814	1	1
18	1	0	1	1	1	1	1	2	3	1	3	1	0	0	0	0	1	1	1	1	1	1	1	1	1	1	0	0	0	0	2	0	0	0	0	0	0	88	88	1	0	2		1.27887	1	1
45	3	0	1	1	1	1	1	2	3	1	3	1	0	0	0	0	1	1	1	1	1	1	1	1	1	1	0	0	0	0	1	0	1	0	0	0	0	88	88	1	0	1		1.69517	1	1
57	3	5	1	1	1	1	0	2	2	1	3	1	0	0	0	0	1	1	1	1	1	1	1	1	1	1	0	0	0	0	1	1	1	0	0	0	0	0	88	7	0	1	1	1.69517	1	1
29	3	0	1	1	1	1	1	1	1	1	1	1	0	0	0	0	1	1	1	1	1	1	1	1	1	2	0	0	0	0	1	0	1	1	0	0	0	1	88	1	1	1		1.48243	1	1
52	3	5	1	1	1	1	0	2	99	1	1	1	0	0	0	0	1	1	1	1	1	1	1	1	1	1	0	0	0	0	1	1	1	0	0	0	0	1	88	1	0	2	0	1.37863	1	1
19	1	3	1	1	1	1	1	2	2	1	3	1	0	0	1	0	1	1	1	1	2	1	1	1	5	5	0	0	0	0	2	1	0	0	0	0	0	88	88	1	1	1	0	1.43598	1	1
22	1	2	1	1	1	1	1	2	2	1	2	1	0	0	0	0	1	1	1	1	1	1	1	1	5	7	1	0	0	0	2	0	1	0	0	0	0	88	88	1	1	1	0	1.43598	1	1
39	3	0	1	1	1	1	1	2	2	1	3	1	0	0	0	0	1	1	1	1	2	1	1	1	5	2	0	0	0	0	1	0	1	0	0	0	0	88	88	1	1	1	0	1.77713	1	1
32	3	0	1	1	1	1	1	2	2	1	2	1	0	0	0	1	1	1	1	1	2	1	1	1	5	1	0	0	0	0	1	0	1	0	0	0	0	88	88	4	0	2	0	1.09949	1	1
34	2	0	1	1	1	1	0	2	2	1	2	1	0	0	0	0	1	1	1	1	2	1	1	1	5	1	0	0	0	0	1	0	1	0	0	0	0	88	88	1	0	2	0	1.09949	1	1
45	2	8	1	1	1	1	1	2	3	1	2	1	0	0	0	0	1	1	1	1	1	1	1	1	1	1	0	0	0	0	1	0	1	0	0	0	0	88	88	1	0	2	0	1.37863	1	1
53	2	1	1	1	1	1	1	2	3	1	3	1	0	0	0	0	1	1	1	1	1	1	1	1	1	1	0	0	0	0	1	0	1	0	0	0	0	88	88	1	0	1	1	1.69517	1	1
40	3	9999	1	1	1	1	1	2	2	1	99	1	0	0	0	0	0	1	1	1	1	1	1	1	5	1	0	0	0	0	1	0	1	0	0	0	0	88	88	2	0	1	1	1.77713	1	1
28	1	0	1	1	1	1	1	2	2	1	2	1	0	0	0	0	1	1	1	1	3	1	1	1	5	2	0	0	0	0	2	0	1	0	0	0	0	88	88	2	1	2		1.09949	1	1
53	6	8	1	1	1	1	1	3	3	1	3	1	0	0	0	0	1	1	1	1	1	1	1	1	1	0	0	0	0	0	88	88	88	0	0	0	0	0	88	1	0	2		1.37863	1	1
56	2	0	1	1	1	1	1	2	2	1	2	1	0	0	0	1	1	1	1	1	1	1	1	1	5	1	0	0	0	0	1	0	1	0	0	0	0	88	88	3	0	2		1.37863	1	1
28	1	0	1	1	1	1	1	2	2	1	2	1	0	0	0	0	1	1	1	1	2	1	1	1	5	1	0	0	0	0	2	1	1	0	0	0	0	88	88	2	0	1		1.48243	1	1
48	3	0	99	1	0	1	99	2	2	0		88	88	88	88	88	88	1	1	1	1	1	1	1	1	1	0	0	0	0	1	0	0	0	0	0	0	88	99	88	0	2	0	1.37863	1	0
16	1	8888	88	88	88	88	88			88		88	88	88	88	88	88									88	88	88	88	88	88	88	88	88	88	0	0	88	1	88	0	2	0	1.27887	0	0	1	0	0
20	1	0	1	1	1	1	1	2	2	1	2	1	0	0	0	0	1	1	1	1	1	1	1	1	1	1	0	0	0	0	2	1	1	0	0	0	0	88	88	1	0	2	0	1.27887	1	1
18	1	0	1	1	1	1	1	2	2	1	2	1	0	1	0	1	1	1	1	1	1	1	1	1	1	88	88	88	88	88	88	88	88	88	88	0	0	88	88	5	0	1	0	1.43598	0	1
31	5	10	1	99	99	99	0	3	3	1	3	1	0	0	0	1	1	1	1	1	1	1	1	1	1	2	0	0	0	0	2	1	0	0	0	0	0	0	88	4	1	1		1.48243	1	1
47	2	0	1	1	1	1	1	3	1	0		88	88	88	88	88	88	1	1	1	1	1	1	1	1	1	0	0	0	0	1	0	0	0	0	0	0	88	88	1	0	2	0	1.37863	1	1
35	3	4	1	1	1	1	1	2	2	1	2	1	0	0	0	0	1	1	1	1	1	1	1	1	1	1	0	0	0	0	1	1	1	0	0	0	0	0	88	1	0	2	0	1.41814	1	1
16	1	0	1	1	1	0	1	2	99	1	99	1	0	0	0	0	1	1	1	1	1	1	1	1	1	88	88	88	88	88	88	88	88	88	88	0	0	88	88	4	0	2	0	1.27887	0	1
25	3	0	1	1	1	1	1	1	1	1	1	1	0	0	1	1	1	1	1	1	1	1	1	1	1	3	0	0	0	0	1	0	1	0	0	0	0	1	88	1	1	1	1	1.48243	1	1
22	3	0	1	1	1	1	1	2	3	0		88	88	88	88	88	88	1	1	1	1	1	1	1	1	1	0	0	0	0	1	0	1	0	0	0	0	88	1	88	0	2	1	1.27887	1	0	1	0	0
29	3	0	1	1	1	1	1	2	2	1	2	1	0	0	0	1	1	1	1	1	2	1	1	1	5	3	0	0	0	0	2	0	0	0	0	0	0	88	88	2	1	1		1.48243	1	1
30	3	2	1	1	1	1	1	2	2	1	99	1	0	99	0	1	1	1	1	1	1	1	1	1	5	1	0	0	0	0	1	0	1	0	0	0	0	88	88	1	0	2	0	1.09949	1	1
46	3	0	99	1	1	1		3	3	0		88	88	88	88	88	88	4	1	1	1	1	1	1	1	1	0	0	0	0	1	0	0	0	0	0	0	88	88	1	0	2	0	1.37863	1	1
56	3	8888	88	88	88	88	88			88		88	88	88	88	88	88									1	0	0	0	0	1	0	0	0	0	0	0	88	1	88	0	2	0	1.37863	1	0	1	0	0
16	1	0	1	1	1	1	1	2	2	1	2	1	0	0	0	0	1	1	1	1	1	1	1	1	5	1	0	0	0	0	2	0	1	0	0	0	0	88	88	1	0	2	0	1.27887	1	1
41	2	0	1	1	1	1	1	2	2	1	2	1	0	0	0	1	1	1	1	1	1	5	1	1	5	1	0	0	0	0	1	0	0	0	0	0	0	88	88	1	0	2	0	1.41814	1	1
44	3	0	1	1	1	1	1	1	2	1	2	1	0	0	0	0	1	1	1	1	1	1	1	1	5	1	0	0	0	0	1	0	0	0	0	0	0	88	88	1	0	1		1.77713	1	1
47	3	1	1	1	1	1	1	2	2	1	2	1	0	0	0	0	1	1	1	1	1	1	1	1	5	1	0	0	0	0	1	0	0	0	0	0	0	1	1	88	0	2	0	1.37863	1	0	0	0	0
28	3	0	1	1	1	1	1	2	2	1	2	1	0	0	0	0	1	1	1	1	1	1	1	1	3	1	0	0	0	0	1	0	0	0	0	0	0	0	88	1	0	2	0	1.09949	1	1
15	1	0	1	1	1	1	1	2	2	1	2	1	0	0	0	1	1	1	1	1	1	1	1	1	5	88	88	88	88	88	88	88	88	88	88	0	0	88	1	88	0	2	0	1.27887	0	0	1	0	0
54	2	0	1	1	1	1	1	2	2	1	2	1	0	0	0	1	1	1	1	1	1	1	1	1	5	1	0	0	0	0	1	0	0	0	1	0	0	88	1	88	0	2	0	1.37863	1	0	0	0	0
19	1	0	1	1	1	1	1	2	2	1	1	1	0	0	0	0	1	1	1	1	1	1	1	1	5	10	3	2	1	0	2	0	0	0	0	0	0	0	88	1	1	1		1.43598	1	1
16	1	0	1	1	1	1	1	2	2	1	2	1	0	0	0	0	1	1	1	1	2	1	1	1	5	3	0	0	0	0	2	1	0	1	0	0	0	88	88	1	1	1	0	1.43598	1	1
34	3	9	1	1	1	1	1	3	3	1	1	1	0	0	1	1	1	1	1	1	1	1	1	1	1	1	0	0	0	0	1			0	0	0	0	88	88	1	0	1	0	1.48243	1	1
20	1	0	0	0	0		1	3	3	0		88	88	88	88	88	88	1	1	1	1	1	1	1	1	3	0	0	0	0	3	1	0	0	0	0	0	88	88	1	1	1	0	1.43598	1	1
46	5	9999	1	1	1	1	1	1	1	1	3	1	0	0	0	1	1	1	1	1	1	1	1	1	5	3	0	0	0	0	2	0	1	0	0	0	1	1	1	88	1	1		1.69517	1	0	0	0	0
17	1	0	1	99	99	99	1	2	2	0		88	88	88	88	88	88	1	1	1	1	1	1	1	1	6	0	0	0	0	2	1	0	0	0	0	0	88	1	88	1	1	0	1.43598	1	0	0	1	0
24	3	0	1	99	99	99	1	99	99	1	3	1	0	0	0	0	1	1	1	1	1	1	1	1	1	1	0	0	0	0	1	0	1	0	0	0	0	88	88	2	0	2	0	1.27887	1	1
37	3	5	1	1	1	1	1	2	3	1	2	1	0	0	0	0	1	5	1	1	1	5	1	1	1	1	0	0	0	0	1	0	1	0	0	0	0	1	1	88	0	2	1	1.41814	1	0	0	0	0
56	6	3	1	1	1	1	1	2	99	1	3	1	0	0	0	0	1	1	1	1	1	1	1	1	1	0	0	0	0	0	88	88	88	0	0	0	0	88	1	88	0	2	0	1.37863	1	0	0	0	0
21	3	0	1	1	1	1	1	2	2	1	1	1	0	0	0	0	1	1	1	1	1	1	1	1	1	1	0	0	0	0	1	0	1	0	0	0	0	0	88	1	0	2	0	1.27887	1	1
24	3	1	1	1	1	1	1	99	99	1	3	1	0	0	0	0	1	1	1	1	1	1	1	1	1	1	0	0	0	0	1	0	0	0	0	0	0	1	88	1	0	2	0	1.27887	1	1
40	5	0	1	1	1	1	1	2	3	1	2	1	0	0	0	0	1	1	1	1	1	1	1	1	1	1	0	0	0	0	2	0	0	0	0	0	0	88	88	2	0	2	1	1.41814	1	1
20	1	0	1	1	1	1	1	2	2	1	3	1	0	0	0	0	1	1	1	1	1	1	1	1	1	2	1	0	0	0	2	1	1	0	0	0	0	88	88	4	1	2	0	1.27887	1	1
35	5	1	1	1	1	1	1	2	99	1	3	1	0	0	0	0	1	1	1	1	1	1	1	1	1	1	0	0	1	0	2	1	1	0	0	0	0	88	88	1	1	2	0	1.41814	1	1
31	3	2	1	1	1	1	0	99	2	1	99	1	0	0	0	1	1	1	1	1	1	1	1	1	1	1	0	0	0	0	1	0	1	0	0	0	0	88	88	1	0	2		1.09949	1	1
36	6	0	1	1	1	1	1	2	2	1	2	1	0	0	0	0	1	1	1	1	1	1	1	1	1	0	0	0	0	0	88	88	88	0	0	0	0	88	88	1	0	2		1.41814	1	1
19	1	0	1	1	1	1	1	3	1	0		88	88	88	88	88	88	1	1	1	5	1	5	1	1	1	0	0	0	0	1	1	0	0	0	0	0	88	88	5	0	2	0	1.27887	1	1
20	1	0	1	1	1	1	1	2	3	1	3	1	0	0	0	0	1	1	1	1	1	1	1	1	1	2	1	0	0	0	2	1	0	0	0	0	0	88	88	1	1	2	0	1.27887	1	1
16	1	0	1	99	99	99	1	2	99	1	2	1	0	0	0	0	1	1	1	1	1	1	1	1	1	1	0	0	0	0	2	0	1	0	0	0	0	88	88	1	0	2	0	1.27887	1	1
18	1	0	1	1	1	1	1	2	2	1	3	1	0	0	0	0	1	1	1	1	1	1	1	1	1	3	0	0	0	0	2	1	0	0	0	0	0	88	88	2	1	1		1.43598	1	1
35	4	5	1	1	1	1	1	2	3	1	3	1	0	0	0	0	1	1	1	1	1	1	1	1	1	1	0	0	0	0	2	0	1	0	0	0	0	0	88	1	0	2	1	1.41814	1	1
19	3	0	1	1	1	1	1	2	2	0		88	88	88	88	88	88	1	1	1	1	1	1	1	1	2	0	0	0	0	1	0	1	0	0	0	0	88	1	88	1	1	0	1.43598	1	0	0	0	0
32	2	3	1	1	1	1	1	2	99	1	99	1	0	0	0	0	1	1	1	1	1	1	1	1	1	1	0	0	0	0	1	0	0	0	0	0	0	1	88	1	0	2	0	1.09949	1	1
52	3	3	1	1	1	1	1	2	2	1	3	1	0	0	0	0	1	1	1	1	1	1	1	1	1	1	0	0	0	0	1	0	0	0	0	0	0	88	1	88	0	1	0	1.69517	1	0	1	0	0
36	3	0	1	1	1	1	1	2	2	1	2	1	0	0	0	0	1	1	1	1	1	1	1	1	1	1	0	0	0	0	1	0	1	0	0	0	0	88	88	1	0	2	0	1.41814	1	1
18	1	0	1	99	99	99	1	99	99	1	99	1	0	0	0	0	99	1	1	1	1	1	1	1	1	88	88	88	88	88	88	88	88	88	88	0	0	88	88	2	0	1	0	1.43598	0	1
20	1	2	1	1	1	1	1	2	2	1	2	1	0	0	0	0	1	1	1	1	1	1	1	1	1	2	0	0	0	0	2	1	1	0	0	0	0	88	88	4	1	1	0	1.43598	1	1
28	3	3	1	1	1	1	1	2	99	1	99	1	0	0	0	0	1	1	1	1	1	1	1	1	1	1	0	0	0	0	1	0	1	0	0	0	0	1	88	2	0	2	0	1.09949	1	1
43	3	3	1	1	1	1	0	2	3	1	2	1	0	0	0	0	1	1	1	1	1	1	1	1	1	1	0	0	0	0	1	0	1	1	0	0	0	88	88	1	0	2	0	1.41814	1	1
27	3	0	1	1	1	1	1	2	3	1	1	1	0	0	0	0	1	1	1	1	1	1	1	1	1	3	2	0	0	0	1	0	0	1	0	0	0	1	1	88	1	1	0	1.48243	1	0	0	0	0
18	3	0	1	1	1	1	0	99	99	1	99	1	99	1	0	0	1	3	1	1	1	1	1	1	1	1	1	0	0	0	1	1	0	0	0	0	0	88	88	1	1	2	0	1.27887	1	1
37	6	4	1	1	1	1	0	99	2	1	2	1	0	0	0	0	1	1	1	1	1	1	1	1	1	1	0	0	0	0	1	0	0	0	0	0	0	88	88	1	0	2	1	1.41814	1	1
22	1	2	1	99	99	99	1	2	99	1	1	1	0	0	0	0	1	1	1	1	1	1	1	1	1	1	3	0	0	0	2	0	0	0	0	0	0	0	88	5	1	1	0	1.43598	1	1
17	1	0	1	1	1	1	0	2	99	1	99	1	99	0	0	0	1	1	1	1	1	1	1	1	1	50	10	0	0	0	2	1	1	0	0	0	0	88	88	2	1	1	0	1.43598	1	1
19	3	0	1	1	1	1	1	2	2	1	2	0	0	1	0	0	1	1	1	1	1	1	1	1	1	1	0	0	0	0	1	0	1	0	0	0	0	88	88	2	0	2	0	1.27887	1	1
17	1	0	1	99	99	99	1	2	2	1	3	1	0	0	0	0	1	1	1	1	1	1	1	1	1	88	88	88	88	88	88	88	88	88	88	0	0	88	1	88	0	1	0	1.43598	0	0	1	0	0
56	3	0	1	1	1	1	1	3	99	1	3	1	0	0	0	0	1	1	1	1	1	1	1	1	1	1	0	0	0	0	1	0	0	0	0	0	0	88	88	1	0	1	0	1.69517	1	1
19	3	0	1	1	1	1	1	2	3	1	3	1	0	0	0	0	1	1	1	1	1	1	1	1	1	1	0	0	0	0	1	0	0	0	0	0	0	88	88	1	0	2	0	1.27887	1	1
18	1	0	1	99	99	99	0	2	3	1	99	1	0	0	0	0	1	1	1	1	1	1	1	1	1	1	0	0	0	0	1	1	0	0	0	0	0	88	88	4	0	2		1.27887	1	1
33	3	5	1	1	1	1	0	2	3	1	2	1	0	0	0	0	1	1	1	1	1	1	1	1	1	5	0	0	4	0	1	0	0	1	1	0	0	1	1	88	1	1	1	1.48243	1	0	0	0	0
34	3	5	1	1	1	1	0	2	3	1	3	1	0	0	0	0	1	1	1	1	1	1	1	1	1	1	0	0	0	0	1	0	1	0	0	0	0	88	88	7	0	2	0	1.09949	1	1
39	2	1	1	1	1	1	1	2	99	1	99	1	0	0	0	0	1	1	1	1	1	1	1	1	1	1	0	0	0	0	1	0	0	0	0	0	0	1	88	1	0	2	0	1.41814	1	1
31	3	0	1	1	1	1	1	2	3	1	2	1	0	0	0	0	1	1	1	1	1	1	1	1	1	1	0	0	0	0	1	1	0	0	0	0	0	1	88	2	0	2	0	1.09949	1	1
41	2	5	1	1	1	1	1	2	3	1	3	1	0	0	0	0	1	1	1	1	1	1	1	1	1	1	1	0	0	0	1	1	1	0	0	0	0	88	88	4	1	1	0	1.77713	1	1
47	3	0	1	1	1	1	1	2	3	1	2	1	0	0	0	0	1	1	1	1	1	1	1	1	1	1	0	0	0	0	1	0	1	0	0	0	0	88	88	1	0	2	1	1.37863	1	1
21	3	0	1	1	1	1	1	2	2	1	2	1	0	0	0	0	1	1	1	1	1	1	1	1	1	1	0	0	0	0	1	0	0	0	0	0	0	88	88	1	0	2	0	1.27887	1	1
17	1	2	1	1	1	1	1	2	3	1	1	1	0	0	0	0	1	1	1	1	1	1	1	1	1	3	0	0	0	0	2	0	0	0	0	0	0	88	88	1	1	2	0	1.27887	1	1
37	6	0	1	1	1	1	1	99	3	1	2	1	0	0	0	0	1	1	1	1	1	1	1	1	1	1	0	0	0	0	2	0	0	0	0	0	0	1	88	1	0	2	0	1.41814	1	1
16	1	0	1	1	1	1	1	3	2	1	3	1	0	0	0	0	1	1	1	1	1	1	1	1	1	1	0	0	0	0	2	0	0	0	0	0	0	88	1	88	0	2	0	1.27887	1	0	0	0	0
34	3	5	1	1	1	1	1	2	3	1	3	1	0	0	0	0	1	1	1	1	1	1	1	1	1	88	88	88	88	88	88	88	88	88	88	0	0	1	88	1	0	2	1	1.09949	0	1
15	1	0	1	1	1	1	1	99	3	1	3	1	1	0	0	0	1	1	1	1	1	1	1	1	1	88	88	88	88	88	88	88	88	88	88	0	0	88	1	88	0	2		1.27887	0	0	0	0	0
46	3	1	1	1	1	1	1	3	2	1	2	1	0	0	0	0	1	1	5	1	1	1	1	1	1	88	88	88	88	88	88	88	88	88	88	1	0	88	1	88	0	1	0	1.69517	0	0	0	0	0
35	3	0	1	1	1	1	1	3	3	1	99	1	0	0	0	0	1	1	1	1	1	1	1	1	1	1	0	0	0	0	1	0	0	0	0	0	0	88	88	2	0	2	0	1.41814	1	1
24	3	0	1	1	1	1	1	3	99	1	2	1	0	0	0	0	1	1	1	1	1	1	1	1	1	1	0	0	0	0	1	0	1	0	0	0	0	0	88	4	0	2	0	1.27887	1	1
32	3	0	1	1	1	1	1	2	99	1	2	1	0	0	0	0	1	1	1	1	1	1	1	1	1	2	5	0	0	0	1	0	0	0	0	0	0	88	88	2	1	1	0	1.48243	1	1
40	3	0	1	1	1	1	1	3	3	1	2	1	0	0	0	0	1	1	1	1	1	1	1	1	1	1	0	0	0	0	1	0	1	0	0	0	0	1	1	88	0	2	0	1.41814	1	0	0	0	0
29	3	0	1	1	1	1	1	2	3	1	99	1	0	0	0	0	1	1	1	1	1	1	1	1	1	1	0	0	0	0	1	1	1	0	0	0	0	88	88	1	0	2	0	1.09949	1	1
54	6	0	1	1	1	1	1	99	99	1	1	1	0	0	0	0	1	1	1	1	1	1	1	1	1	0	0	0	0	0	88	88	88	0	0	0	0	88	88	2	0	2	0	1.37863	1	1
19	1	0	1	99	99	99	1	2	3	0		88	88	88	88	88	88	1	1	1	1	1	1	1	1	1	1	0	0	0	2	0	0	0	0	0	0	88	1	88	1	1	0	1.43598	1	0	0	0	0
50	6	0	1	1	1	1	1	2	3	1	3	1	0	0	0	0	1	1	1	1	1	1	1	1	1	1	0	0	0	0	2	0	1	0	0	0	0	0	88	1	0	2	0	1.37863	1	1
18	1	0	1	1	1	1	0	2	99	1	3	1	0	0	0	1	1	1	1	1	1	1	1	1	1	88	88	88	88	88	88	88	88	88	88	0	0	88	88	2	0	2	0	1.27887	0	1
23	1	0	1	1	1	1	1	2	99	1	2	1	0	0	0	0	1	1	4	1	1	1	1	1	1	1	0	0	0	0	2	1	1	0	0	0	0	1	88	2	0	2	0	1.27887	1	1
27	1	0	1	99	99	99	0	2	99	1	99	1	0	0	0	0	1	1	1	1	1	1	1	1	1	1	0	0	0	0	2	0	1	0	0	0	0	88	88	1	0	2	0	1.09949	1	1
46	2	0	1	1	1	1	1	99	99	1	2	1	0	0	0	0	1	1	1	1	1	1	1	1	1	1	0	0	0	0	1	0	0	0	0	0	0	1	88	7	0	2	0	1.37863	1	1
37	3	3	0	0	0	0	1	2	3	1	1	1	0	0	0	0	0	1	1	1	1	1	1	1	5	1	0	0	0	0	1		1	0	0	0	0	1	88	4	0	2	0	1.41814	1	1
41	3	0	1	1	1	1	1	2	3	1	2	1	0	0	0	0	1	1	1	1	1	1	1	1	1	2	0	1	0	0	1	0	1	0	0	0	0	88	88	1	1	1	1	1.77713	1	1
38	5	8	1	1	1	1	1	99	99	1	3	1	0	0	0	0	1	1	1	1	1	1	1	1	1	1	0	0	0	0	2	1	1	0	0	0	0	1	88	1	0	2	1	1.41814	1	1
34	3	0	1	1	1	1	1	2	2	1	2	1	0	0	0	0	1	1	1	4	1	1	1	1	1	1	0	0	0	0	2	0	0	1	0	0	0	0	88	1	0	2	0	1.09949	1	1
40	3	1	1	1	1	1	1	2	1	1	2	1	0	0	0	0	1	1	1	1	1	1	1	1	1	1	0	0	0	0	1	0	1	0	0	0	0	88	88	1	0	1	0	1.77713	1	1
43	3	7	1	1	1	1	99	3	3	1	2	1	0	0	0	0	1	1	1	1	5	1	5	1	1	1	0	0	0	0	1	0	0	0	0	0	0	88	88	1	0	2	1	1.41814	1	1
23	3	0	1	1	1	1	1	2	3	1	2	1	0	0	1	0	1	1	1	1	1	1	1	1	1	1	0	0	0	0	1	0	1	0	0	0	0	88	88	2	0	2	0	1.27887	1	1
57	6	2	1	1	1	1	1	2	2	1	1	1	0	0	99	0	1	1	1	1	1	1	1	1	1	0	0	0	0	0	88	88	88	0	0	0	0	88	1	88	0	2	0	1.37863	1	0	1	0	0
31	1	1	1	1	1	1	1	2	3	1	2	1	0	0	0	0	1	1	1	1	1	1	1	1	1	0	1	1	2	0	3	0	1	0	0	0	0	1	88	1	1	2	1	1.09949	1	1
34	3	0	1	99	1	1	1	99	3		1	1	0	1	0	0	1	1	1	1	1	1	1	1	1	2	0	0	0	0	1	0	1	0	0	0	0	0	88	1	1	1	0	1.48243	1	1
29	1	0	1	1	1	1	0	2	2	1	99	1	0	0	0	0	1	1	1	1	1	1	1	1	1	3	7	2	0	0	1	0	0	0	0	0	0	88	1	88	1	1	0	1.48243	1	0	0	1	0
25	1	0	1	99	99	99	1	3	3	1	1	1	0	0	0	0	99	1	1	1	1	1	1	1	1	2	0	0	0	0	2	1	1	0	0	0	0	88	1	88	1	1	0	1.48243	1	0	0	0	0
50	3	10	1	1	1	1	1	2	2	1	2	1	0	0	0	0	1	1	1	1	1	1	1	1	1	1	2	0	0	0	1	0	0	0	0	0	0	88	0	88	1	1		1.69517	1	0	0	1	0
16	1	0	1	99	99	99	1	99	3	1	3	1	0	0	0	0	1	1	1	1	1	1	1	1	1	88	88	88	88	88	88	88	88	88	88	0	0	88	1	88	0	1	0	1.43598	0	0	0	0	0
52	3	1	1	1	1	1	1	2	3	1	3	1	0	0	0	0	1	1	1	1	1	1	1	1	1	1	0	0	0	0	1	0	1	0	0	0	0	0	1	88	0	2	0	1.37863	1	0	0	1	0
37	3	0	1	1	1	1	1	2	99	1	3	1	0	99	0	0	1	1	1	1	1	1	1	1	1	2	0	0	0	0	2	0	0	0	0	0	0	88	1	88	1	1		1.77713	1	0	0	0	0
15	1	0	1	99	99	99	1	99	99	1	99	1	0	0	0	0	1	1	1	1	1	1	1	1	1	88	88	88	88	88	88	88	88	88	88	0	0	88	1	88	0	1	0	1.43598	0	0	0	0	0
22	5	0	1	0	1	1	1	2	1	1	2	1	0	0	1	0	1	1	1	1	1	1	1	1	1	8	1	2	10	0	2	0	1	1	1	0	0	0	1	88	1	1	0	1.43598	1	0	1	0	0
39	6	10	1	1	1	1	1	2	3	1	3	1	0	0	0	0	1	1	1	1	1	1	1	1	1	1	0	0	0	0	2	1	1	0	0	0	0	88	88	4	0	2	1	1.41814	1	1
34	3	15	1	1	1	1	1	2	99	1	2	1	0	0	1	0	1	1	1	1	1	1	1	1	1	1	0	0	0	0	1	1	1	1	0	0	0	88	88	1	0	2	1	1.09949	1	1
32	3	7	1	1	1	1	1	2	2	1	1	1	0	0	1	0	1	1	1	1	1	1	1	1	1	3	0	0	0	0	1	0	0	0	1	0	0	88	88	1	1	1	1	1.48243	1	1
23	5	2	1	1	1	1	1	2	2	0		88	88	88	88	88	88	1	1	1	1	1	1	1	1	1	1	2	2	2	2	0	1	0	0	0	0	88	88	1	1	2		1.27887	1	1
24	3	1	1	1	1	1	0	3	3	1	2	1	0	0	0	1	1	1	1	1	2	1	1	1	5	1	0	0	0	0	1	0	0	1	0	0	0	0	88	1	0	2	0	1.27887	1	1
15	1	0	1	99	99	99	1	2	1	1	2	1	0	0	0	0	99	1	1	1	1	1	1	1	1	1	0	0	0	0	2	0	0	0	0	0	0	88	88	1	0	1	0	1.43598	1	1
51	3	1	1	1	1	1	1	2	2	1	2	1	0	0	0	1	1	1	1	1	2	1	1	1	5	1	0	0	0	0	1	0	0	0	0	0	0	88	1	88	0	2	0	1.37863	1	0	1	0	0
36	3	2	1	1	1	1	1	1	1	1	2	1	0	0	0	0	1	1	1	1	1	1	1	1	1	1	0	0	0	0	1	0	1	1	0	0	0	1	88	4	0	2	1	1.41814	1	1
40	6	0	1	1	1	1	1	2	2	1	1	1	0	0	1	0	1	1	1	1	1	1	1	1	1	1	0	0	0	0	1	0	0	0	0	0	0	88	1	88	0	2	1	1.41814	1	0	0	0	0
34	3	0	1	1	1	1	1	2	2	1	2	1	0	0	0	0	1	1	1	1	1	1	1	1	1	1	1	0	0	0	1	0	1	0	0	0	0	1	88	1	1	2	0	1.09949	1	1
36	3	6	1	1	1	1	1	2	99	1	2	1	0	0	0	0	1	1	1	1	1	1	1	1	1	1	0	0	0	0	1	0	1	0	0	0	0	1	88	1	0	2	1	1.41814	1	1
37	3	3	1	1	1	1	1	2	2	1	3	1	0	0	0	0	1	1	1	1	1	1	1	1	1	3	4	0	0	0	1	1	1	0	0	0	0	88	88	1	1	1		1.77713	1	1
41	6	2	1	1	1	1	1	99	99	1	3	1	0	0	0	0	1	1	1	1	1	1	1	1	1	1	0	0	0	0	2	0	0	0	0	0	0	1	88	1	0	2	1	1.41814	1	1
15	1	0	1	99	1	1	0	2	2	1	2	1	0	0	0	0	99	1	1	1	1	1	5	1	1	5	0	0	0	0	2	0	0	0	0	0	0	88	88	4	1	1	0	1.43598	1	1
58	3	2	1	1	1	1	1	2	3	1	3	1	0	0	0	0	1	1	1	1	1	1	1	1	1	0	0	0	0	0	88	88	88	0	0	0	0	88	1	88	0	2	0	1.37863	1	0	1	0	0
47	6	0	1	1	1	1	1	99	2	1	2	1	0	0	0	0	1	1	1	1	1	1	1	1	1	0	0	0	0	0	88	88	88	0	0	0	0	88	88	1	0	2	0	1.37863	1	1
44	3	0	99	99	99	99	1		99	99	3	1	99	0	0	0	99	1	1	1	1	1	1	1	1	2	3	0	0	0	1	0	1	0	0	0	1	88	0	88	1	1		1.77713	1	0	0	0	0
28	3	2	1	1	1	1	1	3	3	1	99	1	0	0	0	0	1	1	1	1	1	1	1	1	1	1	0	0	0	0	1	1	1	0	0	0	0	88	88	4	0	1	1	1.48243	1	1
26	3	3	1	1	1	1	1	2	99	1	2	1	0	0	1	0	1	1	1	1	1	1	1	1	1	1	0	0	0	0	1	1	1	0	0	0	0	88	88	1	0	2	1	1.09949	1	1
26	1	0	1	1	1	1	1	2	3	1	2	1	0	1	0	0	1	1	1	1	2	1	1	4	5	2	0	0	0	0	2	0	0	0	0	0	0	88	88	1	1	1	0	1.48243	1	1
20	3	7	1	1	1	1	1	2	2	0		88	88	88	88	88	88	5	1	1	1	1	1	1	1	3	1	0	1	0	1	1	1	0	0	0	0	88	88	1	1	1	0	1.43598	1	1
54	3	0	1	1	1	1	1	2	2	0		88	88	88	88	88	88	1	1	1	1	1	1	1	1	1	0	0	0	0	1	0	1	0	0	0	0	0	88	2	0	2	1	1.37863	1	1
40	3	0	1	1	1	1	1	2	2	1	2	1	0	1	1	0	1	1	1	1	2	1	2	4	5	1	0	0	0	0	1	0	1	0	1	0	0	88	88	1	0	2		1.41814	1	1
32	3	0	1	1	1	1	1	2	2	0		88	88	88	88	88	88	5	1	1	5	1	1	1	1	1					1	0	1	0	0	0	0	88	88	1		1		1.48243	1	1
21	1	0	1	99	99	99	1	2	2	0		88	88	88	88	88	88	1	1	1	1	1	1	1	1	9	5	0	0	0	1	0	1	0	0	0	0	88	1	88	1	1	0	1.43598	1	0	0	0	0
28	3	2	1	1	99	1	1	2	3	0		88	88	88	88	88	88	5	1	1	1	1	1	1	1	1	0	0	0	0	1	0	0	0	0	0	0	88	88	4	0	2		1.09949	1	1
52	3	0	1	1	1	1	1	2	2	1	2	1	0	0	0	0	1	4	1	1	1	2	1	1	5	1	0	0	0	0	1	0	0	0	0	0	0	1	1	88	0	2	0	1.37863	1	0	1	0	0
30	3	9	1	1	1	1	1	2	3	1	2	1	0	1	0	0	1	1	1	1	2	1	1	4	5	36	0	0	0	0	2	1	0	0	0	0	0	0	88	4	1	1	0	1.48243	1	1
23	3	0	1	1	1	1	1	2	2	1	1	1	0	0	1	1	1	1	1	1	2	1	1	1	5	1	0	0	0	0	1	0	0	0	0	0	0	88	88	1	0	2	0	1.27887	1	1
29	3	0	1	1	1	1	1	2	2	1	3	1	0	0	0	0	1	1	2	1	1	1	2	1	5	1	0	0	0	0	1	1	1	0	0	0	0	1	88	1	0	2		1.09949	1	1
16	1	8888	88	88	88	88	88			88		88	88	88	88	88	88									88	88	88	88	88	88	88	88	88	88	0	0	88	88	4	0	1	1	1.43598	0	1
49	3	2	1	1	1	99	1	99	99	1	99	1	0	0	0	1	1	1	1	1	1	1	1	1	1	1	0	0	0	0	1	0	0	0	0	0	0	0	88	4	0	2	0	1.37863	1	1
17	1	0	1	1	0	1	1	2	2	1	2	1	0	0	0	0	1	1	1	2	1	1	2	1	5	3	0	1	0	0	2	0	1	0	0	0	0	88	88	1	1	1	0	1.43598	1	1
18	1	0	1	0	0	0	1	3	2	0		88	88	88	88	88	88	1	1	1	1	1	1	1	1	1	0	0	0	0	1	1	0	0	0	0	0	88	88	2	0	2	0	1.27887	1	1
29	3	0	1	0	1	1	1	2	3	1	3	1	0	0	1	0	1	1	1	2	1	1	1	1	3	7	0	0	0	0	2	0	1	0	0	0	0	88	0	88	1	1		1.48243	1	0	1	1	0
53	3	7	1	1	1	1	1	2	3	1	2	1	0	0	0	0	1	1	1	1	2	1	1	1	5	1	0	0	0	0	1	0	1	0	0	0	0	88	88	2	0	2	0	1.37863	1	1
16	1	0	1	1	1	1	1	2	2	1	2	1	0	1	1	0	1	1	1	1	2	1	1	4	5	88	88	88	88	88	88	88	88	88	88	0	0	88	88	1	0	2	1	1.27887	0	1
21	3	0	1	1	1	1	1	2	2	1	2	1	0	0	0	0	1	1	2	1	1	1	1	4	5	1	0	0	0	0	1	0	1	1	0	0	0	1	88	1	0	2	0	1.27887	1	1
24	3	0	1	1	1	1	1	2	3	1	2	1	0	0	0	0	1	1	1	1	2	1	1	1	5	1	0	0	0	0	1	1	0	0	0	0	0	0	88	1	0	2	0	1.27887	1	1
52	3	5	1	0	1	1	1	2	2	1	2	1	0	0	0	0	1	1	1	1	2	1	1	1	5	1	0	0	0	0	1	0	1	0	0	0	0	0	88	1	0	2	0	1.37863	1	1
19	1	0	1	1	1	1	1	2	2	0		88	88	88	88	88	88	1	1	1	2	1	1	1	5	8	0	0	0	0	2	0	0	0	0	0	0	0	88	1	1	1	0	1.43598	1	1
26	3	0	1	0	1	1	1	2	3	1	2	1	0	1	1	0	1	1	1	1	2	1	1	4	5	2	0	0	0	0	2	1	1	0	0	0	0	88	88	1	1	1		1.48243	1	1
26	3	0	1	1	1	1	1	2	3	1	2	1	0	0	1	0	1	1	1	1	2	1	1	2	5	1	0	0	0	0	1	0	1	0	0	0	0	88	88	1	0	2	0	1.09949	1	1
15	1	1	1	1	1	1	1	2	2	1	3	1	0	0	0	0	1	1	1	1	1	1	1	1	5	88	88	88	88	88	88	88	88	88	88	0	0	88	1	88	0	2	0	1.27887	0	0	0	0	0
28	3	0	1	99	99	1	1	2	99	1	2	1	0	0	1	1	1	5	1	1	1	1	1	1	1	1	0	0	0	0	1	0	1	0	0	0	0	88	88	7	0	2		1.09949	1	1
23	3	0	1	1	1	1	1	2	99	0		88	88	88	88	88	88	1	1	1	1	1	1	1	1	1	0	0	0	0	1	0	0	0	0	0	0	88	1	88	0	2	0	1.27887	1	0
19	3	0	1	1	1	1	1	2	3	1	2	1	0	0	0	1	1	1	1	1	2	1	1	1	5	1	0	0	0	0	1	0	0	0	0	0	0	88	88	1	0	2	0	1.27887	1	1
18	1	0	1	1	1	1	1	2	3	1	2	1	0	0	0	1	1	1	1	1	2	1	1	1	5	4	0	0	0	0	2	0	0	0	0	0	0	88	1	88	1	1	0	1.43598	1	0	0	0	0
17	1	0	1	0	1	1	1	2	2	1	2	1	0	0	0	1	1	1	2	4	1	5	1	1	5	1	0	0	0	0	2	0	0	0	0	0	0	88	88	1	0	1	0	1.43598	1	1
36	3	3	1	1	1	1	1	2	2	1	2	1	0	0	0	1	1	1	1	1	2	1	1	1	5	1	0	0	0	0	1	0	0	0	0	0	0	88	88	1	0	1		1.77713	1	1
40	6	0	1	1	1	1	1	3	3	0		88	88	88	88	88	88	5	1	1	5	1	1	1	1	1	0	0	0	0	2	0	0	0	0	0	0	1	88	2	0	2		1.41814	1	1
20	1	0	99	99	99	99	1	1	99	0		88	88	88	88	88	88	1	1	1	1	1	1	3	3	2	0	0	0	0	1	0	0	0	0	0	0	88	88	1	1	1	0	1.43598	1	1
24	3	8888	88	88	88	88	88			88		88	88	88	88	88	88									2	0	0	0	0	1	0	0	0	0	0	0	88	1	88	1	1	0	1.43598	1	0
32	3	0	1	0	0	0	1	99	1	0		88	88	88	88	88	88	1	1	1	5	5	1	1	1	1	0	0	0	0	1	0	1	0	0	0	0	0	88	2	0	1	0	1.48243	1	1
29	3	0	1	1	1	1	1	2	2	0		88	88	88	88	88	88	1	1	1	5	1	1	1	1	1	2	2	2	2	1	0	1	0	0	0	0	88	88	2	1	2	0	1.09949	1	1
44	6	0	1	99	99	99	0	99	99	0		88	88	88	88	88	88	1	1	1	1	1	1	1	1	3	0	0	0	0	3	0	0	0	1	0	0	0	88	4	1	1	1	1.77713	1	1
29	5	0	1	1	1	1	1	3	2	1	2	1	0	1	1	1	1	1	1	1	1	1	1	1	1	1	0	0	1	0	3	0	0	0	0	0	0	1	1	88	1	1	0	1.48243	1	0	1	0	0
16	1	0	1	1	1	1	1	2	2	1	3	1	0	0	0	0	1	1	1	1	2	1	1	1	5	1	0	0	0	0	2	0	0	0	0	0	0	88	1	88	0	2	0	1.27887	1	0	0	0	0
50	3	0	1	1	1	1	1	2	3	1	2	1	0	1	0	1	1	1	1	1	2	1	1	1	5	1	0	0	0	0	1	0	0	0	0	0	0	0	88	1	0	1	0	1.69517	1	1
47	3	3	1	1	1	1	1	2	3	1	2	1	99	1	0	1	99	1	1	1	1	1	1	1	1	1	0	0	0	0	1	0	1	0	0	0	0	1	88	7	0	2	0	1.37863	1	1
34	3	0	1	1	1	1	1	3	3	1	1	1	0	0	0	1	1	1	1	1	1	1	1	1	1	1	0	0	0	0	1	0	1	0	0	0	0	1	88	1	0	2	1	1.09949	1	1
28	3	0	1	1	1	1	1	3	3	1	1	1	0	0	0	1	1	1	1	1	1	1	1	1	1	1	0	0	0	0	1	0	1	0	0	0	0	1	88	1	0	2	1	1.09949	1	1
49	3	0	99	1	1	1	1	2	2	1	2	1	0	0	0	1	1	1	1	1	2	1	1	1	5	0	0	0	0	0	88	88	88	0	0	0	0	0	88	1	0	2	0	1.37863	1	1
26	3	0	1	1	1	1	1	2	3	1	3	1	0	0	0	1	1	1	1	1	2	1	1	1	5	10	8	2	2	2	1	0	1	0	1	0	0	1	88	1	1	1	1	1.48243	1	1
15	3	0	1	1	1	1	1	2	2	0		88	88	88	88	88	88	1	2	1	2	1	1	1	5	1	0	0	0	0	1	0	0	0	0	0	0	88	1	88		2	0	1.27887		0	1	0	0
46	3	1	1	1	1	1	1	1	1	1	99	1	0	0	0	1	1	1	1	1	1	1	1	1	1	2	0	0	0	0	1	0	1	0	0	0	0	88	88	4	1	1	1	1.69517	1	1
51	3	0	1	1	1	1	1	2	3	1	2	1	0	0	0	1	1	1	1	1	2	1	1	1	5	1	0	0	0	0	1	0	1	0	0	0	0	0	88	1	0	2	1	1.37863	1	1
18	3	0	1	1	1	1	1	2	3	1	3	1	1	1	1	0	1	1	1	1	2	1	1	1	4	6	0	0	1	0	2	0	0	0	1	0	0	88	1	88	1	1	1	1.43598	1	0	0	0	0
22	3	0	1	1	1	1	1	1	2	1	2	1	0	0	0	0	1	1	1	1	2	1	1	1	5	4	0	0	3	0	1	0	1	0	0	0	0	0	88	4	1	1	0	1.43598	1	1
45	3	3	1	1	1	1	1	2	2	1	2	1	0	0	0	0	0	1	1	1	2	1	1	1	5	5	0	0	0	0	2	1	0	0	0	0	0	0	88	4	1	1	0	1.69517	1	1
59	2	8888	88	88	88	88	88			88		88	88	88	88	88	88									1	0	0	0	0	1	0	0	0	0	0	0	0	0	88	0	1	0	1.69517	1	0	1	0	0
30	3	0	1	0	1	1	1	2	3	1	3	1	0	0	1	0	1	1	1	2	1	1	1	1	5	2	0	0	0	0	1	1	0	0	0	0	0	0	88	1	1	1	1	1.48243	1	1
27	3	0	1	1	1	1	1	2	2	1	3	1	0	0	1	1	1	1	1	2	1	1	1	1	5	1	0	0	0	0	1	0	1	0	0	0	0	0	88	1	0	2	1	1.09949	1	1
35	3	5	1	1	1	1	1	1	2	1	2	1	0	0	0	1	1	1	1	1	2	1	1	1	5	1	0	0	0	0	1	0	0	0	0	0	0	1	88	1	0	2	0	1.41814	1	1
20	3	0	0	0	1	1	1	3	3	0		88	88	88	88	88	88	1	1	1	1	1	1	1	1	1	0	0	0	0	1	0	1	1	0	0	0	88	88	1	0	2	0	1.27887	1	1
17	1	0	1	1	1	1	1	2	2	1	99	1	0	0	0	1	1	1	1	1	1	1	5	1	1	1	1	1	0	0	1	1	1	0	0	1	0	0	88	2	1	1	0	1.43598	1	1
36	3	0	1	1	1	1	1	2	2	0		88	88	88	88	88	88	1	1	1	1	1	1	1	1	1	0	0	0	0	1	0	1	0	0	0	0	88	1	88	0	1	0	1.77713	1	0	1	0	0
31	3	0	1	1	1	1	1	2	99	1	2	1	0	1	0	1	1	1	1	1	1	1	1	1	1	1	0	0	0	0	1	0	1	1	0	0	0	0	88	1	0	2	0	1.09949	1	1
29	3	8888	88	88	88	88	88			88		88	88	88	88	88	88									4	0	0	0	0	2	1	0	0	0	0	0	0	88	1	1	1	0	1.48243	1	1
33	3	0	1	1	1	1	1	2	99	1	99	1	99	0	0	1	1	1	1	1	1	1	1	1	1	1	0	0	0	0	1	0	1	0	0	0	0	88	88	1	0	2	0	1.09949	1	1
53	6	0	1	99	1	1	1	2	3	1	99	1	0	1	0	1	1	1	1	1	1	1	1	1	1	0	0	0	0	0	88	88	88	0	0	0	0	88	88	4	0	2	1	1.37863	1	1
18	1	0	1	1	99	1	1	2	2	0		88	88	88	88	88	88	4	1	5	4	1	1	3	5	4	3	0	2	0	2	1	0	0	0	0	0	88	1	88	1	1	0	1.43598	1	0	0	0	0
34	3	0	1	1	1	1	99	99	99	1	99	99	99	0	0	1	1	3	1	1	1	1	1	1	1	1	0	0	0	0	1	0	0	0	0	0	0	88	1	88	0	1	0	1.48243	1	0	0	0	0
23	1	0	1	1	1	1	1	2	1	1	1	1	99	0	99	1	1	1	1	1	1	1	1	1	1	5	0	0	1	0	1	1	1	0	0	0	0	88	88	4	1	1	0	1.43598	1	1
49	3	0	1	1	1	1	1	2	3	1	3	1	0	0	0	0	1	1	1	1	1	1	1	1	1	1	0	0	0	0	1	0	1	0	0	0	0	0	88	4	0	2	0	1.37863	1	1
17	1	0	1	1	1	1	1	2	2	1	3	1	0	0	0	0	1	1	1	1	1	1	1	1	1	88	88	88	88	88	88	88	88	88	88	0	0	88	88	1	0	1	0	1.43598	0	1
48	6	0	1	1	1	1	1	2	3	1	1	1	0	0	0	1	1	1	1	1	1	1	1	1	1	0	0	0	0	0	88	88	88	0	0	0	0	88	88	1	0	2	0	1.37863	1	1
52	3	0	1	1	1	1	1	2	2	1	2	1	0	0	0	1	1	1	1	1	1	1	1	1	1	1	0	0	0	0	1	0	1	0	0	0	0	88	88	4	0	1	0	1.69517	1	1
27	5	0	1	1	1	1	1	99	99	1	99	1	0	0	0	0	1	1	1	1	1	1	5	1	1	1	0	0	0	0	2	0	1	0	0	0	0	88	88	1	0	2	1	1.09949	1	1
51	3	0	1	99	99	1	1	2	2	0		88	88	88	88	88	88	1	1	1	1	1	1	1	1	0	0	0	0	0	88	88	88	0	0	0	0	88	88	4	0	2	0	1.37863	1	1
46	3	0	99	1	99	1	1	2	3	0		88	88	88	88	88	88	1	1	1	1	1	1	1	1	1	0	0	0	0	2	0	0	0	0	0	0	0	88	4	0	1	1	1.69517	1	1
20	1	0	99	1	1	99	1	2	1	0		88	88	88	88	88	88	5	1	5	1	5	4	1	1	88	88	88	88	88	88	88	88	88	88	0	0	88	88	2	0	1	0	1.43598	0	1
29	1	0	1	1	1	1	1	2	2	1	2	1	0	0	0	0	1	1	1	1	1	1	1	1	5	1	0	0	0	0	1	1	1	0	0	0	0	88	88	1	0	2	0	0.674398	1	1
18	1	0	1	1	1	1	1	2	2	1	3	1	0	0	0	1	1	1	1	1	1	1	1	1	5	1	0	0	0	0	2	0	1	0	0	0	0	88	88	1	0	2	0	1.27887	1	1
17	1	0	1	1	1	1	1	2	2	1	2	1	0	0	0	1	1	1	1	1	1	5	1	1	5	88	88	88	88	88	88	88	88	88	88	0	0	88	88	4	0	2	0	1.27887	0	1
39	6	1	1	99	99	1	1	2	2	0		88	88	88	88	88	88	3	4	2	5	2	1	4	3	1	0	0	0	0	2	0	1	0	0	0	0	88	88	2	0	2	1	1.41814	1	1
56	1	0	1	99	99	99	1	99	99	1	99	1	0	99	0	1	1	1	1	1	1	1	1	1	1	0	0	0	0	0	88	88	88	0	0	0	0	88	88	1	0	2	0	1.37863	1	1
20	1	0	1	1	1	1	1	2	2	1	2	1	0	0	0	1	1	1	1	1	1	1	1	1	5	1	0	0	0	0	2	0	1	0	0	0	0	1	88	5	0	2	1	1.27887	1	1
19	1	0	1	1	1	1	1	2	2	1	2	1	0	0	0	0	0	1	1	1	1	1	1	1	5	88	88	88	88	88	88	88	88	88	88	0	0	88	1	88	0	1	0	1.43598	0	0	1	0	0
35	3	2000	1	1	1	1	1	2	3	1	3	1	0	0	0	1	1	1	1	1	1	1	1	1	1	1	0	0	0	0	1	1	1	0	0	0	0	0	88	1	0	2	1	1.41814	1	1
31	3	0	1	1	1	1	1	2	2	0		88	88	88	88	88	88	1	1	1	1	1	1	1	1	2	0	0	0	0	2	1	0	0	0	0	0	0	88	1	1	2	0	1.09949	1	1
45	3	0	1	1	1	1	1	99	2	1	99	1	0	0	0	1	1	1	1	1	1	1	1	1	1	1	0	0	0	0	1	0	1	0	0	0	0	1	88	1	0	2	1	1.37863	1	1
57	5	1	99	99	99	1	99	2	99	0		88	88	88	88	88	88	1	1	1	1	1	1	1	1	0	0	0	0	0	88	88	88			0	0	1	88	2	0	2	0	1.37863	1	1
22	1	0	1	1	1	0	0	2	2	1	1	1	0	0	0	1	1	1	1	1	1	1	1	1	1	1	0	0	0	0	1	1	1	0	0	0	0	0	88	5	0	1	0	1.43598	1	1
30	3	0	1	1	1	1	0	2	3	1	99	1	0	0	0	0	1	1	1	1	1	1	1	1	1	1	0	0	3	0	1	0	0	0	0	0	0	0	88	1	1	1	1	1.48243	1	1
29	3	0	1	1	1	1	0	2	2	1	2	1	0	0	0	0	1	1	1	1	1	1	1	1	1	1	2	2	2	2	1	0	0	0	0	0	0	88	88	1	1	2	0	1.09949	1	1
35	3	0	1	1	1	1	1	2	99	1	3	1	0	0	0	0	1	1	1	1	1	1	1	1	1	1	0	0	0	0	1	0	1	0	0	0	0	1	88	2	0	2	0	1.41814	1	1
41	1	0	1	99	99	99	1	2	99	0		88	88	88	88	88	88	1	1	1	1	1	1	1	1	1	0	0	0	0	2	0	0	0	0	0	0	88	1	88	0	1	0	1.77713	1	0	0	1	0
19	1	0	1	1	1	1	1	2	3	1	3	1	0	0	0	0	1	1	1	1	1	1	1	1	1	1	1	0	0	0	2	1	1	0	0	0	0	1	88	1	1	2	0	1.27887	1	1
41	6	0	1	1	1	1	1	2	3	1	1	1	0	0	0	0	1	1	1	1	1	1	1	1	1	1	0	0	0	0	2	1	1	0	0	0	0	1	88	1	0	2		1.41814	1	1
18	3	0	1	1	1	1	1	2	2	1	3	1	0	0	0	0	1	1	1	1	1	1	1	1	1	1	0	0	0	0	1	0	0	0	0	0	0	88	1	88	0	2	0	1.27887	1	0	0	0	0
31	5	3	1	1	1	1	1	2	3	1	2	1	0	0	0	0	1	1	1	1	1	1	1	1	1	2	0	0	0	0	2	1	1	0	0	0	0	88	88	1	1	1	1	1.48243	1	1
21	1	9999	1	99	1	1	1	2	2	1	2	1	1	0	0	1	1	1	1	1	1	1	1	1	1	1	0	0	0	0	1	1	0	0	0	0	0	88	88	4	0	1	0	1.43598	1	1
54	6	3	1	1	1	1	1	2	3	1	2	1	0	0	0	0	1	1	1	1	1	1	1	1	1	0	0	0	0	0	88	88	88	0	0	0	0	88	88	1	0	2	1	1.37863	1	1
17	1	0	1	1	1	1	1	2	2	0		88	88	88	88	88	88	1	1	1	1	1	1	1	1	88	88	88	88	88	88	88	88	88	88	0	0	88	1	88	0	1	0	1.43598	0	0	0	0	0
53	6	0	1	1	1	1	1	2	3	1	3	1	0	0	0	0	1	1	1	1	1	1	1	1	1	88	88	88	88	88	88	88	88	88	88	0	0	0	88	1	0	2	1	1.37863	0	1
20	1	0	1	0	1	1	1	2	3	1	2	1	0	0	0	0	1	1	1	1	1	1	1	1	1	2	0	0	0	0	2	0	0	0	0	0	0	88	88	4	1	2	0	1.27887	1	1
38	1	1	1	1	1	1	1	2	99	1	3	1	0	0	0	0	1	1	1	1	1	1	1	1	1	1	0	0	0	0	2	0	0	0	0	0	0	1	1	88	0	2	0	1.41814	1	0	1	0	0
25	5	0	1	1	1	1	1	2	2	1	3	1	0	0	0	0	1	1	1	1	1	1	1	1	1	1	0	0	0	0	2	0	0	0	0	0	0	1	88	1	0	2	1	1.09949	1	1
28	1	0	1	1	1	1	1	99	99	1	3	1	0	0	0	0	1	1	1	1	1	1	1	1	1	1	1	0	0	0	2	1	1	0	0	0	0	1	88	1	1	2	0	1.09949	1	1
53	2	2	1	1	1	1	1	2	2	1	2	1	0	0	0	0	1	1	1	1	1	1	1	1	1	1	1	0	0	0	1	1	1	0	0	0	0	0	88	1	1	1	1	1.69517	1	1
42	2	0	1	1	1	1	99	99	3	1	3	1	0	0	0	0	1	1	1	1	1	1	1	1	1	1	0	0	0	0	1	0	0	0	0	0	0	88	88	1	0	2		1.41814	1	1
17	1	0	1	1	1	1	1	2	2	1	3	1	1	1	0	0	1	1	1	1	1	1	1	1	3	1	0	0	0	0	2	1	1	0	0	0	0	88	88	5	0	1	0	1.43598	1	1
37	6	0	1	1	1	1	1	2	2	1	2	1	0	0	1	0	1	5	1	1	1	2	1	1	5	0	0	0	0	0	88	88	88	0	0	0	0	88	88	1	0	2	1	1.41814	1	1
54	2	0	1	99	99	1	1	2	2	0		88	88	88	88	88	88	1	1	1	1	1	1	1	1	1	0	0	0	0	1	0	0	0	0	0	0	0	99	88	0	2	0	1.37863	1	0	1	0	0
55	6	0	1	1	1	1	1	2	99	1	3	1	0	0	0	0	1	1	1	1	1	1	1	1	1	0	0	0	0	0	88	88	88	0	0	0	0	1	88	1	0	2	0	1.37863	1	1
21	1	0	1	1	1	1	1	2	3	1	3	1	0	0	0	0	1	1	1	1	1	1	1	1	1	1	0	0	0	0	2	1	0	0	0	0	0	88	1	88	0	1	0	1.43598	1	0	0	0	0
21	3	0	1	1	1	1	1	2	99	1	2	1	0	0	0	0	1	1	1	1	1	1	5	1	1	1	0	0	0	0	1	0	0	0	0	0	0	1	88	1	0	2	0	1.27887	1	1
32	3	0	1	1	1	1	1	2	3	1	3	1	0	0	0	0	1	1	1	1	1	1	1	1	1	2	0	0	0	0	1	0	0	0	0	0	0	0	88	1	1	1	0	1.48243	1	1
18	3	0	1	1	1	1	1	2	3	1	3	1	0	0	0	0	1	1	1	1	1	1	1	1	1	1	0	0	0	0	2	0	0	0	0	0	0	0	88	1	0	2	0	1.27887	1	1
17	3	0	1	1	1	1	1	2	3	1	3	1	0	0	0	0	1	1	1	1	1	1	5	1	1	2	0	0	0	0	1	0	0	0	0	0	0	88	88	1	1	2	1	1.27887	1	1
18	1	0	1	99	99	99	1	2	99	1	3	1	0	0	0	0	1	1	1	1	1	1	1	1	1	1	0	0	0	0	2	0	0	0	0	0	0	88	1	88	0	1	0	1.43598	1	0	0	0	0
56	3	0	1	1	1	1	1	2	3	1	3	1	0	0	0	0	1	1	1	1	1	1	1	1	1	1	0	0	0	0	1	0	0	0	0	0	0	88	88	4	0	2	0	1.37863	1	1
35	3	1	1	1	1	1	1	2	2	1	3	1	0	0	0	0	1	1	1	1	1	1	1	1	1	1	0	0	0	0	1	0	0	0	0	0	0	88	88	1	0	2	0	1.41814	1	1
17	1	0	1	1	1	1	1	2	3	1	3	1	0	0	0	0	1	1	1	1	1	1	5	1	1	88	88	88	88	88	88	88	88	88	88	0	0	88	88	1	0	1	0	1.43598	0	1
50	3	3	1	1	1	1	1	2	2	1	2	1	0	0	0	1	1	1	1	1	1	1	1	1	5	0	0	0	0	0	88	88	88	0	0	0	0	1	88	4	0	2		1.37863	1	1
20	3	0	1	1	1	1	1	2	1	1	2	1	0	0	0	0	1	1	1	1	1	1	1	1	5	1	0	0	0	0	1	0	1	0	0	0	0	1	88	1	0	2	0	1.27887	1	1
21	3	0	1	1	1	1	1	2	2	1	2	1	0	0	0	0	1	1	1	1	1	1	1	1	5	1	0	0	0	0	1	0	1	1	1	0	0	1	88	1	0	2	0	1.27887	1	1
25	3	0	1	1	1	1	1	2	2	1	2	1	0	0	0	1	1	1	1	1	1	5	1	1	5	1	0	0	0	0	1	1	1	0	0	1	1	88	88	4	0	1	0	1.48243	1	1
23	3	20	1	0	1	1	1	2	99	1	1	1	0	0	0	1	1	1	1	1	1	1	1	1	1	1	0	0	0	0	1	0	0	0	0	0	0	1	88	1	0	2	0	1.27887	1	1
30	3	0	1	1	1	1	1	2	99	1	99	1	0	0	0	0	1	1	1	1	1	1	1	1	1	1	0	0	0	0	1	0	1	0	0	0	0	1	88	1	0	2	0	1.09949	1	1
36	3	2	1	1	1	1	1	2	2	1	2	1	0	0	0	0	1	1	1	1	1	1	1	1	5	1	0	0	0	0	1	0	0	0	0	0	0	88	88	1	0	2	1	1.41814	1	1
18	1	0	1	1	1	1	1	2	2	1	2	1	0	0	0	1	1	1	1	1	1	1	1	1	5	1	0	0	0	0	1	0	0	0	1	0	0	88	88	1	0	2	0	1.27887	1	1
27	1	1	1	1	1	1	1	2	99	1	1	1	0	0	0	0	1	1	1	1	1	1	1	1	1	1	0	0	0	0	2	0	0	0	0	0	0	88	88	3	0	2		1.09949	1	1
22	3	5	1	1	1	1	0	2	99	1	3	1	0	0	0	0	1	1	1	1	1	1	1	1	1	1	0	0	0	0	1	1	0	0	0	0	0	88	88	1	0	2		1.27887	1	1
22	3	0	1	1	1	1	1	2	99	1	3	1	0	0	0	0	1	1	1	1	1	1	1	1	1	1	0	0	0	0	1	0	1	0	0	0	0	88	88	1	0	2		1.27887	1	1
17	1	0	1	1	1	1	1	99	99	1	99	1	0	0	0	0	1	1	1	1	1	1	1	1	1	10	0	0	0	0	2	1	0	0	0	0	0	88	0	88	1	1		1.43598	1	0	0	1	0
42	3	10	1	1	1	1	1	2	2	1	3	1	0	0	0	0	1	1	1	1	1	1	1	1	1	1	0	0	0	0	1	1	1	0	0	0	0	88	88	1	0	2	1	1.41814	1	1
17	1	0	1	1	1	1	1	3	3	1	2	1	0	0	0	0	1	1	1	1	1	1	1	1	1	88	88	88	88	88	88	88	88	88	88	0	0	88	1	88	0	1	0	1.43598	0	0	1	0	0
20	1	0	1	1	1	1	1	3	1	1	2	1	0	0	0	0	1	5	5	1	1	1	1	1	1	1	0	0	0	0	2	0	1	0	0	0	0	1	88	1	0	2	0	1.27887	1	1
47	6	0	1	1	1	1	1	2	2	1	3	1	0	0	0	0	1	1	1	1	1	1	1	1	1	0	0	0	0	0	88	88	88	0	0	0	0	1	1	88	0	2	1	1.37863	1	0	1	0	0
22	3	0	1	1	1	1	1	2	99	1	3	1	0	0	0	0	1	1	1	1	1	1	1	1	1	10	3	0	0	0	1	1	1	0	0	0	0	88	88	4	1	1	0	1.43598	1	1
19	1	0	1	1	1	1	1	2	2	1	3	1	0	0	0	0	1	1	1	1	1	1	1	1	1	3	0	0	0	0	2	1	0	0	0	0	0	88	1	88	1	1	0	1.43598	1	0	0	0	0
51	3	0	1	1	1	1	1	2	3	0		88	88	88	88	88	88	1	1	1	1	1	1	1	1	0	0	0	0	0	88	88	88	0	0	0	0	88	88	4	0	2	0	1.37863	1	1
51	3	5	1	1	1	1	1	2	1	1	2	1	0	1	0	1	1	1	1	1	1	1	1	1	1	1	0	0	0	0	1	0	1	0	0	0	0	88	88	1	0	2	1	1.37863	1	1
25	1	0	1	1	0	0	1	2	3	1	2	1	0	1	0	1	1	1	1	1	1	1	1	1	1	1	0	1	0	0	1	0	1	0	0	0	0	1	88	4	1	1	0	1.48243	1	1
41	3	0	1	1	1	1	1	2	2	1	2	1	0	0	0	1	1	1	1	1	1	1	1	1	1	1	1	0	0	0	2	0	1	0	0	0	0	0	1	88	1	1	0	1.77713	1	0	0	0	0
17	1	0	1	1	1	1	1	2	3	1	3	1	0	0	0	0	0	1	1	1	1	1	1	1	1	88	88	88	88	88	88	88	88	88	88	0	0	88	88	2	0	2	0	1.27887	0	1
35	3	2	1	1	1	1	1	2	3	1	3	1	0	0	0	0	1	1	1	1	1	1	1	1	1	1	0	0	0	0	1	0	1	1	0	0	0	88	88	1	0	2	1	1.41814	1	1
16	1	0	1	1	1	1	1	2	3	1	3	1	0	1	0	1	1	1	1	1	1	1	1	1	1	88	88	88	88	88	88	88	88	88	88	0	0	88	1	88	0	1	0	1.43598	0	0	1	0	0
51	3	0	1	1	1	1	1	2	2	1	3	1	0	0	0	0	0	1	1	1	2	1	1	1	5	0	0	0	0	0	88	88	88	0	0	0	0	88	88	1	0	2	1	1.37863	1	1
15	1	0	1	1	1	1	1	2	2	1	2	1	0	0	0	0	1	1	1	1	2	1	1	1	5	1	0	0	0	0	2	0	0	0	0	0	0	88	88	1	0	2	0	1.27887	1	1
50	3	0	1	1	1	1	1	2	2	1	2	1	0	0	0	0	0	1	1	1	1	1	1	1	5	1	0	0	0	0	2	1	0	0	0	0	0	88	88	1	0	1	0	1.69517	1	1
43	3	2	1	0	0	0	1	2	2	1	99	1	0	0	0	0	1	5	1	1	1	1	5	1	1	1	0	0	0	0	1	0	1	0	0	0	0	0	88	1	0	2	1	1.41814	1	1
37	3	1	1	1	1	1	1	2	3	1	3	1	0	0	0	0	1	1	1	1	1	1	1	1	1	1	0	0	0	0	1	0	1	0	0	0	0	1	88	4	0	2	1	1.41814	1	1
44	3	0	1	1	1	1	1	2	3	1	3	1	0	0	0	0	1	1	1	1	1	1	1	1	1	1	0	0	0	0	1	0	1	1	1	0	0	1	88	1	0	2	0	1.41814	1	1
17	1	19	1	99	99	99	1	2	2	1	2	1	0	0	0	1	1	1	1	1	1	1	1	1	1	1	0	0	0	0	1	1	0	0	0	0	0	88	88	1	0	2	0	1.27887	1	1
23	3	0	99	1	0	1	1	2	2	0		88	88	88	88	88	88	1	1	1	1	1	1	1	1	1	0	0	0	0	1	0	0	0	1	0	0	88	88	1	0	2	0	1.27887	1	1
19	1	8888	88	88	88	88	88			88		88	88	88	88	88	88									88	88	88	88	88	88	88	88	88	88	0	0	88	1	88	0	1	0	1.43598	0	0	1	0	0
29	1	8	1	1	1	99	1	2	3	1	1	1	0	0	0	1	1	1	1	1	1	1	1	1	1	1	0	0	0	0	1	1	1	1	1	0	0	88	88	1	0	2	0	1.09949	1	1
18	1	0	99	1	99	1	1	99	99	0		88	88	88	88	88	88	1	1	1	1	1	1	1	1	1	0	0	0	0	1	1	1	0	0	0	0	88	88	4	0	2	0	1.27887	1	1
39	3	1	1	99	99	1	1	3	2	0		88	88	88	88	88	88	1	1	1	1	1	1	1	1	1	0	0	0	0	1	0	0	0	0	0	0	1	1	88	0	2	0	1.41814	1	0	0	0	0
31	3	0	1	0	1	1	1	2	99	0		88	88	88	88	88	88	1	1	5	5	1	1	1	1	1	0	0	0	0	1	0	0	0	0	0	0	88	88	7	0	2	0	1.09949	1	1
43	3	0	1	1	1	1	1	2	2	0		88	88	88	88	88	88	1	1	2	1	1	1	1	5	1	0	0	0	0	1	0	0	0	0	0	0	88	1	88	0	2	0	1.41814	1	0	1	0	0
28	3	0	1	1	1	1	1	2	99	0		88	88	88	88	88	88	5	1	1	1	1	1	1	1	1	0	0	0	0	1	0	0	0	0	0	0	88	88	1	0	1	0	1.48243	1	1
48	3	0	1	0	1	1	0	2	1	1	2	1	0	0	0	1	1	1	1	1	2	1	1	1	5	4	0	0	0	0	1	0	1	0	0	0	0	88	1	88	1	1	0	1.69517	1	0	1	0	0
35	6	0	1	1	1	1	1	2	2	1	2	1	0	0	0	1	1	1	1	1	1	1	1	1	5	0	0	0	0	0	88	88	88	0	0	0	0	88	88	1	0	2	1	1.41814	1	1
23	3	0	1	1	1	1	1	2	3	1	2	1	0	0	0	1	1	1	1	1	2	1	1	1	5	4	0	0	0	0	2	0	0	0	0	0	0	88	88	1	1	1	0	1.43598	1	1
54	6	9999	1	1	1	1	1	2	2	0		88	88	88	88	88	88	1	1	1	1	1	1	1	1	88	88	88	88	88	88	88	88	88	88	0	0	88	88	1	0	2	0	1.37863	0	1
42	5	0	1	1	1	99	1	3	3	0		88	88	88	88	88	88	1	1	1	1	1	1	1	1	0	0	0	0	0	88	88	88	0	0	0	0	88	1	88	0	1	0	1.77713	1	0	0	0	0
24	3	0	1	1	1	1	0	2	3	1	3	1	0	0	1	0	1	5	1	1	2	1	1	1	5	1	0	0	0	0	1	0	0	0	0	0	0	88	88	1	0	2	1	1.27887	1	1
15	3	0	1	1	0	1	1	2	3	1	2	1	0	1	1	0	1	1	1	1	2	1	1	4	5	1	0	0	0	0	1	0	1	0	1	0	0	88	88	1	0	2	1	1.27887	1	1
33	3	5	1	1	1	1	1	2	3	1	2	1	0	0	0	1	1	1	1	1	2	1	1	1	5	2	0	0	0	0	1	0	1	0	0	0	0	0	1	88	1	1	1	1.48243	1	0	0	0	0
30	1	8888	88	88	88	88	88			88		88	88	88	88	88	88									1	0	0	0	0	2	1	1	0	0	0	0	88	88	1	0	2		1.09949	1	1
21	3	0	1	99	99	99	99	1	1	0		88	88	88	88	88	88	1	1	1	1	1	1	1	1	1	0	0	0	0	1	0	1	0	0	0	0	88	1	88	0	1	0	1.43598	1	0	0	0	0
45	3	0	1	99	99	1	1	2	3	1	1	1	0	1	0	1	1	1	1	1	1	1	1	1	1	1	0	0	0	0	1	1	1	0	0	0	0	88	88	4	0	2	1	1.37863	1	1
43	5	20	1	1	1	1	1	2	1	1	2	1	0	0	0	1	1	5	1	1	1	1	1	1	1	1	0	0	0	0	1	0	1	0	0	0	0	88	88	1	0	2	1	1.41814	1	1
21	1	0	99	99	99	99	1	3	3	0		88	88	88	88	88	88	5	1	1	5	1	1	1	1	2	0	0	0	0	1	0	0	0	0	0	0	88	1	88	1	1	0	1.43598	1	0	0	0	0
57	6	0	1	1	1	1	1	2	3	0		88	88	88	88	88	88	5	1	1	1	1	1	1	1	0	0	0	0	0	88	88	88	0	0	0	0	88	88	2	0	2	0	1.37863	1	1
47	1	9999	1	1	1	99	1	2	2	0		88	88	88	88	88	88	1	1	1	3	1	1	1	1	1	0	0	0	0	1	0	0	0	0	0	0	88	88	1	0	1	0	1.69517	1	1
54	3	0	1	99	99	99	99	99	99	1	99	1	99	99	99	1	1	1	1	1	1	1	1	1	1	1	0	0	0	0	1	0	0	0	0	0	0	88	88	4	0	1	0	1.69517	1	1
54	3	0	1	1	1	1	1	2	2	0		88	88	88	88	88	88	1	1	1	1	1	1	1	1	1	0	0	0	0	1	0	1	0	0	0	0	1	1	88	0	2	0	1.37863	1	0	0	0	0
33	3	9999	1	99	99	99	1	2	99	1	2	1	0	0	0	1	1	1	1	1	1	1	1	1	1	1	0	0	0	0	1	0	1	0	0	0	0	88	88	7	0	1	1	1.48243	1	1
18	1	0	1	1	1	1	1	2	2	1	2	1	0	0	0	1	1	1	1	1	2	1	1	1	5	2	0	0	0	0	2	0	1	1	1	0	0	1	88	1	1	2	0	1.27887	1	1
54	1	9999	1	1	1	1	1	2	2	0		88	88	88	88	88	88	1	1	1	1	1	1	1	1	88	88	88	88	88	88	88	88	88	88	0	0	88	88	2	0	2	0	1.37863	0	1
33	3	3	1	1	1	1	1	2	2	0		88	88	88	88	88	88	1	1	1	2	1	1	1	5	1	0	0	0	0	1	0	1	0	0	0	0	88	88	1	0	2		1.09949	1	1
16	1	0	1	0	0	1	0	3	2	0		88	88	88	88	88	88	1	1	1	1	1	1	1	1	88	88	88	88	88	88	88	88	88	88	0	0	88	1	88	0	1	0	1.43598	0	0
17	1	8888	88	88	88	88	88			88		88	88	88	88	88	88									1	0	0	0	0	1	0	0	0	0	0	0	88	88	1	0	2	0	1.27887	1	1
18	1	1	0	1	0	1	1	2	2	1	2	1	0	0	0	1	1	1	1	1	2	1	1	1	5	1	0	0	0	0	2	0	0	0	0	0	0	88	1	88	0	2	1	1.27887	1	0	1	0	0
40	3	8888	88	88	88	88	88			88		88	88	88	88	88	88									1	0	0	0	0	1	0	0	0	0	0	0	88	1	88	0	2		1.41814	1	0	0	0	0
20	3	0	1	1	1	1	1	99	99	1	99	1	0	0	0	0	0	1	1	1	1	1	1	1	1	1	0	0	0	0	1	0	1	0	0	0	0	88	88	4	0	2	0	1.27887	1	1
26	3	0	1	1	1	1	1	2	99	1	3	1	0	0	0	0	1	1	1	1	1	1	1	1	1	2	1	0	0	0	1	0	1	0	0	0	0	88	88	4	1	1	0	1.48243	1	1
15	1	0	1	99	99	99	1	2	2	0		88	88	88	88	88	88	1	1	1	1	1	1	1	1	4	0	0	0	0	2	0	0	0	0	0	0	88	0	88	1	1	0	1.43598	1	0	1	0	0
57	5	8888	88	88	88	88	88			88		88	88	88	88	88	88									0	0	0	0	0	88	88	88	0	0	0	0	88	1	88	0	1	1	1.69517	1	0	1	0	0
22	3	0	1	99	99	99	1	2	99	0		88	88	88	88	88	88	1	1	1	1	1	1	1	1	1	0	0	0	0	1	0	0	0	0	0	0	88	1	88	0	2		1.27887	1	0	1	0	0
21	3	0	1	99	99	99	1	2	99	1	99	1	0	0	0	0	0	1	1	1	1	1	1	1	1	1	0	0	0	0	1	0	1	0	0	0	0	88	1	88	0	1	0	1.43598	1	0	1	0	0
28	6	8888	88	88	88	88	88			88		88	88	88	88	88	88									1	0	0	0	0	2	0	0	0	0	0	0	1	88	1	0	2	0	1.09949	1	1
35	3	2	1	1	1	1	1	2	2	1	2	1	0	0	0	1	1	1	1	1	1	1	1	1	1	1	0	0	0	0	2	0	0	0	0	0	0	88	88	1	0	2	0	1.41814	1	1
25	3	8888	88	88	88	88	88			88		88	88	88	88	88	88									1	0	0	0	0	1	0	0	0	0	0	0	88	88	2	0	2	0	1.09949	1	1
52	3	9999	1	1	1	1	1	2	2	1	2	1	0	0	99	1	1	1	1	1	3	1	1	1	1	1	0	0	0	0	1	0	1	0	0	0	0	88	88	2	0	2	0	1.37863	1	1
19	1	8888	88	88	88	88	88			88		88	88	88	88	88	88									0	0	0	0	0	88	88	88	0	0	0	0	88	88	2	0	1	0	1.43598	1	1
15	1	8888	88	88	88	88	88			88		88	88	88	88	88	88									88	88	88	88	88	88	88	88	88	88	0	0	88	88	1	0	1	0	1.43598	0	1
48	5	9999	1	1	1	1	1	2	2	1	2	1	0	0	0	1	1	1	1	1	1	1	1	1	1	1	0	0	0	0	2	0	0	0	0	0	0	88	88	1	0	2	1	1.37863	1	1
50	2	0	1	1	1	1	1	2	3	1	3	1	0	0	0	1	0	1	1	1	1	1	1	1	1	0	0	0	0	0	88	88	88	0	0	0	0	88	88	1	0	2	1	1.37863	1	1
28	1	0	1	1	1	1	0	2	3	1	2	1	0	0	0	0	1	1	2	1	1	1	1	1	1	1	0	0	0	0	1	0	1	0	0	0	0	1	88	2	0	2		1.09949	1	1
34	3	2	1	1	0	1	1	2	2	1	3	1	0	0	0	1	1	1	1	1	1	2	3	1	5	1	0	0	0	0	1	0	1	0	0	0	0	88	88	2	0	2	0	1.09949	1	1
17	1	5	1	1	99	1	1	2	1	1	99	1	0	0	0	1	1	1	1	1	1	1	1	1	1	1	0	0	0	0	1	1	0	0	0	0	0	88	88	1	0	1	0	1.43598	1	1
18	1	9999	1	1	1	1	1	2	3	1	1	1	0	0	0	1	1	1	1	1	1	1	1	1	1	88	88	88	88	88	88	88	88	88	88	0	0	88	88	2	0	1	0	1.43598	0	1
18	3	3	1	0	0	1	1	2	2	1	3	1	0	0	0	1	1	1	1	1	1	1	2	4	5	1	0	0	0	0	1	1	1	0	0	0	0	88	88	1	0	2	0	1.27887	1	1
16	1	9999	1	99	99	99	1	2	2	1	1	1	1	99	0	1	99	1	1	1	1	1	1	1	1	88	88	88	88	88	88	88	88	88	88	0	0	88	1	88	0	1	0	1.43598	0	0	0	0	0
37	3	9999	1	1	99	1	1	99	99	1	2	1	0	0	0	1	1	1	1	1	1	1	1	1	1	1	0	0	0	0	1	0	1	0	0	0	0	88	88	1	0	2	1	1.41814	1	1
25	1	2	1	1	1	1	1	2	2	1	2	1	99	0	0	1	1	1	1	1	1	1	1	1	1	0	1	0	0	0	1		1	0	0	0	0	88	88	7	0	2		1.09949	1	1
45	3	2	1	1	0	1	1	2	2	1	3	1	0	0	0	1	1	1	1	1	1	1	2	1	5	1	0	0	0	0	1	0	0	0	0	0	0	88	88	1	0	2		1.37863	1	1
34	3	2	1	99	99	1	1	2	2	1	99	1	99	99	0	1	1	1	1	1	1	1	1	1	1	0	0	0	1	0	1	0	0	0	0	0	0	88	0	88	0	2	1	1.09949	1	0	0	0	0
37	3	3	1	1	1	1	1	2	3	1	3	1	0	0	1	1	1	1	1	1	1	1	1	1	1	1	0	0	0	0	1	0	1	0	0	0	0	88	88	1	0	2	1	1.41814	1	1
18	1	9999	1	1	99	99	1	2	2	1	2	1	0	0	0	1	1	1	1	1	1	1	1	4	5	3	2	0	0	0	2	0	1	0	1	0	0	88	88	2	1	1	0	1.43598	1	1
31	3	3	1	1	1	1	1	2	2	1	2	1	0	0	0	1	1	1	1	1	1	1	1	3	5	1	0	0	0	0	1	0	0	0	0	0	0	88	88	1	0	2		1.09949	1	1
52	3	9999	1	1	99	1	1	2	99	1	1	1	0	0	0	1	1	1	1	1	1	1	1	1	1	1	0	0	0	0	1	0	1	0	0	0	0	0	88	1	0	2	0	1.37863	1	1
17	1	9999	1	0	1	0	1	3	2	0		88	88	88	88	88	88	1	5	1	1	1	1	1	1	1	0	0	0	0	1	0	1	0	0	0	0	88	88	1	0	1		1.43598	1	1
36	3	1	0	1	1	1	1	2	1	1	99	1	0	0	0	1	1	1	1	1	1	1	1	1	5	1	2	2	2	2	1	1	1	0	0	0	0	88	88	4	1	2	1	1.41814	1	1
19	1	9999	1	99	99	99	1	2	99	1	99	1	99	99	99	1	1	1	1	1	1	1	1	1	1	3	0	0	0	0	1	0	1	0	0	0	0	0	88	1	1	1		1.43598	1	1
56	3	7	1	1	1	1	1	2	1	1	1	1	0	0	0	1	1	1	1	1	1	1	1	1	5	1	2	2	2	2	1	1	1	0	0	0	0	88	88	4	1	1	1	1.69517	1	1
31	3	9999	1	99	99	99	1	2	3	1	1	1	99	0	0	1	1	1	1	1	1	1	1	1	1	1	0	0	0	0	1	0	0	0	0	0	0	88	88	4	0	2	1	1.09949	1	1
34	3	9999	1	1	1	1	1	2	1	1	1	1	0	0	1	1	1	1	1	1	1	3	1	1	5	1	0	0	0	0	1	0	1	0	0	0	0	88	88	1	0	2		1.09949	1	1
29	1	9999	1	1	99	1	1	99	99	1	1	1	0	0	99	1	1	1	1	1	1	1	1	1	1	1	0	0	0	0	2	1	1	0	0	0	0	88	88	1	0	2	0	1.09949	1	1
51	3	2	1	1	0	1	99	99	2	99								1	1	1	1	1	1	1	1	1	0	0	0	0	1	0	0	0	0	0	0	88	88			2	0	1.37863		1
35	1	9999	1	1	1	1	1	3	2	1	2	1	0	0	0	1	1	1	1	1	1	1	1	1	1	1	0	0	0	0	1	0	0	0	0	0	0	88	88	2	0	2	0	1.41814	1	1
29	3	3	0	0	0	0	1	2	3	1	1	1	0	0	0	0	0	1	1	1	1	1	1	1	5	1	0	0	0	0	1	1	1	0	0	0	0	1	88	4	0	2	1	0.674398	1	1
28	3	9999	1	1	1	1	1	2	1	1	2	1	0	0	0	1	1	1	1	1	1	1	1	1	5	1	0	0	0	0	1	0	0	0	0	0	0	88	88	1	0	2	0	1.09949	1	1
15	1	9999	1	1	1	1	1	2	2	0		88	88	88	88	88	88	1	1	1	1	1	5	1	5	88	88	88	88	88	88	88	88	88	88	0	0	88	88	1	0	1	0	1.43598	0	1
15	1	1	1	0	0	0	1	2	2	1	3	1	0	0	0	1	1	1	1	1	1	1	1	1	5	4	1	0	0	0	3	0	0	0	0	0	0	88	88	2	1	1	0	1.43598	1	1
38	3	9999	1	1	1	1	1	3	1	1	2	1	0	99	1	1	1	1	1	1	1	1	1	1	1	1	2	2	2	2	1		1	0	0	0	0	88	88	1	1	2		1.41814	1	1
18	1	9999	1	1	0	0	1	2	3	0		88	88	88	88	88	88	2	1	1	1	3	1	1	5	5	0	0	0	0	2	1	0	0	0	0	0	88	88	1	1	1		1.43598	1	1
19	1	2	1	1	0	1	1	2	3	1	2	1	0	0	0	1	1	1	1	1	1	1	3	3	5	3	0	0	0	0	2	1	0	1	0	0	0	88	88	1	1	1	0	1.43598	1	1
31	2	0	1	0	0	0	1	99	3	1	99	1	99	0	99	1	1	1	1	1	1	1	1	1	1	1	0	0	0	0	1	0	0	0	0	0	0	88	1	88	0	2	1	1.09949	1	0	0	0	0
33	3	2	1	1	1	1	1	2	3	1	3	1	0	0	1	1	1	1	1	1	1	3	1	1	1	1	0	0	0	0	1	0	1	0	0	0	0	88	88	1	0	1	1	1.48243	1	1
25	3	0	1	0	0	0	1	2	3	1	1	1	0	0	0	1	1	1	1	1	1	1	1	1	1	1	0	0	0	0	1	0	1	0	0	0	0	88	88	1	0	2	0	1.09949	1	1
17	1	0	1	1	0	1	1	2	2	1	2	1	0	0	0	0	1	1	1	1	1	1	1	1	1	88	88	88	88	88	88	88	88	88	88	0	0	88	88	2	0	1	0	1.43598	0	1
26	1	1	1	1	1	1	99	1	3	1	1	1	0	0	0	1	1	1	1	1	1	1	1	1	1	1	0	0	0	0	1	0	1	0	0	0	0	1	88	1	0	1		1.48243	1	1
37	3	1	1	1	1	1	1	2	2	1	2	1	0	99	1	1	1	1	1	1	1	1	1	1	1	1	0	0	0	0	1	0	1	0	0	0	0	88	88	1	0	1	0	1.77713	1	1
24	5	0	1	1	1	1	1	99	99	1	2	1	0	99	0	1	1	1	1	1	1	1	1	1	1	1	0	0	0	0	1	0	0	1	0	0	0	88	88	1	0	2	1	1.27887	1	1
46	3	9999	1	1	1	1	1	2	99	1	1	1	99	0	0	1	1	5	1	1	5	1	1	1		1	0	0	0	0	1	0	0	0	0	0	0	0	88	1	0	2	0	1.37863	1	1
16	1	9999	1	1	1	1	1	2	3	1	2	1	0	0	0	1	1	1	1	1	1	1	1	1	1	5	1	1	0	0	1	0	0	0	0	0	0	88	88	2	1	1	0	1.43598	1	1
22	1	9999	99	1	1	1	1	2	99	1	99	1	99	0	0	1	1	1	1	1	1	1	1	1	1	1	0	0	0	0	1	1	1	0	0	0	0	88	88	2	0	2	0	1.27887	1	1
40	3	2	1	1	1	1	1	2	3	1	1	1	0	0	0	1	1	1	1	1	1	1	1	1	1	1	0	0	0	0	1	0	0	0	0	0	0	88	88	1	0	2	1	1.41814	1	1
44	3	9999	1	1	1	1	1	2	2	1	2	1	0	0	0	0	1	1	1	1	1	1	1	1	1	1	0	0	0	0	1	0	0	1	0	0	0	1	88	4	0	2	1	1.41814	1	1
17	1	1	1	99	1	1	99	99	99	0		88	88	88	88	88	88	1	5	1	5	1	1	1	1	2	0	0	0	0	1	1	0	0	0	0	0	88	1	88	1	2	0	1.27887	1	0	0	0	0
16	1	9999	1	1	99	99	1	2	3	0		88	88	88	88	88	88	1	1	1	1	1	1	1	1	88	88	88	88	88	88	88	88	88	88	0	0	88	1	88	0	2		1.27887	0	0	0	0	0
35	3	9999	1	1	1	1	1	2	3	1	99	1	99	0	1	1	1	5	1	1	5	1	1	1	1	1	0	0	0	0	1	0	1	0	0	0	0	88	88	4	0	2	1	1.41814	1	1
56	3	4	1	0	1	1	1	2	2	1	1	1	0	0	0	1	1	1	1	1	1	1	1	3	5	1	0	0	0	0	1	0	1	0	0	0	0	88	88	1	0	2		1.37863	1	1
30	1	4	1	1	1	1	1	2	2	1	2	1	0	0	1	1	1	1	1	1	1	5	1	1	5	2	0	1	0	0	2	1	0	0	0	0	0	88	88	4	1	2	1	1.09949	1	1
20	1	9999	1	1	1	1	1	2	1	1	1	1	99	0	0	1	1	1	1	1	1	1	1	1	5	2	0	0	0	0	2	1	0	0	0	0	0	88	88	1	1	1	0	1.43598	1	1
34	3	9999	1	1	1	1	1	2	1	1	1	1	0	0	0	1	1	1	1	1	1	1	1	1	1	0	0	1	0	0	1	0	1	0	0	0	0	88	88	5	0	2		1.09949	1	1
29	3	9999	1	1	99	1	1	2	99	1	99	1	0	99	99	1	1	3	3	3	5	3	1	1	1	1	0	0	0	0	1	0	99	0	0	0	0	88	1	88	0	2		1.09949	1	0	0	0	0
54	3	5	1	1	1	1	1	2	3	1	3	1	0	0	0	1	1	1	1	1	1	3	1	1	5	3	0	0	0	0	2	0	1	0	0	0	0	88	88	1	1	1	1	1.69517	1	1
24	1	3	1	0	0	1	1	2	2	1	99	1	0	0	0	1	1	1	1	1	1	2	5	3	5	2	0	0	0	0	2	0	0	0	0	0	0	1	1	88	1	1	0	1.43598	1	0	0	0	0
22	1	9999	99	1	1	0	1	2	99	1	3	1	0	0	1	1	1	1	1	1	1	1	3	1	5	2	0	0	0	0	2	0	1	0	0	0	0	1	88	1	1	1	1	1.43598	1	1
17	1	1	1	1	1	1	1	2	1	1	2	1	0	0	0	1	1	1	1	1	1	1	3	1	5	1	0	0	0	0	2	1	1	0	0	0	0	88	88	4	0	2	0	1.27887	1	1
34	3	2	1	1	1	1	1	2	99	1	2	1	0	0	0	1	1	1	1	1	1	1	1	1	5	1	0	0	0	0	1	1	1	0	0	0	0	88	88	4	0	2	1	1.09949	1	1
52	3	3	1	1	1	1	1	2	1	1	2	1	0	0	1	1	1	1	1	1	1	1	4	5	5	1	0	0	0	0	1	1	1	0	0	0	0	88	88	1	0	1	1	1.69517	1	1
20	3	2	0	99	99	1	1	2	2	1	2	1	0	0	0	1	1	1	1	1	1	2	3	1	5	1	0	0	0	0	1	0	1	0	1	0	0	88	88	1	0	2	0	1.27887	1	1
39	3	9999	1	1	1	1	1	3	3	1	3	1	0	0	0	1	99	1	1	1	1	1	1	1	5	1	0	0	0	0	1	0	1	0	0	0	0	88	88	2	0	2	0	1.41814	1	1
24	1	3	1	1	99	1	1	2	3	1	2	1	0	0	0	1	99	1	1	1	1	1	3	1	5	2	1	0	0	0	2	0	0	0	1	0	0	88	88	2	1	1	0	1.43598	1	1
29	3	4	1	1	0	1	1	2	3	1	2	1	0	0	1	1	1	1	1	1	1	5	5	1	5	1	0	0	0	0	1	1	0	1	1	0	0	88	88	5	0	2		1.09949	1	1
17	3	4	1	1	99	99	1	2	3	1	2	1	0	0	0	1	1	1	1	1	1	1	1	1	5	1	0	0	0	0	1	0	1	0	0	0	0	88	88	1	0	2	0	1.27887	1	1
34	3	0	1	1	1	1	1	2	2	1	2	1	0	0	0	0	1	1	1	1	2	1	1	1	5	1	0	0	0	0	1	0	0	0	0	0	0	0	1	88	0	2	0	1.09949	1	0	0	0	0
40	3	1	1	1	1	1	1	2	3	1	3	1	0	0	0	0	1	1	1	1	2	1	1	1	5	1	0	0	0	0	1	0	1	0	0	0	0	0	88	1	0	2	1	1.41814	1	1
33	3	0	99	1	1	1	0	99	99	0		88	88	88	88	88	88	1	1	1	1	1	1	1	1	1	0	0	0	0	1	0	0	0	0	0	0	88	88	7	0	2	1	1.09949	1	1
19	1	8888	88	88	88	88	88			88		88	88	88	88	88	88									0	0	0	0	0	88	88	88	0	0	0	0	88	88	2	0	1	0	1.43598	1	1
19	1	0	1	1	1	1	1	2	3	1	2	1	0	0	0	0	1	1	1	1	2	1	1	1	5	1	0	0	0	0	2	1	1	0	0	0	0	88	88	1	0	2	0	1.27887	1	1
41	3	0	1	99	99	99	99	2	99	0		88	88	88	88	88	88	3	1	1	1	1	1	1	1	1	0	0	0	0	1	0	1	0	0	0	0	88	88	1	0	2	0	1.41814	1	1
16	1	0	99	99	99	99	99	99	99	0		88	88	88	88	88	88	3	3	3	3	3	3	3	3	1	0	0	0	0	1	0	0	0	0	0	0	88	88	1	0	2	0	1.27887	1	1
59	6	0	1	1	1	1	1	3	3	0		88	88	88	88	88	88	5	1	1	1	1	1	1	1	0	0	0	0	0	88	88	88	0	0	0	0	88	1	88	0	2	1	1.37863	1	0	0	0	0
20	1	8888	88	88	88	88	88			88		88	88	88	88	88	88									88	88	88	88	88	88	88	88	88	88	0	0	88	1	88	0	1	0	1.43598	0	0	1	0	0
19	1	1	99	0	1	1	1	2	2	1	2	1	0	0	0	1	1	1	1	1	1	1	1	1	5	88	88	88	88	88	88	88	88	88	88	0	0	88	88	4	0	1	0	1.43598	0	1
22	1	1	1	0	1	1	1	2	2	1	2	1	0	0	1	1	1	1	1	1	1	2	1	1	5	3	0	0	0	0	2	1	0	0	0	0	0	88	88	2	1	1	0	1.43598	1	1
21	1	9999	1	0	0	0	1	2	1	1	3	1	0	0	0	1	1	1	1	1	1	1	1	2	5	3	2	1	0	0	2	0	1	0	0	0	0	88	88	4	1	1	0	1.43598	1	1
16	1	2	0	99	99	99	1	2	1	1	3	1	0	0	0	1	1	1	1	1	1	1	1	1	5	88	88	88	88	88	88	88	88	88	88	0	0	88	88	1	0	1	0	1.43598	0	1
17	1	2	1	0	1	0	1	2	2	1	3	1	0	0	0	1	99	1	1	1	1	2	5	1	5	1	0	0	0	0	2	1	0	0	0	0	0	88	88	2	0	1	0	1.43598	1	1
38	3	9999	1	0	0	0	1	2	2	1	2	1	0	0	0	1	1	1	1	1	1	1	1	1	1	1	0	0	0	0	1	0	1	0	0	0	0	88	88	1	0	2	0	1.41814	1	1
24	3	2	1	1	1	1	1	2	2	1	2	1	0	0	0	1	1	1	1	1	1	1	3	1	5	1	0	0	1	0	1	0	1	0	1	0	0	1	1	88	1	1	0	1.43598	1	0	0	1	0
15	1	9999	1	1	99	1	1	1	99	1	2	1	99	0	0	1	1	1	1	1	1	1	1	1	1	2	1	0	0	0	1	0	0	1	0	0	0	88	1	88	1	1	0	1.43598	1	0	0	0	0
56	3	3	1	1	1	1	1	2	1	1	2	1	0	0	0	1	1	1	1	1	1	1	3	2	5	1	0	0	0	0	1	0	1	0	0	0	0	88	88	1	0	2	1	1.37863	1	1
20	4	5	1	1	1	1	1	2	2	1	2	1	0	0	0	1	1	1	1	1	1	1	1	3	5	1	0	0	0	0	1	0	1	0	0	0	0	88	88	1	0	2	0	1.27887	1	1
32	3	3	1	1	1	1	1	2	3	1	2	1	0	0	0	1	1	1	1	1	1	1	1	1	5	2	0	0	0	0	1	1	1	0	0	0	0	1	88	5	1	2	1	1.09949	1	1
20	3	5	1	1	1	1	1	2	2	1	2	1	0	0	0	1	1	1	1	1	1	1	5	1	5	1	0	0	0	0	1	0	1	0	1	0	0	88	88	1	0	2	0	1.27887	1	1
20	1	1	1	1	0	1	1	2	3	1	3	1	0	0	0	1	1	1	1	1	1	1	3	3	5	1	0	0	0	0	1	1	1	0	0	0	0	88	88	4	0	2	0	1.27887	1	1
17	1	9999	1	1	0	0	1	2	3	0		88	88	88	88	88	88	1	1	1	1	1	1	1	1	1	0	0	0	0	1	1	0	0	0	0	0		1	88	0	2	0	1.27887	1	0	0	0	0
19	1	9999	1	1	0	1	1	99	99	0		88	88	88	88	88	88	5	1	1	1	3	1	5	1	1	0	0	0	0	1	0	1	1	1	0	0	88	88	1	0	2	1	1.27887	1	1
20	1	8888	88	88	88	88	88			88		88	88	88	88	88	88									3	0	1	1	0	1	1	1	0	0	0	0	88	88	4	1	2	0	1.27887	1	1
37	3	45	1	1	99	1	1	3	2	1	2	1	0	0	0	1	1	1	1	1	1	1	1	3	5	2	1	0	0	0	1	0	0	0	1	0	0	1	1	88		1		1.77713		0	0	0	0
19	1	9999	1	1	99	1	1	2	2	1	2	1	0	0	0	1	1	1	1	1	1	2	2	2	5	1	0	1	0	0	2	1	0	0	0	0	0	0	88	4	1	1	0	1.43598	1	1
37	3	1	1	1	99	1	0	99	99	1	2	1	0	0	99	1	1	1	1	1	1	1	1	1	1	0	1	0	0	0	1	0	0	0	0	0	0	88	88	1	0	2	0	1.41814	1	1
19	1	1	1	1	1	1	1	3	3	1	2	1	0	0	1	1	1	1	1	1	1	1	1	1	1	1	0	0	0	0	1	0	1	0	0	0	0	88	88	1	0	2	0	1.27887	1	1
37	3	9999	1	1	1	1	1	2	2	1	2	1	99	0	0	1	1	1	1	1	1	1	1	1	1	1	0	0	0	0	1	0	1	0	0	0	0	88	88	1	0	2	0	1.41814	1	1
38	2	4	1	1	1	1	1	2	2	1	2	1	0	0	0	1	1	1	1	1	1	3	4	1	5	1	0	0	0	0	1	0	1	0	0	0	0	88	88	4	0	2	1	1.41814	1	1
19	3	9999	99	0	99	99	1	2	3	1	2	1	0	0	0	1	1	1	1	1	1	1	1	1	5	1	0	0	0	0	1	0	1	0	0	0	0	88	0	88	0	1		1.43598	1	0	0	0	0
16	1	2	1	1	1	1	1	2	3	1	3	1	0	0	0	1	1	1	1	1	1	1	3	1	5	2	0	0	0	0	2	0	1	0	0	0	0	88	88	4	1	1	0	1.43598	1	1
18	1	9999	1	1	99	1	1	2	3	1	3	1	0	0	0	1	1	1	1	1	1	3	5	1	5	2	0	1	0	0	2	1	1	0	1	0	0	88	88		1	1	0	1.43598	1	1
15	1	9999	1	1	99	1	1	2	2	1	1	1	0	1	1	1	1	1	1	1	1	1	1	1	1	88	88	88	88	88	88	88	88	88	88	0	0	88	88	1	0	1	1	1.43598	0	1
47	5	4	1	1	1	0	1	1	2	1	2	1	0	0	0	1	1	1	1	1	1	1	1	1	5	1	1	0	0	0	2	1	1	0	0	0	0	0	88	1	1	2	1	1.37863	1	1
24	1	3	1	1	1	1	1	2	2	1	2	1	0	0	0	1	1	1	1	1	1	1	1	5	5	1	1	0	0	0	2	1	1	0	0	0	0	88	88	1	1	1	0	1.43598	1	1
18	1	1	1	1	1	1	1	2	3	1	2	1	0	0	0	1	1	1	1	1	1	1	1	4	5	88	88	88	88	88	88	88	88	88	88	0	0	1	88	2	0	1	0	1.43598	0	1
47	3	40	1	0	1	1	1	2	3	1	1	1	0	0	0	1	1	1	1	1	1	1	1	1	5	1	0	0	0	0	2	0	0	0	0	0	0	88	1	88	0	1	1	1.69517	1	0	0	0	0
23	1	2	1	0	1	1	1	2	3	1	2	1	0	0	1	1	1	1	1	1	1	1	1	1	5	8	3	0	3	0	2	1	1	0	0	1	0	88	88	1	1	1	1	1.43598	1	1
20	1	2	1	1	1	1	1	2	2	1	2	1	0	0	0	1	1	1	1	1	1	1	1	2	5	2	0	0	0	0	2	1	1	0	0	0	0	88	88	1	1	2	0	1.27887	1	1
37	5	23	1	1	1	1	1	2	2	1	3	1	0	0	1	1	1	1	1	1	1	1	1	3	5	1	0	0	0	0	1	1	1	0	0	0	0	88	88	1	0	2	1	1.41814	1	1
16	1	1	0	1	1	1	1	2	2	1	2	1	0	0	0	1	1	1	1	1	1	1	1	1	5	1	0	0	0	0	2	1	1	0	0	0	0	88	88	6	0	2	0	1.27887	1	1
20	1	9999	1	1	0	1	1	99	99	1	99	1	0	0	0	1	1	1	1	1	1	1	1	1	1	1	0	0	0	0	1	1	1	0	0	0	0	88	88	4	0	2	0	1.27887	1	1
17	1	9999	1	1	0	1	1	2	3	1	3	1	0	0	0	1	1	1	1	1	1	1	1	1	1	88	88	88	88	88	88	88	88	88	88	0	0	88	1	88	0	1	0	1.43598	0	0	0	0	0
30	3	9999	1	1	1	1	1	1	3	1	1	1	0	1	1	1	1	1	5	1	1	1	1	1	1	1	0	0	1	0	1	1	1	0	0	0	0	88	1	88	1	1	0	1.48243	1	0	0	0	0
31	1	9999	1	1	1	1	1	2	3	1	2	1	0	0	1	1	1	1	1	1	1	1	1	1	1	2	0	0	0	0	2	0	1	0	0	0	0	0	88	4	1	1	1	1.48243	1	1
30	3	5	1	1	1	1	1	2	2	0		88	88	88	88	88	88	1	1	1	5	5	5	1	1	1	0	0	0	0	1	0	0	0	0	0	0	88	88	1	0	2	1	1.09949	1	1
38	3	9999	1	1	1	1	1	2	2	1	2	1	0	0	1	1	1	1	1	1	1	1	1	1	1	1	0	0	0	0	1	0	1	0	0	0	0	88	88	1	0	2	1	1.41814	1	1
22	1	9999	99	99	99	99	1	3	3	1	3	1	0	0	0	1	1	1	1	1	1	1	1	1	1	1	0	0	0	0	1	0	0	0	0	0	0	88	88	4	0	2	0	1.27887	1	1
41	3	9999	99	1	1	1	1	2	2	1	2	1	0	0	0	1	1	3	3	1	1	3	5	3	3	1	0	0	0	0	1	0	1	0	0	0	0	88	88	1	0	1	1	1.77713	1	1
19	3	9999	1	1	1	1	1	2	1	1	2	1	1	0	1	1	1	1	1	1	1	1	1	1	1	1	0	0	0	0	1	1	0	0	0	0	0	88	88	2	0	2	0	1.27887	1	1
18	1	9999	1	1	1	1	1	2	3	0		88	88	88	88	88	88	1	1	1	1	1	1	1	1	10	4	2	0	0	1	1	0	0	0	0	0	88	88	2	1	1	0	1.43598	1	1
15	1	9999	1	1	1	1	1	2	2	1	2	1	0	0	0	1	1	1	1	1	2	1	1	1	5	88	88	88	88	88	88	88	88	88	88	0	0	88	88	1	0	1	0	1.43598	0	1
32	3	9999	1	1	1	1	1	2	2	1	2	1	0	0	1	1	1	1	1	1	1	1	1	1	5	2	0	0	0	0	2	0	1	1	1	0	0	1	88	2	1	2	1	1.09949	1	1
31	3	9999	1	1	1	1	1	2	99	1	1	1	0	0	1	1	1	1	1	1	1	1	1	1	1	1	0	0	0	0	1	0	0	0	0	0	0	88	88	1	0	2	0	1.09949	1	1
34	3	20	1	1	1	1	1	2	3	1	2	1	0	1	0	1	1	5	1	1	1	1	1	1	1	1	0	0	0	0	1	0	1	1	0	0	0	88	88	1	0	2	1	1.09949	1	1
17	1	2	1	1	1	1	1	2	3	1	2	1	0	99	0	1	1	1	1	1	1	1	1	1	1	88	88	88	88	88	88	88	88	88	88	0	0	88	88	4	0	1	0	1.43598	0	1
44	3	30	1	1	99	1	1	2	2	1	99	1	0	99	0	1	1	1	1	1	1	1	1	1	1	1	0	0	0	0	1	0	1	0	0	0	0	0	88	4	0	1	1	1.77713	1	1
54	3	9999	99	1	0	1	1	2	2	1	2	1	0	0	1	1	1	1	1	1	1	1	1	1	1	2	0	0	0	0	1	0	0	0	0	0	0	88	88	2		2	0	1.37863		1
24	2	9999	1	1	0	1	1	99	99	1	99	1	0	0	0	1	1	1	1	1	1	1	1	1	1	1	0	0	0	0	1	0	1	0	0	0	0	88	88	1	0	2	0	1.27887	1	1
27	3	1	1	99	99	99	1	2	3	1	2	1	99	0	99	1	99	1	1	1	1	4	3	1	5	1	0	0	0	0	1	1	1	0	0	0	0	88	88	4	0	1	1	1.48243	1	1
47	3	15	1	1	1	1	1	2	2	1	2	1	0	0	0	1	1	1	1	1	1	1	1	1	5	1	0	0	0	0	1	1	1	0	0	0	0	88	88	1	0	2	1	1.37863	1	1
21	3	9999	1	1	1	1	1	2	2	1	2	1	0	0	0	1	1	1	1	1	1	2	3	1	5	1	0	0	0	0	1	0	0	0	0	0	0	88	88	2	0	2	0	1.27887	1	1
21	3	9999	0	1	1	1	1	2	2	1	2	1	0	0	0	1	1	1	1	1	1	1	1	3	5	6	0	0	0	0	2	0	1	0	0	0	0	88	88	1	1	1	0	1.43598	1	1
38	1	9999	1	1	1	1	1	2	3	1	99	1	0	0	0	1	1	1	1	1	1	1	1	1	1	1	0	0	0	0	1	0	1	0	0	0	0	88	88	1	0	2	1	1.41814	1	1
16	1	1	99	99	99	99	1	2	99	0		88	88	88	88	88	88	1	1	1	1	1	1	4	5	1	0	1	0	0	2	1	1	0	0	0	0	88	88	4	1	1	0	1.43598	1	1
38	3	1	1	1	1	1	1	2	2	1	2	1	0	0	1	1	1	1	1	1	1	1	1	1	5	1	0	0	0	0	1	0	1	0	0	0	0	1	88	2	0	2	0	1.41814	1	1
23	3	9999	1	1	99	1	1	2	99	1	1	1	0	0	99	1	1	1	1	1	1	1	1	1	1	1	0	0	0	0	1		0	0	0	0	0	88	88	7	0	2	0	1.27887	1	1
59	3	1	1	1	1	1	1	2	1	1	2	1	0	0	1	1	1	1	1	1	1	4	3	1	5	2	0	0	0	0	1	0	1	0	0	0	0	88	88	1	1	1	1	1.69517	1	1
35	1	9999	1	1	1	99	1	2	99	1	2	1	99	0	1	1	1	1	1	1	1	1	1	1	1	1	0	0	0	0	2	0	1	0	0	0	0	88	88	1	0	2	1	1.41814	1	1
16	1	9999	1	1	1	1	1	2	3	1	99	1	0	0	1	1	1	1	1	1	1	1	1	1	1	88	88	88	88	88	88	88	88	88	88	0	0	88	88	4	0	2	0	1.27887	0	1
24	3	1	0	1	1	1	1	2	2	1	2	1	0	0	0	1	1	1	1	1	1	1	1	1	5	1	0	0	0	0	1	1	0	0	0	0	0	88	88	3	0	1	0	1.43598	1	1
35	3	2	1	1	1	1	0	99	99	1	2	1	0	0	0	1	1	1	1	1	1	1	1	1		1	0	0	0	0	1	0	1	0	0	0	0	88	88	1	0	2		1.41814	1	1
55	3	6	1	1	1	1	1	2	3	1	2	1	0	0	0	1	1	1	1	1	1	1	3	2	5	1	0	0	0	0	1	0	1	0	0	0	0	88	88	1	0	2	0	1.37863	1	1
43	3	4	1	1	1	1	1	2	1	1	1	1	99	0	0	1	1	1	1	1	1	1	2	2	5	1	0	0	1	0	1	0	1	0	0	0	0	88	88	1	1	1	1	1.77713	1	1
22	3	3	1	1	1	1	1	2	3	1	2	1	0	0	0	1	1	1	1	1	1	1	1	1	5	1	0	0	0	0	1	0	0	0	0	0	0	88	88	2	0	2	0	1.27887	1	1
17	1	9999	1	1	0	1	1	2	1	1	1	1	0	0	0	1	1	1	1	1	1	2	1	3	5	2	1	1	0	0	3	0	0	0	0	0	0	88	88	2	1	1	0	1.43598	1	1
21	3	2	1	1	1	1	1	2	2	1	2	1	0	0	0	1	1	1	1	1	1	1	4	1	5	1	0	0	0	0	1	0	0	0	0	0	0	1	88	1	0	2	0	1.27887	1	1
31	1	0	1	1	1	1	1	2	99	1	3	1	0	0	0	1	1	4	1	1	1	1	1	1	1	3	2	1	0	0	2	0	1	1	0	0	0	88	88	4	1	1		1.48243	1	1
54	3	2	1	1	1	1	1	2	3	1	3	1	0	0	1	1	1	3	1	1	1	1	1	1	1	1	0	0	0	0	1	1	1	0	0	0	0	88	88	4	0	2	0	1.37863	1	1
23	3	2	1	1	1	1	1	2	1	1	2	1	0	0	0	1	1	4	4	4	4	2	2	2	2	3	0	4	0	0	2	1	0	1	1	1	1	88	88	4	1	1	0	1.43598	1	1
16	1	9999	1	1	1	1	1	2	3	0		88	88	88	88	88	88	1	1	1	1	1	1	1	1	88	88	88	88	88	88	88	88	88	88	0	0	88	88	4	0	1	0	1.43598	0	1
19	1	9999	1	1	1	1	1	2	2	0		88	88	88	88	88	88	1	1	1	1	1	1	1	1	1	0	0	0	0	1	0	1	0	0	0	0	0	88	1	0	2	0	1.27887	1	1
39	2	9999	1	1	1	1	1	2	3	1	2	1	0	0	0	1	1	1	1	1	1	1	1	1	1	1	0	0	0	0	1	99	0	0	0	0	0	1	88	1	0	2	1	1.41814	1	1
36	3	6	1	1	1	1	1	2	3	1	3	1	0	0	0	1	1	1	1	1	1	1	1	1	1	2	1	0	1	0	1	0	1	0	0	0	0	0	1	88	1	1	0	1.77713	1	0	0	1	0
25	3	1	1	1	1	99	1	2	3	1	2	1	99	99	1	1	1	1	1	1	1	1	1	1	1	1	0	0	0	0	1	0	0	0	0	0	0	88	88	1	0	2	0	1.09949	1	1
16	1	9999	1	1	0	1	1	2	2	1	2	1	0	0	0	1	1	1	1	1	1	1	1	1	1	1	0	0	0	0	1	0	0	0	0	0	0	88	1	88	0	2	0	1.27887	1	0	0	0	0
52	3	5	1	1	1	1	1	2	2	1	99	1	1	1	1	1	1	5	5	1	1	5	5	1	1	1	0	0	0	0	1	0	1	0	0	0	0	0	88	4	0	2	0	1.37863	1	1
39	3	9999	1	1	1	1	1	2	2	1	1	1	0	1	1	1	1	1	1	1	1	1	1	1	1	1	0	0	0	0	1	0	1	0	0	0	0	88	88	1	0	2	0	1.41814	1	1
20	1	9999	1	0	0	1	1	2	2	0		88	88	88	88	88	88	1	1	1	1	1	1	1	1	1	0	0	0	0	1	0	1	0	0	0	0	1	88	4	0	2	0	1.27887	1	1
18	1	9999	1	0	0	1	1	2	2	0		88	88	88	88	88	88	1	1	1	5	1	1	1	1	1	0	0	0	0	1	1	0	0	0	0	0	88	88	2	0	2	0	1.27887	1	1
17	3	9999	1	1	1	99	1	2	2	1	2	1	99	0	0	1	1	1	1	1	1	1	5	1	1	1	0	0	0	0	1	0	1	0	0	0	0	88	88	4	0	1	0	1.43598	1	1
17	1	1	1	1	0	1	1	3	1	0		88	88	88	88	88	88	1	1	1	1	1	1	1	1	88	88	88	88	88	88	88	88	88	88	0	0	88	88	1	0	2	0	1.27887	0	1
44	3	9999	1	0	0	1	1	2	3	1	3	1	0	0	0	1	1	1	1	1	1	1	1	1	1	2	0	0	0	0	1	0	1	0	0	0	0	88	1	88	1	1	1	1.77713	1	0	0	0	0
27	3	9999	1	1	1	1	1	99	99	0		88	88	88	88	88	88	5	5	1	5	5	5	1	1	1	0	0	0	0	1	0	1	1	1	0	0	0	88	1	0	2	0	1.09949	1	1
43	3	9999	1	1	1	1	1	99	99	1	99	1	0	0	0	1	1	1	1	1	1	1	1	1	1	1	0	0	0	0	1	0	99	0	0	0	0	88	88	2	0	2	0	1.41814	1	1
53	5	5	1	1	1	1	1	2	3	1	2	1	0	0	1	1	1	1	1	1	1	1	1	1	1	0	0	0	0	0	88	88	88	0	0	0	0	88	88	4	0	2	0	1.37863	1	1
28	2	5	1	1	1	1	1	2	99	1	1	1	0	0	0	1	1	1	1	1	1	1	1	1	1	1	0	0	0	0	1	0	1	1	1	0	0	88	88	1	0	2	0	1.09949	1	1
33	1	9999	1	1	1	1	1	2	1	1	2	1	0	0	0	1	1	4	1	1	4	1	4	4	4	0	0	1	0	0	3	1	1	0	0	0	0	88	88	1	0	1		1.48243	1	1
16	1	9999	1	99	1	1	1	2	2	1	2	1	99	0	0	1	1	4	2	1	2	2	3	4	4	2	0	0	0	0	2	0	0	0	0	0	0	88	1	88	1	1	0	1.43598	1	0	0	0	0
20	1	1	1	1	1	99	1	99	99	1	3	1	0	0	0	1	1	1	1	1	2	1	1	1	1	1	0	0	0	0	2	0	0	0	0	0	0	88	88	1	0	2	0	1.27887	1	1
52	6	4	1	1	1	1	1	2	2	1	3	1	0	0	0	1	1	1	1	1	1	1	1	1	1	3	0	0	0	0	2	88	1	0	0	0	1	88	88	1	1	1	1	1.69517	1	1
25	5	0	1	1	1	1	1	2	99	1	2	1	0	0	0	1	1	1	1	1	1	1	1	1	1	2	0	0	1	0	2	1	1	0	0	0	0	88	88	3	1	2	0	1.09949	1	1
52	3	6	1	1	1	1	1	2	2	1	2	1	0	0	0	1	1	1	1	1	3	1	1	1	5	4	0	0	0	0	1		1	0	1	0	0	88	1	88	1	1	0	1.69517	1	0	0	0	0
18	1	3	1	1	1	1	1	2	2	1	3	1	0	0	0	1	1	1	1	1	1	1	1	1	5	2	0	0	0	0	2	0	0	0	1	1	1	88	1	88	1	1	0	1.43598	1	0	0	0	0
47	3	1	1	1	1	1	1	2	3	1	2	1	0	0	1	1	1	1	1	1	1	1	1	1	5	1	0	0	0	0	1	1	1	0	0	0	0	0	88	2	0	2	0	1.37863	1	1
29	3	9999	1	1	1	1	1	99	2	1	3	1	1	0	1	1	1	4	1	1	4	1	1	1	5	1	0	0	0	0	1	0	1	1	0	0	0	88	88	1	0	2	0	1.09949	1	1
32	3	9999	1	1	1	1	1	2	2	1	2	1	0	0	1	1	1	4	4	1	5	5	3	1	5	3	0	0	0	0	2	0	0	0	0	0	0	88	1	88	1	1	1	1.48243	1	0	0	0	0
25	3	1	1	1	99	1	1	2	2	1	99	1	0	0	1	99	1	1	1	1	1	1	1	1	1	2	0	1	0	0	2	1	1	0	0	0	0	1	88	2	1	1	0	1.48243	1	1
26	3	1	1	1	1	1	1	1	2	1	2	1	0	0	0	1	1	1	1	1	1	1	1	1	1	1	0	0	0	0	1	1	1	1	0	0	0	1	88	4	0	2	0	1.09949	1	1
16	1	8888	88	88	88	88	88			88		88	88	88	88	88	88									88	88	88	88	88	88	88	88	88	88	0	0	88	1	88	0	1	0	1.43598	0	0	0	0	0
52	3	13	1	1	1	1	1	2	2	1	1	1	0	0	0	1	1	1	1	1	1	1	1	1	1	2	2	1	0	0	1	0	1	0	0	0	0	88	88	5	1	1	0	1.69517	1	1
19	1	9999	1	1	1	1	1	2	3	1	3	1	0	0	0	1	1	4	1	1	5	1	3	3	5	5	0	0	0	0	2	1	0	0	0	0	0	88	88	1	1	1	0	1.43598	1	1
37	3	3	1	1	1	1	1	2	99	1	2	1	0	0	0	1	1	1	1	1	1	1	1	1	5	1	0	0	0	0	1	1	1	0	0	0	0	88	88	1	0	2	0	1.41814	1	1
36	5	9999	0	1	1	1	99	2	3	1	2	1	0	0	0	1	1	3	3	1	3	1	3	1	5	0	0	0	0	0	88	88	88	0	0	0	0	1	88	2	0	2		1.41814	1	1
24	3	3	1	1	1	1	1	2	2	1	2	1	0	0	1	1	1	1	1	1	1	1	1	1	1	2	0	0	0	0	1	1	1	1	1	0	0	1	88	6	1	2	0	1.27887	1	1
45	5	2	1	1	1	1	1	2	2	1	2	1	0	0	1	1	1	3	1	1	1	1	1	1	5	0	0	0	1	0	1	1	1	0	0	0	0	0	88	1	0	2	1	1.37863	1	1
17	1	30	1	1	1	1	1	2	2	1	2	1	0	0	1	1	1	4	1	1	1	2	2	1	1	88	88	88	88	88	88	88	88	88	88	0	0	1	88	2	0	2	0	1.27887	0	1
20	3	1	1	1	1	1	1	2	2	1	99	1	0	0	0	1	1	1	1	1	1	1	1	1	1	1	4	1	0	0	1	0	0	1	0	0	0	1	88	4	1	2	0	1.27887	1	1
19	1	0	1	1	99	1	1	2	2	1	2	1	0	0	0	1	1	1	1	1	5	1	4	1	1	88	88	88	88	88	88	88	88	88	88	0	0	88	88	1	0	1		1.43598	0	1
24	3	3	1	1	1	1	1	2	2	1	99	1	0	0	1	1	1	1	1	1	2	1	1	1	1	4	1	1	0	0	1	1	1	0	0	1	1	0	88	7	1	1		1.43598	1	1
54	6	14	1	1	1	1	1	2	2	1	2	1	0	1	1	1	1	1	1	1	1	1	1	1	1	88	88	88	88	88	88	88	88	88	88	0	0	88	88	1	0	2	1	1.37863	0	1
35	3	6	1	1	1	1	1	2	2	1	1	1	0	0	0	1	1	4	4	4	5	1	1	1	1	1	0	0	0	0	1	0	1	0	0	0	0	88	88	1	0	2	0	1.41814	1	1
54	4	1	1	1	1	1	0	2	99	1	2	1	0	0	0	0	1	1	1	1	1	3	1	1	5	1	0	0	0	0	1	1	1	0	0	0	0	0	88	4	0	2	1	1.37863	1	1
19	3	2	1	1	1	1	1	2	2	1	2	1	0	1	99	1	1	1	1	1	1	1	1	1	1	1	3	0	0	0	1	1	1	1	0	0	0	88	88	1	1	2		1.27887	1	1
23	3	0	1	1	1	1	1	2	3	1	99	1	0	1	1	1	1	1	1	1	1	1	1	1	1	5	2	3	0	0	2	1	1	1	1	0	0	1	88	1	1	1	0	1.43598	1	1
25	5	3	1	1	1	1	1	99	99	1	1	1	0	0	0	1	1	5	1	1	3	2	1	1	4	1	1	1	0	0	2	1	1	0	0	0	0	1	88	4	1	2		1.09949	1	1
17	1	9999	1	0	0	0	1	2	99	0		88	88	88	88	88	88	3	3	3	3	1	1	1	1	1	0	0	0	0	2	1	0	0	1	0	0	88	1	88	0	1	0	1.43598	1	0	0	0	0
22	1	9999	1	1	1	1	1	2	2	1	2	1	0	0	0	1	1	1	5	1	2	1	5	1	3	1	0	0	0	0	2	1	0	0	0	0	0	88	1	88	0	2	0	1.27887	1	0	0	0	0
32	5	2	1	1	1	1	1	99	99	1	99	1	0	0	0	1	1	1	1	1	1	3	1	1	1	0	0	0	0	0	88	88	88	0	0	0	0	1	0	88	0	2	1	1.09949	1	0	0	0	0
54	3	4	1	1	1	1	1	99	99	1	2	1	0	99	0	1	99	1	1	1	1	1	1	1	1	1	0	0	0	0	1	0	0	0	0	0	0	1	88	4	0	2	0	1.37863	1	1
19	1	12	1	1	1	99	1	2	3	1	2	1	99	0	0	1	1	1	1	1	1	1	5	5	5	2	1	0	0	0	2	0	1	0	0	0	0	88	88	4	1	1	0	1.43598	1	1
18	1	9999	1	1	1	1	1	2	2	1	2	1	0	0	0	1	1	1	1	1	1	1	4	1	1	88	88	88	88	88	88	88	88	88	88	0	0	88	1	88	0	1	0	1.43598	0	0	0	0	0
56	3	1	0	1	1	1	1	2	2	1	3	1	0	1	0	1	1	1	1	1	1	1	1	1	5	1	0	0	0	0	1	0	1	0	0	0	0	88	88	1	0	1	0	1.69517	1	1
16	1	1	1	1	1	1	1	2	2	1	2	1	0	0	0	1	1	1	4	2	1	1	1	1	1	88	88	88	88	88	88	88	88	88	88	0	0	88	88	1	0	1		1.43598	0	1
33	6	14	1	1	1	1	1	2	2	1	1	1	0	0	1	1	1	1	1	1	1	1	1	1	5	1	2	2	2	2	2	0	0	0	0	0	0	1	88	2	1	2	1	1.09949	1	1
16	1	2	1	1	1	1	1	2	2	1	2	1	0	0	0	1	1	1	1	1	1	1	1	1	5	1	0	0	0	0	2	0	1	1	1	0	0	88	88	2	0	2	0	1.27887	1	1
20	1	3	1	1	1	1	1	2	2	1	2	1	0	0	0	1	1	1	1	1	1	1	1	1	1	1	0	0	0	0	2	1	0	0	0	0	0	88	1	88	0	1	0	1.43598	1	0	1	0	0
27	3	2	1	0	0	1	1	2	99	1	2	1	99	0	0	99	99	1	1	1	1	1	1	1	1	3	0	1	0	0	1	0	0	0	0	0	0	0	1	88	1	1	0	1.48243	1	0	1	0	0
21	3	1	1	1	1	1	1	1	2	1	1	1	0	1	0	1	1	1	1	1	1	3	1	1	5	1	0	0	0	0	1	0	1	0	1	0	0	1	88	2	0	2	0	1.27887	1	1
54	5	9999	0	1	1	1	1	2	2	1	2	1	0	0	0	1	1	1	1	1	1	1	1	1	5	1	0	0	0	0	2	0	1	0	0	1	0	1	88	2	0	2	0	1.37863	1	1
24	1	9999	1	1	1	1	1	99	99	1	2	1	0	0	0	1	1	1	1	1	5	1	1	1	4	1	1	0	0	0	1	0	1	1	0	0	0	0	88	1	1	2	0	1.27887	1	1
19	3	0	1	1	1	1	1	2	2	1	2	1	0	0	0	1	1	1	1	4	4	4	1	1	5	4	0	1	0	0	2	0	0	0	0	0	0	88	1	88	1	1	0	1.43598	1	0	0	0	0
28	3	1	1	1	99	1	1	2	3	1	3	1	99	1	0	1	1	1	1	1	1	1	1	1	5	2	0	0	0	0	1	0	1	0	0	0	0	88	88	6	1	1		1.48243	1	1
24	3	0	1	1	1	1	1	2	99	1	2	1	0	0	0	1	1	1	1	1	1	1	1	1	1	1	0	0	0	0	1	1	0	0	0	0	0	88	88	1	0	2	0	1.27887	1	1
28	5	2	1	1	1	1	1	2	2	1	3	1	0	0	0	1	1	1	1	1	1	1	1	1	1	1	0	0	1	0	2	1	1	0	1	0	0	0	88	1	1	2	1	1.09949	1	1
16	1	1	1	1	1	1	0	1	1	1	2	1	0	0	0	1	99	4	4	2	2	1	1	1	1	3	1	1	0	0	2	1	0	0	0	0	0	88	1	88	1	1	0	1.43598	1	0	1	0	0
45	5	1	1	1	1	1	1	2	3	1	2	1	0	0	1	1	1	3	1	1	3	1	1	1	5	1	0	0	0	0	2	0	0	0	0	0	0	88	88	2	0	2		1.37863	1	1
19	1	9999	1	1	1	1	1	2	3	1	3	1	0	99	0	1	1	1	1	1	1	1	1	1	3	1	0	0	0	0	2	1	1	0	0	0	0	1	88	1	0	2	0	1.27887	1	1
42	6	5	1	1	1	1	1	2	2	1	1	1	0	1	1	1	1	1	1	1	1	1	1	1	1	0	0	0	0	0	88	88	88	0	0	0	0	0	88	4	0	2		1.41814	1	1
32	5	0	1	0	0	0	99	99	2	1	2	1	0	0	0	1	1	1	1	1	3	1	1	1	5	1	0	0	0	0	2	0	0	0	0	0	0	88	88	2	0	2	1	1.09949	1	1
16	1	9999	1	1	99	1	1	2	2	1	2	1	0	0	1	1	1	1	1	1	1	1	1	1	5	88	88	88	88	88	88	88	88	88	88	0	0	88	88	1	0	2		1.27887	0	1
19	1	0	1	1	1	1	1	2	2	1	2	0	0	0	0	99	99	3	1	1	1	1	1	1	1	5	1	0	0	0	2	1	1	0	0	0	0	88	88	5	1	1	0	1.43598	1	1
38	3	9999	1	1	1	1	1	2	2	1	2	1	1	0	1	1	1	1	1	1	1	1	1	1	5	1	0	0	0	0	1	0	1	0	0	0	0	88	88	1	0	1	0	1.77713	1	1
18	5	9999	1	1	0	0	1	2	99	0		88	88	88	88	88	88	1	1	1	1	1	1	1	1	1	2	2	2	2	1	0	0	0	0	0	0	88	88	2	1	2	0	1.27887	1	1
46	3	9999	1	1	1	1	0	3	1	1	2	1	0	1	0	1	1	1	1	1	1	1	1	1	1	0	0	0	0	0	88	88	88	0	0	0	0	88	88	2	0	2	1	1.37863	1	1
16	3	9999	99	0	99	1	1	2	2	1	2	1	0	0	0	1	1	1	1	1	1	1	1	1	5	1	0	0	0	0	1	0	1	0	0	0	0	88	88	1	0	2	0	1.27887	1	1
45	3	1	1	1	1	1	1	2	3	1	1	1	0	0	0	1	99	1	1	1	1	1	3	1	4	1	0	0	0	0	1	0	1	0	0	0	1	0	88	2	0	1	0	1.69517	1	1
20	3	4	1	1	1	1	1	2	2	1	2	1	0	0	0	1	1	1	1	1	1	1	1	1	3	2	1	0	0	0	2			1	1	0	0	1	88	2	1	2		1.27887	1	1
24	3	1	1	1	1	1	1	2	3	1	99	1	0	0	0	1	1	4	1	1	1	1	1	1	5	1	0	0	0	0	1	0	0	0	0	0	0	0	88	1	0	2	0	1.27887	1	1
23	3	2	1	1	1	1	0	1	1	1	3	1	0	0	0	0	0	1	3	1	3	1	2	1	2	1	0	0	0	0	1	1	1	0	0	0	0	88	88	3	0	2	0	1.27887	1	1
51	6	4	1	1	1	1	1	2	99	1	99	1	0	0	0	1	1	3	1	1	1	1	1	1	5	1	0	0	0	0	2	1	1	0	0	0	0	1	88	1	0	2	1	1.37863	1	1
19	1	1	1	1	1	1	1	2	1	1	2	1	0	0	0	1	1	1	1	1	1	1	1	1	5	1	0	0	0	0	2	1	0	0	0	0	0	88	88	1	0	2	0	1.27887	1	1
23	1	2	0	0	1	1	1	2	1	1	3	1	0	0	0	1	1	3	1	1	1	1	1	1	5	2	0	0	3	0	3	0	0	0	1	0	1	88	88	2	1	1		1.43598	1	1
56	3	5	1	1	1	1	1	2	2	1	2	1	0	0	0	1	1	1	1	1	1	1	1	1	5	2	0	0	0	0	2	1	0	0	0	0	0	88	88	6	1	1	1	1.69517	1	1
16	1	6	1	1	1	1	1	2	1	1	2	1	0	0	0	1	1	3	1	1	1	1	3	1	4	1	0	0	0	0	2	1	0	0	0	0	0	1	1	88	0	2	0	1.27887	1	0	0	0	0
15	1	0	1	1	1	1	1	2	2	0		88	88	88	88	88	88	3	3	1	1	4	1	1	5	88	88	88	88	88	88	88	88	88	88	0	0	88	0	88	0	2		1.27887	0	0	0	0	0
18	1	9999	1	1	1	0	1	2	3	1	3	1	0	0	0	1	1	5	1	1	3	2	1	1	5	88	88	88	88	88	88	88	88	88	88	0	0	88	1	88	0	2	0	1.27887	0	0	0	0	0
47	3	9999	1	1	1	1	1	2	2	1	2	1	0	99	0	0	1	3	1	1	5	1	1	1	5	1	99	99	99	99	1	0	0	0	0	1	0	88	88	3	1	1		1.69517	1	1
18	1	9999	1	1	0	1	1	2	99	1	99	1	99	0	0	1	1	3	1	1	3	1	3	1	3	88	88	88	88	88	88	88	88	88	88	0	0	88	0	88	0	1		1.43598	0	0	0	0	0
48	3	2	0	1	1	1	1	2	2	1	1	1	0	0	0	1	1	1	1	1	1	1	1	1	5	3	0	0	0	0	2	0	1	0	0	0	1	0	88	2	1	1	0	1.69517	1	1
19	1	9999	99	1	1	1	0	2	2	0		88	88	88	88	88	88	1	1	1	1	1	1	1	1	88	88	88	88	88	88	88	88	88	88	0	0	88	1	88	0	1	0	1.43598	0	0	0	0	0
34	4	1	1	1	1	1	1	99	99	1	2	1	0	0	0	1	1	1	1	1	1	1	1	1	3	1	0	0	0	0	1	1	1	0	0	0	0	88	88	4	0	2	1	1.09949	1	1
22	1	9999	0	1	1	1	1	2	1	1	2	1	0	1	0	1	1	1	1	1	1	1	1	1	5	4	0	2	0	0	3	1	0	0	0	0	1	88	88	2	1	1	0	1.43598	1	1
36	3	5	1	1	1	1	0	2	2	1	1	1	0	1	0	1	1	1	1	1	4	1	1	1	5	1	2	0	0	0	1	0	1	0	0	0	0	88	1	88	1	1	0	1.77713	1	0	0	0	0
17	1	1	1	1	1	1	1	2	2	1	2	1	0	0	0	1	99	1	1	1	1	1	1	3	5	2	0	0	0	0	2	1	0	0	0	0	0	88	1	88	1	1	0	1.43598	1	0	0	0	0
37	5	1	1	1	1	1	1	99	99	1	2	1	0	0	0	1	1	1	1	1	1	1	1	1	5	1	0	0	0	0	2	1	0	0	0	0	0	1	88	1	0	2		1.41814	1	1
20	1	1	0	0	1	1	1	2	2	1	2	1	0	0	0	1	1	1	1	1	1	1	1	1	5	1	1	0	0	0	2	0	1	0	0	1	0	88	1	88	1	1		1.43598	1	0	0	0	0
50	6	3	1	1	1	1	1	2	1	1	2	1	0	0	0	1	1	3	1	1	1	3	3	1	5	2	0	0	0	0				0	0	0	0	88	88	4	1	2		1.37863	1	1
26	5	1	1	1	1	1	1	2	2	1	1	1	0	0	0	1	1	1	1	1	1	1	1	1	2	0	1	0	1	0	1	0	1	0	0	0	0	88	88	4	1	2	0	1.09949	1	1
18	1	5	1	1	1	1	1	2	2	1	2	1	0	1	0	1	1	3	4	1	3	1	3	1	5	6	1	0	3	0	2	0	1	0	1	1	1	88	1	88	1	1	0	1.43598	1	0	0	0	0
32	3	9999	1	1	1	1	1	2	1	1	99	1	0	0	0	1	1	1	1	1	1	1	1	1	4	2	0	0	1	0	1	0	1	0	0	0	0	1	88	1	1	2	0	1.09949	1	1
51	6	3	1	1	1	1	1	2	99	1	3	1	0	1	1	0	1	3	1	1	1	1	4	1	5	2	1	0	0	0	1	0	1	0	0	0	1	88	88	5	1	1		1.69517	1	1
33	3	9999	1	1	1	1	1	2	99	1	2	1	0	99	0	0	1	1	1	1	1	1	1	1	5	1	2	2	0	0	1	0	1	0	0	0	0	88	88	5	1	2	1	1.09949	1	1
35	6	2	1	1	1	1	1	2	2	1	2	1	0	0	0	1	1	1	1	1	1	1	3	3	5	2	0	0	0	0	2	0	0	1	0	0	0	88	0	88	1	2		1.41814	1	0	1	1	0
18	1	9999	1	1	99	1	1	1	99	1	2	1	99	0	0	1	1	1	1	1	1	1	1	3	5	0	0	1	0	0	2	1	1	0	0	0	0	88	1	88	0	2	0	1.27887	1	0	0	0	0
55	2	2	1	1	1	1	1	2	2	1	1	1	0	0	0	1	1	1	1	1	1	1	1	1	5	2	1	0	0	0	1	0	0	0	0	0	0	0	88	5	1	1		1.69517	1	1
27	1	9999	1	1	1	1	1	1	1	1	99	1	99	0	0	1	1	1	1	1	1	1	1	1	5	1	0	0	0	0	2	1	1	1	0	0	0	88	88	2	0	2		1.09949	1	1
22	1	2	1	1	1	1	1	2	2	1	2	1	0	0	0	1	1	1	1	1	1	3	3	1	1	1	0	0	0	0	2	1	0	0	0	0	0	88	88	2	0	2		1.27887	1	1
15	1	8888	88	88	88	88	88			88		88	88	88	88	88	88									88	88	88	88	88	88	88	88	88	88	0	0	88	0	88	0	2		1.27887	0	0	0	0	0
39	6	9999	1	1	1	1	1	2	2	1	2	1	0	0	0	1	1	3	2	1	4	1	1	1	5	1	0	0	0	0	1	0	0	1	0	0	0	88	88	1	0	2	1	1.41814	1	1
17	1	9999	99	1	1	1	99	2	2	1	2	1	0	1	0	1	1	1	1	1	1	1	1	3	5	88	88	88	88	88	88	88	88	88	88	0	0	88	0	88	0	2		1.27887	0	0	0	0	0
51	3	4	0	1	1	1	1	1	1	1	1	1	0	0	0	1	1	1	1	1	1	1	1	1	1	1	0	0	0	0	1	1	1	0	0	0	0	0	88	5	0	1	1	1.69517	1	1
29	3	9999	1	1	1	1	1	2	2	1	3	1	0	0	99	1	1	3	1	3	3	1	1	1	5	2	1	1	0	0	1	0	1	0	0	0	0	88	88	1	1	1	0	1.48243	1	1
16	1	2	1	1	1	1	1	2	2	1	3	1	0	0	0	1	1	1	1	1	1	1	1	1	5	1	0	0	0	0	2	0	1	0	1	0	0	88	1	88	0	1	0	1.43598	1	0	0	0	0
20	1	1	1	1	1	1	1	2	2	1	3	1	0	0	0	1	1	3	1	1	1	1	1	1	5	10	0	2	0	0	2	1	1	1	0	0	0	88	88	2	1	1	0	1.43598	1	1
57	3	9999	99	1	1	1	1	2	2	0		88	88	88	88	88	88	1	1	1	1	1	1	1	5	1	0	0	0	0	1	0	0	0	0	0	0	88	1	88	0	1	0	1.69517	1	0	0	0	0
52	6	2	1	1	1	1	1	2	1	1	2	1	0	0	0	1	1	1	1	1	1	1	1	1	1	0	0	0	0	0	88	88	88	0	0	0	0	0	88	1	0	2	0	1.37863	1	1
18	1	9999	1	1	1	1	1	2	2	1	2	1	0	0	0	1	99	1	1	1	3	1	1	1	4	1	0	0	0	0	2	1	1	0	0	0	0	88	88	1	0	1	0	1.43598	1	1
28	1	1	1	1	1	1	1	3	2	1	1	1	0	0	0	1	0	1	1	1	1	1	4	1	1	1	0	0	0	0	1	1	1	0	0	0	0	88	88	1	0	1		1.48243	1	1
32	5	9999	1	1	1	1	1	99	99	1	2	1	0	0	0	1	1	4	1	1	4	1	1	1	1	2	0	0	0	0	2	0	1	0	0	0	0	1	88	1	1	2	0	1.09949	1	1
25	1	2	1	1	1	1	1	2	2	1	2	1	0	0	0	1	1	1	1	1	1	1	1	1	5	1	0	0	0	0	2	0	1	0	0	0	0	88	88	1	0	2	1	1.09949	1	1
48	5	2	1	1	1	1	1	2	2	1	2	1	0	0	0	1	1	1	1	1	1	1	1	1	5	2	1	2	1	2	3	1	1	1	1	0	0	0	88	1	1	2	1	1.37863	1	1
32	6	2	1	1	1	1	1	2	3	1	2	1	0	0	0	1	1	1	1	1	1	1	1	3	5	1	0	0	0	0	2	0	1	1	0	0	0	88	88	1	0	2	1	1.09949	1	1
29	5	9999	1	1	0	1	1	2	2	1	99	1	0	99	1	1	1	1	1	1	3	1	1	1	5	2	0	0	1	0	2	1	0	1	0	0	0	0	88	1	1	2		1.09949	1	1
44	6	9999	1	1	1	1	1	2	2	1	2	1	0	0	1	1	1	1	1	1	1	1	1	1	1	88	88	88	88	88	88	88	88	88	88	0	0	0	88	4	0	2	1	1.41814	0	1
24	3	4	1	1	1	1	1	99	1	1	1	1	0	1	1	1	1	3	1	3	1	1	1	1	3	1	0	0	0	0	1	1	1	0	0	0	0	0	88	1	0	2	1	1.27887	1	1
21	1	4	1	1	1	1	1	2	2	1	2	1	99	1	0	1	1	1	1	1	1	1	1	1	5	2	0	0	0	0	2	1	1	0	0	0	0	88	88	1	1	2		1.27887	1	1
37	3	5	1	1	1	1	1	1	2	1	3	1	0	0	0	1	1	1	1	1	1	1	1	1	5	5	2	0	3	0	2	0	1	1	0	0	0	0	88	1	1	1		1.77713	1	1
29	3	3	0	1	1	1	1	2	1	1	2	1	0	0	0	1	1	1	1	1	1	1	1		5	0	0	0	1	0	1	0	1	1	1	0	0	0	88	1	0	2	0	1.09949	1	1
22	3	3	1	1	1	1	1	2	2	1	2	1	0	1	0	0	1	1	1	1	1	1	1	1	5	2	0	0	0	0	1	1	0	0	0	0	0	88	88	1	1	2	1	1.27887	1	1
34	3	9999	1	1	1	1	1	2	2	1	2	1	0	0	1	99	1	1	1	1	1	1	1	1	5	1	0	0	0	0	1	1	1	0	0	0	0	88	88	1	0	2		1.09949	1	1
40	3	1	0	1	1	1	1	2	2	1	2	1	0	0	1	1	1	1	1	1	1	1	1	1	4	1	0	0	0	0	1	0	1	0	0	0	0	88	1	88	0	1	0	1.77713	1	0	1	0	0
37	3	1	1	1	1	1	1	2	99	1	2	1	0	0	1	1	1	1	1	1	1	1	1	1	4	1	0	0	0	0	1	0	1	1	0	0	0	0	88	4	0	2	1	1.41814	1	1
50	3	10	1	1	1	1	1	3	2	1	3	1	0	0	0	1	1	1	1	1	1	1	3	1	5	1	0	0	0	0	1	1	1	0	0	0	1	88	88	3	0	1	1	1.69517	1	1
17	1	9999	1	1	1	1	1	2	2	1	2	1	0	1	1	1	1	4	4	4	1	1	1	4	4	2	0	0	0	0	2	0	0	0	0	0	0	88	1	88	1	1	0	1.43598	1	0	0	0	0
39	5	1	1	1	1	1	1	2	1	1	1	1	0	1	0	1	1	1	1	1	1	1	1	1	5	1	0	0	1	0	2	0	1	0	1	0	0	1	88	4	1	2	0	1.41814	1	1
31	3	9999	1	1	1	1	1	2	2	1	3	1	0	0	1	1	1	1	1	1	1	1	1	1	5	2	1	0	0	0	2	1	0	0	0	0	0	0	88	4	1	1		1.48243	1	1
54	3	1	1	1	1	1	1	2	2	1	1	1	99	0	1	1	1	1	1	1	1	1	1	1	5	0	0	0	0	0	88	88	88	0	0	0	0	88	88	1	0	1		1.69517	1	1
30	3	9999	1	1	1	1	1	3	1	1	1	1	0	0	0	1	1	1	1	1	1	2	1	1	5	1	0	0	0	0	1	0	0	1	0	0	0	88	88	1	0	2	0	1.09949	1	1
23	3	1	1	0	0	0	1	2	2	1	2	1	0	0	0	1	1	1	1	1	1	1	1	1	5	1	0	0	0	0	1	0	1	0	0	0	0	88	88	1	0	2	0	1.27887	1	1
48	6	4	1	1	99	1	1	2	2	1	2	1	0	0	0	1	1	1	1	1	1	1	1		5	1	0	0	0	0	2	0	0	0	1	0	0	88	88	1	0	2		1.37863	1	1
22	3	9999	99	1	1	1	1	2	2	0		88	88	88	88	88	88	5	1	1	4	1	1	1	5	1	0	0	0	0	1	0	0	1	0	0	0	88	88	1	0	2	0	1.27887	1	1
59	6	10	1	1	1	1	1	99	99	1	3	1	0	1	0	1	1	1	1	1	1	1	1	1	5	0	0	0	0	0	88	88	88	0	0	0	0	88	88	4	0	2		1.37863	1	1
16	1	2	99	1	1	1	1	2	2	1	2	1	0	1	0	1	1	3	1	1	4	1	1	1	5	88	88	88	88	88	88	88	88	88	88	0	0	88	88	1	0	1	0	1.43598	0	1
29	3	2	1	1	1	1	0	2	2	1	1	1	0	0	0	1	1	1	1	1	1	1	1	1	5	1	0	0	0	0	1	1	0	1	1	0	0	1	88	1	0	2	0	1.09949	1	1
33	3	2	1	99	1	1	1	99	99	1	3	1	1	1	1	0	0	1	1	1	1	1	1	3	5	2	0	0	0	0	1	1	0	0	0	0	0	88	88	1	1	1		1.48243	1	1
19	1	3	1	1	1	1	1	2	2	1	2	1	0	0	1	1	99	1	1	1	3	1	1	1	5	1	0	0	0	0	2	1	0	0	0	0	0	88	1	88	0	1	0	1.43598	1	0	0	0	0
16	1	1	1	1	1	1	1	2	2	0		88	88	88	88	88	88	3	1	1	3	1	1	1	5	88	88	88	88	88	88	88	88	88	88	0	0	88	88	1	0	1	0	1.43598	0	1
33	3	2	1	1	1	1	99	2	2	1	2	1	0	99	0	1	1	3	3	1	3	1	1	1	5	1	0	0	1	0	1	0	0	1	0	0	0	0	88	2	1	2		1.09949	1	1
25	3	4	1	1	1	99	1	2	99	1	2	1	0	0	0	1	1	1	1	1	1	1	1	1	5	1	0	0	1	0	1	0	0	0	0	1	1	88	1	88	1	1	0	1.48243	1	0	1	0	0
30	3	1	1	1	1	1	1	2	2	1	1	1	0	0	0	1	1	1	1	1	1	1	1	1	5	1	0	0	0	0	1	0	1	1	1	0	0	0	88	1	0	2	1	1.09949	1	1
35	3	6	1	1	1	1	0	2	2	1	2	1	0	0	1	1	1	1	1	1	1	1	1	1	1	1	0	0	0	0	1	1	1	0	0	0	0	88	88	1	0	2		1.41814	1	1
54	3	1	1	1	1	1	1	2	2	1	2	1	0	0	0	1	1	1	1	1	1	1	1	1	5	1	0	0	0	0	1	0	1	0	0	0	0	88	88	2	0	2		1.37863	1	1
16	1	1	1	1	1	1	1	2	3	1	1	1	0	0	99	1	1	3	4	1	4	1	4	2	4	1	0	0	0	0	3	0	1	0	0	0	0	1	88	2	0	1	0	1.43598	1	1
18	1	9999	0	1	1	1	0	2	2	1	2	1	0	0	0	1	1	1	1	1	5	1	1	1	5	2	0	0	0	0	3	0	0	0	0	0	0	88	88	1	1	1	0	1.43598	1	1
42	3	9999	1	1	1	1	1	99	99	1	3	1	0	0	1	1	1	1	1	1	1	1	1	1	5	1	2	2	1	0	1	0	0	0	0	0	0	1	88	2	1	2	0	1.41814	1	1
19	3	9999	0	1	1	1	1	2	2	1	2	1	0	0	1	1	1	1	1	1	1	1	1	1	5	5	0	0	2	0	2	0	0	0	0	0	0	1	88	2	1	1	0	1.43598	1	1
33	3	3	1	1	1	1	1	2	2	1	2	1	0	1	0	1	1	1	1	1	3	1	1	1	5	1	0	0	0	0	1	0	1	0	1	0	0	1	88	1	0	2	0	1.09949	1	1
25	3	9999	1	1	1	1	1	2	2	1	2	1	0	0	1			3	1	1	5	1	3	1	5	1	0	0	1	0	1	0	0	0	0	0	0	1	88	1	1	2		1.09949	1	1
26	3	9999	1	1	99	99	1	2	2	0		88	88	88	88	88	88	4	1	1	5	1	3	3	5	1	0	0	0	0	1	0	1	0	1	0	0	88	88	1	0	2		1.09949	1	1
21	3	2	1	1	1	1	1	2	2	1	2	1	0	0	0	1	1	3	1	1	3	1	1	3	5	1	0	0	0	0	1	0	1	0	0	0	0	1	88	1	0	2	0	1.27887	1	1
21	3	5	1	1	1	1	1	2	2	1	2	1	0	1	1	1	1	1	1	1	1	1	1	1	5	1	0	0	0	0	1	0	1	0	0	0	0	88	88	1	0	2	0	1.27887	1	1
20	3	9999	99	1	1	1	1	1	2	1	2	1	0	0	0	1	1	1	1	1	1	1	1	1	5	1	0	0	0	0	1	0	1	0	0	0	0	88	88	4	0	2	0	1.27887	1	1
19	1	9999	1	1	1	1	1	99	99	1	1	1	0	1	1	1	1	3	2	3	3	3	3	1	5	1	0	0	0	0	2	0	0	0	0	0	0	88	88	1	0	2	0	1.27887	1	1
31	3	1	1	1	99	1	1	2	2	1	2	1	0	0	0	1	1	1	1	1	1	1	1	1	5	3	0	0	0	0	1	0	1	0	1	1	0	88	88	2	1	1		1.48243	1	1
27	3	0	99	99	99	99	1	99	99	0		88	88	88	88	88	88	1	1	1	1	1	1	1	1	1	0	0	0	0	1	0	1	0	0	0	0	88	88	1	0	2	1	1.09949	1	1
20	3	9999	99	99	99	99	99	99	99	1	99	1	0	1	99	1	1	1	1	1	1	1	1	1	5	1	0	0	0	0	1	0	0	1	0	0	0	88	1	88	0	2	0	1.27887	1	0	0	0	0
20	3	9999	99	1	1	1	1	2	2	1	2	0	99	0	1	1	1	4	1	1	4	1	3	1	4	1	0	0	0	0	1	0	0	1	1	0	0	88	0	88	0	2	0	1.27887	1	0	0	0	0
24	3	5	1	1	1	1	1	2	2	1	3	1	0	0	0	1	1	5	1	1	3	1	1	1	5	6	3	0	0	0	1	0	0	0	0	0	0	0	1	88	1	1	0	1.43598	1	0	0	1	0
18	1	3	1	1	1	1	1	2	2	0		88	88	88	88	88	88	1	1	1	1	1	1	1	5	88	88	88	88	88	88	88	88	88	88	0	0	1	88	4	0	2	0	1.27887	0	1
20	1	9999	1	1	99	1	1	1	2	1	2	1	0	1	1	1	1	1	1	1	3	1	1	1	5	3	0	0	0	0	2	1	1	1	0	0	0	1	88	4	1	2	0	1.27887	1	1
31	3	9999	1	1	1	1	1	2	3	1	1	1	0	0	0	1	1	1	1	1	1	1	1	1	5	1	1	0	0	0	1	0	1	1	0	0	0	1	88	1	1	2	1	1.09949	1	1
38	3	9999	1	1	1	1	1	99	99	1	1	1	0	0	0	1	1	1	1	1	1	1	1	1	5	1	0	0	0	0	1	0	0	1	0	1	1	0	88	1	0	1	1	1.77713	1	1
31	3	9999	0	1	1	1	1	99	2	0		88	88	88	88	88	88	1	1	1	1	1	1	1	5	1	0	0	0	0	1	0	0	0	0	0	0	88	88	1	0	2	0	1.09949	1	1
16	1	8888	88	88	88	88	88			88		88	88	88	88	88	88									88	88	88	88	88	88	88	88	88	88	0	0	88	1	88	0	1	0	1.43598	0	0	0	0	0
30	3	9999	1	1	99	1	1	2	2	1	2	1	0	0	0	1	1	1	1	1	3	3	1	1	5	1	0	0	0	0	1	0	0	0	0	0	0	88	1	88	0	2	1	1.09949	1	0	1	0	0
34	1	9999	99	1	1	1	1	99	99	1	2	1	0	0	0	1	99	4	1	1	1	1	1	1	5	0	0	0	0	0	88	88	88	0	0	0	0	88	88	4	0	2	0	1.09949	1	1
31	3	10	1	1	1	1	1	2	2	0		88	88	88	88	88	88	3	3	3	3	3	3	3	5	1	0	0	0	0	1	0	0	1	0	0	0	88	88	1	0	2	0	1.09949	1	1
36	3	3	1	1	1	1	1	99	99	1	2	1	0	0	0	1	1	1	1	1	1	1	1	1	5	3	0	0	0	0	1	0	1	0	0	0	0	88	1	88	1	1	0	1.77713	1	0	0	0	0
33	3	3	1	1	99	1	1	2	2	1	2	1	0	0	0	1	1	1	1	1	1	1	1	1	4	3	1	0	0	0	2	0	0	0	1	1	1	88	0	88	1	1		1.48243	1	0	0	1	0
33	3	3	1	1	1	1	1	99	99	1	2	1	0	0	1	1	1	1	1	1	1	1	1	1	5	1	0	0	0	0	1	0	1	0	0	0	0	88	88	1	0	2	0	1.09949	1	1
39	3	1	1	1	1	1	1	2	2	1	2	1	0	99	0	1	1	1	1	1	1	1	1	1	5	2	1	0	1	1	1	0	1	1	1	0	1	88	88	2	1	1		1.77713	1	1
26	3	9999	1	1	1	1	1	2	2	1	2	1	0	0	0	1	1	4	1	1	4	1	1	1	5	1	0	0	0	0	1	0	0	0	1	0	0	1	88	1	0	2	0	1.09949	1	1
18	1	3	1	1	1	1	1	1	2	1	3	1	0	0	0	1	1	1	1	1	1	1	1	1	5	2	0	0	0	0	2	1	1	0	0	0	0	88	1	88	1	1	0	1.43598	1	0	1	0	0
28	3	9999	1	1	1	1	1	2	2	1	2	1	0	0	0	1	99	1	1	1	1	1	1	1	4	2	0	0	0	0	1	0	1	0	0	1	1	0	1	88	1	2	0	1.09949	1	0	0	0	0
30	3	9999	0	1	1	1	1	2	2	1	2	1	99	0	0	1	1	3	3	1	3	1	3	3	4	1	0	0	0	0	1	0	1	0	0	0	0	88	88	1	0	2	0	1.09949	1	1
36	5	9999	1	1	1	1	1	2	2	1	2	1	0	1	1	1	1	1	1	1	1	1	1	1	5	0	0	0	0	0	88	88	88	0	0	0	0	1	88	1	0	2	1	1.41814	1	1
33	3	9999	1	1	1	1	1	2	2	1	2	1	0	0	0	1	1	1	1	1	1	1	1	1	5	1	0	0	0	0	1	0	1	0	1	0	1	1	88	1	0	1	1	1.48243	1	1
33	3	3	1	1	1	1	1	2	2	1	2	1	0	1	0	1	1	1	1	1	1	1	1	1	5	1	1	0	0	0	1	0	1	0	1	0	0	1	88	4	1	2	1	1.09949	1	1
20	1	9999	1	1	1	1	1	2	2	0		88	88	88	88	88	88	1	1	1	3	1	1	1	5	1	1	0	0	0	2	1	0	0	0	0	0	1	88	4	1	2	1	1.27887	1	1
46	3	9999	0	1	1	1	1	2	2	1	2	1	0	99	0	1	1	1	1	1	1	1	1	1	5	1	0	0	0	0	1	0	0	1	0	0	0	0	88	4	0	2	0	1.37863	1	1
41	3	9999	0	1	1	1	1	2	2	1	2	1	0	0	0	1	1	1	1	1	1	1	1	1	5	1	0	0	0	0	1	1	1	0	0	0	0	88	88	1	0	2	0	1.41814	1	1
44	3	1	1	99	99	99	1	2	2	1	3	1	0	0	0	1	1	3	1	1	3	1	1	1	5	3	1	0	0	0	1	1	1	0	1	1	0	0	88	2	1	1		1.77713	1	1
32	5	2	1	1	0	1	1	2	3	1	99	1	0	0	0	1	0	5	1	1	5	1	1	1	1	1	0	0	0	0	1	0	1	0	0	0	0	1	88	1	0	2	0	1.09949	1	1
43	3	10	1	1	1	1	1	2	2	1	2	1	0	0	0	1	1	1	1	1	1	1	1	1	5	1	0	0	0	0	1	0	1	0	0	0	0	88	88	1	0	2	1	1.41814	1	1
38	3	2	0	1	0	1	1	2	2	1	2	1	1	0	0	1	1	1	1	1	3	1	1	1	4	2	0	0	1	0	2	0	0	1	1	0	0	0	88	1	1	2		1.41814	1	1
26	3	3	1	1	1	1	1	2	2	1	3	1	0	0	0	1	1	1	1	1	1	1	1	3	5	2	0	1	0	0	1	0	1	0	1	0	0	88	88	1	1	1		1.48243	1	1
56	5	9999	0	1	1	1	1	99	99	1	2	1	0	0	0	1	1	1	1	1	1	1	1	1	5	88	88	88	88	88	88	88	88	88	88	0	0	88	88	4	0	2	0	1.37863	0	1
18	1	9999	0	1	1	1	1	2	1	1	3	1	0	0	0	1	1	1	1	1	1	1	1	1	5	1	0	0	0	0	2	1	0	0	1	0	0	88	88	2	0	1	0	1.43598	1	1
44	6	4	1	1	1	1	1	2	2	1	2	1	0	0	0	1	1	1	1	1	1	1	1	1	5	1	1	0	0	0	2	0	1	0	0	0	0	0	88	1	1	2	1	1.41814	1	1
42	3	9999	1	1	1	1	1	2	2	1	2	1	0	0	0	1	1	3	1	3	3	1		1	1	1	0	0	0	0	1	0	1	0	0	0	1	88	88	1	0	1	0	1.77713	1	1
25	1	3	1	1	1	1	1	2	3	1	3	1	0	0	0	1	1	1	1	1	1	1	1	1	1	1	0	0	0	0	1	1	1	0	0	0	0	1	88	1	0	2	0	1.09949	1	1
39	5	9	1	1	1	1	0	99	3	1	2	1	0	0	0	1	1	3	1	1	3	3	1	1	3	1	0	0	0	0	3	0	1	0	0	0	0	0	88	3	0	2	1	1.41814	1	1
54	5	9	0	1	1	1	1	2	2	1	3	1	0	0	0	1	1	1	1	1	3	1	1	1	5	1	0	0	0	0	2	0	1	0	0	0	0	1	88	1	0	2	0	1.37863	1	1
25	1	9999	1	1	1	1	0	99	99	1	1	0	0	0	0	1	99	1	1	1	1	1	1	1	1	10	0	0	0	0	2	1	1	0	0	0	0	88	88	2	1	1	0	1.48243	1	1
28	5	9999	1	1	0	1	1	99	99	1	1	1	0	0	0	1	1	1	1	1	1	1	1	1	1	3	0	0	0	0	1	0	1	0	0	0	0	0	88	1	1	1	1	1.48243	1	1
24	1	9999	0	1	1	1	1	1	1	1	2	1	0	0	0	1	1	1	1	1	1	1	1	1	5	0	1	0	0	0	2	1	1	0	0	0	0	88	88	1	0	1	0	1.43598	1	1
27	3	1	1	1	1	1	1	2	3	1	2	1	0	0	0	1	1	1	1	1	1	1	1	5	5	1	0	0	0	0	1	0	0	0	0	0	0	88	88	1	0	2	0	1.09949	1	1
16	1	9999	1	1	1	1	1	2	3	1	2	1	0	0	1	0	1	1	1	1	1	1	1	1	5	2	0	0	0	0	2	0	0	0	0	0	0	88	1	88	1	1	0	1.43598	1	0	0	0	0
41	3	9999	1	1	1	1	1	3	1	1	1	1	0	0	0	1	1	1	1	1	1	1	1	1	1	1	0	0	0	0	1		1	0	0	0	0	88	88	1	0	1	1	1.77713	1	1
32	3	9999	1	1	1	1	1	2	2	1	1	1	0	1	1	1	1	1	1	1	1	1	1	1	1	1	0	0	0	0	1	0	1	0	0	0	0	88	88	1	0	2	1	1.09949	1	1
22	1	9999	1	1	99	1	1	2	99	1	99	1	0	1	0	1	1	1	1	1	1	1	1	1	1	1	0	1	0	0	1	1	1	0	0	0	0	88	88	4	1	2		1.27887	1	1
28	3	9999	1	99	1	1	1	2	1	1	1	1	0	0	1	1	1	1	1	1	1	1	1	1	1	1	0	0	0	0	1	0	0	0	0	0	0	88	88	1	0	2		1.09949	1	1
32	3	9999	1	1	1	1	1	2	3	1	1	1	0	0	1	1	1	1	1	1	1	1	1	1	1	1	0	0	0	0	1	0	1	0	0	0	0	88	88	1	0	2		1.09949	1	1
43	3	2	0	1	1	1	1	2	1	1	2	1	0	0	0	1	1	1	1	1	1	1	1	1	5	1	0	0	0	0	1	0	1	0	0	0	0	1	88	2	0	2		1.41814	1	1
38	3	9999	1	0	0	1	1	2	2	1	2	1	1	0	0	1	1	1	1	1	1	1	1	1	5	1	0	0	0	0	1	0	1	0	0	0	0	88	88	2	0	1		1.77713	1	1
17	1	0	1	1	1	1	1	3	3	1	3	1	0	0	1	1	1	1	1	1	1	1	1	1	1	88	88	88	88	88	88	88	88	88	88	0	0	88	88	2	0	1	0	1.43598	0	1
42	2	0	1	1	1	99	1	2	99	0		88	88	88	88	88	88	1	1	1	1	1	1	1	1	1	0	0	0	0	1	0	1	0	0	0	0	0	88	7	0	2	0	1.41814	1	1
48	2	9999	1	1	1	1	1	2	3	1	1	1	0	0	1	1	1	1	1	1	1	1	1	1	1	1	0	0	0	0	1	0	1	0	0	0	0	88	88	1	0	2		1.37863	1	1
17	1	9999	1	1	1	1	1	2	1	0		88	88	88	88	88	88	1	1	1	1	1	1	1	1	1	0	0	0	0	1	1	0	0	0	0	0	88	88	2	0	2	0	1.27887	1	1
46	5	0	1	1	1	1	0	2	3	0		88	88	88	88	88	88	1	1	1	1	1	1	1	1	0	0	0	0	0	88	88	88	0	0	0	0	88	1	88	0	1	0	1.69517	1	0
16	1	2	1	1	1	1	1	2	3	1	3	1	0	0	0	0	1	1	1	1	1	1	1	1	1	2	0	0	0	0	2	0	1	0	0	0	0	88	1	88	1	2	0	1.27887	1	0	0	0	0
21	3	6	1	1	1	1	1	2	3	1	3	1	0	0	0	0	1	1	1	1	1	1	1	1	1	1	0	0	0	0	1	0	1	0	0	0	0	1	88	1	0	2	0	1.27887	1	1
26	3	3	1	1	1	1	1	99	99	1	1	1	0	0	0	0	0	1	1	1	1	1	1	1	1	1	0	0	0	0	1	0	1	1	0	0	0	1	88	1	0	2		1.09949	1	1
50	3	7	1	1	1	1	1	2	2	1	2	1	99	0	1	1	1	3	1	1	1	1	3	1	1	1	0	0	0	0	1	1	1	1	1	0	0	1	88	4	0	2	1	1.37863	1	1
41	3	0	1	1	1	1	1	2	2	1	1	1	0	0	0	0	0	4	1	1	1	1	1	1	1	1	1	2	0	1	1	0	1	0	0	0	0	0	88	1	1	1	1	1.77713	1	1
18	1	9999	1	1	1	99	1	2	1	1	2	1	0	0	1	1	1	1	1	1	4		1	1	5	1	0	0	0	0	3	1	1	0	1	0	0	88	1	88	0	2		1.27887	1	0	0	0	0
32	3	4	1	1	1	1	1	2	2	1	3	1	0	0	1	1	1	1	1	1	3	1	1	1	4	3	1	0	0	0	2	1	1	0	0	0	0	88	88	1	1	1		1.48243	1	1
28	3	1	1	1	1	1	0	2	99	1	99	1	99	0	0	0	1	1	1	1	1	1	1	1	1	4	1	0	1	0	2	1	1	0	0	0	0	88	88	5	1	2	1	1.09949	1	1
45	4	0	1	1	1	1	1	3	99	1	2	1	0	0	0	0	1	1	1	1	1	1	1	1	1	0	0	0	0	0	88	88	88	0	0	0	0	1	88	4	0	2	1	1.37863	1	1
37	3	1	1	1	1	1	1	99	3	1	2	1	0	0	0	0	1	1	1	1	1	1	1	1	1	1	2	2	4	0	1	0	0	0	0	0	0	88	88	7	1	1	0	1.77713	1	1
22	1	9999	1	1	1	1	1	2	2	0		88	88	88	88	88	88	1	1	1	1	3	1	1	1	1	0	0	0	0	1	0	1	0	0	0	0	88	88	1	0	2	0	1.27887	1	1
30	5	3	1	1	1	1	1	2	2	1	2	1	0	0	1	1	1	1	1	1	1	1	1	1	5	2	0	0	1	0	1	1	1	0	0	0	0	88	88	1	1	2	0	1.09949	1	1
38	3	9999	1	99	99	99	1	2	3	1	3	1	0	0	0	1	1	1	1	1	1	1	1	1	5	3	2	1	0	0	2	0	1	0	0	0	0	88	1	88	1	1	1	1.77713	1	0	0	0	0
34	3	3	1	1	1	1	1	2	2	1	3	1	0	1	0	1	1	1	1	1	1	1	5	1	1	1	0	0	0	0	1	0	0	1	0	0	0	88	88	1	0	2	1	1.09949	1	1
19	1	1	1	0	0	0	1	2	3	1	3	1	0	0	0	1	1	1	1	1	1	1	1	3	5	1	0	2	0	0	2	0	1	0	0	0	0	88	1	88	1	1	0	1.43598	1	0	0	0	0
38	3	9999	1	99	99	99	1	2	2	1	2	1	0	0	0	1	1	1	1	1	1	1	1	1	1	1	0	0	0	0	1	0	1	0	0	0	1	88	88	1	0	1	1	1.77713	1	1
42	2	0	1	1	1	1	1	2	2	1	3	1	0	0	1	0	1	1	1	1	2	1	1	4	5	1	0	0	0	0	1	0	1	0	0	0	0	0	1	88	0	2	0	1.41814	1	0	1	0	0
26	3	1	1	1	1	1	1	2	2	1	3	1	0	0	0	0	1	1	1	1	2	1	1	1	5	1	0	0	0	0	1	0	1	0	0	0	0	88	88	1	0	1	1	1.48243	1	1
25	3	20	1	1	1	1	1	2	2	1	2	1	0	0	0	1	1	1	1	1	2	1	1	1	5	1	0	0	0	0	1	0	1	0	0	0	0	1	88	1	0	2	0	1.09949	1	1
31	3	9999	1	1	0	1	1	2	3	1	2	1	0	0	0	1	1	1	1	1	3	1	1	1	5	2	0	0	0	0	1	0	1	0	0	1	0	0	88	1	1	1		1.48243	1	1
23	3	9999	1	1	1	1	1	2	2	1	3	1	0	0	0	1	1	1	1	1	1	1	2	1	5	1	0	0	0	0	1	0	0	0	1	0	0	1	88	1	0	2	0	1.27887	1	1
27	3	3	1	1	1	1	1	2	2	1	2	1	0	1	0	1	1	1	1	1	1	1	1	1	1	4	4	0	0	1	1	0	1	0	1	0	0	88	88	2	1	1	0	1.48243	1	1
42	1	3	1	1	1	1	1	2	3	1	3	1	0	0	0	1	1	1	1	1	1	1	1	1	1	1	0	0	0	0	1	1	1	0	0	0	0	88	88	4	0	2	0	0.707438	1	1
21	1	9999	1	1	99	1	1	2	1	0		88	88	88	88	88	88	5	1	1	5	1	1	1	1	1	1	0	0	0	1	0	1	0	0	0	0	88	88	4	1	2	0	0.833551	1	1
42	3	9999	1	99	99	99	99	2	99	0		88	88	88	88	88	88	1	1	1	3	1	1	1	1	1	0	0	0	0	1	0	99	0	0	0	0	88	88	1	0	2	0	0.707438	1	1
29	3	9999	1	1	1	1	1	2	3	1	2	1	0	0	0	1	1	1	1	1	1	1	1	1	1	1	0	0	0	0	1	0	1	0	0	0	0	88	88	4	0	2	0	0.674398	1	1
45	3	3	1	1	1	1	1	2	3	1	1	1	0	0	1	1	1	5	1	1	1	4	2	1	5	0	1	0	0	0	1	0	0	0	0	0	0		88	1	0	2	0	0.603047	1	1
15	1	8888	88	88	88	88	88			88		88	88	88	88	88	88									88	88	88	88	88	88	88	88	88	88	0	0		1	88	0	2	0	0.833551	0	0	0	0	0
50	3	9999	1	1	1	1	1	2	3	1	2	1	0	0	0	1	1	1	1	1	2	4	4	3	5	1	0	0	0	0	1	0	1	0	0	0	0	88	1	88	0	1	0	0.460436	1	0	1	0	0
18	1	9999	1	1	1	1	1	3	3	1	2	1	1	0	0	1	1	2	2	4	3	1	5	1	3	3	0	0	2	0	2	0	0	0	0	0	0	88	1	88	1	1	0	0.668391	1	0	0	0	0
20	3	0	1	1	1	1	1	3	1	1	2	1	0	0	1	1	1	1	1	2	1	3	3	1	5	0	1	0	0	0	1	0	0	0	0	0	0	88	88	5	0	2	0	0.833551	1	1
57	3	9999	1	1	1	1	1	2	2	1	2	1	1	0	0	1	1	1	1	2	2	3	3	1	5	0	1	0	0	0	1	0	0	0	0	0	0	88	1	88	0	1	0	0.460436	1	0	1	0	0
53	3	1	1	1	1	1	0	2	2	1	2	1	0	0	0	1	1	1	2	1	5	3	3	1	5	1	0	0	0	0	1	0	0	0	0	0	0	1	1	88	0	2	0	0.603047	1	0	0	0	0
44	3	3	1	1	1	1	1	2	99	0		88	88	88	88	88	88	5	1	1	5	1	1	1	1	1	0	0	0	0	1	1	1	0	0	0	0	88	88	1	0	2	1	0.707438	1	1
18	1	1	1	0	1	1	1	2	3	1	2	1	99	0	1	1	1	1	1	1	1	1	1	1	5	0	1	0	0	0	2	1	1	0	0	0	0	88	88	4	0	2	0	0.833551	1	1
21	3	9999	1	1	1	1	1	2	1	0		88	88	88	88	88	88	1	1	1	1	1	1	1	1	1	0	0	0	0	1	0	0	0	0	0	0	88	88	4	0	2	1	0.833551	1	1
17	1	9999	1	1	1	1	1	2	1	1	1	1	0	1	1	1	1	1	1	1	1	1	1	1	1	1	0	0	0	0	1	1	1	0	1	0	0	88	1	88	0	2	0	0.833551	1	0	0	0	0
49	3	6	1	1	1	1	1	2	3	1	3	1	0	0	0	1	1	1	1	1	1	1	1	1	1	1	0	0	0	0	1	0	1	0	0	0	0	88	88	4	0	2	1	0.603047	1	1
20	1	9999	1	1	0	1	0	2	1	0		88	88	88	88	88	88	1	1	1	1	1	1	1	1	88	88	88	88	88	88	88	88	88	88	0	0	88	88		0	1	0	0.668391	0	1
21	1	3	1	1	1	1	1	2	2	0		88	88	88	88	88	88	5	1	1	5	1	1	1	1	2	1	0	1	0	1	1	1	0	0	0	0	88	88	2	1	1	0	0.668391	1	1
29	3	1	1	1	99	1	1	2	2	1	2	1	0	0	1	1	1	1	1	1	1	1	1	1	1	1	0	0	0	0	1	0	1	0	0	0	0	88	88	7	0	2	0	0.674398	1	1
51	3	1	0	1	1	1	1	2	1	1	1	1	0	0	0	1	1	5	1	1	4	1	1	3	5	1	0	0	0	0	1	0	1	0	0	0	0		88	1	0	2	0	0.603047	1	1
16	1	9999	1	1	99	1	1	2	2	1	2	1	99	0	1	1	1	1	1	1	4	2	5	1	5	2	0	0	0	0	2	0	0	0	0	0	0	88	88	1	1	1	0	0.668391	1	1
20	1	9999	1	1	1	1	1	1	2	0		88	88	88	88	88	88	5	1	1	1	1	1	1	1	4	0	0	0	0	1	0	0	1	0	0	0	88	88	1	1	1	0	0.668391	1	1
35	1	9999	1	1	1	1	1	2	2	99	2	1	0	1	1	1	1	1	5	5	5	5	1	1	1	1	0	0	0	0	1	0	0	0	0	0	0	88	1	88	0	2	0	0.707438	1	0	0	0	0
59	3	9999	1	1	1	1	1	2	3	1	2	1	1	1	1	1	1	5	3	1	5	5	5	5	5	1	0	0	0	0	1	0	1	0	0	0	0	88	1	88	0	1	1	0.460436	1	0	0	0	0
50	3	9999	1	1	1	1	1	3	2	1	2	1	0	1	0	1	1	5	1	1	5	1	1	1	1	1	0	0	0	0	1	0	0	0	0	0	0	0	88	1	0	2	1	0.603047	1	1
58	5	1	99	0	0	0	0	2	99	1	99	1	99	99	0	1	99	1	1	1	1	1	1	1	5	1	1	0	0	0	2	0	0	0	0	0	0	88	1	88	1	1		0.460436	1	0	0	0	0
30	1	10	1	1	1	1	1	3	3	1	2	1	0	0	0	1	1	1	1	1	1	1	1	1	1	1	0	0	0	0	1	0	0	0	0	0	0	88	88	1	0	2		0.674398	1	1
55	6	6	1	1	1	1	1	2	99	1	99	1	0	0	1	1	99	1	1	1	1	1	1	1	1	1	0	0	0	0	1	0	0	0	0	0	0	88	1	88	0	2	0	0.603047	1	0	0	0	0
25	3	1	1	1	1	1	1	2	3	0		88	88	88	88	88	88	5	5	1	5	5	5	1	1	1	0	0	0	0	1	0	1	0	0	0	0	88	88	5	0	2	0	0.674398	1	1
33	3	9999	1	1	1	1	1	2	3	1	2	1	0	0	1	1	1	1	1	1	1	1	1	1	1	1	0	0	0	0	1	0	0	0	0	0	0	88	1	88	0	1	0	0.792624	1	0	0	0	0
29	3	1	1	1	1	1	1	2	3	1	2	1	0	0	0	1	1	1	1	1	1	1	1	1	1	1	0	0	0	0	1	0	0	0	0	0	0	88	1	88	0	2	0	0.674398	1	0	0	0	0
51	3	9999	99	1	99	1	0	2	3	1	1	1	0	99	0	1	1	1	1	1	1	1	1	1	1	1	0	0	0	0	1	99	0	0	0	0	0	88	88		0	2	0	0.603047	1	1
44	3	20	1	1	1	1	1	2	3	1	2	1	0	0	0	1	1	1	1	1	1	3	1	1	1	1	0	0	0	0	1	0	1	0	0	0	0	1	88	4	0	1	1	0.648842	1	1
58	2	3	0	99	1	1	1	2	3	0		88	88	88	88	88	88	5	1	1	3	4	1	1	5	0	1	0	0	0	1	0	1	0	0	0	0	1	1	88	0	2	0	0.603047	1	0	0	0	0
47	3	2	99	1	1	1	1	2	3	1	3	1	0	0	1	1	1	1	5	5	5	2	1	4	5	0	1	0	0	0	1	0	0	0	0	0	0	88	1	88	0	2	0	0.603047	1	0	0	0	0
18	1	9999	99	1	0	1	1	2	3	0		88	88	88	88	88	88	1	5	2	5	3	4	5	5	0	0	0	0	0	88	88	88	0	0	0	0	88	88	5	0	1	0	0.668391	1	1
32	3	9999	1	1	99	0	1	2	3	0		88	88	88	88	88	88	1	1	1	1	1	1	1	1	1	0	0	0	0	1	0	1	0	0	0	0	88	1	88	0	1	0	0.792624	1	0	0	0	0
18	1	1	1	1	1	1	1	2	2	1	3	1	0	0	0	1	1	1	1	1	1	4	1	2	5	1	0	0	0	0	2	0	0	0	0	0	0	88	1	88	0	2	0	0.833551	1	0	0	0	0
34	3	9999	1	1	0	1	1	2	2	1	2	1	0	1	0	1	1	1	1	1	2	3	4	2	5	1	0	0	0	0	1	0	0	0	0	0	0	0	88	4	0	2	0	0.674398	1	1
51	3	30	1	1	0	1	0	3	3	1	3	1	0	1	1	1	1	1	3	1	1	1	1	1	1	1	0	0	0	0	1	99	0	0	0	0	0	0	88	1	0	2		0.603047	1	1
31	3	9999	1	1	1	1	1	2	2	1	2	1	0	0	1	1	1	1	1	1	4	1	2	4	5	1	0	0	0	0	1	1	1	0	0	0	0	1	88	5	0	2	0	0.674398	1	1
57	3	4	1	1	1	1	1	2	1	1	2	1	0	0	0	1	1	1	1	1	1	1	1	1	1	1	0	0	0	0	1	0	0	0	0	0	0	0	1	88	0	1	0	0.460436	1	0	0	0	0
27	4	1	1	1	1	1	0	2	99	1	3	1	0	0	0	1	1	1	1	1	1	1	1	1	1	1	0	0	0	0	1	1	0	0	0	0	0	88	88	4	0	2	0	0.674398	1	1
55	3	5	1	1	1	1	0	2	3	1	2	1	0	0	0	1	1	5	1	1	5	5	1	1	1	1	0	0	0	0	1	0	0	0	0	0	0	88	88	1	0	2	0	0.603047	1	1
16	1	9999	1	1	0	1	1	3	3	1	1	1	0	0	0	1	1	1	1	1	3	2	4	2	5	2	0	0	0	0	2	0	0	0	0	0	0		1	88	1	1	0	0.668391	1	0	0	0	0
17	1	9999	1	1	0	1	1	2	1	1	2	1	1	0	0	1	1	1	1	1	2	1	1	4	5	1	0	0	0	0	2	0	0	0	0	0	0	88	1	88	0	1	0	0.668391	1	0	0	0	0
18	1	9999	0	1	99	1	1	2	1	1	2	0	0	1	0	1	1	1	1	2	3	2	2	4	5	1	0	0	0	0	2	1	0	0	0	0	0	88	1	88	0	1	0	0.668391	1	0	1	0	0
55	6	9999	1	99	99	1	99	2	1	1	99	1	0	0	0	99	1	1	1	1	1	1	1	1	5	88	88	88	88	88	88	88	88	88	88	0	0	88	88	2	0	2	0	0.603047	0	1
33	3	9999	1	1	99	1	1	2	99	1	99	1	99	99	1	1	1	5	1	1		3	1	1	1	1	0	0	0	0	1	0	1	0	0	0	0	0	88	1	0	2	0	0.674398	1	1
21	3	7	1	1	99	1	1	1	1	0		88	88	88	88	88	88	5	1	1	1	1	1	1	1	1	0	0	0	0	1	1	0	0	0	0	0	1	88	4	0	2	1	0.833551	1	1
17	3	4	1	1	99	1	1	2	2	1	2	1	0	1	1	1	1	1	1	1	1	2	1	1	1	1	0	1	0	0	1	0	0	0	0	0	0	88	1	88	1	2	0	0.833551	1	0	0	0	0
19	1	2	1	1	1	0	1	99	99	1	3	1	0	0	1	1	1	1	1	1	1	1	1	1	1	2	1	0	0	0	2	0	0	1	0	0	0	1	88	2	1	1	0	0.668391	1	1
23	3	9999	1	1	1	1	1	2	2	1	3	1	0	0	0	1	1	1	1	1	1	1	1	1	1	1	0	0	0	0	1	0	0	0	0	0	0	88	88	2	0	2	0	0.833551	1	1
59	3	10	1	1	1	1	1	2	3	1	2	1	0	0	0	1	1	1	1	1	1	1	1	1	1	1	0	0	0	0	1	0	0	0	0	0	0	88	88		0	2	0	0.603047	1	1
19	1	9999	1	0	0	1	1	99	99	0		88	88	88	88	88	88	1	1	1	1	1	1	1	1	88	88	88	88	88	88	88	88	88	88	0	0	88	1	88	0	1	0	0.668391	0	0	0	0	0
43	3	9999	1	1	1	1	1	2	3	1	99	1	0	0	0	1	99	1	1	1	1	1	1	1	1	1	0	0	0	0	1	0	0	0	0	0	0	0	88	1	0	2	1	0.707438	1	1
16	1	1	1	1	1	99	1	2	2	0		88	88	88	88	88	88	5	1	1	1	1	1	1	1	88	88	88	88	88	88	88	88	88	88	0	0	88	1	88	0	1	0	0.668391	0	0	0	0	0
51	3	3	1	1	1	1	1	2	3	1	2	1	0	0	0	1	1	5	1	1	5	5	5	1	1	1	0	0	0	0	1	0	0	0	0	0	0	88	88		0	2	0	0.603047	1	1
15	1	1	1	1	0	1	1	2	3	0		88	88	88	88	88	88	1	1	1	1	1	1	1	1	88	88	88	88	88	88	88	88	88	88	0	0	88	88	3	0	2	0	0.833551	0	1
56	6	9999	99	99	99	99	99	99	99	0		88	88	88	88	88	88	3	3	3	1	1	1	1	1	1	0	0	0	0	1	0	0	0	0	0	0	88	1	88	0	2	0	0.603047	1	0	0	0	0
20	3	9999	1	1	1	1	1	2	2	1	2	1	0	0	0	1	1	4	1	1	1	1	1	1	1	2	0	0	0	0	1	0	0	0	0	0	0	88	1	88	1	1	0	0.668391	1	0	0	0	0
44	3	9999	1	1	1	1	1	2	2	1	2	1	0	0	1	1	1	5	2	1	1	3	3	1	5	1	0	0	0	0	1	0	1	0	0	0	0	88	88	5	0	2	0	0.707438	1	1
16	1	9999	99	0	0	1	1	2	2	0		88	88	88	88	88	88	5	1	1	5	2	3	3	4	4	3	0	0	0	3	1	1	0	0	0	0	88	88	1	1	1	0	0.668391	1	1
19	1	1	1	1	99	1	1	3	2	0		88	88	88	88	88	88	5	2	1	5	3	2	1	5	1	0	0	0	0	1	1	0	0	0	0	0	1	88	5	0	2	0	0.833551	1	1
19	3	9999	1	1	1	1	1	2	3	0		88	88	88	88	88	88	1	1	1	1	1	1	1	1	1	0	0	0	0	1	0	0	0	0	0	0	88	1	88	0	2	0	0.833551	1	0	0	0	0
57	3	12	1	1	1	1	1	2	3	1	2	1	0	0	1	1	1	1	1	1	1	1	1	1	1	1	0	0	0	0	1	0	1	0	0	0	0	88	88	2	0	2	0	0.603047	1	1
50	3	9999	1	1	1	1	0	3	1	1	2	1	0	0	1	1	1	1	1	1	1	1	1	1	1	1	0	0	0	0	1	0	1	0	0	0	0	88	1	88	0	2	1	0.603047	1	0	0	0	0
18	1	2	1	1	0	1	1	99	3	0		88	88	88	88	88	88	1	1	1	1	1	1	1	1	1	0	0	0	0	1	1	0	0	0	0	0	88	88	4	0	2	1	0.833551	1	1
25	3	1	1	1	99	1	1	2	1	1	1	1	0	0	0	1	1	1	1	2	3	4	1	3	5	1	0	0	0	0	1	0	0	0	0	0	0	88	88	5	0	2	0	0.674398	1	1
50	3	5	1	1	1	1	0	3	3	1	2	1	0	0	0	1	1	1	2	1	1	2	3	3	1	1	0	0	0	0	1	0	0	0	0	0	0	1	88	1	0	2	1	0.603047	1	1
58	3	9999	1	99	99	99	1	2	2	1	2	1	99	0	99	1	1	1	1	1	1	1	1	1	1	1	0	0	0	0	1	0	1	0	0	0	0	88	88	4	0	1		0.460436	1	1
58	3	9999	1	1	1	1	0	99	3	1	2	1	0	0	0	1	0	1	1	1	1	1	1	1	1	2	0	0	0	0	1	1	0	0	0	0	0	88	88	4	1	1	0	0.460436	1	1
41	2	5	1	1	0	1	1	2	3	1	3	1	0	0	0	1	1	5	2	1	2	2	1	1	5	1	0	0	0	0	1	0	1	0	0	0	0	1	88	5	0	2	0	0.707438	1	1
54	2	15	1	1	1	1	1	3	3	1	1	1	0	0	0	1	1	3	3	3	3	2	1	1	1	0	0	1	0	0	2	1	0	0	0	0	0	88	88	1	0	1	0	0.460436	1	1
36	6	0	1	1	1	1	1	2	3	1	2	1	0	1	0	1	1	1	1	1	1	1	1	1	1	1	0	0	0	0	1	99	1	0	0	0	0	88	88	1	0	2	0	0.707438	1	1
52	1	9999	1	1	1	1	1	99	99	1	2	1	0	0	0	1	1	5	1	1	1	1	1	1	1	1	0	0	0	0	1	0	0	0	0	0	0	88	88		0	2	0	0.603047	1	1
21	1	9999	1	1	1	1	1	2	2	0		88	88	88	88	88	88	5	5	1	1	5	1	1	1	1	0	0	0	0	1	0	99	0	0	0	0	88	1	88	0	2	0	0.833551	1	0	0	0	0
37	3	3	1	1	0	1	1	2	3	1	2	1	0	0	1	1	1	1	2	2	3	1	1	2	5	0	2	0	0	0	2	0	1	0	0	0	0		88	5	1	1	1	0.648842	1	1
32	3	2	0	1	1	1	1	2	2	0		88	88	88	88	88	88	5	5	2	5	5	3	1	5	1	0	0	0	0	1	0	0	0	0	0	0		88	1	0	2	1	0.674398	1	1
56	3	8	1	1	0	1	1	2	3	1	3	1	0	0	1	1	1	2	2	1	2	3	4	2	5	0	1	0	0	0	1	0	0	0	0	0	0		88		0	2	0	0.603047	1	1
15	1	8888	88	88	88	88	88			88		88	88	88	88	88	88									88	88	88	88	88	88	88	88	88	88	0	0	88	88	5	0	1	0	0.668391	0	1
36	3	1	1	0	0	1	1	2	3	1	1	1	0	0	0	1	1	1	1	1	2	2	3	5	5	1	0	0	0	0	1	0	0	0	0	0	0	1	88	1	0	2	1	0.707438	1	1
57	3	2	1	1	1	1	1	2	2	1	2	1	0	1	1	1	1	1	1	1	1	1	1	1	1	1	0	0	0	0	1	0	99	0	0	0	0	88	88	1	0	2	1	0.603047	1	1
26	3	5	1	1	99	1	1	2	2	0		88	88	88	88	88	88	1	1	1	1	1	1	1	1	1	0	0	0	0	1	0	0	0	0	0	0	88	1	88	0	2	0	0.674398	1	0	0	0	0
30	3	9999	1	1	99	1	1	99	99	1	99	1	0	0	0	1	1	1	1	1	1	1	1	1	1	1	0	0	0	0	1			0	0	0	0	88	88	4	0	2	0	0.674398	1	1
36	4	9999	1	1	1	1	1	99	99	1	99	1	0	0	0	1	1	1	1	1	1	1	1	1	1	1	0	0	0	0	1	0	0	0	0	0	0	88	88	1	0	2	1	0.707438	1	1
56	6	2	1	1	1	1	1	2	3	1	1	1	0	0	0	1	1	5	1	1	5	1	1	1	1	1	0	0	0	0	1	1	1	0	0	0	0	0	88	1	0	1	1	0.460436	1	1
42	6	3	1	1	1	1	1	1	2	1	2	1	0	0	0	1	1	1	1	1	1	1	1	1	1	1	3	0	0	0	2	0	0	0	0	0	0	1	1	88	1	2	1	0.707438	1	0	0	0	0
55	3	4	1	0	0	1	1	2	2	1	99	1	0	0	1	1	1	1	2	5	1	2	1	2	5	1	0	0	0	0	2	0	1	0	0	0	0	88	88	1	0	2	0	0.603047	1	1
25	3	9999	1	1	1	1	1	2	2	1	1	1	1	0	0	1	1	1	1	1	1	1	1	1	1	3	0	0	0	0	2	0	0	0	0	0	0	0	1	88	1	1	0	0.792624	1	0	0	0	0
20	1	9999	1	1	1	1	1	2	2	0		88	88	88	88	88	88	4	1	1	1	1	1	1	1	2	0	0	0	0	2	0	1	0	0	0	0	88	1	88	1	1	0	0.668391	1	0	0	0	0
50	3	9999	1	1	1	1	1	2	3	1	2	1	0	0	0	0	1	1	1	1	1	1	1	1	1	1	1	0	0	0	1	0	1	0	0	0	0	0	88	4	1	1	0	0.460436	1	1
56	3	9999	1	0	1	1	0	2	3	1	3	1	0	0	0	1	1	1	1	1	1	1	1	1	1	1	0	0	0	0	1	0	1	0	0	0	0	88	88	4	0	2		0.603047	1	1
16	1	8888	88	88	88	88	88			88		88	88	88	88	88	88									88	88	88	88	88	88	88	88	88	88	0	0	88	0	88	0	2		0.833551	0	0	0	0	0
57	5	9999	99	1	1	1	99	2	3	1	3	1	0	0	0	1	1	1	1	1	1	1	1	1	1	3	0	0	2	0	1	0	0	0	0	0	0	88	1	88	1	1	0	0.460436	1	0	0	0	0
43	1	9999	1	1	1	1	1	2	3	1	2	1	0	0	0	1	1	1	1	1	1	1	1	1	1	1	0	0	0	0	1	0	1	0	0	0	0	1	1	88	0	2	1	0.707438	1	0	0	0	0
30	3	5	1	0	1	1	1	3	2	1	2	1	0	0	1	1	1	1	2	2	3	1	2	1	5	2	0	0	0	0	1	1	0	0	0	0	0		88	4	1	1	1	0.792624	1	1
32	1	8888	88	88	88	88	88			88		88	88	88	88	88	88									88	88	88	88	88	88	88	88	88	88	0	0	88	1	88	0	1	1	0.792624	0	0	1	0	0
35	2	9999	99	1	0	1	1	2	2	1	99	1	0	1	0	1	1	1	1	1	1	1	1	1	1	1	0	0	0	0	1	0	1	0	0	0	0	88	1	88	0	2	0	0.707438	1	0	0	0	0
16	3	8888	88	88	88	88	88			88		88	88	88	88	88	88									1	0	0	0	0	1	0	1	1	0	0	0	88	1	88	0	2	0	0.833551	1	0	0	0	0
17	1	9999	0	99	1	99	99	2	3	0		88	88	88	88	88	88	5	1	1	1	1	1	1	1	88	88	88	88	88	88	88	88	88	88	0	0	88	0	88	0	1	0	0.668391	0	0	0	0	0
49	3	1	1	1	1	1	1	2	2	1	2	1	0	0	1	1	1	5	5	1	5	1	2	1	5	1	0	0	0	0	3	0	0	0	0	0	0	88	1	88	0	2	0	0.603047	1	0	0	0	0
41	3	9999	1	1	1	1	1	2	2	1	2	1	0	0	0	1	1	1	1	1	1	1	1	1	1	1	0	0	0	0	1	0	1	0	0	0	0	88	88	4	0	1	0	0.648842	1	1
37	4	1	1	1	0	1	1	3	3	1	3	1	0	0	0	1	1	1	2	1	2	3	3	2	1	1	1	0	0	0	1	1	1	0	0	0	0	88	88	4	1	2	1	0.707438	1	1
31	3	9999	1	1	1	1	1	2	3	1	3	1	0	1	1	1	1	5	1	1	1	1	1	1	1	1	0	0	0	0	1	0	1	0	0	0	0	88	88	4	0	2	0	0.674398	1	1
24	1	0	1	1	0	1	0	3	3	0		88	88	88	88	88	88	1	1	1	1	1	1	1	1	4	3	1	0	0	3	1	1	1	0	0	0	88	88	1	1	1	0	0.668391	1	1
18	3	9999	1	1	1	1	1	2	2	1	2	1	99	99	1	1	1	1	2	1	3	1	1	1	4	3	1	0	4	0	3	1	0	0	0	0	0	88	1	88	1	1	0	0.668391	1	0	0	0	0
28	3	8888	88	88	88	88	88			88		88	88	88	88	88	88									1	0	0	0	0	1	0	1	0	0	0	0	88	88	5	0	2	0	0.674398	1	1
51	3	9999	0	99	99	1	1	2	2	1	1	1	0	99	1	0	99	1	1	1	1	1	4	1	1	1	2	2	2	2	3	0	1	0	0	0	0	88	88	1	1	2	0	0.603047	1	1
21	3	3	1	99	99	1	0	2	2	0		88	88	88	88	88	88	1	2	2	1	3	1	2	2	1	0	0	0	0	1	0	0	0	0	0	0	88	1	88	0	2	1	0.833551	1	0	0	0	0
55	3	5	1	1	1	1	1	2	1	1	2	1	0	0	0	1	1	5	5	5	5	1	1	5	5	1	0	0	0	0	1	0	1	0	0	0	0	88	1	88	0	1	0	0.460436	1	0	0	0	0
18	1	9999	1	1	99	1	1	2	3	0		88	88	88	88	88	88	1	1	1	4	1	4	3	5	1	0	0	0	0	2	1	0	0	0	0	0	88	88	1	0	1	0	0.668391	1	1
49	3	3	1	1	1	1	1	2	1	1	2	1	0	0	0	1	1	1	1	1	4	1	1	1	5	1	0	0	0	0	1	0	1	0	0	0	0	88	88	1	0	2	0	0.603047	1	1
28	5	6	1	1	1	1	1	2	1	1	3	1	0	0	0	1	1	1	2	1	1	3	1	4	5	1	0	0	0	0	2	0	0	0	0	0	0	88	88	4	0	2	0	0.674398	1	1
21	5	9999	1	1	99	1	1	99	3	1	3	1	0	0	1	1	1	1	1	1	1	1	5	1	1	0	0	1	0	0	1	0	1	1	1	0	0	1	1	88	0	2	0	0.833551	1	0	0	1	0
53	3	2	0	1	1	1	1	2	3	1	2	1	0	0	0	1	1	2	1	2	2	3	3	1	5	1	0	0	0	0	1	0	0	0	0	0	0	88	1	88	0	2	0	0.603047	1	0	0	0	0
26	4	2	99	1	99	1	0	2	1	1	2	1	99	1	1	1	1	1	1	1	1	3	3	4	5	1	0	1	1	0	2	0	1	0	0	0	0	88	88	5	1	2	0	0.674398	1	1
34	4	9999	0	1	1	1	1	2	3	1	1	1	0	0	1	1	1	5	2	1	4	3	1	1	5	1	2	0	0	0	1	0	1	0	0	0	0	88	88	1	1	2	1	0.674398	1	1
16	1	8888	88	88	88	88	88			88		88	88	88	88	88	88									88	88	88	88	88	88	88	88	88	88	0	0	88	1	88	0	2	0	0.833551	0	0	0	0	0
47	3	5	1	1	99	1	1	2	2	1	2	1	0	0	1	1	1	1	1	1	1	3	3	2	5	1	0	0	0	0	1	0	1	0	0	0	0	88	88	5	0	1	0	0.460436	1	1
33	3	9999	1	1	1	1	1	2	2	1	2	1	0	0	1	1	1	1	1	1	2	1	5	1	5	1	0	0	0	0	1	0	1	0	0	0	0	88	88	1	0	2	1	0.674398	1	1
34	3	1	1	1	1	1	1	2	2	1	3	1	0	0	0	1	1	1	1	1	2	2	5	1	5	1	0	0	0	0	1	0	1	0	0	0	0	0	88	4	0	1	1	0.792624	1	1
55	3	9999	99	99	99	99	99	99	99	99	99	99	99	99	99	99	99	3	3	3	3	3	3	3	3	2	0	0	0	0	2	0	0	0	0	0	0	88	1	88	1	1	0	0.460436	1	0	1	0	0
16	1	9999	99	1	0	1	1	2	3	1	2	1	0	0	0	1	1	1	1	1	1	4	3	4	5	1	0	0	0	0	1	0	1	0	0	0	0	88	1		0	2	0	0.833551	1		0	0	0
45	3	1	1	1	1	1	0	2	2	1	2	1	0	0	0	1	1	1	1	1	2	1	1	4	5	1	0	0	0	0	1	0	1	0	0	0	0	88	1	88	0	1	0	0.460436	1	0	1	0	0
19	1	9999	1	1	1	1	1	2	2	1	2	1	0	0	1	1	1	1	1	1	1	3	4	1	5	0	0	2	0	0	1	1	1	0	0	0	0	88	88	6	1	1	0	0.668391	1	1
34	3	1	1	99	99	1	1	2	99	1	99	1	0	0	0	1	1	1	1	1	1	1	1	1	1	1	0	0	0	0	1	0	1	0	1	0	0	1	88	1	0	2	1	0.674398	1	1
36	3	9999	1	1	99	1	99	2	3	1	99	1	0	0	99	1	99	1	1	1	1	1	1	1	1	1	0	0	0	0	1	0	0	0	0	0	0	88	1	88	0	1	1	0.648842	1	0	0	0	0
26	1	9999	1	1	1	1	1	2	2	1	2	1	0	0	0	1	1	5	1	1	1	1	1	1	1	2	1	2	0	0	1	0	1	1	0	0	0	88	88	6	1	1	0	0.792624	1	1
17	1	9999	1	0	99	1	1	2	3	0		88	88	88	88	88	88	1	5	1	1	1	1	1	1	2	0	0	0	0	1	0	0	0	0	0	0	88	1	88	1	1		0.668391	1	0	0	0	0
46	2	9999	1	1	1	1	1	2	1	1	2	1	99	0	0	1	1	1	1	1	1	1	1	1	1	1	0	0	0	0	1	0	0	0	0	0	0	88	88	7	0	2	0	0.603047	1	1
51	2	9999	1	1	1	1	0	2	3	1	2	1	0	0	0	1	1	1	1	1	1	1	1	1	1	1	0	0	0	0	1	0	1	0	0	0	0	88	0	88	0	1		0.460436	1	0	0	0	0
30	1	9999	1	1	0	1	1	2	3	1	99	1	0	99	0	1	1	1	1	1	1	1	1	1	1	1	0	0	0	0	1	0	1	0	0	0	0	88	1	88	0	2	0	0.674398	1	0	0	1	0
58	3	4	1	1	1	1	1	2	3	1	2	1	0	1	1	1	1	1	1	1	1	1	1	1	1	1	0	0	0	0	1	99	0	1	1	0	0	88	88	1	0	2	0	0.603047	1	1
30	3	0	99	0	0	99	99	2	99	0		88	88	88	88	88	88	1	1	1	1	1	1	1	1	1	0	0	0	0	1	0	1	0	0	0	0	88	88	2	0	2	0	0.674398	1	1
29	1	9999	1	1	0	1	1	2	3	1	3	1	0	0	0	1	1	1	1	1	1	1	1	1	1	3	1	2	2	0	1	0	0	0	0	1	1	88	1	88	1	1	0	0.792624	1	0	0	0	0
29	3	9999	1	1	0	1	0	2	2	1	1	1	0	1	1	1	1	1	1	1	1	1	1	1	1	2	0	0	0	0	3	0	0	0	0	1	0	88	88	4	1	1	0	0.792624	1	1
40	3	9999	1	1	1	1	1	2	2	1	2	1	0	1	0	1	1	1	1	1	1	1	1	1	1	1	4	0	1	0	1	0	0	0	0	0	0	1	88	1	1	1	1	0.648842	1	1
59	2	9999	99	1	99	99	1	99	1	0		88	88	88	88	88	88	5	3	3		3	1	1	1	1	0	0	0	0	1	0	0	0	0	0	0	88	88	1	0	2	0	0.603047	1	1
59	2	1	1	99	1	1	1	2	3	1	3	1	0	99	0	1	1	1	1	1	1	1	1	1	1	1	1	0	0	0	2	0	0	1	0	0	0	1	88	1	1	2	1	0.603047	1	1
46	3	9999	1	99	1	1	1	2	2	0		88	88	88	88	88	88	1	1	2	3	1	2	1	5	1	0	0	0	0	2	0	0	0	0	0	0	88	1	88	0	2	0	0.603047	1	0	1
21	3	2	1	1	1	1	1	2	2	1	2	1	0	1	0	1	1	2	5	1	1	5	2	2	1	1	0	0	0	0	1	1	1	0	0	0	0	88	88	5	0	2	0	0.833551	1	1
57	2	9999	1	0	0	0	1	2	2	1	2	1	0	1	0	1	1	2	1	1	4	2	1	1	1	2	0	0	0	0	1	0	0	0	0	0	0		88	4	1	1	0	0.460436	1	1
20	1	6	1	1	0	99	1	2	3	0		88	88	88	88	88	88	1	1	2	2	3	1	1	1	2	0	0	0	0	1	1	1	0	0	0	0	88	88	4	1	1	0	0.668391	1	1
29	3	9999	0	0	0	1	0	2	3	1	99	1	0	0	1	1	1	2	1	4	3	1	1	1	1	1	0	0	0	0	1	0	1	0	0	0	0	1	88	1	0	2	1	0.674398	1	1
33	3	9999	0	1	0	1	1	2	2	1	2	1	0	0	0	1	1	1	1	2	3	2	4	1	1	1	2	2	2	2	1	0	1	0	0	0	0	1	88	1	1	2	0	0.674398	1	1
29	3	5	0	1	0	1	1	2	2	1	2	99	0	1	1	1	1	5	5	4	2	1	1	1	5	1	1	1	1	0	2	0	1	1	1	0	0	88	88	1	1	2	0	0.674398	1	1
51	3	2	1	1	0	1	0	2	2	1	2	1	0	1	1	1	1	1	1	1	2	3	2	1	5	88	88	88	88	88	88	88	88	88	88	0	0	88	88	4	0	2	1	0.603047	0	1
23	3	9999	1	0	0	99	0	2	2	0		88	88	88	88	88	88	1	2	1	2	3	1	4	1	3	0	0	0	0	1	0	1	1	1	0	0	88	88	5	1	2	0	0.833551	1	1
21	1	0	1	1	1	1	1	2	3	1	2	1	0	0	1	0	1	1	1	1	1	1	1	1	1	88	88	88	88	88	88	88	88	88	88	0	0	88	88	7	0	1	0	0.668391	0	1
17	1	9999	1	1	0	1	1	2	3	0		88	88	88	88	88	88	1	1	1	1	1	1	1	1	3	0	0	0	0	1	1	1	0	0	0	0	88	88	1	1	1	0	0.668391	1	1
45	3	3	1	1	1	1	1	2	2	1	3	1	0	1	0	1	1	5	2	1	1	3	2	1	1	1	0	0	0	0	1	0	1	0	0	0	0	88	88	3	0	1	0	0.460436	1	1
56	3	7	1	1	1	1	1	2	2	1	3	1	0	0	0	1	0	5	5	5	5	3	1	1	5	2	0	0	0	0	1	0	0	0	0	0	0	88	88	1	1	1	0	0.460436	1	1
43	3	4	1	1	1	1	1	2	2	0		88	88	88	88	88	88	1	1	2	4	2	3	1	1	1	0	0	0	0	1	0	0	0	0	0	0	88	88	5	0	2	0	0.707438	1	1
57	3	5	1	1	1	1	1	2	3	1	2	1	1	1	1	1	1	2	2	1	2	1	1	1	1	1	0	0	0	0	1	0	1	0	0	0	0		88	5	0	2	0	0.603047	1	1
54	3	9999	99	1	1	1	99	1	1	1	1	1	0	0	0	1	1	1	5	1	1	1	1	1	1	1	0	0	0	0	1	0	1	0	0	0	0	0	0	88	0	2	1	0.603047	1	0	0	0	0
30	6	2	1	1	1	1	1	2	99	1	99	1	0	0	1	1	1	1	1	1	1	1	1	1	1	1	0	0	0	0	1	0	0	0	0	0	0	1	88	1	0	2	1	0.674398	1	1
25	4	9999	1	1	99	1	1	2	99	1	2	1	0	0	0	1	99	1	1	1	1	1	1	1	1	1	2	0	0	0	1	1	1	0	0	0	0	88	88	1	1	2	0	0.674398	1	1
16	1	9999	1	1	1	1	1	2	2	0		88	88	88	88	88	88	1	1	1	1	1	1	1	1	88	88	88	88	88	88	88	88	88	88	0	0	88	88	4	0	2	0	0.833551	0	1
22	3	2	1	1	1	1	1	2	3	1	3	1	0	1	0	0	0	1	3	4	1	3	1	2	1	1	0	0	0	0	1	1	1	0	0	0	0	1	88	2	0	2		0.833551	1	1
30	3	2	0	1	1	1	0	2	2	1	1	1	0	0	1	1	1	1	1	1	1	1	5	1	5	1	0	0	0	0	1	0	0	0	0	0	0	88	88	2	0	1	0	0.792624	1	1
59	3	8888	88	88	88	88	88			88		88	88	88	88	88	88									0	0	0	0	0	88	88	88	0	0	0	0	88	1	88	0	2	0	0.603047	1	0
21	1	0	99	1	1	1	99	2	2	1	2	1	0	0	0	1	1	1	1	1	1	1	1	1	1	1	0	0	0	0	2	1	0	0	0	0	0	88	1	88	0	2	0	0.833551	1	0
24	3	8888	88	88	88	88	88			88		88	88	88	88	88	88									1	0	0	0	0	1	0	1	0	0	0	0	88	88	1	0	2	0	0.833551	1	1
21	3	8888	88	88	88	88	88			88		88	88	88	88	88	88									1	0	0	0	0	1	0	0	0	0	0	0	88	88	1	0	2	0	0.833551	1	1
52	6	0	1	1	1	1	1	99	99	1	2	1	0	0	0	1	1	1	1	1	1	1	1	1	1	0	0	0	0	0	88	88	88	0	0	0	0	0	88	1	0	2	1	0.603047	1	1
27	3	9999	1	1	1	1	1	2	2	0		88	88	88	88	88	88	1	1	1	1	1	1	1	1	1	0	0	0	0	1	0	1	0	0	0	0	88	88	1	0	2	0	0.674398	1	1
21	3	2	1	99	99	1	1	2	3	1	1	1	0	0	1	1	1	1	1	1	1	1	1	1	1	3	0	0	2	0	2	0	0	0	0	0	0	1	88	7	1	1	0	0.668391	1	1
18	1	9999	1	1	1	1	1	2	3	1	1	1	0	0	0	1	1	1	1	1	1	1	1	1	5	1	1	1	1	0	2	1	1	0	0	0	0	88	88	1	1	1	0	0.668391	1	1
31	3	9999	1	1	1	1	1	2	3	1	1	1	0	0	1	1	1	1	1	1	1	1	1	1	1	1	0	0	0	0	2	0	1	0	0	1	0	0	0	88	0	1		0.792624	1	0	0	0	0
29	3	9999	1	1	99	1	1	2	3	1	1	1	0	0	0	1	1	1	1	1	1	1	1	1	1	1	0	0	0	0	1	0	0	0	0	0	0	88	88	1	0	2	0	0.674398	1	1
21	3	9999	1	1	99	1	99	2	99	1	99	1	0	0	0	1	1	1	1	1	1	1	1	1	1	1	0	0	0	0	1	0	1	0	0	0	0	88	88	4	0	2	0	0.833551	1	1
30	3	0	1	1	1	1	1	99	99	1	2	1	0	0	0	1	1	1	1	1	1	1	1	1	1	1	0	0	0	0	1	0	1	0	0	0	0	88	88	1	0	2	1	0.674398	1	1
17	1	0	1	99	99	99	1	2	2	0		88	88	88	88	88	88	1	1	3	1	1	1	1	1	88	88	88	88	88	88	88	88	88	88	0	0	88	0	88	0	2		0.833551	0	0	0	0	0
19	3	8888	88	88	88	88	88			88		88	88	88	88	88	88									1	0	0	0	0	1	0	0	0	0	0	0	88	1	88	0	2	0	0.833551	1	0
23	1	9999	1	1	1	1	1	2	2	1	1	1	0	0	0	1	1	1	1	1	1	1	1	1	1	1	0	0	0	0	1	1	1	0	0	0	0	0	88	1	0	2		0.833551	1	1
45	5	0	1	0	0	0	1	99	99	0		88	88	88	88	88	88	1	1	1	1	1	1	1	1	0	0	0	0	0	88	88	88	0	0	0	0	88	1	88	0	2	0	0.603047	1	0	0	0	0
45	3	0	1	99	1	1	1	2	2	0		88	88	88	88	88	88	1	1	1	1	1	1	1	1	1	0	0	0	0	1	0	1	0	0	0	0	88	88	7	0	1		0.460436	1	1
18	1	8888	88	88	88	88	88			88		88	88	88	88	88	88									1	0	0	0	0	2	1	0	0	0	0	0	88	88	4	0	1		0.668391	1	1
57	6	8888	88	88	88	88	88			88		88	88	88	88	88	88									0	0	0	0	0	88	88	88	0	0	0	0	88	88	1	0	1	0	0.460436	1	1
27	3	0	0	99	1	1	99	99	99	0		88	88	88	88	88	88	1	1	1	1	1	1	1	1	1	0	0	0	0	1	0	0	0	0	0	0	88	88	2	0	2	0	0.674398	1	1
31	3	9999	1	1	99	1	1	2	2	1	2	1	0	0	0	1	1	3	3	1	1	1	1	1	1	1	0	0	0	0	1	0	1	0	0	0	0	0	88	1	0	2		0.674398	1	1
18	1	8888	88	88	88	88	88			88		88	88	88	88	88	88									2	2	1	2	2	2	1	0	0	0	0	0	88	0	88	1	1		0.668391	1	0	0	0	0
46	2	3	1	1	1	1	1	2	2	1	1	1	0	0	0	1	1	1	1	1	1	1	1	1	1	1	0	0	0	0	1	0	1	0	0	0	0	88	88	1	0	2	0	0.603047	1	1
23	1	3	1	99	1	1	1	2	2	0		88	88	88	88	88	88	1	1	1	1	1	1	1	1	1	0	0	0	0	2	0	0	0	0	0	0	88	1	88	0	1	0	0.668391	1	0	0	0	0
19	1	9999	1	99	99	99	1	2	1	0		88	88	88	88	88	88	1	1	1	1	1	1	1	1	1	1	0	0	0	2	1	1	0	0	0	0	88	0	88	1	1		0.668391	1	0
56	2	9999	1	1	1	1	0	2	2	1	1	1	0	0	0	1	1	1	1	1	1	1	1	1	1	1	0	0	0	0	1	1	1	0	0	0	0	88	88	1	0	1	0	0.460436	1	1
32	4	9999	1	99	99	1	1	2	99	1	1	1	99	0	0	1	1	1	1	1	1	1	1	1	1	1	0	0	0	0	1	0	0	0	0	0	0	1	88	4	0	2	1	0.674398	1	1
58	3	9999	1	1	1	1	1	2	2	1	2	1	99	0	1	1	1	1	1	1	1	1	1	1	1	1	0	0	0	0	1	99	0	0	0	0	0	88	88	1	0	2	1	0.603047	1	1
26	3	9999	1	1	1	1	1	2	2	1	2	1	0	0	0	1	1	1	1	1	1	1	1	1	1	1	0	0	0	0	1	0	0	0	0	0	0	88	88	1	0	2	1	0.674398	1	1
53	6	9999	1	99	99	1	1	2	2	1	2	1	0	1	0	1	1	1	1	1	1	1	1	1	1	1	0	0	0	0	1	0	0	0	0	0	0	88	1	88	0	1	0	0.460436	1	0	0	0	0
25	3	9999	1	1	99	99	1	2	3	1	3	1	99	99	0	1	1	1	1	1	1	1	1	1	1	7	1	0	0	0	2	1	0	0	0	1	0	88	1	88	1	1	0	0.792624	1	0	0	0	0
22	3	9999	1	1	1	1	1	3	2	1	2	1	0	1	0	1	1	1	1	1	1	1	1	1	1	1	0	0	0	0	1	0	1	0	0	0	0	88	88	1	0	2	0	0.833551	1	1
17	1	8888	88	88	88	88	88			88		88	88	88	88	88	88									1	0	0	0	0	2	0	0	0	0	0	0	88	1	88	0	1	0	0.668391	1	0	0	0	0
24	3	4	1	1	99	99	1	99	99	1	99	1	0	0	0	1	1	1	1	1	1	1	1	1	1	1	0	0	0	0	1	0	1	0	0	0	0	88	88	4	0	2	0	0.833551	1	1
35	3	2	1	1	1	1	1	99	99	1	2	1	0	0	0	1	1	1	1	1	1	1	1	1	1	1	0	0	0	0	1	0	0	0	0	0	0	88	88	4	0	2	1	0.707438	1	1
15	1	8888	88	88	88	88	88			88		88	88	88	88	88	88									88	88	88	88	88	88	88	88	88	88	0	0	88	88	2	0	1	0	0.668391	0	1
49	6	8888	88	88	88	88	88			88		88	88	88	88	88	88									0	0	0	0	0	88	88	88	0	0	0	0	88	88	1	0	2		0.603047	1	1
21	5	6	0	1	99	99	1	99	1	1	99	1	0	0	0	1	99	4	1	1	1	1	1	1	5	1	2	2	2	2	1	1	0	0	0	0	0	88	88	1	1	2	0	0.833551	1	1
54	3	9999	1	1	0	1	1	2	1	1	1	1	0	0	1	1	1	1	1	1	1	1	1	1	1	1	0	0	0	0	1	0	1	0	0	0	0	88	88	6	0	2	0	0.603047	1	1
17	1	9999	1	1	99	1	1	2	1	0		88	88	88	88	88	88	3	1	1	1	5	1	1	1	88	88	88	88	88	88	88	88	88	88	0	0	88	1	88	0	1	0	0.668391	0	0	0	0	0
48	3	9999	1	1	1	1	1	2	1	1	2	1	0	0	0	1	1	1	1	1	1	1	1	1	5	1	0	0	0	0	1	0	1	0	0	0	0	88	88	1	0	2	1	0.603047	1	1
16	1	9999	1	1	1	1	1	2	3	1	2	1	0	0	0	1	1	1	1	1	1	1	1	1	5	88	88	88	88	88	88	88	88	88	88	0	0	88	1	88	0	2	0	0.833551	0	0	0	0	0
30	3	0	1	1	99	99	1	2	2	0		88	88	88	88	88	88	1	1	1	1	1	1	1	1	1	0	0	0	0	1	0	0	0	0	0	0	88	88	1	0	1		0.792624	1	1
25	3	0	1	0	1	1	1	2	3	1	3	1	0	0	0	1	1	2	2	2	2	2	2	2	2	1	0	0	0	0	1	1	1	0	0	0	0	88	88	1	0	1	0	0.792624	1	1
17	1	2	1	99	0	1	1	2	3	1	2	1	0	0	0	1	1	1	1	1	1	1	1	1	1	0	1	0	0	0	1	1	0	0	0	0	0	88	1	88	0	1	0	0.668391	1	0	0	0	0
28	1	6	1	1	1	0	1	2	99	1	1	1	0	0	0	1	0	1	1	1	1	1	1	1	1	1	0	0	0	0	1	1	1	0	0	0	0	88	88	1	0	1	0	0.792624	1	1
17	1	8888	88	88	88	88	88			88		88	88	88	88	88	88									1	0	0	0	0	2	0	1	0	0	0	0	88	88	1	0	2	0	0.833551	1	1
28	3	9999	1	1	1	1	1	99	99	1	2	1	0	0	0	1	1	1	1	1	1	1	1	1	1	1	0	0	0	0	1	0	1	0	0	0	0	88	88	1	0	2	0	0.674398	1	1
34	3	9999	1	0	1	1	1	2	1	1	1	1	0	0	0	1	99	1	1	1	1	1	1	1	1	1	0	0	0	0	1	0	1	0	0	0	0	88	88	1	0	1	0	0.792624	1	1
32	3	9999	1	0	1	1	1	2	99	1	99	1	0	0	0	1	1	1	1	1	1	1	1	1	5	1	0	0	0	0	1	0	1	0	0	0	0	1	88	2	0	2	0	0.674398	1	1
15	1	9999	1	99	99	1	1	2	2	0		88	88	88	88	88	88	1	1	1	1	1	1	1	1	3	0	0	0	0	1	1	0	0	0	0	0	88	1	88	1	1	0	0.668391	1	0	0	0	0
56	6	9999	1	1	1	1	1	2	1	1	1	1	0	1	0	1	1	1	5	1	1	1	1	1	5	20	0	0	0	0	3	0	0	0	0	0	0	88	1	88	1	1	0	0.460436	1	0	0	0	0
53	6	11	1	1	1	1	1	2	1	1	1	1	0	0	0	1	1	1	1	1	1	1	1	1	5	1	2	2	2	2	3	0	1	0	0	0	0	88	88	3	1	2	0	0.603047	1	1
44	3	5	1	1	1	1	1	2	1	1	1	1	0	0	0	1	1	1	1	1	1	1	1	1	5	1	0	0	0	0	1	0	1	0	0	0	0	1	88	1	0	2	1	0.707438	1	1
20	1	1	1	1	0	1	1	2	1	1	1	1	0	0	0	1	1	1	1	1	1	1	1	1	5	1	0	0	0	0	2	1	0	0	0	0	0	88	88	1	0	2	0	0.833551	1	1
39	3	1	1	1	1	1	1	2	1	1	1	1	0	0	0	1	1	1	1	1	1	2	1	2	5	1	0	0	0	0	1	0	1	0	0	0	0	1	88	1	0	2	0	0.707438	1	1
17	1	9999	0	0	0	0	1	2	2	1	2	1	0	0	1	1	1	1	1	1	1	1	1	1	5	1	0	0	0	0	2	1	0	0	0	0	0	88	88	2	0	2	0	0.833551	1	1
18	1	3	1	0	0	99	1	2	1	1	2	1	0	0	0	1	1	1	1	1	1	1	1	1	5	2	0	0	0	0	2	1	1	0	0	0	0	88	88	1	1	1	0	0.668391	1	1
21	3	5	0	1	1	1	1	2	1	1	1	1	0	0	0	1	1	1	1	1	1	1	1	1	5	1	0	0	0	0	1	0	0	0	0	0	0	88	88	1	0	2	0	0.833551	1	1
45	3	10	1	1	1	1	1	2	1	1	3	1	0	0	0	1	1	1	1	1	1	1	1	1	5	1	0	0	0	0	2	0	1	0	0	0	0	88	88	1	0	2	1	0.603047	1	1
50	3	9999	1	1	1	1	1	99	99	0		88	88	88	88	88	88	1	1	3	1	1	1	1	1	1	0	0	0	0	1	0	0	0	0	0	1	88	88	2	0	1	0	0.460436	1	1
16	1	8888	88	88	88	88	88			88		88	88	88	88	88	88									88	88	88	88	88	88	88	88	88	88	0	0	88	88	2	0	1	0	0.668391	0	1
50	3	8888	88	88	88	88	88			88		88	88	88	88	88	88									1	0	0	0	0	1	0	0	0	0	0	1	88	88	2	0	1	0	0.460436	1	1
16	1	8888	88	88	88	88	88			88		88	88	88	88	88	88									88	88	88	88	88	88	88	88	88	88	0	0	88	1	88	0	2	0	0.833551	0	0
42	3	9999	1	1	1	1	1	99	99	1	2	1	0	0	0	1	1	1	1	1	1	1	1	1	1	1	0	0	0	0	1	0	0	0	0	0	0	0	88	1	0	2	1	0.707438	1	1
31	3	9999	1	1	1	1	1	99	99	0		88	88	88	88	88	88	1	1	3	3	1	1	1	1	1	0	0	0	0	1	0	0	0	0	0	0	88	88	1	0	2	0	0.674398	1	1
50	3	9999	1	99	1	1	1	2	2	1	2	1	0	0	0	1	1	1	1	1	1	1	1	1	1	2	0	0	0	0	1	0	1	0	0	0	0	88	88	7	1	1		0.460436	1	1
26	3	9999	1	1	1	1	1	99	99	0		88	88	88	88	88	88	1	1	1	1	1	4	1	1	1	0	0	0	0	1	0	0	0	0	0	0	0	88	1	0	2	0	0.674398	1	1
36	3	9999	1	1	1	1	1	2	2	0		88	88	88	88	88	88	1	1	3	1	1	1	1	1	1	0	0	0	0	1	0	1	0	0	0	0	88	88	1	0	2	0	0.707438	1	1
26	3	9999	1	1	1	1	1	99	99	1	2	1	0	0	0	1	1	1	1	1	1	1	1	1	1	1	0	0	0	0	1	0	1	0	0	0	0	88	88	2	0	2		0.674398	1	1
31	3	8888	88	88	88	88	88			88		88	88	88	88	88	88									1	0	0	0	0	1	0	1	0	0	0	1	88	1	88	0	1	0	0.792624	1	0
26	1	3	1	99	1	1	1	1	2	1	2	1	0	0	0	1	1	1	1	1	1	1	1	1	1	1	0	0	0	0	2	1	1	0	0	0	0	88	88	1	0	1	0	0.792624	1	1
18	1	8888	88	88	88	88	88			88		88	88	88	88	88	88									88	88	88	88	88	88	88	88	88	88	0	0	88	1	88	0	2	0	0.833551	0	0
56	3	9999	1	1	1	1	99	99	99	0		88	88	88	88	88	88	1	1	1	3	1	1	1	1	0	0	0	0	0	88	88	88	0	0	0	0	88	1	88	0	2	0	0.603047	1	0	0	0	0
29	6	9999	1	1	1	1	1	99	99	1	2	1	0	0	0	1	1	1	1	1	1	1	1	1	1	0	0	0	0	0	88	88	88	0	0	0	0	88	88	1	0	2	1	0.674398	1	1
29	3	9999	1	1	1	1	1	99	99	0		88	88	88	88	88	88	1	3	1	3	1	1	1	1	1	0	0	0	0	1	0	0	0	0	0	0	1	88	1	0	2	0	0.674398	1	1
16	1	8888	88	88	88	88	88			88		88	88	88	88	88	88									88	88	88	88	88	88	88	88	88	88	0	0	88	1	88	0	1	0	0.668391	0	0
52	3	9999	1	1	1	1	1	2	2	1	2	1	0	0	0	1	1	1	1	1	1	1	1	1	1	1	0	0	0	0	1	0	1	0	0	0	0	88	88	2	0	1	0	0.460436	1	1
42	3	9999	1	1	1	1	1	99	99	0		88	88	88	88	88	88	1	1	3	3	1	1	1	1	1	0	0	0	0	1	0	1	0	0	0	0	88	88	1	0	2	0	0.707438	1	1
30	3	9999	1	1	1	1	1	99	99	0		88	88	88	88	88	88	1	1	1	1	1	1	1	1	1	0	0	0	0	1	0	0	0	0	0	0	88	88	2	0	2	0	0.674398	1	1
39	3	8888	88	88	88	88	88			88		88	88	88	88	88	88									1	0	0	0	0	1	0	0	0	0	0	1	88	1	88	0	1	0	0.648842	1	0
32	3	9999	1	1	1	1	1	99	99	0		88	88	88	88	88	88	1	1	1	1	1	1	1	1	1	0	0	0	0	1	0	1	0	0	0	0	88	88	1	0	2	0	0.674398	1	1
16	1	8888	88	88	88	88	88			88		88	88	88	88	88	88									88	88	88	88	88	88	88	88	88	88	0	0	88	1	88	0	1	0	0.668391	0	0
52	3	4	1	1	1	1	1	2	2	1	2	1	1	0	0	1	1	1	1	1	1	1	1	1	1	1	0	0	0	0	1	0	1	0	0	0	0	1	88	1	0	2	1	0.603047	1	1
40	5	1	1	1	1	1	1	99	99	1	3	1	0	0	0	1	1	1	1	1	1	1	1	1	1	1	0	0	0	0	2	0	0	0	0	0	0	0	88	1	0	2	1	0.707438	1	1
42	3	9999	1	1	1	1	1	99	99	0		88	88	88	88	88	88	1	1	3	3	1	1	1	1	1	0	0	0	0	1	0	0	0	0	0	0	88	88	2	0	2	0	0.707438	1	1
16	1	8888	88	88	88	88	88			88		88	88	88	88	88	88									3	0	0	0	0	3	0	0	0	0	0	0	88	1	88	1	1	0	0.668391	1	0
28	3	8888	88	88	88	88	88			88		88	88	88	88	88	88									1	0	0	0	0	1	0	0	0	0	0	0	88	88	1	0	2	0	0.674398	1	1
50	3	1	1	1	1	1	1	2	2	1	3	1	0	0	0	1	1	1	1	1	1	1	1	1	1	1	0	0	0	0	1	0	1	0	0	0	0	88	88	4	0	1	1	0.460436	1	1
17	1	8888	88	88	88	88	88			88		88	88	88	88	88	88									1	0	0	0	0	2	0	0	0	0	0	0	88	1	88	0	2	0	0.833551	1	0	0	0	0
52	3	8888	88	88	88	88	88			88		88	88	88	88	88	88									0	0	0	0	0	88	88	88	0	0	0	0	88	88	4	0	2	0	0.603047	1	1
32	3	9999	1	1	1	1	0	99	99	1	3	1	99	0	0	1	1	1	3	1	1	1	1	1	1	1	0	0	0	0	1	0	1	0	0	0	0	1	88	1	0	2	0	0.674398	1	1
59	6	8888	88	88	88	88	88			88		88	88	88	88	88	88									0	0	0	0	0	88	88	88	0	0	0	0	88	1	88	0	2	0	0.603047	1	0
46	3	9999	1	1	1	1	1	2	2	0		88	88	88	88	88	88	1	1	1	1	1	1	1	1	1	0	0	0	0	1	0	1	0	0	0	0	88	88	2	0	2	0	0.603047	1	1
16	1	8888	88	88	88	88	88			88		88	88	88	88	88	88									88	88	88	88	88	88	88	88	88	88	0	0	88	88	1	0	1	0	0.668391	0	1
34	3	9999	1	1	1	1	1	99	99	1	2	1	0	0	0	1	1	1	1	3	1	1	1	1	1	1	0	0	0	0	1	0	1	0	0	0	0	0	88	1	0	2	1	0.674398	1	1
37	3	9999	1	1	1	1		2	2	0		88	88	88	88	88	88	1	1	1	1	1	1	1	1	1	0	0	0	0	1	0	0	0	0	0	0	88	88	1	0	2	0	0.707438	1	1
16	1	8888	88	88	88	88	88			88		88	88	88	88	88	88									2	0	0	0	0	2	0	0	0	0	0	0	88	1	88	1	1	0	0.668391	1	0
16	1	8888	88	88	88	88	88			88		88	88	88	88	88	88									88	88	88	88	88	88	88	88	88	88	0	0	88	1	88	0	2	0	0.833551	0	0
34	3	9999	1	1	1	1	1	99	99	0		88	88	88	88	88	88	1	1	1	1	1	1	1	1	1	0	0	0	0	1	0	0	0	0	0	0	88	88	2	0	2	0	0.674398	1	1
31	3	9999	1	99	1	1	1	2	2	0		88	88	88	88	88	88	1	1	1	1	1	1	1	1	1	0	0	0	0	1	0	0	0	0	0	0	88	1	88	0	1	0	0.792624	1	0	0	1	0
47	6	9999	1	1	1	1	1	99	99	1	2	1	0	0	99	1	1	1	1	1	1	1	1	1	1	1	0	0	0	0	2							88	88	1	0	2	0	0.603047	1	1
16	1	8888	88	88	88	88	88			88		88	88	88	88	88	88									88	88	88	88	88	88	88	88	88	88	0	0	88	1	88	0	2	0	0.833551	0	0
47	3	9999	1	1	1	1	1	99	99	0		88	88	88	88	88	88	1	1	3	1	1	1	1	1	1	0	0	0	0	1	0	0	0	0	0	0	1	88	2	0	2	0	0.603047	1	1
18	1	8888	88	88	88	88	88			88		88	88	88	88	88	88									1	0	0	0	0	2	1	0	0	0	0	0	88	1	88	0	1	0	0.668391	1	0
16	1	8888	88	88	88	88	88			88		88	88	88	88	88	88									88	88	88	88	88	88	88	88	88	88	0	0	88	88	2	0	1	0	0.668391	0	1
36	3	1	1	1	1	1	1	3	3	1	2	1	0	0	0	1	1	1	1	1	1	1	1	1	1	1	0	0	0	0	1	0	0	0	0	0	0	1	88	1	0	2	0	0.707438	1	1
57	2	3	1	1	1	1	1	3	2	0		88	88	88	88	88	88	1	1	1	1	1	1	1	1	88	88	88	88	88	88	88	88	88	88	0	0	88	88	1	0	2	0	0.603047	0	1
21	1	9999	1	1	99	1	1	2	3	0		88	88	88	88	88	88	1	1	1	1	1	1	1	1	2	0	0	0	0	2	1	1	0	0	0	0	88	88	1	1	1		0.668391	1	1
42	6	4	1	1	1	1	1	2	2	1	2	1	0	0	0	99	1	1	1	1	1	1	1	1	1	1	0	0	0	0	2	0	0	0	0	0	0	88	88	1	0	2	0	0.707438	1	1
23	5	1	1	1	1	1	1	99	99	0		88	88	88	88	88	88	1	1	1	1	1	1	1	1	1	0	0	0	0	2	1	0			0	0	88	88	4	0	2	0	0.833551	1	1
55	5	1	1	1	1	1	1	99	99	1	2	1	1	0	0	1	1	1	1	1	1	1	1	1	1	0	0	0	0	0	88	88	88	0	0	0	0	88	88	1	0	2	1	0.603047	1	1
23	3	9999	99	1	1	0	99	99	99	1	2	1	0	0	0	1	1	1	1	1	1	1	1	1	1	1	0	0	0	0	1	0	0	1	0	0	0	88	88	1	0	2	0	0.833551	1	1
24	1	8888	88	88	88	88	88			88		88	88	88	88	88	88									0	0	0	0	0	88	88	88	0	0	0	0	88	88	1	0	2		0.833551	1	1
34	5	3	1	1	99	1	1	2	2	1	2	1	0	0	0	1	1	1	1	1	1	1	1	1	1	1	0	0	0	0	2	0	0	0	0	0	0	88	88	1	0	2	1	0.674398	1	1
30	3	9999	1	1	1	1	1	99	99	1	2	1	0	0	0	1	1	1	1	1	1	1	1	1	1	1	0	0	0	0	1	0	1	0	0	0	0	88	88	1	0	2	1	0.674398	1	1
22	1	8888	88	88	88	88	88			88		88	88	88	88	88	88									88	88	88	88	88	88	88	88	88	88	0	0	88	88	1	0	1	0	0.668391	0	1
22	1	8888	88	88	88	88	88			88		88	88	88	88	88	88									1	0	0	0	0	2	0	0	0	0	0	0	88	88	2	0	2	0	0.833551	1	1
38	3	9999	1	1	1	1	1	3	3	1	2	1	0	0	0	1	1	1	1	1	1	1	1	1	1	1	0	0	0	0	1	0	1	0	0	0	0	88	88	2	0	2	0	0.707438	1	1
17	1	8888	88	88	88	88	88			88		88	88	88	88	88	88									88	88	88	88	88	88	88	88	88	88	0	0	88	88	2	0	1	0	0.668391	0	1
21	1	1	1	99	99	99	1	1	1	0		88	88	88	88	88	88	1	1	1	1	3	1	1	1	1	0	0	0	0	2	1	0	0	0	0	0	1	88	1	0	1	0	0.668391	1	1
17	1	8888	88	88	88	88	88			88		88	88	88	88	88	88									88	88	88	88	88	88	88	88	88	88	0	0	88	88	2	0	2	0	0.833551	0	1
51	3	8888	88	88	88	88	88			88		88	88	88	88	88	88									1	0	0	0	0	1	0	0	0	0	0	1	88	1	88	0	1	0	0.460436	1	0
33	1	9999	1	1	1	1	1	2	2	1	2	1	0	0	0	1	1	1	1	1	1	1	1	1	1	1	0	0	0	0	1	0	0			0	0	88	88	1	0	2	1	0.674398	1	1
33	3	9999	1	99	1	1	1	99	99	0		88	88	88	88	88	88	1	1	1	1	1	1	1	1	1	0	0	0	0	1	0	0	0	0	0	1	88	1	88	0	1	1	0.792624	1	0	0	0	0
18	1	8888	88	88	88	88	88			88		88	88	88	88	88	88									1	0	0	0	0	2	0	0	0	0	0	0	88	88	2	0	1	0	0.668391	1	1
48	3	3	1	1	1	1	1	99	99	0		88	88	88	88	88	88	1	1	1	1	1	1	1	1	1	0	0	0	0	1	0	1	0	0	0	0	88	88	1	0	1	0	0.460436	1	1
29	5	9999	1	1	1	1	1	2	2	1	2	1	0	0	0	1	1	1	1	1	1	1	1	1	1	1	0	0	0	0	1	0	0	0	0	0	0	1	88	1	0	2	0	0.674398	1	1
16	1	8888	88	88	88	88	88			88		88	88	88	88	88	88									88	88	88	88	88	88	88	88	88	88	0	0	88	1	88	0	1	0	0.668391	0	0
37	3	6	1	1	1	1	1	2	2	1	2	1	0	0	0	1	1	1	1	3	1	1	1	1	1	1	0	0	0	0	1	0	1	0	0	0	0	88	88	1	0	2	1	0.707438	1	1
42	1	9999	1	1	1	1	1	2	2	0		88	88	88	88	88	88	1	1	1	1	1	1	1	1	88	88	88	88	88	88	88	88	88	88	0	1	88	1	88	0	1	0	0.648842	0	0	0	0	0
24	3	4	1	1	1	1	1	99	99	1	2	1	99	0	0	1	1	1	1	1	1	1	1	1	1	1	0	0	0	0	1	0	1	0	0	0	0	88	88	2	0	2	0	0.833551	1	1
16	1	8888	88	88	88	88	88			88		88	88	88	88	88	88									88	88	88	88	88	88	88	88	88	88	0	0	88	1	88	0	1	0	0.668391	0	0
21	1	8888	88	88	88	88	88			88		88	88	88	88	88	88									1	0	0	0	0	2	1	1	0	0	0	0	88	88	1	0	2	0	0.833551	1	1
16	1	8888	88	88	88	88	88			88		88	88	88	88	88	88									88	88	88	88	88	88	88	88	88	88	0	0	88	1	88	0	2	0	0.833551	0	0
20	3	9999	99	1	1	1	1	99	99	1	2	1	0	0	0	1	1	1	1	3	1	1	1	1	1	1	0	0	0	0	1	0	0	0	0	0	0	1	88	1	0	2	0	0.833551	1	1
35	3	9999	1	99	99	99	1	2	2	0		88	88	88	88	88	88	1	1	1	1	1	1	1	1	1	0	0	0	0	1	0	0	0	0	0	1	88	1	88	0	1	0	0.648842	1	0
31	3	8888	88	88	88	88	88			88		88	88	88	88	88	88									1	0	0	0	0	1	0	0	0	0	0	0	88	88	4	0	2	0	0.674398	1	1
36	3	9999	1	1	1	1	1	2	2	1	2	1	0	0	0	1	1	1	1	1	1	1	1	1	1	1	0	0	0	0	1	0	0	0	0	0	0	1	88	1	0	2	0	0.707438	1	1
37	3	9999	1	1	1	1	1	2	2	1	2	1	0	0	0	1	1	1	1	1	1	1	1	1	1	1	0	0	0	0	1	0	0	0	0	0	0	88	1	88	0	1	1	0.648842	1	0	0	0	0
40	3	9999	1	1	1	1	1	2	2	1	2	1	99	0	0	1	1	1	1	1	1	1	1	1	1	2	0	0	0	0	1	0	1	0	0	0	0	88	88	1	1	1	1	0.648842	1	1
25	3	8888	88	88	88	88	88			88		88	88	88	88	88	88									1	0	0	0	0	1	0	0	0	0	0	0	88	88	4	0	1	0	0.792624	1	1
22	5	1	1	1	1	1	1	2	2	1	2	1	0	0	0	1	1	1	1	3	1	1	1	1	1	2	0	0	0	0	2	0	0	0	0	0	0	88	88	1	1	1	0	0.668391	1	1
18	3	8888	88	88	88	88	88			88		88	88	88	88	88	88									1	0	0	0	0	1	0	0	0	0	0	0	88	1	88	0	2	0	0.833551	1	0
48	6	9999	1	1	1	1	1	2	2	1	2	1	0	0	0	1	1	1	1	1	1	1	1	1	1	1	0	0	0	0	2	0	1	0	0	0	0	88	88	1	0	2	1	0.603047	1	1
35	3	9999	1	1	1	1	1	99	99	1	3	1	0	0	99	1	1	1	1	1	1	1	1	1	1	1	0	0	0	0	1	0	1	0	0	0	0	88	88	2	0	2	1	0.707438	1	1
37	6	8888	88	88	88	88	88			88		88	88	88	88	88	88									88	88	88	88	88	88	88	88	88	88	0	0	1	88	2	0	2	0	0.707438	0	1
38	3	9999	1	1	1	1	1	2	3	1	2	1	0	0	0	1	1	1	1	1	1	1	1	1	1	1	0	0	0	0	1	1	1	0	0	0	0	88	88	1	0	1	1	0.648842	1	1
30	3	8888	88	88	88	88	88			88		88	88	88	88	88	88									1	0	0	0	0	1	0	1	0	0	0	0	88	88	7	0	2	0	0.674398	1	1
50	6	8888	88	88	88	88	88			88		88	88	88	88	88	88									0	0	0	0	0	88	88	88	0	0	0	0	88	88	2	0	2	1	0.603047	1	1
16	1	9999	1	1	99	1	1	2	99	1	3	1	0	0	0	1	1	1	1	1	1	1	1	5	3	88	88	88	88	88	88	88	88	88	88	0	0	88	1	88	0	1		0.668391	0	0	0	0	0
53	3	8888	88	88	88	88	88			88		88	88	88	88	88	88									1	0	0	0	0	1	0	0	0	0	0	0	88	88	2	0	1	0	0.460436	1	1
17	1	8888	88	88	88	88	88			88		88	88	88	88	88	88									1	0	0	0	0	2	1	0	0	0	0	0	88	88	2	0	1	0	0.668391	1	1
54	6	3	1	1	1		1	2	2	1	2	1	0	0	0	1	1	1	1	1	1	1	1	1	1	88	88	88	88	88	88	88	88	88	88	0	0	88	88	1	0	2	1	0.603047	0	1
22	3	8888	88	88	88	88	88			88		88	88	88	88	88	88									1	0	0	0	0	1	0	0	0	0	0	0	88	88	1	0	2	0	0.833551	1	1
44	3	9999	1	99	1	1	1	99	99	0		88	88	88	88	88	88	1	1	1	1	1	1	1	1	1	0	0	0	0	1	0	0	0	0	0	0	88	88	2	0	2	0	0.707438	1	1
16	1	8888	88	88	88	88	88			88		88	88	88	88	88	88									88	88	88	88	88	88	88	88	88	88	0	0	88	1	88	0	2	0	0.833551	0	0
25	3	1	1	1	1	1	1	99	99	1	2	1	0	0	0	1	1	1	1	1	1	1	1	1	1	1	0	0	0	0	1	0	1	0	0	0	0	1	88	1	0	2	1	0.674398	1	1
26	3	9999	1	1	1	1	1	2	3	1	3	1	0	0	0	1	1	1	1	1	1	1	1	1	1	1	0	0	0	0	1	0	1	0	0	0	0	88	88	1	0	1		0.792624	1	1
24	3	9999	1	1	1	1	1	99	99	0		88	88	88	88	88	88	1	1	1	1	1	1	1	1	1	0	0	0	0	1	0	0	0	0	0	0	88	88	1	0	2	0	0.833551	1	1
35	6	5	1	1	1	1	1	2	3	0		88	88	88	88	88	88	1	1	1	1	1	1	1	1	0	0	0	0	0	88	88	88	0	0	0	0	88	88	7	0	2		0.707438	1	1
41	6	9999	1	1	1	1	1	3	3	1	2	1	0	0	0	1	1	1	1	1	1	1	1	1	1	88	88	88	88	88	88	88	88	88	88	0	0	1	88	2	0	2	0	0.707438	0	1
51	6	9999	1	1	1	1	99	99	99	1	2	1	99	0	0	1	1	1	1	3	1	1	1	1	1	88	88	88	88	88	88	88	88	88	88	0	0	88	1	88	0	2	0	0.603047	0	0	0	0	0
16	1	8888	88	88	88	88	88			88		88	88	88	88	88	88									1	0	0	0	0	2	0	0	0	0	0	0	88	88	1	0	2	0	0.833551	1	1
32	3	9999	1	1	1	1	1	2	2	1	2	1	0	0	0	1	1	1	1	1	1	1	1	1	1	1	0	0	0	0	2	0	0	0	0	0	0	88	88	2	0	1	0	0.792624	1	1
28	3	9999	1	99	1	1	1	2	2	0		88	88	88	88	88	88	1	1	1	1	1	1	1	1	1	0	0	0	0	1	0	1	0	0	0	0	88	88	1	0	2	0	0.674398	1	1
22	3	9999	99	1	1	1	1	99	99	0		88	88	88	88	88	88	1	1	1	1	1	1	1	1	1	0	0	0	0	1	0	0	0	0	0	0	88	88	1	0	2	0	0.833551	1	1
28	1	3	1	1	1	1	1	99	99	0		88	88	88	88	88	88	1	3	3	1	1	1	1	1	1	0	0	0	0	1	0	0	0	0	0	0	88	88	1	0	2	0	0.674398	1	1
46	6	8888	88	88	88	88	88			88		88	88	88	88	88	88									1	0	0	0	0	2	0	0	0	0	0	0	88	88	2	0	2	0	0.603047	1	1
21	3	9999	1	1	1	1	1	99	99	1	2	1	0	0	99	1	1	1	3	1	1	1	1	1	1	1	0	0	0	0	1	0	0	0	0	0	0	88	88	1	0	2	0	0.833551	1	1
19	3	8888	88	88	88	88	88			88		88	88	88	88	88	88									1	0	0	0	0	1	0	0	0	0	0	0	88	88	1	0	2	0	0.833551	1	1
19	1	8888	88	88	88	88	88			88		88	88	88	88	88	88									88	88	88	88	88	88	88	88	88	88	0	0	88	1	88	0	2	0	0.833551	0	0	0	0	0
27	3	9999	99	1	99	99	1	2	2	0		88	88	88	88	88	88	3	1	1	1	1	1	1	1	1	0	0	0	0	1	99	0	0	0	0	0	88	0	88	0	1		0.792624	1	0
19	1	8888	88	88	88	88	88			88		88	88	88	88	88	88									88	88	88	88	88	88	88	88	88	88	0	0	88	88	1	0	1	0	0.668391	0	1
38	3	9999	1	1	1	1	1	2	2	1	2	1	99	0	0	1	1	1	1	1	1	1	1	1	1	1	0	0	0	0	1	0	0	0	0	0	0	88	88	1	0	1	1	0.648842	1	1
17	1	8888	88	88	88	88	88			88		88	88	88	88	88	88									1	0	0	0	0	2	0	0	0	0	0	0	88	88	1	0	1	0	0.668391	1	1
34	2	9999	1	1	1	1	1	3	2	1	2	1	0	0	0	1	1	1	1	3	1	1	1	1	1	1	0	0	0	0	1	0	0	0	0	0	0	88	88	1	0	2	0	0.674398	1	1
16	1	8888	88	88	88	88	88			88		88	88	88	88	88	88									88	88	88	88	88	88	88	88	88	88	0	0	88	1	88	0	2	0	0.833551	0	0
40	3	9999	1	1	1	1	1	99	99	1	2	1	0	0	0	1	1	1	1	1	1	1	1	1	1	1	0	0	0	0	1	0	1	0	0	0	0	88	88	1	0	1	1	0.648842	1	1
21	3	8888	88	88	88	88	88			88		88	88	88	88	88	88									1	0	0	0	0	1	0	0	0	0	0	1	88	1	88	0	1	0	0.668391	1	0	0	0	0
49	3	9999	1	1	1	1	1	2	3	1	1	1	0	0	0	1	1	1	1	1	1	1	1	1	1	1	0	0	0	0	1	0	1	0	0	0	0	88	88	2	0	2	0	0.603047	1	1
17	1	8888	88	88	88	88	88			88		88	88	88	88	88	88									88	88	88	88	88	88	88	88	88	88	0	0	88	88	1	0	1	0	0.668391	0	1
16	1	8888	88	88	88	88	88			88		88	88	88	88	88	88									88	88	88	88	88	88	88	88	88	88	0	0	88	88	1	0	1	0	0.668391	0	1
49	6	9999	1	1	1	1	1	3	3	1	2	1	0	0	0	1	1	1	1	1	1	1	1	1	1	88	88	88	88	88	88	88	88	88	88	0	0	88	88	1	0	2	1	0.603047	0	1
22	5	9999	1	1	1	1	1	99	99	0		88	88	88	88	88	88	1	1	3	1	1	1	1	1	1	0	0	0	0	1	0	0	0	0	0	0	88	1	88	0	2	1	0.833551	1	0	0	0	0
18	3	8888	88	88	88	88	88			88		88	88	88	88	88	88									1	0	0	0	0	1	0	0	0	0	0	0	88	88	1	0	2	0	0.833551	1	1
41	3	9999	1	1	1	1	1	2	2	1	2	1	0	0	0	1	1	1	1	1	1	1	1	1	1	1	0	0	0	0	1	0	1	0	0	0	0	88	88	1	0	2	1	0.707438	1	1
59	3	8888	88	88	88	88	88			88		88	88	88	88	88	88									88	88	88	88	88	88	88	88	88	88	0	0	88	88	2	0	2	0	0.603047	0	1
54	3	8888	88	88	88	88	88			88		88	88	88	88	88	88									88	88	88	88	88	88	88	88	88	88	0	0	88	88	2	0	1	0	0.460436	0	1
22	5	9999	1	1	1	1	1	99	99	0		88	88	88	88	88	88	1	1	3	1	1	1	1	1	1	0	0	0	0	1	0	0	0	0	0	0	1	88	1	0	2	0	0.833551	1	1
18	1	8888	88	88	88	88	88			88		88	88	88	88	88	88									2	2	1	2	2	2	1	1	0	0	0	0	88	1	88	1	2		0.833551	1	0	0	0	0
31	3	9999	1	1	1	1	1	2	2	0		88	88	88	88	88	88	1	1	1	1	1	1	1	1	2	0	0	0	0	1	0	0	0	0	0	1	88	88	2	1	1	0	0.792624	1	1
17	1	8888	88	88	88	88	88			88		88	88	88	88	88	88									1	0	0	0	0	2	0	0	0	0	0	0	88	88	1	0	1	0	0.668391	1	1
23	3	8888	88	88	88	88	88			88		88	88	88	88	88	88									1	0	0	0	0	1	0	0	0	0	0	0	88	88	1	0	2	1	0.833551	1	1
15	1	8888	88	88	88	88	88			88		88	88	88	88	88	88									1	0	0	0	0	2	0	0	0	0	0	0	88	88	1	0	1	0	0.668391	1	1
32	6	8888	88	88	88	88	88			88		88	88	88	88	88	88									2	2	1	2	2	2	0	0	0	0	0	0	88	88	2	1	2	0	0.674398	1	1
27	5	9999	1	1	1	1	1	99	2	0		88	88	88	88	88	88	1	1	3	1	1	1	1	1	1	0	0	0	0	2	0	0	0	0	0	0	88	88	1	0	2	0	0.674398	1	1
56	5	3	1	1	1	1	1	2	2	1	2	1	0	0	0	1	1	1	1	1	1	1	1	1	1	88	88	88	88	88	88	88	88	88	88	0	0	88	88	2	0	2	0	0.603047	0	1
33	3	9999	1	1	1	1	1	2	2	1	3	1	0	0	0	1	99	1	1	1	1	1	1	1	1	1	0	0	0	0	1	0	0	0	0	0	0	88	88	2	0	2	0	0.674398	1	1
50	6	1	1	1	1	1	1	2	2	1	2	1	0	0	1	1	1	1	1	1	1	1	1	1	1	0	0	0	0	0	88	88	88	0	0	0	0	88	88	1	0	2	1	0.603047	1	1
16	1	8888	88	88	88	88	88			88		88	88	88	88	88	88									88	88	88	88	88	88	88	88	88	88	0	0	88	88	2	0	1	0	0.668391	0	1
20	3	9999	1	1	1	1	1	99	99	0		88	88	88	88	88	88	1	1	1	3	1	1	1	1	1	0	0	0	0	1	0	0	0	0	0	0	88	88	1	0	2	0	0.833551	1	1
49	6	9999	1	1	1	1	99	2	2	1	2	1	0	0	0	1	1	1	1	1	1	1	1	1	1	88	88	88	88	88	88	88	88	88	88	0	0	88	88	2	0	2	1	0.603047	0	1
39	3	9999	1	1	1	1	1	2	2	1	2	1	0	0	0	1	1	1	1	1	1	1	1	1	1	1	0	0	0	0	1	0	1	0	0	0	0	88	88	1	0	2		0.707438	1	1
42	3	9999	1	1	1	99	1	2	2	1	2	1	0	0	0	1	1	1	1	1	1	1	3	1	1	1	0	0	0	0	1	0	1	0	0	0	0	88	88	1	0	1		0.648842	1	1
21	1	8888	88	88	88	88	88			88		88	88	88	88	88	88									88	88	88	88	88	88	88	88	88	88	0	0	88	1	88	0	1	0	0.668391	0	0
47	6	9999	1	1	1	1	99	2	2	1	99	1	0	0	0	1	1	1	1	1	1	1	1	1	1	88	88	88	88	88	88	88	88	88	88	0	0	88	88	2	0	2	0	0.603047	0	1
16	1	8888	88	88	88	88	88			88		88	88	88	88	88	88									1	0	0	0	0	2	0	0	0	0	0	0	88	88	1	0	1	0	0.668391	1	1
16	1	8888	88	88	88	88	88			88		88	88	88	88	88	88									88	88	88	88	88	88	88	88	88	88	0	0	88	88	1	0	1	0	0.668391	0	1
17	1	8888	88	88	88	88	88			88		88	88	88	88	88	88									88	88	88	88	88	88	88	88	88	88	0	0	88	88	1	0	1	0	0.668391	0	1
37	6	9999	1	1	1	1	1	2	3	1	2	1	0	0	0	1	1	1	1	1	1	1	1	1	1	1	0	0	0	0	2	0	1	0	0			88	88	1	0	2	1	0.707438	1	1
45	3	9999	1	1	1	1	1	2	2	0		88	88	88	88	88	88	1	1	1	1	1	1	1	1	1	0	0	0	0	1	0	0	0	0	0	0	1	88	4	0	2	0	0.603047	1	1
17	1	8888	88	88	88	88	88			88		88	88	88	88	88	88									1	0	0	0	0	2	0	0	0	0	0	0	88	88	1	0	1	0	0.668391	1	1
37	3	9999	1	1	1	1	1	2	2	1	2	1	0	0	0	1	1	1	1	1	1	1	1	1	1	2	0	0	0	0	1	0	0	0	0	0	1	88	1	88	1	1	0	0.648842	1	0	0	0	0
16	1	8888	88	88	88	88	88			88		88	88	88	88	88	88									88	88	88	88	88	88	88	88	88	88	0	0	88	1	88	0	2	0	0.833551	0	0
54	6	9999	1	1	1	1	1	2	2	1	2	1	0	0	0	1	1	1	1	1	1	1	1	1	1	1	0	0	0	0	2	0	0	0	0	0	0	88	88	1	0	1	0	0.460436	1	1
24	5	9999	1	1	1	1	1	2	2	1	2	1	0	0	0	1	1	1	1	1	1	1	1	1	1	1	0	0	0	0	2	0	0	0	0	0	0	88	88	1	0	2	1	0.833551	1	1
56	6	9999	1	1	1	1	99	2	2	1	2	1	0	0	0	1	1	1	1	1	1	1	1	1	1	88	88	88	88	88	88	88	88	88	88	0	0	88	1	88	0	2	0	0.603047	0	0
25	5	8888	88	88	88	88	88			88		88	88	88	88	88	88									1	0	0	0	0	2	0	0	0	0	0	0	88	88	1	0	2	1	0.674398	1	1
19	3	8888	88	88	88	88	88			88		88	88	88	88	88	88									1	0	0	0	0	1	0	0	0	0	0	0	88	88	2	0	2	0	0.833551	1	1
47	3	8888	88	88	88	88	88			88		88	88	88	88	88	88									1	0	0	0	0	1	0	1	0	0	0	0	1	88	2	0	2	1	0.603047	1	1
38	3	8888	88	88	88	88	88			88		88	88	88	88	88	88									1	0	0	0	0	1	0	0	0	0	0	0	88	88	1	0	1	0	0.648842	1	1
40	3	9999	1	1	99	1	1	3	2	0		88	88	88	88	88	88	1	1	1	1	1	1	1	1	1	0	0	0	0	1	0	0	0	0	0	0	88	88	1	0	2	0	0.707438	1	1
22	1	8888	88	88	88	88	88			88		88	88	88	88	88	88									88	88	88	88	88	88	88	88	88	88	0	0	88	88	4	0	1	0	0.668391	0	1
36	3	9999	1	1	1	99	1	2	2	0		88	88	88	88	88	88	1	1	1	3	1	1	1	1	1	0	0	0	0	1	0	0	0	0	0	0	88	1	88	0	1	0	0.648842	1	0	0	0	0
37	5	8888	88	88	88	88	88			88		88	88	88	88	88	88									88	88	88	88	88	88	88	88	88	88	0	1	88	1	88	0	1	1	0.648842	0	0
40	3	8888	88	88	88	88	88			88		88	88	88	88	88	88									1	0	0	0	0	1	0	0	0	0	0	0	88	88	1	0	2	0	0.707438	1	1
29	3	2	1	1	1	1	1	2	2	1	2	1	0	0	0	1	1	1	1	1	1	1	1	1	1	1	0	0	0	0	1	0	1	0	0	0	0	88	88	2	0	1	0	0.792624	1	1
16	1	8888	88	88	88	88	88			88		88	88	88	88	88	88									1	0	0	0	0	2	0	0	0	0	0	0	88	88	1	0	1	0	0.668391	1	1
32	3	9999	1	1	1	1	1	99	2	0		88	88	88	88	88	88	1	1	1	1	3	1	1	1	1	0	0	0	0	1	0	0	0	0	0	0	88	88	1	0	2	0	0.674398	1	1
22	3	8888	88	88	88	88	88			88		88	88	88	88	88	88									1	0	0	0	0	1	0	1	0	0	0	0	88	88	1	0	2	0	0.833551	1	1
24	3	8888	88	88	88	88	88			88		88	88	88	88	88	88									1	0	0	0	0	1	0	1	0	0	0	0	88	88	1	0	2	1	0.833551	1	1
18	1	8888	88	88	88	88	88			88		88	88	88	88	88	88									1	0	0	0	0	2	0	0	0	0	0	0	88	1	88	0	2	1	0.833551	1	0	0	0	0
31	1	8888	88	88	88	88	88			88		88	88	88	88	88	88									1	1	0	0	0	2	0	0	0	0	0	1	88	88	2	1	1	0	0.792624	1	1
58	3	9999	1	1	1	99	99	2	2	1	2	1	0	0	0	1	1	1	1	1	1	1	1	1	1	88	88	88	88	88	88	88	88	88	88	0	0	88	88	1	0	1	1	0.460436	0	1
58	6	9999	1	1	1	1	99	2	2	0		88	88	88	88	88	88	1	1	1	1	1	1	1	1	88	88	88	88	88	88	88	88	88	88	0	0	88	88	4	0	2	0	0.603047	0	1
19	3	8888	88	88	88	88	88			88		88	88	88	88	88	88									1	0	0	0	0	1	0	0	0	0	0	0	88	88	1	0	2	0	0.833551	1	1
45	3	0	1	1	1	1	1	2	2	1	3	1	0	0	0	0	1	1	1	1	2	1	1	1	5	9	0	0	0	0	1	0	1	0	0	0	0	0	1	88	1	1	0	0.460436	1	0	0	1	0
15	1	0	1	1	1	1	1	2	3	1	3	1	0	0	1	1	1	1	1	1	1	1	1	1	5	88	88	88	88	88	88	88	88	88	88	0	0	88	88	1	0	1	0	0.668391	0	1
16	1	2	1	1	1	1	1	2	2	1	2	1	0	0	0	1	1	1	1	1	1	1	1	1	5	1	0	0	0	0	2	1	0	0	0	0	0	88	88	5	0	1	0	0.668391	1	1
39	3	0	1	1	1	1	1	2	2	1	2	1	0	0	1	0	1	1	1	1	1	1	1	1	5	1	0	0	0	0	1	0	1	0	0	0	0	88	88	1	0	2		0.707438	1	1
18	1	1	1	1	1	1	1	2	3	1	2	1	0	0	0	0	1	1	1	1	2	1	1	1	5	88	88	88	88	88	88	88	88	88	88	0	0	88	1	88	0	1	0	0.668391	0	0	1	0	0
29	5	9999	1	1	1	1	1	2	2	0		88	88	88	88	88	88	1	1	1	1	1	1	1	1	1	0	0	0	0	2	0	1	0	0	0	1	88	88	1	0	1	1	0.792624	1	1
46	3	9	1	1	1	1	1	2	3	1	2	1	0	0	0	1	1	1	1	1	1	1	1	1	5	1	0	0	0	0	1	0	1	0	0	0	0	88	88	7	0	1	0	0.460436	1	1
17	1	0	1	1	1	1	1	2	3	1	2	1	0	0	0	1	1	1	1	1	1	1	1	1	5	88	88	88	88	88	88	88	88	88	88	0	0	88	88	1	0	2	0	0.833551	0	1
37	3	3	1	1	1	1	1	2	2	1	1	1	0	0	0	1	1	1	1	1	1	1	1	1	1	1	0	0	0	0	1	0	1	0	0	0	0	1	88	1	0	2	1	0.707438	1	1
33	5	9999	1	1	1	99	1	2	2	1	2	1	0	0	0	1	1	1	1	1	3	1	1	1	1	0	0	0	0	0	88	88	88	0	0	0	0	88	88	1	0	1		0.792624	1	1
17	1	0	1	1	1	1	1	2	2	1	3	1	0	0	1	1	1	1	1	1	1	1	1	1	5	2	0	2	1	0	2	0	0	0	0	0	0	88	1	88	1	1	0	0.668391	1	0	1	0	0
50	3	6	1	1	1	1	1	2	2	1	2	1	0	0	0	1	1	1	1	1	1	1	1	1	1	1	1	0	0	0	1	0	0	0	0	0	1	88	88	1	1	1	1	0.460436	1	1
23	1	9999	1	1	0	1	1	2	99	1	2	1	0	99	0	0	1	1	1	1	1	1	1	1	1	1	2	2	2	2	1	1	1	0	0	0	0	88	88	3	1	2	0	0.833551	1	1
42	6	9999	99	1	1	1	1	2	3	1	2	1	0	99	0	1	1	1	1	1	1	1	1	1	1	88	88	88	88	88	88	88	88	88	88	0	0	1	88	1	0	2	0	0.707438	0	1
15	1	8888	88	88	88	88	88			88		88	88	88	88	88	88									88	88	88	88	88	88	88	88	88	88	0	0	88	88	4	0	2	0	0.833551	0	1
40	3	3	1	1	1	1	1	2	2	1	2	1	0	0	0	1	1	1	1	1	1	1	1	1	1	1	2	2	2	2	1	0	1	0	0	0	0	88	88	1	1	2	0	0.707438	1	1
28	6	1	1	1	1	1	1	2	2	1	2	1	0	0	0	1	1	1	1	1	2	1	1	1	5	1	0	0	0	0	2	1	1	0	0	0	0	88	88	7	0	2	1	0.674398	1	1
16	1	8888	88	88	88	88	88			88		88	88	88	88	88	88									88	88	88	88	88	88	88	88	88	88	0	0	88	88	4	0	1	0	0.668391	0	1
16	1	0	1	1	1	1	1	2	2	1	2	1	0	0	0	0	1	1	1	1	2	1	1	1	5	5	0	0	2	0	2	1	0	0	0	0	0	88	88	1	1	1	0	0.668391	1	1
19	1	8888	88	88	88	88	88			88		88	88	88	88	88	88									1	0	0	0	0	2	0	0	0	0	0	0	88	88	1	0	2	0	0.833551	1	1
53	3	9999	1	1	1	1	1	2	1	0		88	88	88	88	88	88	1	1	1	1	1	1	1	1	88	88	88	88	88	88	88	88	88	88	0	0	88	88	1	0	1	1	0.460436	0	1
20	3	2	1	1	0	1	1	2	2	1	2	1	0	0	0	1	1	1	1	1	1	1	1	1	1	1	2	2	2	2	1	0	1	0	0	0	0	1	0	88	1	2	0	0.833551	1	0	1	0	0
17	1	0	0	99	99	99	1	2	2	0		88	88	88	88	88	88	1	1	1	1	1	1	1	1	1	0	0	0	0	2	0	0	0	0	0	0	88	88	1	0	1		0.668391	1	1
31	2	3	0	1	1	1	1	2	2	0		88	88	88	88	88	88	2	1	1	2	2	1	1	1	1	2	2	2	2	1	0	1	0	0	0	0	1	88	4	1	2		0.674398	1	1
50	2	6	1	1	1	1	1	2	2	1	2	1	0	1	0	0	1	1	1	1	1	1	1	1	1	1	2	2	2	2	1	0	1	0	0	0	0	1	88	1	1	1		0.460436	1	1
59	3	9999	1	1	1	99	1	99	2	0		88	88	88	88	88	88	1	1	1	1	1	1	1	1	1	0	0	0	0	1	0	1	0	0	0	1	88	1	88	0	1	0	0.460436	1	0	0	0	0
49	1	9999	1	1	1	1	1	2	2	1	2	1	0	0	0	1	1	1	1	1	3	1	1	1	1	1	0	0	0	0	1	0	0	0	0	0	0	88	88	1	0	2	0	0.603047	1	1
18	1	0	1	1	1	1	1	2	2	1	2	1	0	0	0	1	1	1	1	1	1	1	1	1	5	88	88	88	88	88	88	88	88	88	88	0	0	88	1	88	0	2	1	0.833551	0	0	0	0	0
24	3	0	1	1	99	1	1	2	1	1	99	1	0	0	0	1	1	1	1	1	1	1	1	1	1	1	2	2	2	2	1	0	0	0	0	0	0	88	88	4	1	1		0.668391	1	1
24	3	0	1	1	1	1	1	2	2	1	2	1	0	0	0	1	1	1	1	1	1	1	1	1	5	1	0	0	0	0	1	0	0	0	0	0	0	88	88	1	0	2		0.833551	1	1
19	1	0	1	1	99	1	1	2	3	0		88	88	88	88	88	88	1	1	1	1	1	1	1	1	4	0	17	0	0	2	1	0	0	0	0	0	88	1	88	1	1	0	0.668391	1	0	1	0	0
22	1	9999	99	1	1	99	1	2	2	0		88	88	88	88	88	88	1	1	3	1	1	3	1	1	0	0	1	0	0	2	0	0	0	0	0	0	88	88	1	0	2	0	0.833551	1	1
17	1	8888	88	88	88	88	88			88		88	88	88	88	88	88									0	1	0	0	0	2	0	0	0	0	0	0	88	1	88	0	2	0	0.833551	1	0
46	6	9999	1	1	1	1	1	2	3	1	2	1	0	1	1	1	1	1	1	1	1	1	1	1	1	88	88	88	88	88	88	88	88	88	88	0	0	1	88	1	0	2	1	0.603047	0	1
51	5	9999	99	99	99	99	1	99	99	1	99	1	0	99	0	1	1	1	1	1	1	1	1	1	1	88	88	88	88	88	88	88	88	88	88	0	0	88	88	1	0	2	1	0.603047	0	1
18	1	0	1	0	99	0	1	1	99	0		88	88	88	88	88	88	1	1	1	1	1	1	1	1	1	0	0	0	0	1	1	1	0	0	0	0	88	88	4	0	1	0	0.668391	1	1
44	3	0	1	1	99	1	1	2	1	1	2	1	0	0	0	1	1	1	1	1	1	1	1	1	1	1	2	2	2	2	1	0	1	0	0	0	0	1	88	1	1	2	1	0.707438	1	1
16	1	8888	88	88	88	88	88			88		88	88	88	88	88	88									88	88	88	88	88	88	88	88	88	88	0	0		1	88	0	2	0	0.833551	0	0	1	0	0
18		0	99	1	1	1	1	99	99	0		88	88	88	88	88	88	1	1	1	1	1	1	1	1	88	88	88	88	88	88	88	88	88	88	0	0	88	1	88	0	2	0	0.833551	0	0	1	0	0
39	3	9999	1	1	1	1	1	2	2	1	2	1	0	0	0	1	1	1	1	1	1	1	1	1	1	1	0	0	0	0	1	1	1	0	0	0	0	88	88	1	0	1	1	0.648842	1	1
35	3	1	1	1	1	1	1	2	2	1	2	1	0	0	99	1	1	1	1	1	3	1	1	1	1	1	0	0	0	0	1	1	1	0	0	0	0	1	88	1	0	2	1	0.707438	1	1
28	1	8888	88	88	88	88	88			88		88	88	88	88	88	88									88	88	88	88	88	88	88	88	88	88	1	1	88	88	4	0	1	0	0.792624	0	1
51	3	9999	1	1	1	1	1	2	2	1	2	1	0	0	0	1	1	1	1	1	1	1	1	1	1	88	88	88	88	88	88	88	88	88	88	0	0	88	88	6	0	2	1	0.603047	0	1
59	3	9999	1	1	1	1	1	2	2	1	2	1	0	0	0	1	1	1	1	1	1	1	1	1	1	88	88	88	88	88	88	88	88	88	88	0	0	88	88	1	0	1	1	0.460436	0	1
50	3	2	1	1	1	1	0	2	2	1	2	1	0	1	0	1	1	1	1	1	1	1	1	1	1	2	2	2	2	2				0	0	0	0	88	88	1	1	2	1	0.603047	1	1
16	1	8888	88	88	88	88	88			88		88	88	88	88	88	88									88	88	88	88	88	88	88	88	88	88	0	0	88	0	88	0	1		0.668391	0	0	0	0	0
52	3	0	1	1	1	1	1	2	2	1	2	1	0	0	0	0	1	1	1	1	2	1	1	1	5	1	0	0	0	0	1	0	0	0	0	0	0	1	1	88	0	2	0	0.603047	1	0	1	0	0
53	3	0	1	1	1	1	1	2	3	1	3	1	0	0	0	0	1	1	1	1	2	1	1	1	5	2	0	0	0	0	2	0	1	0	0	0	0	0	1	88	1	1	0	0.460436	1	0	1	0	0
31	3	0	1	1	1	1	1	2	2	1	3	1	0	0	0	1	1	1	1	1	2	1	1	1	5	1	0	0	0	0	1	0	0	0	0	0	0	88	88	4	0	2	1	0.674398	1	1
52	2	1	1	1	1	1	1	2	3	1	2	1	0	0	0	0	1	1	1	1	2	1	1	1	5	1	0	0	0	0	1	0	1	0	0	0	0	88	1	88	0	2	0	0.603047	1	0	1	0	0
24	3	2	1	1	1	1	1	2	2	1	2	1	1	0	0	0	1	1	1	1	2	1	1	1	5	2	0	0	0	0	2	0	0	0	0	0	0	88	88	1	1	2	0	0.833551	1	1
30	3	0	1	1	1	1	1	2	2	1	2	1	0	0	0	0	1	1	1	1	2	1	1	1	5	1	0	0	0	0	2	0	0	0	0	0	0	88	1	88	0	2	0	0.674398	1	0	1	0	0
57	3	0	1	1	1	1	1	2	2	1	1	1	0	0	0	1	1	1	1	1	1	1	1	1	5	1	0	0	0	0	1	0	1	0	0	0	0	88	88	1	0	2	0	0.603047	1	1
36	3	0	1	1	1	1	1	2	2	1	1	1	0	0	0	0	1	1	1	1	2	1	1	1	5	1	0	0	0	0	1	1	1	0	0	0	0	1	88	4	0	2	1	0.707438	1	1
16	1	0	1	1	1	1	1	2	2	1	2	1	0	0	0	0	1	4	1	1	1	1	1	1	5	88	88	88	88	88	88	88	88	88	88	0	0	88	1	88	0	1	0	0.668391	0	0	0	0	0
23	3	0	99	1	1	1	0	2	2	0		88	88	88	88	88	88	1	1	1	1	1	1	1	1	1	0	0	0	0	1	0	0	0	0	0	0	88	1	88	0	2	1	0.833551	1	0	0	0	0
59	6	2	1	1	1	1	1	2	2	1	2	1	0	0	0	0	1	1	1	1	2	1	1	1	5	0	0	0	0	0	88	88	88	0	0	0	0	0	88	1	0	2		0.603047	1	1
19	3	0	1	1	99	99	99	99	99	0		88	88	88	88	88	88	5	1	1	1	1	1	1	1	1	0	0	0	0	1	1	0	0	0	0	0	88	88	1	0	2	0	0.833551	1	1
27	1	0	1	1	1	1	1	2	2	1	2	1	0	0	0	1	1	1	1	1	1	1	1	1	5	4	0	0	0	0	2	0	0	0	1	0	0	88	1	88	1	1	0	0.792624	1	0	1	0	0
25	3	0	1	1	1	1	1	2	2	1	2	1	0	0	1	1	1	1	1	1	2	1	1	1	5	2	0	0	0	0	1	0	0	0	0	0	0	0	1	88	1	2	1	0.674398	1	0	0	0	0
34	5	30	1	1	1	1	1	2	2	1	2	1	0	0	0	1	1	1	1	1	1	1	1	1	1	1	0	0	0	0	1	0	1	0	0	0	0	1	88	1	0	2	0	0.674398	1	1
26	3	0	1	1	1	1	1	2	2	1	2	1	0	0	0	0	1	1	1	1	2	1	1	1	5	1	0	0	0	0	1	0	0	0	0	0	0	1	88	4	0	2	1	0.674398	1	1
30	3	0	1	1	1	1	1	2	2	1	2	1	0	0	0	1	1	1	1	1	1	1	1	1	5	1	2	2	2	2	1	0	0	0	0	0	0	0	88	4	1	1	1	0.792624	1	1
32	3	0	1	1	1	1	1	2	2	1	2	1	0	1	0	1	1	1	1	1	1	1	1	1	5	1	0	0	0	0	1	0	0	0	0	0	0	88	1	88	0	2	0	0.674398	1	0	0	0	0
57	3	0	1	1	1	1	1	2	2	1	2	1	0	0	0	0	1	1	1	1	1	1	1	1	5	1	2	2	2	2	2	0	0	0	0	0	0	88	0	88	1	2		0.603047	1	0	1	0	0
34	3	0	1	1	1	1	1	2	2	1	3	1	0	0	0	1	1	1	1	1	1	1	1	1	5	1	0	0	0	0	1	0	0	0	0	0	0	88	1	88	0	1	0	0.792624	1	0	1	0	0
33	3	0	1	1	1	1	1	2	3	1	3	1	0	0	0	0	1	1	1	1	2	1	1	1	5	1	0	0	0	0	1	0	0	0	0	0	0	0	88	4	0	2	0	0.674398	1	1
37	3	0	1	1	1	1	1	2	3	1	3	1	0	0	0	0	1	1	1	1	2	1	1	1	5	1	0	0	0	0	1	0	1	0	0	0	0	88	88	1	0	2	0	0.707438	1	1
35	3	0	1	1	1	1	1	2	2	1	2	1	0	0	0	0	1	1	1	1	2	1	1	1	5	1	0	0	0	0	1	1	1	0	0	0	0	88	88	1	0	2	0	0.707438	1	1
54	3	0	1	1	1	1	1	2	2	1	2	1	0	0	0	0	1	1	1	1	2	1	1	1	5	1	0	0	0	0	1	1	1	0	0	0	0	88	88	1	0	2	1	0.603047	1	1
17	1	0	1	1	1	1	1	2	3	1	3	1	0	0	0	1	1	1	1	1	1	1	1	1	5	2	0	0	0	0	2	0	0	0	0	0	0	88	88	4	1	1	0	0.668391	1	1
39	3	0	1	1	1	1	1	2	2	1	2	1	0	0	0	0	1	5	1	1	2	1	1	1	5	1	0	0	0	0	1	0	0	1	0	0	0	88	88	1	0	2	0	0.707438	1	1
20	1	0	1	1	1	1	1	2	2	1	2	1	0	0	0	0	1	1	1	1	2	1	1	1	5	3	2	0	0	0	1	0	0	0	1	0	0	88	88	4	1	1	0	0.668391	1	1
17	1	0	1	1	1	1	1	2	2	1	2	1	0	0	0	0	1	1	1	1	2	1	1	1	5	1	0	0	0	0	2	1	1	0	0	0	0	88	1	88	0	1	0	0.668391	1	0	1	0	0
42	3	3	1	1	1	1	1	3	3	1	3	1	0	0	0	1	1	1	1	1	1	1	1	1	5	3	0	0	0	0	1	0	0	0	0	0	0	88	1	88	1	1	0	0.648842	1	0	1	0	0
32	3	0	1	1	1	1	1	2	2	1	2	1	0	0	0	0	1	1	1	1	2	1	1	1	5	1	0	0	0	0	1	0	1	0	0	0	0	1	88	1	0	2	0	0.674398	1	1
41	3	0	1	1	1	1	1	2	2	1	2	1	0	0	0	0	1	1	1	1	2	1	1	1	5	1	0	0	0	0	2	0	0	1	0	0	0	1	1	88	0	2	1	0.707438	1	0	1	0	0
27	4	5	1	1	1	1	1	2	3	1	3	1	0	0	0	0	1	1	1	1	1	1	1	1	5	1	0	0	0	0	1	0	0	1	1	0	0	88	88	1	0	2	1	0.674398	1	1
24	1	8888	88	88	88	88	88			88		88	88	88	88	88	88									2	1	2	2	2	2	0	1	0	0	1	0	88	88	1	1	1	0	0.668391	1	1
35	6	9999	1	1	1	1	1	2	2	1	3	1	0	0	0	1	1	1	1	1	1	1	1	1	1	88	88	88	88	88	88	88	88	88	88	0	0	88	88	1	0	2	1	0.707438	0	1
29	3	0	1	1	1	1	1	2	2	1	2	1	0	0	0	1	1	1	1	1	1	1	1	1	5	1	0	0	0	0	1	0	1	0	0	0	0	88	88	1	0	2		0.674398	1	1
43	3	0	0	1	1	1	1	99	2	0		88	88	88	88	88	88	1	5	3	5	1	1	1	1	1	0	0	0	0	1	0	0	0	1	0	0	1	1	88	0	2	0	0.707438	1	0	0	0	0
18	1	0	1	1	1	1	1	2	2	1	2	1	0	0	0	1	1	1	1	1	1	1	1	1	5	1	0	0	0	0	1	0	1	1	0	0	0	88	88	1	0	2	0	0.833551	1	1
23	3	0	1	1	1	1	1	2	2	1	2	1	0	0	0	0	1	1	1	1	1	1	1	1	5	1	0	0	2	0	1	0	1	0	0	0	0	88	88	6	1	1	0	0.668391	1	1
17	1	0	1	1	1	1	1	2	2	1	2	1	0	0	0	1	1	1	1	1	2	1	1	1	5	2	3	0	3	0	2	0	1	0	0	0	0	88	1	88	1	1	0	0.668391	1	0	1	0	0
46	1	0	1	1	1	1	1	2	2	1	2	1	0	0	1	1	1	1	1	1	1	1	1	1	5	1	0	0	0	0	1	0	0	0	0	0	0	88	1	88	0	2	0	0.603047	1	0	1	0	0
51	3	0	1	1	1	1	1	2	2	1	3	1	0	0	0	0	1	1	1	1	1	1	1	1	5	1	0	0	0	0	1	0	1	0	0	0	0	0	88	7	0	1		0.460436	1	1
16	1	0	1	1	1	1	1	2	2	1	2	1	0	0	0	1	1	1	1	1	1	5	1	1	5	88	88	88	88	88	88	88	88	88	88	0	0	88	88	2	0	2	0	0.833551	0	1
27	3	0	1	1	1	1	1	2	2	1	2	1	0	0	0	1	1	1	1	1	2	1	1	1	5	1	0	0	0	0	1	0	1	0	0	0	0	88	88	4	0	1	1	0.792624	1	1
39	3	0	1	1	1	1	1	2	2	1	2	1	0	0	0	0	1	1	1	1	1	1	1	1	5	1	0	0	0	0	1	0	0	0	0	0	0	88	1	88	0	2		0.707438	1	0	1	0	0
23	3	0	1	1	1	1	1	2	2	1	2	1	0	0	0	1	1	1	1	1	2	1	1	1	5	0	0	0	0	0	88	88	88	0	0	0	0	88	88	1	0	2	0	0.833551	1	1
16	1	0	1	1	1	1	1	2	3	1	2	1	0	0	1	0	1	1	1	1	2	1	1	1	1	1	1	0	0	0	2	1	1	0	0	0	0	88	88	4	1	1	0	0.668391	1	1
50	3	0	1	1	1	1	1	2	3	1	2	1	0	0	0	1	1	1	1	1	4	1	1	1	5	1	2	2	2	2	1		0	0	0	0	0	88	88	4	1	2	0	0.603047	1	1
16	1	0	1	1	1	1	1	3	2	1	2	1	0	0	0	1	1	1	1	1	2	1	1	1	5	1	0	0	0	0	2	0	0	0	0	0	0	88	88	1	0	1	0	0.668391	1	1
44	3	0	1	1	1	1	1	2	2	1	2	1	0	0	0	0	1	1	1	1	2	1	1	1	5	1	0	0	0	0	1	0	1	0	0	0	0	88	88	4	0	2	1	0.707438	1	1
16	1	0	1	1	1	1	1	2	2	1	2	1	0	0	1	1	1	1	1	1	1	1	1	1	5	1	0	0	0	0	2	1	0	0	0	0	0	88	88	4	0	1	0	0.668391	1	1
19	1	0	1	1	1	1	1	2	3	1	2	1	0	0	0	1	1	1	1	1	2	1	1	1	5	2	0	0	0	0	2	1	0	0	0	0	0	88	88	1	1	1	0	0.668391	1	1
43	3	0	1	1	1	1	1	2	2	1	2	1	0	0	0	0	1	1	1	1	1	1	1	1	5	1	0	0	0	0	1	0	0	0	0	0	0	88	88	1	0	2	0	0.707438	1	1
24	1	0	1	1	1	1	1	2	3	1	3	1	0	0	1	0	1	5	1	1	4	1	1	1	5	1	0	0	1	0	2	0	1	0	0	0	0	88	0	88	1	1	0	0.668391	1	0	0	1	0
23	3	0	1	1	1	1	1	2	2	1	3	1	0	0	0	0	1	1	1	1	1	1	1	1	5	1	0	0	0	0	1	0	0	0	0	0	0	88	88	5	0	1	0	0.668391	1	1
26	1	0	1	1	1	1	1	2	3	1	3	1	0	0	0	1	1	1	1	1	1	1	1	1	5	2	0	0	0	0	1	0	0	0	0	0	0	88	0	88	1	2	0	0.674398	1	0	0	0	0
46	3	0	1	1	1	1	1	2	2	1	3	1	0	0	0	0	1	1	1	1	2	1	1	1	5	1	0	0	0	0	1	0	0	0	1	0	0	88	88	1	0	2	0	0.603047	1	1
37	3	0	1	1	1	1	1	2	2	1	2	1	0	0	0	1	1	1	1	1	1	1	1	1	5	1	0	0	0	0	1	0	1	0	0	0	0	1	88	1	0	2	0	0.707438	1	1
15	1	0	1	1	1	1	0	2	2	1	2	1	0	0	0	1	1	1	1	1	1	1	1	1	5	88	88	88	88	88	88	88	88	88	88	0	0	88	1	88	0	2	0	0.833551	0	0	1	0	0
51	3	9999	1	1	1	1	1	2	3	1	3	1	0	0	0	1	1	1	1	1	1	3	4	1	1	2	1	0	0	0	1	0	1	1	0	0	0	88	88	1	1	2	0	0.603047	1	1
17	1	0	1	1	1	1	1	2	2	1	2	1	0	0	0	0	1	1	1	1	2	1	1	1	5	5	0	0	0	0	2	0	0	0	0	0	0	88	88	1	1	1		0.668391	1	1
17	1	8888	88	88	88	88	88			88		88	88	88	88	88	88									88	88	88	88	88	88	88	88	88	88	0	0	88	0	88	0	2		0.833551	0	0
53	5	8888	88	88	88	88	88			88		88	88	88	88	88	88									88	88	88	88	88	88	88	88	88	88	0	0	88	88	5	0	2	1	0.603047	0	1
18	3	0	1	1	1	1	1	2	2	1	3	1	0	0	0	0	1	1	1	1	2	1	1	1	5	1	0	0	0	0	1	0	1	0	0	0	0	1	88	1	0	2	0	0.833551	1	1
19	3	1	1	1	1	1	1	2	3	1	2	1	0	0	0	0	1	1	1	1	2	1	1	1	5	1	0	0	0	0	1	0	1	0	0	0	0	88	88	1	0	2	0	0.833551	1	1
38	6	0	1	1	1	1	1	2	3	1	3	1	0	0	0	1	1	1	1	1	1	1	1	1	5	1	0	0	0	0	2	0	0	0	0	0	0	1	88	1	0	2	1	0.707438	1	1
43	3	0	1	1	1	1	1	2	3	1	1	0	0	0	0	1	1	1	1	1	1	1	1	1	5	1	0	0	0	0	2	1	1	0	0	0	0	1	88	1	0	2	1	0.707438	1	1
23	3	4	1	1	1	1	1	2	3	1	3	1	0	0	0	1	1	1	1	1	2	1	1	1	5	1	0	0	0	0	1	0	1	0	0	0	0	0	88	1	0	2	1	0.833551	1	1
36	3	2	1	1	1	1	1	2	2	1	2	1	0	0	0	1	1	1	1	1	1	1	1	4	5	1	0	0	0	0	1	0	1	0	0	0	0	0	88	1	0	1		0.648842	1	1
16	1	0	1	1	1	1	1	3	3	1	2	1	1	0	0	1	1	1	1	1	2	1	1	1	5	2	0	0	0	0	1	0	0	0	0	0	0	88	88	1	1	1	0	0.668391	1	1
36	6	0	1	1	1	1	1	2	2	1	2	1	0	0	0	1	1	1	1	1	1	1	1	1	5	0	0	0	0	0	88	88	88	0	0	0	0	1	88	1	0	2	0	0.707438	1	1
51	6	0	1	1	1	1	1	2	2	1	2	1	0	0	0	0	1	1	1	1	2	1	1	1	5	0	0	0	0	0	88	88	88	0	0	0	0	88	88	1	0	2	0	0.603047	1	1
25	3	0	1	1	1	1	1	3	2	1	2	1	0	0	0	1	1	1	1	1	1	1	1	1	5	1	0	0	0	0	1	0	1	0	0	0	0	1	88	7	0	2	1	0.674398	1	1
49	3	0	1	1	1	1	1	2	2	1	2	1	0	0	0	1	1	1	1	1	1	1	1	1	5	1	0	0	0	0	1	0	1	0	0	0	0	88	0	88	0	1		0.460436	1	0	1	0	0
43	3	0	1	1	1	1	1	2	3	1	2	1	0	0	0	0	1	1	1	1	2	1	1	1	5	1	0	0	0	0	1	0	1	0	0	0	0	1	88	1	0	2	0	0.707438	1	1
15	1	8888	88	88	88	88	88			88		88	88	88	88	88	88									3	0	0	0	0	2	0	0	0	0	0	0	88	88	1	1	1	0	0.668391	1	1
22	3	0	1	1	1	1	1	2	2	1	2	1	0	0	0	1	1	1	1	1	2	1	1	1	5	1	0	0	0	0	1	0	0	0	0	0	0	88	88	4	0	2	0	0.833551	1	1
40	3	0	1	1	1	1	1	2	2	0		88	88	88	88	88	88	5	1	1	1	1	1	1	1	1	0	0	0	0	1	1	0	0	0	0	0	88	88	1	0	1	1	0.648842	1	1
31	3	0	1	1	1	1	0	2	3	1	3	1	0	0	0	1	1	1	1	1	1	1	1	1	1	1	0	0	0	0	1	1	0	0	0	0	0	1	88	4	0	2	1	0.674398	1	1
23	5	8888	88	88	88	88	88			88		88	88	88	88	88	88									1	0	0	0	0	2	0	0	0	0	0	0	88	88	1	0	2	1	0.833551	1	1
43	3	0	1	1	0	1	1	2	1	0		88	88	88	88	88	88	1	1	1	1	1	1	1	1	1	0	0	0	0	1	0	1	1	1	0	0	1	1	88	0	2	0	0.707438	1	0	0	0	0
18	1	8888	88	88	88	88	88			88		88	88	88	88	88	88									88	88	88	88	88	88	88	88	88	88	0	0	88	88	1	0	1	0	0.668391	0	1
16	1	8888	88	88	88	88	88			88		88	88	88	88	88	88									88	88	88	88	88	88	88	88	88	88	0	0	88	88	1	0	1	0	1.43598	0	1
19	1	8888	88	88	88	88	88			88		88	88	88	88	88	88									1	0	0	0	0	2	1	0	0	0	0	0	88	88	1	0	1	0	0.668391	1	1
54	2	9999	1	1	1	1	1	3	2	1	2	1	0	0	1	1	1	1	1	1	1	1	1	1	1	1	0	0	0	0	1	0	1	0	0	0	0	88	88	1	0	1	1	0.460436	1	1
36	3	0	1	1	1	1	1	2	2	1	2	1	0	0	1	0	1	1	1	1	2	1	1	1	5	1	0	0	0	0	1	0	1	0	0	0	0	1	88	1	0	2	1	0.707438	1	1
18	1	0	1	1	1	1	1	2	2	1	2	1	0	0	0	1	1	1	1	1	1	1	1	1	5	88	88	88	88	88	88	88	88	88	88	0	0	88	88	1	0	1	0	0.668391	0	1
48	3	0	1	1	1	1	1	2	2	1	2	1	0	0	1	0	1	1	1	1	2	1	1	1	5	1	0	0	0	0	1	0	1	0	0	0	0	1	88	1	0	2	0	0.603047	1	1
21	3	0	1	1	1	1	1	2	2	1	2	1	0	0	0	0	1	1	1	1	2	1	1	1	5	1	0	0	0	0	1	0	0	1	0	0	0	88	88	1	0	2	0	0.833551	1	1
56	3	2	1	1	1	1	1	3	3	1	3	1	0	0	0	1	1	1	1	1	1	1	1	1	5	2	0	0	0	0	1	0	0	0	0	0	0	88	88	1	1	1	0	0.460436	1	1
15	1	0	1	1	1	1	1	2	2	1	2	1	0	0	0	1	1	1	1	1	2	1	1	1	5	88	88	88	88	88	88	88	88	88	88	0	0	88	88	1	0	1	0	0.668391	0	1
35	3	0	1	1	1	1	1	1	1	1	2	1	0	0	0	1	1	1	1	1	2	1	1	1	5	1	0	0	0	0	1	0	0	0	0	0	0	88	88	1	0	2	0	0.707438	1	1
49	3	5	1	99	99	1	1	2	2	1	2	1	0	0	0	1	1	1	1	1	1	1	1	1	1	1	0	0	0	0	1	1	1	0	0	0	0	1	88	5	0	2	1	0.603047	1	1
58	3	9999	1	1	0	1	1	3	3	1	2	1	99	1	0	0	0	1	1	1	1	1	1	1	1	1	0	0	0	0	1	0	1	0	0	0	0	0	88	2	0	1	1	0.460436	1	1
30	5	5	1	1	1	1	1	2	2	1	2	1	0	0	0	1	1	1	1	1	1	1	1	1	1	1	0	0	0	0	2	1	1	0	0	0	0	88	88	4	0	2	1	0.674398	1	1
17	1	0	1	1	1	1	1	2	2	1	3	1	0	0	0	1	1	1	1	1	1	1	1	1	5	88	88	88	88	88	88	88	88	88	88	0	0	88	88	1	0	1	0	0.668391	0	1
18	1	2	1	1	99	99	1	2	99	1	2	1	0	1	1	1	1	3	1	1	1	1	1	1	1	88	88	88	88	88	88	88	88	88	88	0	0	88	88	4	0	2	1	0.833551	0	1
17	1	1	1	1	99	1	1	99	3	0		88	88	88	88	88	88	1	1	1	1	1	1	1	1	3	2	2	2	2	1	0	0	0	0	0	0	88	88	4	1	1	0	0.668391	1	1
15	1	0	1	99	1	1	1	2	3	0		88	88	88	88	88	88	3	1	1	1	1	1	1	1	88	88	88	88	88	88	88	88	88	88	0	0	88	88	1	0	1	0	0.668391	0	1
42	3	0	1	1	1	1	1	2	2	1	3	1	0	0	0	1	1	1	1	1	2	1	1	1	5	1	0	0	0	0	1	0	0	0	0	0	0	88	88	1	0	2	0	0.707438	1	1
36	3	9999	1	1	1	1	1	2	2	1	2	1	0	0	0	1	1	1	1	1	1	1	1	1	1	2	0	0	0	0	1	0	1	0	0	0	1	1	88	1	1	1	1	0.648842	1	1
40	3	1	1	1	1	1	1	2	2	1	2	1	0	0	0	1	1	1	1	1	1	1	1	1	1	1	2	2	2	2	2	0	0	0	0	0	0	0	0	88	1	2	0	0.707438	1	0	0	0	0
20	1	8888	88	88	88	88	88			88		88	88	88	88	88	88									2	0	0	0	0	2	0	0	0	0	0	0	88	0	88	1	2	0	0.833551	1	0
15	1	9	1	1	1	1	0	2	2	0		88	88	88	88	88	88	1	1	1	1	1	1	1	1	88	88	88	88	88	88	88	88	88	88	0	0	88	88	1	0	1	0	0.668391	0	1
17	1																									1	0	0	0	0	2	0	0	0	0	0	0		88	1	0	1	0	0.668391	1	1
39	3	9999	1	1	1	99	1	2	3	1	2	1	0	0	0	1	99	1	1	1	1	1	1	1	1	1	0	0	0	0	1	0	0	0	0	1	1	1	88	1	0	2	1	0.707438	1	1
21	3	0	1	1	1	1	1	2	2	1	2	1	0	1	0	0	1	1	1	1	1	1	1	1	5	13	0	0	0	0	1	0	1	0	0	0	0	88	88	4	1	1	0	0.668391	1	1
19	3	9999	1	1	1	1	1	2	2	1	2	1	0	0	0	1	1	1	1	1	3	1	1	1	1	1	0	0	0	0	1	0	0	0	0	0	0	88	88	1	0	2	0	0.833551	1	1
37	3	8888	88	88	88	88	88			88		88	88	88	88	88	88									1	0	0	0	0	1	0	0	0	0	0	0	88	88	1	0	2	0	0.707438	1	1
47	3	9999	1	99	99	99	99	99	99	1	2	1	0	0	99	1	1	1	1	1	1	1	1	1	1	1	0	0	0	0	1	0	1	0	0	0	0	88	88	1	0	1	1	0.460436	1	1
22	5	8888	88	88	88	88	88			88		88	88	88	88	88	88									1	0	0	0	0	1	0	0	0	0	0	0	88	88	2	0	2	0	0.833551	1	1
16	1	8888	88	88	88	88	88			88		88	88	88	88	88	88									88	88	88	88	88	88	88	88	88	88	0	0	88	88	1	0	1	0	0.668391	0	1
44	3	9999	1	99	99	99	1	2	2	1	2	1	0	99	99	1	1	1	1	1	3	1	1	1	1	2	0	0	0	0	1	0	1	0	0	0	0	88	88	1	1	1	0	0.648842	1	1
41	3	0	1	1	1	1	1	2	2	1	2	1	0	0	0	1	1	1	1	1	1	1	1	1	5	1	0	0	0	0	1	0	0	0	0	0	0	88	88	1	0	1	0	0.648842	1	1
53	3	0	99	99	99	1	1	99	99	0		88	88	88	88	88	88	3	1	1	1	1	1	1	1	1	0	0	0	0	1	0	0	0	0	0	0	88	88	4	0	2	0	0.603047	1	1
31	1	8888	88	88	88	88	88			88		88	88	88	88	88	88									0	0	0	0	0	88	88	88	0	0	0	0	88	88	1	0	2	0	0.674398	1	1
16	1	0	1	1	1	1	1	2	3	1	3	1	0	0	0	0	1	1	1	1	2	1	1	1	5	88	88	88	88	88	88	88	88	88	88	0	0	88	1	88	0	2	0	0.833551	0	0	1	0	0
26	1	2	1	1	1	1	1	2	2	1	2	1	0	0	0	1	1	1	1	1	1	1	1	1	1	1	0	0	0	0	2	1	0	0	0	0	0	88	88	1	0	1	0	0.792624	1	1
32	3	3	1	1	1	1	1	2	1	1	3	1	0	0	0	1	1	1	1	1	2	1	1	1	5	0	0	0	0	0	88	88	88	0	0	0	0	88	88	1	0	2	1	0.674398	1	1
33	5	1	1	1	1	1	1	2	2	1	2	1	0	99	99	1	1	1	1	1	1	1	1	1	1	1	0	0	0	0	1	0	1	0	0	0	0	88	88	1	0	2	1	0.674398	1	1
19	1	8888	88	88	88	88	88			88		88	88	88	88	88	88									1	0	0	0	0	2	1	0	0	0	0	0	88	1	88	0	2	1	0.833551	1	0
56	3	1	1	1	1	1	1	2	2	1	2	1	0	0	0	1	1	1	1	1	1	1	1	1	1	1	0	0	0	0	1	0	0	0	0	0	0	88	88	2	0	2	0	0.603047	1	1
16	1	8888	88	88	88	88	88			88		88	88	88	88	88	88									88	88	88	88	88	88	88	88	88	88	0	0	88	1	88	0	1	0	0.668391	0	0
57	2	10	1	1	0	1	1	2	3	1	2	1	0	0	0	1	1	1	1	1	1	1	1	1	1	1	0	0	0	0	1	1	1	0	0	0	0	1	88	1	0	2	1	0.603047	1	1
15	1	9999	1	1	99	1	1	2	2	1	2	1	1	0	0	0	1	1	5	1	1	1	1	1	1	1	0	0	0	0	1	0	99	0	0	0	0	88	88	1	0	1	0	0.668391	1	1
52	2	30	1	1	1	1	1	2	2	1	2	1	0	0	0	1	1	2	1	1	1	1	1	2	1	1	0	0	0	0	1	0	1	0	0	0	0		88	1	0	2	0	0.603047	1	1
27	3	8888	88	88	88	88	88			88		88	88	88	88	88	88									2	0	1	0	0	2	1	0	0	0	0	0	88	88	1	1	1	0	0.792624	1	1
22	1	3	0	1	1	1	1	2	2	1	2	1	0	0	0	1	1	2	2	1	2	1	1	2	1	2	0	0	0	0	2	1	0	0	0	0	0	88	1	88	1	1	0	0.668391	1	0	0	0	0
38	3	4	1	1	1	1	1	2	2	1	3	1	0	0	99	1	1	1	1	1	2	3	2	1	4	1	0	0	0	0	1	0	0	0	0	0	0		88	5	0	2	1	0.707438	1	1
44	3	9999	1	1	1	1	1	2	2	1	2	1	0	0	1	1	1	1	1	1	1	2	2	1	1	1	0	0	0	0	1	0	1	0	0	0	0	1	88	1	0	1	1	0.648842	1	1
18	1	1	1	1	99	1	1	3	1	1	2	1	0	0	0	1	1	1	2	1	1	3	5	1	1	1	0	0	0	0	2	1	1	0	0	0	0	88	88	5	0	1	0	0.668391	1	1
42	3	4	1	1	0	1	0	2	1	0		88	88	88	88	88	88	1	2	4	5	3	1	4	2	1	0	0	0	0	1	0	1	0	0	0	0	88	1	88	0	1	0	0.648842	1	0	1	0	0
18	1	0	1	1	1	1	1	99	99	0		88	88	88	88	88	88	1	1	3	1	1	1	1	1	2	2	1	2	2	2	1	1	0	0	0	0	88	88	1	1	2		0.833551	1	1
31	1	4	99	1	99	1	1	2	2	1	99	1	0	0	99	1	1	1	1	1	1	1	1	1	1	3	0	0	0	0	1	0	1	0	1	0	0	88	88	7	1	1		0.792624	1	1
26	3	0	1	1	1	1	1	2	2	1	2	1	0	0	0	1	1	1	1	1	1	1	1	1	5	1	0	0	0	0	1	0	1	1	0	0	0	88	88	7	0	2	1	0.674398	1	1
20	1	0	1	1	1	1	1	2	2	1	3	1	0	1	0	1	1	1	1	1	2	1	1	1	5	5	4	0	0	0	2	0	1	0	0	0	0	88	1	88	1	1	0	0.668391	1	0	1	0	1
45	6	0	1	1	1	1	0	2	2	0		88	88	88	88	88	88	1	1	1	1	1	1	1	1	0	0	0	0	0	88	88	88	0	0	0	0	88	0	88	0	2	0	0.603047	1	0	1	0	0
21	3	0	1	1	1	1	1	2	99	0		88	88	88	88	88	88	1	1	1	1	1	1	1	1	1	0	0	0	0	1	0	1	0	0	0	0	1	1	88	0	2	0	0.833551	1	0	0	0	0
16	1	0	1	1	1	1	1	2	1	1	3	1	0	1	1	0	1	1	5	5	1	1	5	1	1	88	88	88	88	88	88	88	88	88	88	0	0	88	1	88	0	1	0	0.668391	0	0	1	0	0
39	3	0	1	1	1	1	0	2	2	1	1	1	0	0	1	1	1	1	1	1	1	1	1	1	1	1	0	0	0	0	1	1	0	0	0	0	0	0	88	1	0	2	1	0.707438	1	1
26	1	1	1	1	1	1	0	2	1	1	1	1	0	0	0	1	1	1	1	1	1	1	1	1	1	1	0	0	0	0	1	1	0	0	0	0	0	88	88	1	0	2	0	0.674398	1	1
19	3	0	1	1	1	1	1	2	2	1	2	1	0	0	0	1	1	1	1	1	1	1	1	1	5	1	0	0	0	0	1	0	0	0	0	0	0	88	88	7	0	2	1	0.833551	1	1
34	3	1	1	1	1	1	1	2	2	1	3	1	0	0	1	0	1	5	1	1	2	1	1	1	5	1	0	0	0	0	2	0	0	0	0	0	0	88	88	2	0	2	0	0.674398	1	1
18	5	0	1	1	0	1	1	2	2	0		88	88	88	88	88	88	1	1	1	1	1	1	1	1	1	0	0	0	0	1	0	0	1	1	0	0	88	1	88	0	2	0	0.833551	1	0	0	0	0
20	3	0	1	1	1	1	1	2	99	1	2	1	0	1	0	1	1	1	1	1	1	1	1	1	1	1	0	0	0	0	1	0	1	0	0	0	0	88	88	1	0	2	0	0.833551	1	1
37	3			1	1	1	1	2	2	1	3	1	0	0	0	1	1	1	1	1	1	1	1	1	5	1	0	0	0	0	1	0	1	0	0	0	0	88	88	2	0	2	0	0.707438	1	1
16	1	0	1	1	1	1	1	2	2	1	3	1	0	0	0	0	1	1	1	1	1	1	1	1	5	1	0	0	0	0	1	0	0	0	0	0	0	88	1	88	0	2	0	0.833551	1	0	1	0	0
19	3	0	1	1	1	1	1	2	2	1	3	1	0	0	0	1	1	1	1	1	2	1	1	1	5	1	0	0	0	0	1	1	0	0	0	0	0	88	1	88	0	2	0	0.833551	1	0	1	0	0
16	3	0	1	1	1	1	1	2	2	1	2	1	0	0	0	1	1	1	1	1	1	1	1	1	5	1	0	0	0	0	1	0	1	0	0	0	0	88	88	1	0	2	0	0.833551	1	1
16	1	8888	88	88	88	88	88			88		88	88	88	88	88	88									88	88	88	88	88	88	88	88	88	88	0	0	88	88	1	0	1	0	0.668391	0	1
23	3	0	1	1	1	1	1	2	2	1	2	1	0	0	0	1	1	1	1	1	1	1	1	1	5	4	2	0	0	0	1	0	0	0	0	0	0	88	1	88	1	1	0	0.668391	1	0	1	0	0
44	1	0	1	1	1	1	1	2	2	1	2	1	0	0	0	1	1	1	1	1	1	1	1	1	5	1	0	0	0	0	1	0	1	0	0	0	0	88	88	3	0	2	1	0.707438	1	1
19	1	0	1	1	99	1	99	99	99	1	99	1	1	1	0	1	1	1	1	1	1	1	1	1	1	1	0	0	0	0	1	0	0	0	0	0	0	88	88	2	0	2	0	0.833551	1	1
16	1	8888	88	88	88	88	88			88		88	88	88	88	88	88									1	0	0	0	0	2	0	0	0	0	0	0	88	88	1	0	1	0	0.668391	1	1
41	3	9999	1	1	1	1	0	2	2	0		88	88	88	88	88	88	1	1	1	1	1	1	1	1	1	0	0	0	0	1	0	1	0	0	0	0	88	88	1	0	1	0	0.648842	1	1
33	3	0	1	1	1	1	1	2	3	1	2	1	0	0	0	0	1	1	1	1	1	1	1	1	5	1	0	0	0	0	1	0	1	0	0	0	0	88	88	1	0	2	0	0.674398	1	1
29	3	9999	1	99	99	99	1	99	2	1	2	1	0	0	0	1	1	1	1	1	1	1	1	1	1	1	0	0	0	0	1	0	1	0	0	0	0	88	88	2	0	1	1	0.792624	1	1
29	3	0	1	1	1	1	1	2	2		1	1	0	0	0	1	1	1	1	1	1	1	1	1	5	1	0	0	0	0	1	0	1	0	0	0	0	88	88	2	0	2	0	0.674398	1	1
34	3	0	1	1	1	1	1	2	3	1	2	1	0	0	0	1	1	1	1	1	2	1	1	1	5	1	0	0	0	0	1	0	1	0	0	0	0	88	88	1	0	2	0	0.674398	1	1
16	1	0	1	1	1	1	1	2	3	1	2	1	0	0	0	0	1	1	1	1	2	1	1	1	5	6	0	0	0	0	2	0	0	0	0	0	0	88	88	1	1	1	0	0.668391	1	1
51	3	8888	88	88	88	88	88			88		88	88	88	88	88	88									1	0	0	0	0	2	0	0	0	0	0	1	88	88	2	0	1	0	0.460436	1	1
17	1	8888	88	88	88	88	88			88		88	88	88	88	88	88									88	88	88	88	88	88	88	88	88	88	0	0	88	1	88	0	2	0	0.833551	0	0	0	0	0
46	2	4	1	1	1	1	1	2	2	1	2	1	0	1	0	1	1	1	1	1	1	1	1	1	1	1	0	0	0	0	1	0	1	0	0	0	0	1	88	5	0	2	0	0.603047	1	1
18	1	8888	88	88	88	88	88			88		88	88	88	88	88	88									1	0	0	0	0	2	0	1	0	0	0	0	88	88	1	0	2	0	0.833551	1	1
56	3	7	1	1	1	1	1	2	2	1	2	1	0	0	0	0	1	1	1	1	2	1	1	1	5	0	0	0	0	0	88	88	88	0	0	0	0	0	1	88	0	2	0	0.603047	1	0	1	0	0
18	1	1	1	1	1	1	1	2	3	1	2	1	0	0	0	0	1	1	1	1	2	1	1	1	5	2	0	0	0	0	2	0	1	0	0	0	0	88	88	1	1	1	0	0.668391	1	1
35	1	0	1	1	1	1	1	2	2	1	2	1	1	0	0	0	1	1	1	1	1	1	1	1	5	1	0	0	0	0	1	0	0	0	0	0	0	88	1	88	0	1	0	0.648842	1	0	0	0	0
51	5	5	1	99	1	1	1	2	99	0		88	88	88	88	88	88	1	1	1	1	1	1	1	1	1	0	0	0	0	1	0	1	0	0	0	0	88	88	1	0	2	0	0.603047	1	1
30	1	8888	88	88	88	88	88			88		88	88	88	88	88	88									1	0	0	0	0	3	0	1	0	0	0	0	88	88	1	0	1	0	0.792624	1	1
17	1	8888	88	88	88	88	88			88		88	88	88	88	88	88									88	88	88	88	88	88	88	88	88	88	0	0	88	88	1	0	1	0	0.668391	0	1
19	1	0	1	1	1	1	1	2	1	1	2	1	0	0	0	0	1	1	1	1	1	1	1	1	5	1	0	0	0	0	2	1	1	0	0	0	0	88	88	1	0	1	0	0.668391	1	1
22	3	3	0	1	1	1	1	2	2	1	1	1	0	0	1	1	1	1	1	1	1	1	4	1	5	1	0	0	0	0	1	0	0	0	0	0	0	88	88	1	0	2	1	0.833551	1	1
32	3	9999	1	1	1	1	1	2	1	1	2	1	0	0	0	0	1	1	1	1	1	1	1	1	5	2	0	0	0	0	1	1	1	0	0	0	0	88	88	1	1	1	1	0.792624	1	1
50	3	9999	1	1	99	1	1	2	1	1	1	1	0	0	0	1	1	1	1	1	1	1	1	1	5	1	2	2	2	2	1	0	0	0	0	0	0	1	88	2	1	2	0	0.603047	1	1
26	3	10	1	1	1	1	1	2	1	1	1	1	0	0	0	1	1	1	1	1	1	1	1	1	5	2	0	0	0	0	2	0	1	0	0	0	0	1	88	1	1	1	1	0.792624	1	1
30	1	9999	99	99	99	1	1	99	99	1	2	1	99	0	0	1	99	1	1	1	1	1	1	1	5	99	99	99	99	99				0	0	0	1	1	88	2	1	1		0.792624	1	1
21	3	8888	88	88	88	88	88			88		88	88	88	88	88	88									1	0	0	0	0	1	0	0	0	0	0	0	88	88	1	0	2	0	0.833551	1	1
16	1	9999	99	99	99	1	1	2	3	1	2	1	0	1	1	0	1	1	1	1	1	1	1	1	5	88	88	88	88	88	88	88	88	88	88	0	0	88	88	2	0	1	0	0.668391	0	1
33	3	9999	1	1	1	1	1	2	2	1	2	1	0	0	0	1	1	1	1	1	1	1	1	1	5	1	0	0	0	0	1	1	1	0	0	0	0	88	88	1	0	2	1	0.674398	1	1
26	3	5	1	1	1	1	1	2	2	1	99	1	0	1	1	1	1	1	1	1	1	1	1	1	1	1	0	0	0	0	1	0	1	0	0	0	0	1	88	1	0	2	0	0.674398	1	1
36	5	9999	0	99	1	0	0	2	2		2							1	1	1	3	1	2	1	1	1	0	0	0	0	2	0	0	0	0	0	1	88	0	88	0	1		0.648842	1	0	0	0	0
57	3	5	0	0	1	1	1	2	2	1	2	1	0	0	0	0	0	1	1	1	1	1	1	1	1	1	0	0	0	0	1	0	1	0	0	0	0	88	88	1	0	1		0.460436	1	1
46	3	2	1	1	1	1	1	2	2	1	2	1	0	1	0	0	1	1	1	1	1	1	1	1	1	1	0	0	0	0	1	0	1	0	0	0	0	1	88	2	0	2	0	0.603047	1	1
21	3	9999	0	99	1	1	0	2	2	0		88	88	88	88	88	88	1	1	1	1	1	1	1	1	1	0	0	0	0	1	0	1	1	1	0	0	88	1	88	0	2	1	0.833551	1	0	0	0	0
23	1	6	0	1	1	1	1	1	2	1	1	1	0	0	0	1	1	1	1	1	1	1	4	1	1	1	1	0	0	0	2	1	0	0	0	0	0	88	88	1	1	1	0	0.668391	1	1
20	1	9999	0	99	99	99	0	2	2	0		88	88	88	88	88	88	1	1	1	1	1	1	1	1	2	0	0	0	0	2	1	0	0	0	0	0	88	88	1	1	1	0	0.668391	1	1
51	2	10	1	1	0	1	1	2	2	1	2	1	0	0	0	1	1	1	1	1	1	1	1	1	5	1	0	0	0	0	1	0	1	0	0	0	0	0	1	88	0	2	0	0.603047	1	0	0	0	0
17	1	1	1	1	1	1	1	2	2	0		88	88	88	88	88	88	3	1	1	1	1	1	1	1	1	1	0	0	0	2	1	0	0	0	0	0	88	88	1	1	1	0	0.668391	1	1
16	1	1	0	1	1	1	0	2	2	0		88	88	88	88	88	88	3	1	1	1	1	1	1	1	3	1	0	0	0	2	1	0	0	0	0	0	1	88	1	1	1	0	0.668391	1	1
18	1	1	1	99	99	1	1	99	2	0		88	88	88	88	88	88	1	1	1	1	1	5	1	5	1	0	0	0	0	2	0	1	0	0	0	0	1	88	1	0	2	0	0.833551	1	1
37	5	9999	1	1	1	1	1	2	2	1	2	1	0	0	1	1	1	1	1	1	1	1	1	1	5	1	0	0	0	0	2	0	1	0	0	0	0	1	88	2	0	2	0	0.707438	1	1
32	3	2	0	99	99	99	1	2	2	0		88	88	88	88	88	88	1	1	1	1	1	1	1	1	1	0	0	0	0	1	0	0	0	0	0	0	88	88	1	0	2	0	0.674398	1	1
21	3	9999	1	0	0	1	1	2	3	1	3	1	0	0	1	1	1	1	1	1	1	1	1	1	5	1	0	0	0	0	1	0	1	0	0	0	0	88	88	88	0	2		0.833551	1	1
39	6	15	1	1	1	1	1	2	99	1	3	1	0	1	1	1	1	1	1	1	1	1	1	1	5	3	0	0	0	0	2	0	0	0	0	0	0	1	88	3	1	2	1	0.707438	1	1
56	3	3	1	1	1	1	1	2	3	1	2	1	0	0	1	1	1	1	1	1	1	1	1	1	5	3	0	0	0	0	1	0	0	0	0	0	0	0	1	88	1	1	0	0.460436	1	0	0	0	0
34	3	10	1	1	1	1	1	2	99	1	2	1	0	0	0	1	1	1	1	1	1	2	1	1	1	1	2	2	2	0	1	0	1	0	0	0	0	1	88	1	1	2	0	0.674398	1	1
16	1	9999	1	1	1	0	1	2	3	1	3	1	0	0	1	1	1	1	5	1	1	1	3	1	1	4	2	0	0	0	2	1	1	0	0	0	0	88	1	88	1	1	0	0.668391	1	0	1	0	0
53	6	9999	1	1	1	1	1	99	1	1	99	1	1	0	1	1	1	1	1	1	1	1	1	1	5	1	0	0	0	0	1	0	0	0	0	0	0	88	88	1	0	2		0.603047	1	1
17	1	5	1	1	0	0	1	2	3	1	2	1	0	0	0	1	0	1	1	1	1	1	1	1	1	88	88	88	88	88	88	88	88	88	88	0	0	88	1	88	0	2	0	0.833551	0	0	0	0	0
23	3	9999	1	99	99	99	0	2	2	1	2	1	0	0	0	1	1	1	1	1	1	1	1	1	1	1	0	0	0	0	1	0	0	0	0	0	0	88	88	4	0	2	1	0.833551	1	1
58	3	5	1	1	1	1	0	2	2	0		88	88	88	88	88	88	5	1	1	5	1	1	1	1	1	0	0	0	0	1	0	1	0	0	0	0	88	88	2	0	2	0	0.603047	1	1
48	3	2	1	99	0	99	99	2	2	1	2	1	99	0	0	1	1	5	1	1	1	1	1	1	1	1	0	0	0	0	1	0	1	0	0	0	0	88	88	2	0	2	0	0.603047	1	1
17	1	1	1	1	0	1	0	3	2	0		88	88	88	88	88	88	1	1	1	1	1	1	1	1	1	1	0	0	0	2	1	1	0	0	0	0	88	88	2	1	1	0	0.668391	1	1
47	3	9999	0	1	1	1	0	2	2	0		88	88	88	88	88	88	1	1	1	1	1	3	1	1	1	0	0	0	0	1	0	0	0	0	1	0	88	0	88	0	1		0.460436	1	0	0	0	0
18	2	3	1	99	99	99	0	2	3	0		88	88	88	88	88	88	5	4	2	1	3	1	1	1	3	0	0	0	0	1	1	0	0	0	0	0	88	88	1	1	1	0	0.668391	1	1
16	1	9999	99	1	0	0	1	1	3	0		88	88	88	88	88	88	5	5	4	3	3	2	1	5	88	88	88	88	88	88	88	88	88	88	0	0	88	0	88	0	2		0.833551	0	0	0	0	0
55	3	9999	1	99	99	99	1	2	2	1	1	1	0	1	1	1	1	1	1	1	1	1	1	1	1	1	0	0	0	0	1	0	1	0	0	0	0	88	1	88	0	1		0.460436	1	0	0	0	0
16	1	8888	88	88	88	88	88			88		88	88	88	88	88	88									1	0	0	0	0	2	0	1	0	0	0	0	88	88	1	0	1	0	0.668391	1	1
33	2	9999	1	1	1	1	1	2	2	0		88	88	88	88	88	88	1	1	1	1	1	1	1	1	1	0	0	0	0	1	0	1	0	0	0	0	88	88	2	0	2	1	0.674398	1	1
39	2	9999	1	99	99	99	1	2	2	1	1	1	0	1	1	1	0	1	1	1	1	1	1	1	1	1	0	0	0	0	1	0	1	0	0	0	0	88	88	1	0	1	1	0.648842	1	1
59	6	5	0	1	1	1	1	2	2	1	1	1	0	0	0	0	0	1	1	1	1	1	1	1	1	0	0	0	0	0	88	88	88	0	0	0	0	88	88	3	0	2	1	0.603047	1	1
18	1	9999	1	1	0	0	99	3	3	1	99	1	0	0	0	1	1	1	1	1	1	1	1	1	1	1	1	0	0	0	2	1	1	0	0	0	0		88	1	1	2	0	0.833551	1	1
59	2	9999	1	1	1	1	1	2	2	1	1	1	0	0	0	1	1	1	1	1	1	1	1	1	1	1	0	0	0	0	1	0	1	0	0	0	0	88	88	1	0	1		0.460436	1	1
35	3	9999	1	1	99	99	1	3	3	1	3	1	0	0	99	1	1	1	1	1	1	1	1	1	5	1	0	0	0	0	1	0	0	0	0	0	0	88	1	88	0	1	0	0.648842	1	0	0	0	0
31	3	9999	1	1	1	1	0	1	1	1	2	1	0	0	0	1	0	1	1	1	1	1	1	1	1	1	0	0	0	0	1	0	0	0	0	0	0	88	88	1	0	1	1	0.792624	1	1
15	1	9999	1	99	99	99	1	2	2	0		88	88	88	88	88	88	1	1	1	1	1	1	1	1	88	88	88	88	88	88	88	88	88	88	0	0	88	1	88	0	1	0	0.668391	0	0	0	0	0
19	1	15	1	1	0	0	1	2	3	0		88	88	88	88	88	88	1	1	1		2	2	1	1	1	0	0	0	0	1	0	1	0	0	0	0	88	88	1	0	1		0.668391	1	1
38	3	2	1	1	1	1	1	2	2	1	2	1	0	1	0	1	1	1	1	1	1	1	1	1	1	1	0	0	0	0	1	0	1	0	0	0	0	88	1	88	0	2	0	0.707438	1	0	0	0	0
46	3	8	1	1	1	1	1	99	99	1	2	1	99	0	1	1	1	1	1	1	1	1	1	1	5	1	0	0	0	0	1	0	0	0	0	0	0	0	1	88	0	1	0	0.460436	1	0	0	0	0
17	1	9999	1	1	1	1	0	2	3	0		88	88	88	88	88	88	1	1	1	1	1	1	1	5	88	88	88	88	88	88	88	88	88	88	0	0	0	88	1	0	1	0	0.668391	0	1
18	1	9999	1	1	1	1	1	2	3	1	1	1	0	0	0	1	0	1	1	1	1	1	1	1	1	88	88	88	88	88	88	88	88	88	88	0	0	88	88	1	0	1		0.668391	0	1
45	3	3	1	1	1	1	1	2	2	0		88	88	88	88	88	88	5	1	1	2	1	1	1	5	1	0	0	0	0	2	0	0	0	0	0	0	1	1	88	0	2	0	0.603047	1	0	0	0	0
27	3	1	1	1	1	1	1	2	2	1	2	1	0	0	0	0	0	1	1	1	1	1	1	1	1	1	0	0	0	0	1	1	1	0	0	0	0	88	88	4	0	2		0.674398	1	1
28	3	1	1	1	1	1	1	2	2	1	2	1	0	0	0	0	0	1	1	1	1	1	1	1	1	1	0	0	0	0	1	1	1	0	0	1	0	88	88	1	0	1	1	0.792624	1	1
38	3	3	1	1	1	1	1	2	2	1	2	1	0	1	0	0	1	1	1	1	1	1	1	1	1	1	0	0	0	0	1	0	0	0	0	0	0	88	88	3	0	2	1	0.707438	1	1
53	3	1	1	1	1	1	1	2	2	1	2	1	0	0	1	0	0	1	1	1	1	1	1	1	1	1	0	0	0	0	2	0	0	0	0	0	0	88	88	1	0	2		0.603047	1	1
31	2	8888	88	88	88	88	88			88		88	88	88	88	88	88									1	0	0	0	0	1	0	0	0	0	0	0	88	88	88	0	2	0	0.674398	1	1
23	1	9999	1	1	1	1	1	2	2	1	2	1	0	0	0	1	1	1	1	1	1	1	1	1	5	1	1	0	0	0	2	1	1	0	0	0	0	88	88	1	1	1	0	0.668391	1	1
38	3	9999	1	1	1	1	1	2	2	1	2	1	0	0	1	1	1	1	1	1	1	1	1	1	5	1	0	0	0	0	1	0	1	0	0	0	0	88	88	1	0	2	1	0.707438	1	1
39	3	9999	99	99	99	99	1	99	99	1	99	1	99	1	0	1	1	1	1	1	1	1	1	1	5	10	0	0	0	0	1	0	1	0	0	0	0	0	88	1	1	1	1	0.648842	1	1
32	3	3	1	1	0	1	1	2	99	1	3	1	0	0	0	1	1	1	1	1	1	1	1	1	1	1	0	0	0	0	1	0	1	0	0	0	1	88	88	2	0	1	0	0.792624	1	1
30	3	2	1	0	0	0	1	3	2	1	2	1	0	0	0	1	1	1	1	1	1	1	1	1	5	1	0	0	0	0	1	0	0	0	0	0	0	1	1	88	0	2	1	0.674398	1	0	0	0	0
52	3	4	1	1	1	1	1	2	99	1	2	1	0	99	0	1	1	5	1	1	1	1	1	1	5	2	0	0	0	0	1	0	0	0	0	0	0	1	1	88	1	2		0.603047	1	0	0	0	0
25	3	9999	1	1	1	1	0	1	1	1	2	1	0	0	0	1	1	5	3	1	5	5	1	1	5	1	0	0	0	0	1	0	0	0	0	0	0	88	1	88	0	2	0	0.674398	1	0	0	0	0
21	3	9999	99	1	99	99	1	2	99	1	2	1	0	0	0	1	1	1	1	1	1	1	1	1	5	2	0	0	0	0	2	0	0	0	0	0	0	88	1	88	1	1	0	0.668391	1	0	0	0	0
20	3	9999	1	1	0	1	1	2	3	1	2	1	0	0	0	1	1	1	1	1	1	1	1	1	5	1	0	0	0	0	1	0	1	0	0	0	0	88	88	5	0	2	0	0.833551	1	1
29	1	9999	1	1	99	99	1	99	2	0		88	88	88	88	88	88	1	1	1	1	1	1	1	5	1	0	0	0	0	2	0	0	0	0	0	1	88	88	4	0	1	0	0.792624	1	1
53	6	9999	1	1	1	1	0	2	99	1	2	1	0	0	0	1	1	1	1	1	1	1	1	1	5	3	0	0	0	0	2	0	0	0	0	0	0	88	88	1	1	2	1	0.603047	1	1
54	3	9999	1	99	99	99	99	99	99	1	3	1	0	0	1	1	1	1	1	1	1	1	1	1	5	1	0	0	0	0	1	0	0	0	0	0	0	88	88	2	0	2		0.603047	1	1
15	1	9999	1	1	0	1	1	2	2	0		88	88	88	88	88	88	5	1	1	5	1	1	1	5	4	0	0	0	0	2	0	0	0	0	0	0	88	88	1	1	1	0	0.668391	1	1
38	3	9999	1	1	99	1	1	99	99	1	3	1	0	0	1	0	1	1	1	1	1	1	1	1	5	1	0	0	0	0	1	0	0	0	0	0	0	0	88	1	0	1	1	0.648842	1	1
26	1	8888	88	88	88	88	88			88		88	88	88	88	88	88									1	0	0	0	0	2	1	0	0	0	0	0	88	88	2	0	1	0	0.792624	1	1
16	1	1	1	1	1	1	0	2	3	1	3	1	1	0	0	1	1	1	1	1	1	1	1	1	5	3	1	0	0	0	2	0	0	0	0	0	0	1	88	2	1	1	0	0.668391	1	1
18	1	9999	1	1	99	1	1	99	99	1	2	1	0	0	0	1	1	1	1	1	3	1	1	1	5	1	0	0	0	0	2	1	0	0	0	0	0	88	88	1	0	1		0.668391	1	1
16	1	9999	1	1	99	1	1	2	2	1	2	1	0	0	1	1	1	1	1	1	1	1	1	1	5	88	88	88	88	88	88	88	88	88	88	0	0	88	88	1	0	1	0	0.668391	0	1
29	5	9999	1	1	99	99	1	2	3	1	2	1	0	1	1	1	1	1	1	1	1	1	1	1	5	2	0	0	0	0	1	0	0	0	0	0	0	88	88	2	1	2	0	0.674398	1	1
18	1	9999	1	1	99	99	1	3	2	1	2	1	0	0	0	1	1	1	5	1	1	4	1	1	5	2	0	0	0	0	2	0	0	0	0	0	0	88	1	88	1	1	0	0.668391	1	0	0	0	0
17	1	9999	1	99	99	99	99	3	3	0		88	88	88	88	88	88	1	1	1	1	1	1	1	1	88	88	88	88	88	88	88	88	88	88	0	0	88	1	88	0	1	0	0.668391	0	0	0	0	0
58	3	3	1	1	1	1	1	3	3	1	2	1	0	0	0	1	1	4	1	1	1	1	1	1	1	2	0	0	0	0	1	0	0	0	0	0	0	0	88	1	1	2	0	0.603047	1	1
47	3	3	1	1	1	1	1	2	2	1	2	1	0	0	0	0	1	3	1	1	1	1	4	1	1	1	0	0	0	0	1	1	1	0	0	0	0	88	88	1	0	1	1	0.460436	1	1
21	1	1	0	1	1	1	1	2	1	1	2	1	0	0	0	1	1	1	1	1	1	5	1	1	5	5	0	0	0	0	2	1	1	0	0	0	0	88	88	2	1	1	0	0.668391	1	1
18	1	9999	1	0	0	0	99	2	1	1	2	1	0	0	0	1	1	1	1	1	1	1	1	1	1	3	0	0	0	0	2	0	0	0	0	0	0	88	88	2	1	1	0	0.668391	1	1
59	6	9999	1	99	0	1	1	2	2	1	2	1	0	1	0	1	1	4	5	5	5	4	3	1	5	2	0	0	0	0	1	0	0	0	0	0	0	88	88	2	1	2	0	0.603047	1	1
20	3	9999	99	99	99	99	99	3	99	1	2	1	0	0	0	1	1	1	1	1	1	1	1	1	1	2	0	0	0	0	1		0	0	0	0	0	1	1	88	1	2	0	0.833551	1	0	0	0	0
32	3	9999	1	99	1	1	99	2	99	1	2	1	0	0	0	1	1	1	1	1	1	1	1	1	1	1	0	0	0	0	1	0	0	0	0	0	0	0	1	88	0	2	0	0.674398	1	0	0	0	0
57	3	2	99	1	1	99	1	2	2	1	2	1	0	0	0	0	1	1	1	1	1	1	1	1	1	1	0	0	0	0	1	0	1	0	0	0	0	88	88	1	0	1	0	0.460436	1	1
15	1	8888	88	88	88	88	88			88		88	88	88	88	88	88									88	88	88	88	88	88	88	88	88	88	0	0	88	1	88	0	1		0.668391	0	0	0	0	0
52	3	9999	0	1	1	1	1	2	2	1	2	1	0	0	0	1	1	1	1	1	1	1	1	1	1	1	0	0	0	0	1	0	1	0	0	0	0	88	88	2	0	1	0	0.460436	1	1
31	3	9999	1	1	1	1	1	3	99	1	99	1	0	0	0	1	1	1	1	1	1	1	1	1	1	1	0	0	0	0	1	0	0	0	0	0	0	1	88	2	0	2	0	0.674398	1	1
56	3	1	0	1	1	1	1	2	2	1	2	1	0	0	1	1	1	5	2	1	5	2	1	1	1	1	0	0	0	0	1	0	1	0	0	0	0	88	88	2	0	2	0	0.603047	1	1
48	3	9999	99	1	1	1	1	2	3	0		88	88	88	88	88	88	5	1	1	1	1	1	1	1	1	0	0	0	0	1	0	0	0	0	0	0	88	88	1	0	2	0	0.603047	1	1
21	3	9999	1	1	99	1	1	2	2	1	2	1	0	0	1	1	99	5	1	1	1	1	1	1	1	1	0	0	0	0	1	0	1	0	0	0	0	88	88	4	0	1	0	0.668391	1	1
57	3	9999	1	1	0	0	0	2	2	1	2	1	0	0	0	1	0	1	1	1	1	1	1	1	1	1	0	0	0	0	1	0	1	0	0	0	0	0	1	88	0	1	0	0.460436	1	0	1	0	0
15	3	9999	1	1	99	1	99	2	3	1	1	1	0	0	0	0	1	1	1	1	1	1	1	1	1	88	88	88	88	88	88	88	88	88	88	0	0	88	1	88	0	1	0	0.668391	0	0	0	0	0
25	3	9999	1	1	99	99	99	99	99	1	99	1	0	1	0	1	1	1	1	1	1	1	1	1	1	1	0	0	0	0	1	0	0	0	0	0	0	88	0	88	0	2		0.674398	1	0	0	0	0
16	3	9999	99	1	99	99	1	2	99	0		88	88	88	88	88	88	1	1	1	1	1	1	1	1	3	0	0	0	0	2	0	0	0	0	0	0	88	1	88	1	1	0	0.668391	1	0	0	0	0
34	3	2	0	1	0	1	1	2	1	1	1	1	0	1	0	1	1	1	1	1	1	1	1	1	5	1	0	0	0	0	1	0	1	0	0	0	0	88	88	1	0	1	0	0.792624	1	1
54	3	9999	1	1	1	1	1	2	2	1	2	1	0	0	0	1	1	1	1	1	1	1	1	1	5	1	0	0	0	0	1	0	99	0	0	0	0	88	1	88	0	2	0	0.603047	1	0	0	0	0
16	1	2	0	1	0	1	1	2	2	1	1	1	0	0	0	1	1	1	1	1	1	3	3	4	5	88	88	88	88	88	88	88	88	88	88	0	0	1	1	88	0	1	0	0.668391	0	0	0	0	0
16	1	8888	88	88	88	88	88			88		88	88	88	88	88	88									88	88	88	88	88	88	88	88	88	88	0	0	88	1	88	0	1		0.668391	0	0	0	0	0
59	6	15	1	1	1	1	1	2	2	1	2	1	0	0	0	1	1	5	1	1	4	1	1	1	1	0	0	0	0	0	88	88	88	0	0	0	0	0	88	4	0	2	1	0.603047	1	1
59	3	9999	1	1	1	1	1	2	3	1	2	1	1	0	0	1	1	1	1	1	1	1	1	1	1	3	0	0	0	0	1	0	0	0	0	0	0	88	88	1	1	1		0.460436	1	1
21	3	1	1	1	1	1	1	2	99	1	2	1	0	1	1	1	1	1	1	1	1	1	1	1	1	2	0	0	0	0	1	0	1	0	0	0	0	88	1	88	1	2	0	0.833551	1	0	0	0	0
44	3	9999	1	1	1	1	99	2	2	1	2	1	0	1	0	1	1	1	1	1	1	1	1	1	5	1	0	0	0	0	1	0	1	0	0	0	0	88	1	88	0	2	0	0.707438	1	0	0	0	0
56	3	4	0	1	1	1	1	2	2	0		88	88	88	88	88	88	5	5	1	5	1	1	1	1	1	0	0	0	0	1	0	0	0	0	0	0	88	88	2	0	2	0	0.603047	1	1
32	3	9999	1	1	0	1	1	2	2	1	2	1	0	0	1	1	1	1	1	1	1	1	1	1	1	1	0	0	0	0	1	0	1	0	0	0	0	1	88	2	0	2	1	0.674398	1	1
19	3	9999	1	1	99	1	1	2	99	1	3	1	0	0	0	1	1	1	1	1	1	1	1	1	1	1	0	0	0	0	1	0	1	0	0	0	0	1	88	2	0	2	0	0.833551	1	1
56	6	9999	1	1	99	1	1	2	2	1	2	1	0	1	1	1	1	1	1	1	1	1	1	1	1	0	0	0	0	0	88	88	88	0	0	0	0	88	88	2	0	2	0	0.603047	1	1
39	3	9999	1	1	1	1	1	2	3	0		88	88	88	88	88	88	1	1	1	1	5	1	1	1	1	0	0	0	0	1	0	0	0	0	0	0	0	1	88	0	2	0	0.707438	1	0	0	0	0
54	3	6	1	1	1	1	1	2	2	1	2	1	0	1	0	0	1	1	1	1	3	1	1	1	1	1	0	0	0	0	2	0	1	0	0	0	0	88	88	2	0	2	0	0.603047	1	1
39	3	9999	99	1	1	1	1	99	99	99								5	1	1	1	1	1	1	1	5	0	0	0	0	1	0	0	0	0	0	0	88	88	1	1	1		0.648842	1	1
17	1	9999	99	99	99	1	1	2	2	0		88	88	88	88	88	88	1	1	1	1	1	1	1	1	88	88	88	88	88	88	88	88	88	88	0	0	88	1	88	0	1	0	0.668391	0	0	0	0	0
38	3	9999	1	1	1	1	1	2	99	1	2	1	99	0	1	1	1	5	1	1	1	1	1	1	1	1	0	0	0	0	1	0	1	0	0	0	0	88	88	1	0	2	1	0.707438	1	1
42	3	9999	1	1	0	0	1	2	1	1	1	1	0	0	0	1	1	1	1	1	1	1	1	1	1	3	0	0	0	0	1	0	1	0	0	0	0	1	1	88	1	1	1	0.648842	1	0	0	0	0
33	3	9999	1	1	1	1	1	2	1	0		88	88	88	88	88	88	5	1	1	1	1	1	1	1	1	0	0	0	0	1	0	1	0	0	0	0	1	88	1	0	2	1	0.674398	1	1
17	1	9999	1	1	0	1	1	2	2	1	2	1	1	1	0	1	1	5	1	1	1	1	1	1	1	4	0	0	0	0	1	0	1	1	0	0	0	88	88	1	1	1	0	0.668391	1	1
34	3	9999	1	1	1	1	1	3	3	0		88	88	88	88	88	88	1	1	1	1	1	1	1	1	1	0	0	0	0	1	0	0	0	0	0	0	0	88	1	0	2	1	0.674398	1	1
37	3	9999	1	99	99	99	1	99	99	1	99	1	0	0	0	1	1	1	1	1	1	1	1	1	1	2	0	0	0	0	1	0	0	0	0	0	0	88	88	4	1	1	1	0.648842	1	1
31	3	3	1	0	0	1	1	3	3	1	1	1	0	0	0	1	1	1	1	1	1	1	1	1	1	1	0	0	0	0	1	0	1	0	0	0	0	88	88	1	0	2		0.674398	1	1
15	1	9999	1	99	1	1	1	2	1	0		88	88	88	88	88	88	5	1	1	5	1	1	1	1	3	1	0	0	0	2	0	0	0	0	0	0	88	88	5	1	1	0	0.668391	1	1
17	3	9999	99	1	99	1	1	2	99	0		88	88	88	88	88	88	1	1	1	1	1	1	1	1	1	0	0	0	0	1	0	0	0	0	0	0	88	88	2	0	2	0	0.833551	1	1
39	3	9999	99	99	99	99	1	99	99	1	2	1	0	0	1	1	99	1	1	1	1	1	1	1	1	1	0	0	0	0	1	0	0	0	0	0	0	88	1	88	0	2	0	0.707438	1	0	1	0	0
20	1	9999	1	1	1	1	0	2	2	0		88	88	88	88	88	88	1	1	1	1	1	1	1	1	3	2	0	0	0	2	0	0	0	0	0	0	88	1	88	1	2	0	0.833551	1	0	0	0	0
42	6	1	1	1	0	0	1	2	3	1	2	1	0	1	0	1	1	1	1	1	1	1	1	1	1	0	0	0	0	0	88	88	88	0	0	0	0	88	1	88	0	2	1	0.707438	1	0	1	0	0
18	1	9999	1	1	1	1	1	3	2	1	2	1	1	0	0	1	1	1	1	1	1	1	1	1	1	2	0	0	0	0	2	1	1	0	0	0	0	88	1	88	1	1	0	0.668391	1	0	0	0	0
39	3	9999	99	1	1	1	1	99	3	1	1	1	0	1	1	1	1	5	3	3	3	1	1	1	1	1	0	0	0	0	1	0	0	0	0	0	0	88	88	2	0	2	0	0.707438	1	1
36	3	9999	1	1	1	1	99	99	2	1	2	1	0	0	0	1	1	1	1	1	1	1	1	1	1	1	0	0	0	0	1	1	1	0	0	0	0	88	88	1	0	2	1	0.707438	1	1
38	3	3	1	1	1	1	1	2	3	1	2	1	0	1	0	1	1	1	1	1	1	1	1	1	1	4	0	0	0	0	2	0	0	1	0	0	0	88	88	2	1	1	0	0.648842	1	1
17	1	9999	1	1	1	0	1	2	3	1	3	1	99	0	0	1	1	1	1	1	1	1	1	1	1	2	0	0	99	0	2	0	1	0	0	0	0	88	88	4	1	1	0	0.668391	1	1
49	6	9999	1	0	99	1	99	99	99	1	2	1	0	0	0	1	0	1	1	1	1	1	1	1	1	0	0	0	0	0	88	88	88	0	0	0	0	88	1	88	0	2	0	0.603047	1	0	1	0	0
21	3	9999	1	1	99	1	99	99	2	1	2	1	0	0	0	99	1	1	1	1	1	1	1	1	1	1	0	0	0	0	1	1	0	0	0	0	0	88	1	88	0	2	0	0.833551	1	0	0	0	0
16	1	9999	1	1	0	1	1	2	2	1	3	1	99	0	0	1	1	1	1	1	1	1	1	1	1	1	0	0	0	0	2	1	1	0	0	0	0	88	88	4	0	2	0	0.833551	1	1
48	6	9999	1	1	1	1	1	99	2	1	2	1	1	0	0	1	1	1	1	1	1	1	1	1	1	0	0	0	0	0	88	88	88	0	0	0	0	1	1		0	2	0	0.603047	1		0	0	0
20	3	9999	0	99	0	0	1	99	99	0		88	88	88	88	88	88	1	1	1	1	1	1	1	1	1	0	0	0	0	1	0	0	0	0	0	0	88	1	88	0	2	1	0.833551	1	0	0	0	0
17	1	9999	0	1	1	1	1	2	2	1	2	1	0	1	0	1	1	1	1	1	1	1	1	1	1	3	1	0	0	0	2	1	0	0	0	0	0	88	88	4	1	1	0	0.668391	1	1
48	2	1	1	1	1	1	1	2	2	1	2	1	0	0	0	1	1	1	1	1	1	1	1	1	1	1	0	0	0	0	1	0	0	0	0	0	0	88	1	88	0	1	0	0.460436	1	0	1	0	0
31	3	4	1	1	1	1	1	2	3	1	2	1	1	0	0	1	1	1	1	1	1	1	1	1	1	1	0	0	0	0	1	0	1	0	0	0	0	88	88	2	0	2	1	0.674398	1	1
20	3	9999	1	99	1	1	1	99	99	0		88	88	88	88	88	88	3	1	1	1	1	1	1	1	2	0	1	0	0	1	1	1	0	0	0	0	88	88	1	1	2	0	0.833551	1	1
17	1	9999	1	1	1	1	0	2	2	1	2	1	0	1	0	1	1	1	1	1	1	1	1	1	1	1	0	0	0	0	1	1	0	0	0	0	0	1	1	88	0	2	0	0.833551	1	0	0	0	0
52	3	5	1	1	1	1	0	2	99	1	2	1	0	0	0	1	1	1	1	1	1	1	1	1	1	1	0	0	0	0	1	99	0	0	0	0	0	88	88	1	0	2	1	0.603047	1	1
20	1	9999	1	99	99	99	1	99	99	1	99	1	1	99	99	1	1	1	1	1	1	1	1	1	1	5	1	0	0	0	1	0	0	0	0	0	0	88	0	88	1	1	1	0.668391	1	0	0	0	0
34	4	2	1	1	1	1	1	2	2	1	3	1	0	0	0	1	1	1	1	1	1	1	1	1	1	1	0	0	0	0	2	1	1	0	0	0	0	0	88	4	0	2	1	0.674398	1	1
55	2	3	1	1	1	1	1	2	99	1	2	1	0	0	0	1	1	1	1	1	1	1	1	1	1	1	0	0	0	0	1	0	0	0	0	0	0	88	1	88	0	2	0	0.603047	1	0	0	0	0
22	3	3	1	1	1	1	1	2	3	1	3	1	0	0	0	0	0	1	1	1	1	1	1	1	1	1	0	0	1	0	1	0	1	0	0	0	0	88	88	3	1	1		0.668391	1	1
53	3	300	1	1	1	1	1	2	3	1	2	1	0	0	0	1	1	1	1	1	1	1	1	1	1	1	0	0	0	0	1	0	1	0	0	0	0	0	88	1	0	1	1	0.460436	1	1
18	1	9999	1	1	0	1	0	2	3	1	2	1	1	1	1	1	1	5	1	1	1	1	1	1	1	2	1	0	0	0	1	1	1	0	0	0	0	88	1	88	1	1	0	0.668391	1	0	0	0	0
25	3	7	1	1	1	1	1	2	2	1	2	1	0	0	0	1	1	1	1	1	1	1	1	1	1	1	0	0	0	0	1	0	1	0	0	0	0	88	88	1	0	2	1	0.674398	1	1
16	1	9999	1	1	1	1	1	2	3	1	2	1	1	1	1	1	1	1	1	1	1	1	1	1	1	88	88	88	88	88	88	88	88	88	88	0	0	88	1	88	0	1	0	0.668391	0	0	0	0	0
50	6	9999	1	1	1	1	1	99	2	1	3	1	0	0	1	1	1	1	1	1	1	1	1	1	1	0	0	0	0	0	88	88	88	0	0	0	0	88	88	1	0	1		0.460436	1	1
19	1	9999	1	99	99	99	1	99	99	1	99	1	0	0	0	1	1	1	1	1		1	1	1	1	3	0	0	0	0	2	0	0	0	0	0	0	0	0	88	1	2		0.833551	1	0	1	0	0
34	1	9999	1	0	1	1	0	3	2	1	2	1	0	1	0	1	1	1	1	1	1	1	1	4	4	1	2	1	1	99	2	1	1	0	0	0	0	0	1	88	1	2	0	0.674398	1	0	0	0	0
35	5	2	1	1	1	1	99	99	99	1	2	1	99	0	1	1	1	1	5	1	1	5	1	1	5	1	0	0	0	0	2	0	1	0	0	0	0	88	1	88	0	1	0	0.648842	1	0	0	0	0
28	3	1	1	1	99	99	1	3	3	1	3	1	0	99	1	1	1	1	1	1	1	1	1	1	1	1	2	2	2	2	2	0	1	0	0	0	0		1		1	2	0	0.674398	1		0	0	0
24	3	9999	0	99	1	1	1	99	2	1	2	1	1	99	0	1	1	1	1	1	1	1	1	1	1	1	2	2	2	2	1	1	1	0	0	0	0	1	1	88	1	2	0	0.833551	1	0	0	0	0
44	3	9999	99	1	1	1	99	99	99	0		88	88	88	88	88	88	1	1	1	1	1	1	1	1	1	2	2	2	2	1	0	0	1	1	0	0	1	1	88	1	2	1	0.707438	1	0	0	0	0
15	1	9999	99	99	99	1	1	99	99	0		88	88	88	88	88	88	5	1	1	5	1	1	1	1	88	88	88	88	88	88	88	88	88	88	0	0		1		0	2	0	0.833551	0
23	2	4	1	1	1	1	1	2	3	1	2	1	1	1	0	1	1	4	5	5	5	5	5	5	1	4	0	0	0	2	1	0	0	0	0	0	0	1	1	88	1	1	1	0.668391	1	0	1	0	0
43	1	10	1	1	1	1	0	2	2	1	2	1	0	1	0	1	1	4	5	5	4		1	1	1	1	2	2	2	2	2	99	99	0	0	0	0	88	1	88	1	2	1	0.707438	1	0	0	0	0
51	5	3	1	1	1	1	1	2	2	1	2	1	0	0	0	0	1	1	1	1	1		1	1	1	1	0	0	0	0	2	0	0	0	0	0	0	88	1	88	0	2	0	0.603047	1	0	0	1	0
24	1	0	1	99	99	99	1	2	99	1	2	1	0	0	0	0	1	1	1	1	1	1	1	1	1	2	0	0	0	0	2	0	0	0	0	0	0	88	1	88	1	1	0	0.668391	1	0	0	0	0
35	3	5	1	1	1	1	1	2	99	1	99	1	0	0	0	0	1	4	4	1	1	1	1	1	1	10	1	0	4	0	1	0	0	0	0	0	0	1	88	1	1	1		0.648842	1	1
18	3	0	1	1	1	1	1	99	99	1	99	1	0	0	0	0	0	1	1	1	1	1	1	1	1	1	0	0	0	0	1	0	0	0	0	0	0	88	88	1	0	2	0	0.833551	1	1
18	3	0	1	1	1	1	1	2	2	1	2	1	0	0	0	0	1	1	1	1	1	1	1	1	1	1	0	0	0	0	1	0	1	1	1	0	0	88	88	1	0	2	0	0.833551	1	1
40	3	0	1	1	1	1	1	99	99	1	99	1	0	0	0	0	1	1	1	1	1	1	1	1	1	1	0	0	0	0	1	0	0	0	0	0	0	88	88	7	0	2		0.707438	1	1
19	1	0	1	1	1	1	1	2	2	1	2	1	0	0	0	0	1	1	1	1	1	1	1	1	3	88	88	88	88	88	88	88	88	88	88	0	0	88	88	1	0	1	0	0.668391	0	1
19	3	1	1	1	1	1	1	2	3	1	1	1	0	0	0	1	1	1	1	1	1	1	1	1	1	1	0	0	1	0	1	1	0	0	0	0	0	88	88	1	1	2	0	0.833551	1	1
22	3	1	1	1	1	1	1	2	2	1	2	1	0	0	1	1	1	1	1	1	1	1	1	1	1	1	0	0	0	0	1	0	1	1	0	0	0	1	88	1	0	2	0	0.833551	1	1
36	5	1	1	1	1	1	1	2	2	1	2	1	0	0	0	0	1	1	1	1	1	1	1	1	1	1	0	0	0	0	2	0	0	0	0	0	0	88	88	1	0	2	1	0.707438	1	1
16	1	8888	88	88	88	88	88			88		88	88	88	88	88	88									88	88	88	88	88	88	88	88	88	88	0	0	88	0	88	0	2	0	0.833551	0	0	1	0	0
21	1	8	1	1	1	1	0	2	3	0		88	88	88	88	88	88	4	1	1	2	3	1	1	5	1	0	0	0	0	2	0	0	0	0	0	0		0		0	2	0	0.833551	1		0	1	0
18	1	0	0	0	0	0	0	99	99	0		88	88	88	88	88	88	4	5	5	5	1	2	4	3	1	0	0	0	0	1	0	0	0	0	0	0	88			0	2	0	0.833551	1
56	6	9999	1	1	1	1	1	2	2	1	2	1	0	0	1	1	1	1	1	1	1	1	1	1	1	0	0	0	0	0	88	88	88	0	0	0	0	0	88	1	0	2	1	0.603047	1	1
16	1	0	1	99	99	99	1	2	99	1	99	1	0	0	0	0	1	1	1	1	1	1	1	1	1	88	88	88	88	88	88	88	88	88	88	0	0	88	0		0	2	0	0.833551	0		0	0	0
28	5	0	1	1	1	1	1	2	2	1	2	1	0	0	0	0	1	1	1	1	1	1	1	1	1	1	0	0	0	0	2	1	1	0	0	0	0	88	88	1	0	2	0	0.674398	1	1
55	6	1	1	1	1	1	0	2	2	1	2	1	0	1	1	1	1	4	4	1	5	4	1	1	1	0	0	0	0	0	88	88	88	0	0	0	0	88	99	88	0	2	0	0.603047	1	0	0	0	0
40	3	0	1	1	1	1	1	2	2	1	2	1	0	0	0	1	1	5	1	1	1	1	1	1	1	1	0	0	0	0	1	0	1	0	0	0	1	88	88	1	0	1		0.648842	1	1
39	3	0	1	1	1	1	1	2	3	1	3	1	0	0	0	0	1	1	1	1	2	1	1	1	5	5	3	0	10	0	2	0		0	0	0	0	0	88	1	1	1	1	0.648842	1	1
32	2	1	1	1	1	1	1	2	1	1	1	1	0	0	0	0	1	1	1	1	2	1	1	1	5	1	0	0	0	0	1	0	0	0	0	0	0	0	0	88	0	2	0	0.674398	1	0	0	1	0
34	5	0	1	1	1	1	1	2	2	1	3	1	0	0	0	0	1	1	1	1	1	1	1	1	1	2	0	0	0	0	2	0	0	0	0	1	0	88	0	88	1	1	0	0.792624	1	0	0	1	0
21	5	1	1	1	1	1	1	2	2	1	3	1	0	0	0	0	1	1	1	1	1	1	1	1	1	1	0	0	0	0	2	0	0	0	0	0	0	88	88	1	0	2	0	0.833551	1	1
18	1	0	1	1	1	1	1	2	2	1	3	1	0	0	0	0	1	1	1	1	1	1	1	1	1	1	2	2	2	2	2	0	0	0	0	0	0	88	1	88	1	1	0	0.668391	1	0	1	0	0
50	5	9999	1	1	1	1	1	2	99	0		88	88	88	88	88	88	1	1	4	1	1	1	1	1	0	0	0	0	0	88	88	88	0	0	0	0	88	0	88	0	2	0	0.603047	1	0	0	0	0
33	3	8888	99	1	1	1	1	1	1	0		88	88	88	88	88	88	5	1	1	1	5	1	1	5	1	0	0	0	0	1	0	0	0	0	0	0	88	88	1	0	2	0	0.674398	1	1
18	1	9999	0	0	1	1	1	3	2	0		88	88	88	88	88	88	1	1	1	1	5	1	1	5	88	88	88	88	88	88	88	88	88	88	0	0	1	1	88	0	1	0	0.668391	0	0	0	0	0
16	1	0	1	99	99	99	0	2	3	1	99	1	0	0	0	0	99	1	1	1	1	1	1	1	1	88	88	88	88	88	88	88	88	88	88	0	0	88	0	88	0	1	0	0.668391	0	0	0	0	0
53	3	9999	0	99	99	99	99	3	99	1	99	99	0	99	99	1	1	1	1	1	1	1	1	1	1	1	0	1	0	0				1	0	0	0	1	88	1	1	2	0	0.603047	1	1
20	3	0	1	1	1	1	1	2	2	1	3	1	0	0	0	0	1	1	1	1	1	1	1	1	1	1	0	0	0	0	1	0	0	0	0	0	0	88	88	7	0	2	0	0.833551	1	1
45	3	2	1	1	1	1	1	2	2	1	99	1	0	0	0	0	1	1	1	1	3	4	1	1	1	1	0	0	0	0	1	0	1	0	0	0	0	1	88	1	0	2	1	0.603047	1	1
36	3	0	1	1	1	1	0	2	3	1	2	1	0	0	0	0	1	1	1	1	1	1	1	1	1	1	0	0	0	0	1	1	1	0	0	0	0	88	88	1	0	1	0	0.648842	1	1
30	2	9999	0	1	0	1	0	2	2	0		88	88	88	88	88	88	1	1	1	3	1	1	1	1	1	2	2	2	2	1	0	0	0	0	0	0	88	88	1	1	2	0	0.674398	1	1
34	3	0	1	1	1	1	1	2	3	0		88	88	88	88	88	88	4	1	1	2	1	1	3	5	1	0	0	0	0	1	0	0	0	0	0	0	88	88	1	0	2	1	0.674398	1	1
31	1	8888	88	88	88	88	88			88		88	88	88	88	88	88									1	1	2	2	2	1	0	0	0	0	0	0	1	1	88	1	1	0	0.792624	1	0	0	1	0
21	2	9999	1	1	0	1	0	2	1	0		88	88	88	88	88	88	2	5	1	1	1	1	1	2	2	2	1	2	2	2	0	0	0	0	0	0	88	88	1	1	1	0	0.668391	1	1
49	6	2	1	1	1	1	1	2	2	1	99	1	0	0	0	0	1	1	1	1	1	1	1	1	1	1	0	0	0	0	1	0	0	0	0	0	0	88	88	1	0	2	1	0.603047	1	1
24	2	9999	1	0	0	1	1	2	1	1	2	1	0	0	0	1	1	1	1	1	1	1	1	1	4	1	2	2	2	0	1	0	0	0	0	0	0	88	1	88	1	1	0	0.668391	1	0	0	0	0
36	6	0	1	1	1	1	1	2	2	1	2	1	0	0	0	1	1	5	1	1	1	1	1	1	5	0	0	0	0	0	88	88	88	0	0	0	0	88	1	88	0	2	0	0.707438	1	0	0	0	0
44	2	8888	88	88	88	88	88			88		88	88	88	88	88	88									1	2	2	2	2				0	0	0	0	88	1	88	1	2	0	0.707438	1	0	1	0	0
23	3	0	1	99	99	99	1	2	2	1	2	1	0	0	0	0	1	1	1	1	1	1	1	1	1	2	0	0	0	0	1	1	1	0	0	0	0	88	0	88	1	1	0	0.668391	1	0	0	1	0
20	3	0	1	1	1	1	0	2	1	1	3	1	0	0	0	1	1	4	1	1	2	2	2	2	1	1	0	0	0	0	1	1	1	0	0	0	0	88	88	1	0	2	0	0.833551	1	1
47	2	9999	0	0	0	0	1	99	2	0		88	88	88	88	88	88	4	5	3	1	2	3	2	5	2	0	0	0	0	1	0	0	0	0	0	0	88	88	1	1	1		0.460436	1	1
37	1	0	1	99	99	99	1	1	3	1	3	1	0	0	0	0	1	1	1	1	1	1	1	1	1	1	0	0	0	0	2	0	0	0	0	0	0	88	1	88	0	1	0	0.648842	1	0	0	0	0
56	6	0	0	1	1	1	1	99	99	1	3	1	0	1	0	1	1	1	1	1	1	1	1	1	1	2	2	2	2	2	2	99	99	1	0	0	0	88	88		1	2		0.603047	1	1
23	1	8888	88	88	88	88	88			88		88	88	88	88	88	88									5	0	0	0	0	2	0	1	0	0	0	0	88	1	88	1	1	0	0.668391	1	0	1	0	0
32	3	0	1	1	1	1	1	2	2	1	2	1	0	0	0	0	1	1	1	1	1	1	1	1	1	1	0	0	0	0	1	0	0	0	0	0	0	88	88	1	0	2	0	0.674398	1	1
27	2	0	0	1	0	1	1	2	3	0		88	88	88	88	88	88	1	1	1	1	1	1	1	1	1	0	0	0	0	1	1	1	0	0	0	0	88	88	1	0	2	0	0.674398	1	1
35	3	4	1	99	1	1	1	2	2	1	2	1	0	0	0	1	1	1	1	1	1	1	1	1	1	1	0	0	0	0	1	0	1	0	0	0	0	88	88	1	0	2		0.707438	1	1
19	3	2	1	1	1	1	1	2	1	1	2	1	0	0	0	0	1	1	1	2	1	3	1	1	5	1	0	0	0	0	1	1	1	0	0	0	0	88	88	1	0	2	0	0.833551	1	1
20	3	3	1	1	0	1	1	2	2	1	2	1	1	0	1	1	1	2	1	1	1	2	2	1	1	1	2	2	2	2	1	0	1	1	0	0	0	88	88	1	1	2	0	0.833551	1	1
28	5	1	1	1	0	0	1	2	2	1	1	1	1	0	1	1	1	1	3	1	2	2	1	1	1	2	0	0	0	0				0	0	0	0	1	1	88	1	2	0	0.674398	1	0	0	1	0
29	2	1	1	99	99	1	0	2	99	0		88	88	88	88	88	88	1	1	1	2	1	3	1	1	4	0	1	1	0	1	0	0	0	0	0	0	1	1	1	1	2	1	0.674398	1		0	0	0
30	3	0	1	1	1	1	1	2	3	1	2	1	0	0	0	0	1	1	1	1	1	1	1	1	1	1	6	0	0	0	1	1	1	0	0	1	0	1	0	88	1	1	0	0.792624	1	0	0	0	0
15	1	0	1	1	1	1	0	3	3	0		88	88	88	88	88	88	1	2	1	1	1	1	1	2	2	1	0	0	0	1	0	0	0	0	0	0	88	1	88	1	1	0	0.668391	1	0	1	0	0
16	1	8888	88	88	88	88	88			88		88	88	88	88	88	88									88	88	88	88	88	88	88	88	88	88	0	0	88	1	88	0	2	0	0.833551	0	0
56	6	0	1	1	1	1	0	2	3	1	3	1	0	0	0	1	1	1	1	1	1	1	1	1	1	1	0	0	0	0	1	0	0	0	0	0	0	88	88	1	0	2	1	0.603047	1	1
23	3	2	0	1	1	1	1	2	2	1	2	1	0	1	1	1	1	5	1	1	5	5	1	1	5	1	4	0	0	0	1	0	1	1	0	0	0	88	88	1	1	2	0	0.833551	1	1
24	2	0	1	1	0	1	1	2	2	1	2	1	0	0	1	1	1	1	1	1	1	2	1	1	1	1	2	2	2	2	1	0	0	1	0	0	0	1	88	4	1	2	0	0.833551	1	1
17	1	1	0	1	1	1	0	2	2	0		88	88	88	88	88	88	1	1	1	1	1	1	1	1	1	0	0	0	0	1	0	0	0	0	0	0	88	1	88	0	1	0	0.668391	1	0	0	0	0
17	1	1	1	1	0	1	0	3	2	1	3	1	0	1	1	1	1	1	1	1	1	1	1	1	1	2	0	0	0	0	2	0	0	0	1	0	0	88	1	88	1	1	0	0.668391	1	0	0	0	0
50	6	5	1	1	1	1	1	2	2	1	2	1	0	0	0	1	1	1	1	1	1	1	1	1	1	1	2	2	2	2	1	0	1	0	0	0	0	88	88	1	1	2	1	0.603047	1	1
17	1	0	1	1	1	1	1	1	2	0		88	88	88	88	88	88	5	1	1	2	4	1	2	5	1	0	0	0	0	2	1	0	0	0	0	0	88		88	0	2	0	0.833551	1	0	0	0	0
44	3	5	1	1	1	1	1	2	3	1	2	1	0	1	1	1	1	1	1	1	1	1	1	1	1	1	0	0	0	0	1	0	1	0	0	0	0	88	88	1	0	2	1	0.707438	1	1
34	5	0	1	1	1	1	1	2	2	1	2	1	0	0	0	1	1	5	5	1	3	1	1	1	1	1	2	2	2	2	2	0	0	0	0	0	0	88	88	1	1	2	1	0.674398	1	1
37	6	1	1	1	1	1	1	1	3	1	2	1	0	0	0	1	1	1	1	1	1	1	1	1	1	1	1	0	0	0	2	1	1	0	0	0	0	1	88	1	1	2	1	0.707438	1	1
36	2	0	1	99	99	99	1	2	99	1	3	1	0	0	0	1	1	1	1	1	1	2	1	1	1	2	5	2	2	0	2	0	1	0	0	0	0	88	88	1	1	1		0.648842	1	1
26	3	1	1	1	1	1	1	2	2	1	2	1	0	0	1	1	1	5	1	1	5	1	1	1	1	2	0	0	0	0	1	0	1	0	0	0	0	88	88	1	1	2	0	0.674398	1	1
43	1	20	1	1	1	1	1	2	3	1	2	1	0	0	0	1	1	1	1	1	1	1	1	1	1	2	0	0	1	0	2	0	1	1	0	0	0	88	88	5	1	2	1	0.707438	1	1
20	1	0	1	1	1	1	1	99	99	1	3	1	0	0	0	0	1	1	1	1	1	1	1	1	1	2	3	0	0	0	2	0	0	0	0	0	0	88	1	88	1	1	0	0.668391	1	0	0	0	0
56	6	2	1	1	1	1	1	2	3	1	3	1	0	0	0	1	1	1	1	1	1	1	1	1	1	1	0	0	0	0	1	0	0	0	1	0	0	1	88	1	0	2	1	0.603047	1	1
18	1	8888	88	88	88	88	88			88		88	88	88	88	88	88									3	0	0	0	0	2	0	0	0	0	0	0	88	0	88	1	1	0	0.668391	1	0	0	0	0
23	3	0	1	1	0	1	1	2	3	1	2	1	0	0	0	0	1	1	1	2	1	1	1	1	5	1	0	0	0	0	1	0	0	0	0	0	0	88	88	1	0	2	1	0.833551	1	1
36	3	0	1	1	1	1	1	2	3	0		88	88	88	88	88	88	1	1	2	1	2	1	1	5	1	0	0	0	0	1	0	0	0	0	0	0	88	88	1	0	2	0	0.707438	1	1
36	3	0	1	0	1	1	1	2	2	0		88	88	88	88	88	88	1	1	2	1	1	1	1	5	3	0	0	0	0	2	0	1	0	0	1	1	88	88	1	1	1	0	0.648842	1	1
46	3	5	1	1	1	1	1	2	3	1	2	1	0	1	1	0	1	1	1	1	1	2	1	1	5	1	0	0	0	0	1	0	0	0	0	0	0	88	1	88	0	2	1	0.603047	1	0	1	0	0
40	3	0	1	0	1	1	1	2	3	1	1	1	0	0	0	0	1	1	1	1	1	2	1	1	5	2	0	0	0	0	2	0	0	0	0	0	0	88	1	88	1	1	0	0.648842	1	0	1	0	0
21	3	0	1	1	1	1	1	2	2	1	1	1	0	0	0	1	1	5	1	1	5	1	1	1	1	1	1	1	1	2	1	0	0	0	0	0	0	88	1	88	1	1	0	0.668391	1	0	0	0	0
21	3	0	1	1	1	1	1	2	2	1	3	1	0	0	0	1	1	1	1	1	2	1	1	1	1	2	1	3	2	2	1	0	0	1	1	0	0	88	1	88	1	2	0	0.833551	1	0	0	0	0
40	6	2	1	1	1	1	1	99	3	1	2	1	0	0	0	0	1	1	1	1	1	1	1	1	1	1	0	0	0	0	2	0	0	0	0	0	0	88	88	1	0	2	0	0.707438	1	1
46	3	0	1	1	1	1	1	2	1	0		88	88	88	88	88	88	1	1	1	1	1	1	1	1	2	0	2	0	2	3	0	0	0	0	0	0	88	1	88	1	1	0	0.460436	1	0	0	0	0
47	3	0	1	99	99	99	1	3	3	1	3	1	0	1	0	1	99	1	1	1	1	1	1	1	1	3	1	0	0	0	1	0	0	0	0	0	0	88	88	1	1	1	1	0.460436	1	1
33	4	4	1	1	99	1	1	2	99	1	2	1	0	0	0	0	1	1	1	1	1	1	1	1	1	1	3	0	0	0	2	0	1	0	0	0	0	1	88	4	1	2	1	0.674398	1	1
56	3	0	1	1	1	1	1	1	2	1	1	1	0	0	0	1	1	1	1	1	1	1	1	1	1	0	0	0	0	0	88	88	88	0	0	0	0	88	88	2	0	2	0	0.603047	1	1
[truncated: 1,036 more rows]
[truncated: 29 more columns]
