# Supplementary material for: Using repeated home-based HIV testing services to reach and diagnose HIV infection among persons who have never tested for HIV, Chókwè health demographic surveillance system, Chókwè district, Mozambique, 2014–2017
Source: PLoS One. 2020 Nov 20;15(11):e0242281. doi: 10.1371/journal.pone.0242281 (PMC7678994; doi:10.1371/journal.pone.0242281)
Supplement: S2 Data — (XLS) [file pone.0242281.s007.xls]

## Sheet: round2
age	MARITAL	knwldg3	knwldg4	knwldg5	knwldg6	knwldg7	knwldg9	knwldg10	knwldg11	knwldg12	knwldg13	belief1	belief2	belief3	belief4	belief5	belief6	stg1	stg2	stg3	stg4	stg5	stg6	stg7	stg8	sex2	sex3	sex4	sex5	sex6	sex7	sex10	sex11	vlnce1	vlnce2	drug1	drug2	sti2	test13	test18	m_sexpartner	Sex	FinalHIVresult	c2weight	sex1	test1	test2	test3	test4
26	3	9999	1	1	1	1	0	2	2	0								1	1	1	1	1	1	1	1	1	0	0	0	0	2	1	1	0	0	0	0			1	0	2	0	0.54214	1	1
17	1	9999	99	1	99	99	1	2	2	0								1	1	1	1	1	1	1	5	1	0	0	0	0	2	1	1	0	0	0	0			1	0	2		1.29119	1	1
16	1	9999	1	1	1	1	1	2	2	1	99	1	99	1	1	1	1	1	1	1	1	1	1	1	1											0	0		1		0	2	0	1.29119	0	0	0	0	0
27	1	4	1	1	1	1	1	2	1	1	2	1	0	0	0	1	1	1	1	1	1	1	1	1	1	1	0	0	0	0	1	0	1	1	0	0	0			1	0	2		1.35223	1	1
24	1	9999	1	99	99	1	1	2	2	1	2	1	0	0	0	1	1	1	1	1	1	1	1	1	1	1	0	0	0	0	1	1	0	0	0	0	0			1	0	1	0	1.94855	1	1
35	2	9999	1	1	1	1	1	2	99	1	99	1	0	99	0	1	1	1	1	1	1	1	1	1	1	1	0	0	0	0	1	0	1	0	0	0	0	0		2	0	2	0	1.78078	1	1
55	2	9999	1	1	1	1	1	2	3	1	3	1	0	0	0	1	1	1	1	1	1	1	1	1	1	1	0	0	0	0	1	0	1	0	0	0	0			6	0	1	0	2.24866	1	1
52	2	8	1	1	1	1	1	2	2	1	3	1	0	1	1	1	1	1	1	1	1	1	1	1	1	1	0	0	0	0	1	0	1	0	0	0	0	0		1	0	2	0	1.34737	1	1
47	6	9999	1	1	1	1	1	2	2	1	3	1	0	0	1	0	1	1	1	1	1	1	1	1	5	1	0	0	0	0	2	1	1	0	0	0	0			2	0	2	0	1.34737	1	1
28	3	4	1	1	0	1	1	99	3	1	1	1	0	0	0	1	1	1	1	1	1	1	1	1	1	2	0	1	0	0	1	1	1	0	0	0	0			1	1	1		2.4996	1	1
32	1	9999	0	0	1	1	1	2	3	1	1	1	1	0	0	1	1	1	1	1	1	1	1	1	1	1	1	0	0	0	2	0	0	0	0	0	1		1		1	1	0	2.4996	1	0	0	0	0
44	3	9999	1	1	1	1	1	2	2	1	2	0	0	0	99	1	1	1	1	1	1	1	1	1	1	1	0	0	0	0	1	0	1	0	0	0	0			2	0	2		1.78078	1	1
17	1	3	1	1	1	1	1	3	2	1	2	1	0	1	1	1	1	1	1	1	1	1	1	1	1	1	0	0	0	0	2	1	1	0	0	0	0			1	0	1		1.94855	1	1
37	1	12	1	1	1	1	1	3	3	1	3	1	0	0	0	1	1	1	1	1	1	1	1	1	1	1	0	0	0	0	1	1	1	0	0	0	0			1	0	2		1.78078	1	1
20	1	2	1	1	1	1	1	3	3	1	3	1	0	0	0	1	1	1	1	1	1	1	1	1	1	0	0	0	0	0				0	0	0	0			2	0	2	0	1.29119	1	1
31	3	1	1	1	1	1	1	2	99	1	2	1	0	0	0	1	1	1	1	1	1	1	1	1	1	0	0	1	0	0	1	1	0	0	0	0	0			2	0	2	0	1.35223	1	1
30	3	11	1	1	1	1	1	2	99	1	99	1	0	0	0	1	1	1	1	1	1	3	4	4	4	1	0	0	0	0	1	0	1	0	0	0	0			1	0	2		1.35223	1	1
53	2	9999	1	1	1	1	1	2	2	1	2	1	0	0	0	1	1	1	1	1	1	1	1	1	1	1	0	0	0	0	2	1	1	0	0	0	0			1	0	1	1	2.24866	1	1
23	3	9999	1	1	1	1	1	2	2	1	2	1	0	0	0	1	1	1	1	1	1	1	5	1	1	1	0	0	0	0	1	0	1	0	0	0	0	1		2	0	2	0	1.29119	1	1
59	6	3	1	1	1	1	1	2	2	1	1	1	0	0	0	1	1	1	1	1	1	1	1	1	1	0	0	0	0	0				0	0	0	0	0		1	0	2	1	1.34737	1	1
29	1	2	1	0	1	0	1	2	2	1	3	1	1	0	0	1	99	1	1	1	1	1	1	1	1	2	1	3	0	0	2	1	1	0	0	0	0			1	1	1	0	2.4996	1	1
16	1	9999	1	1	1	1	1	2	2	1	2	1	0	0	0	1	1	1	1	1	1	1	1	1	1	1	0	0	0	0	2	0	1	0	0	0	0			2	0	2	0	1.29119	1	1
42	1	3	1	1	1	1	1	2	1	1	2	1	1	0	0	1	1	1	1	1	1	1	1	1	1	0	0	1	0	0	2	0	1	0	0	0	0			1	0	2	0	1.78078	1	1
24	1	3	1	99	99	1	1	2	2	1	2	1	0	0	0	1	1	1	1	1	1	1	5	1	1	1	0	0	0	0	1	0	1	0	0	0	0			2	0	2	0	1.29119	1	1
17	1	9999	1	1	0	1	1	2	2	1	99	1	0	0	0	1	1	1	1	1	1	1	1	1	1	1	0	0	0	0	2	1	0	0	0	0	0			2	0	1	0	1.94855	1	1
27	1	3	1	1	99	1	1	3	3	1	99	1	0	0	0	1	1	1	1	1	1	1	1	1	1	1	0	0	0	0	1	1	1	0	0	0	0	1		2	0	2	1	1.35223	1	1
36	3	9999	1	1	1	1	1	99	99	1	99	1	0	0	0	1	1	1	1	1	1	1	1	1	1	1	0	0	0	0	1	0	1	0	0	0	0		0		0	2		1.78078	1	0	0	1	0
43	3	1	1	1	1	1	1	2	1	1	3	1	0	0	0	1	1	1	1	1	1	1	1	1	1	0	0	0	0	0				0	0	0	0			1	0	2		1.78078	1	1
17	1	9999	1	99	99	99	1	2	1	1	1	1	0	0	0	1	1	1	1	1	1	1	1	1	1	1	0	0	0	0	2	1	1	0	0	0	0			2	0	1	0	1.94855	1	1
44	4	9999	1	1	1	1	1	2	2	1	1	1	0	0	0	1	1	1	1	1	1	1	1	1	5	1	0	0	0	0	1	0	1	0	0	0	0				0	1	0	2.58243	1	0
40	2	7	1	1	1	1	1	2	2	1	99	1	0	0	0	1	1	1	1	1	1	1	1	1	5	1	0	0	0	0	1	0	0	0	0	0	0			2	0	2	0	1.78078	1	1
37	3	11	1	1	1	1	1	2	99	1	99	1	0	0	99	1	1	1	1	1	1	1	1	1	1	1	0	0	0	0	1	0	0	0	0	0	1			2	0	1	0	2.58243	1	1
25	1	9999	1	1	1	1	1	2	2	1	1	1	0	0	0	1	1	1	1	1	1	1	1	1	1	0	0	1	0	0	1	0	1	0	0	0	0			1	0	2	0	1.35223	1	1
16	1	3	0	1	1	1	1	2	1	0								1	1	1	1	1	1	1	1	1	0	0	0	0	2	0	0	0	0	0	0			2	0	2	0	1.29119	1	1
25	1	5	1	1	1	1	1	99	99	0								1	1	1	1	1	1	1	5	1	0	0	0	0	1	0	0	0	0	0	0			2	0	2	0	1.35223	1	1
47	3	9999	1	1	1	1	1	2	2	1	3	1	0	0	0	1	1	1	1	1	1	1	1	1	1											0	0			1	0	2	0	1.34737	0	1
55	2	1	1	1	1	1	1	2	2	1	2	1	1	1	1	1	1	1	1	1	1	1	1	1	1	1	0	0	0	0	1	0	1	0	0	0	0			1	0	1	0	2.24866	1	1
42	2	9999	1	1	1	1	1	2	2	1	2	0	0	0	0	1	1	1	1	1	1	1	1	1		1	0	0	0	0	1	0	1	0	0	0	0			1	0	2		1.78078	1	1
18	1	9999	1	99	99	99	99	99	99	0								2	2	1	1	1	1	1	1											0	0		0		0	2		1.29119	0	0	0	0	0
43	3	5	1	1	1	1	1	2	2	1	2	1	0	0	0	1	1	1	1	1	1	1	1	1	1	1	0	0	0	0	1	0	1	0	0	0	0	1		2	0	2	0	1.78078	1	1
36	3	1	1	1	1	99	1	2	3	1	1	1	0	0	0	1	99	1	1	1	1	1	1	1	1	1	0	0	0	0	1	0	1	0	0	0	0			2	0	1	0	2.58243	1	1
33	1	9999	99	99	99	99	1	99	99	1	99	99	0	0	0	1	99	1	1	1	1	1	1	1	1											0	0			4	0	2		1.35223	0	1
18	3	4	1	1	1	99	1	2	3	1	2	1	0	0	0	1	1	1	1	1	1	1	1	1	1	1	0	0	0	0	1	1	1	0	0	0	0			1	0	2	0	1.29119	1	1
17	1	9999	1	99	99	99	1	2	3	1	2	1	0	0	0	1	99	1	1	1	1	1	1	1	1											0	0			1	0	1	0	1.94855	0	1
19	1	1	1	1	1	1	1	2	99	1	3	1	0	0	0	1	1	1	1	1	1	1	1	1	1	1	0	0	0	0	1	1	1	0	0	0	0			4	0	2	0	1.29119	1	1
43	3	9999	1	1	0	1	1	2	2	1	3	1	0	0	1	1	1	1	1	1	1	1	1	1	1	1	0	0	0	0	1	1	0	0	0	0	0	0	1		0	2	0	1.78078	1	0	0	0	0
19	1	2	1	0	0	1	1	2	3	1	3	1	0	0	0	1	1	1	1	1	1	1	1	1	1	1	0	0	0	0	1	0	0	0	0	0	0	0		1	0	2	0	1.29119	1	1
16	1	9999	1	1	1	1	1	99	2	1	2	1	0	0	0	1	1	1	1	1	1	1	1	1	1											0	0		1		0	2	0	1.29119	0	0	0	0	0
40	2	3	1	0	1	1	1	2	1	1	2	1	0	0	1	1	1	1	1	1	1	1	1	1	1	1	0	0	0	0	1	0	1	0	0	0	0			2	0	2	0	1.78078	1	1
17	1	9999	1	1	99	99	1	2	2	1	2	1	0	99	0	1	1	1	1	1	1	1	1	1	1											0	0		1		0	2	0	1.29119	0	0	0	0	0
38	3	9999	1	1	1	1	1	2	99	1	2	1	0	0	0	1	1	1	1	1	1	1	1	1	1	1	0	0	0	0	1	0	0	0	0	1	0			1	0	2	0	1.78078	1	1
40	3	9999	1	1	1	1	1	99	99	1	2	1	0	0	0	1	1	1	1	1	1	1	1	1	1	2	0	0	0	0	1	0	1	0	0	0	0			2	1	1	0	2.58243	1	1
19	1	9999	1	1	1	1	1	2	2	1	2	1	0	0	0	0	1	1	1	1	1	1	1	1	1	1	0	0	0	0	2	0	1	0	0	0	0			1	0	2	0	1.29119	1	1
19	1																									0	0	0	0	0				0	0	0	0		1		0	1	0	1.94855	1	0	0	0	0
33	2	9999	1	1	0	0	1	3	1	1	3	1	0	0	1	1	1	1	1	1	1	1	1	1	1	1	0	0	0	0	1	0	1	0	0	0	0			1	0	2	1	1.35223	1	1
41	1	2	1	1	1	1	1	2	2	1	2	1	0	0	0	1	1	1	1	1	1	1	1	1	1	1	0	0	0	0	1	0	1	0	0	0	0			1	0	2		1.78078	1	1
40	3	9999	1	1	1	1	1	3	3	1	1	1	0	0	1	1	1	1	1	1	1	1	1	1	1	0	0	0	0	0				0	0	0	0			1	0	2	0	1.78078	1	1
35	3	3	1	1	1	1	1	2	99	1	3	1	0	0	0	1	1	1	1	1	1	1	1	1	1	1	0	0	1	0	1	0	1	0	0	0	0			1	1	1	0	2.58243	1	1
32	3	9999	1	1	0	0	1	2	3	1	3	1	0	0	0	1	1	1	1	1	1	1	1	1	1	1	0	0	0	0	1	1	1	0	0	0	0			3	0	1		2.4996	1	1
24	3	2	1	1	1	1	1	2	2	1	2	1	1	0	0	1	1	1	1	1	1	1	1	1	1	1	0	0	0	0	1	1	1	0	0	0	0	1		1	0	2	0	1.29119	1	1
58	4	9999	1	1	99	1	1	2	3	1	99	1	0	0	1	1	1	1	1	1	1	1	1	1	1	0	0	0	0	0				0	0	0	0			4	0	2		1.34737	1	1
38	3	9999	1	1	99	1	1	2	99	1	2	1	0	0	0	1	1	1	1	1	1	1	1	1	1	1	0	0	0	0	1		1	0	0	0	0	1		1	0	2	0	1.78078	1	1
19	1	9999	1	1	99	1	1	99	99	1	2	1	0	0	0	1	1	1	1	1	1	1	1	1	1	1	0	0	0	0	1	1	1	0	0	0	0		0		0	2		1.29119	1	0	0	0	0
35	6	9999	99	1	1	1	1	2	2	1	3	1	0	0	1	1	1	1	1	1	1	1	1	1	1	0	0	0	0	0				0	0	0	0			1	0	2		1.78078	1	1
31	3	13	1	1	1	1	1	2	2	1	2	1	0	0	0	1	1	1	1	1	1	1	1	1	1	1	0	0	0	0	1	0	1	0	0	0	0	0		2	0	2		1.35223	1	1
40	3	9999	1	1	1	1	1	2	2	1	2	1	0	99	1	1	1	1	1	1	1	1	1	1	1	1	0	0	0	0	1	0	1	0	0	0	0	0		1	0	2	0	1.78078	1	1
17	1	9999	1	0	0	0	1	2	1	1	1	1	0	0	0	1	1	1	1	1	1	1	1	1	1	1	0	0	0	0	2	1	1	0	0	0	0			4	0	2	0	1.29119	1	1
26	3	9999	0	1	99	1	1	2	3	1	2	1	0	0	0	1	1	1	1	1	1	1	1	1	1	1	0	0	0	0	1	1	1	0	0	0	0			1	0	2	0	1.35223	1	1
46	3	9999	1	1	1	1	1	2	2	1	2	99	0	0	0	1	1	1	1	1	1	1	1	1	1	1	0	2	0	0	2	1	0	0	0	0	0			6	1	1	0	2.24866	1	1
40	3	9999	1	1	1	1	99	99	99	1	2	1	0	99	0	1	1	1	1	1	1	1	1	1	1	1	0	0	0	0	1	0	0	0	0	0	0			6	0	2		1.78078	1	1
18	1	9999	1	99	99	99	1	2	2	1	3	1	0	0	0	1	1	1	5	1	1	1	1	1	1	1	0	0	0	0	2	1	1	0	0	0	0		0		0	1	0	1.94855	1	0	0	0	0
40	3	9999	1	1	1	1	1	99	99	1	99	1	0	0	0	1	1	1	5	1	1	1	1	1	1	1	0	0	0	0	1	0	0	0	0	0	0			2	0	1	0	2.58243	1	1
34	3	9999	1	1	99	1	1	2	3	1	3	1	0	0	0	1	1	1	1	1	1	1	1	1	1	1	0	0	0	0	1	0	0	0	0	0	0	1		1	0	2	1	1.35223	1	1
43	3	9999	1	1	1	1	1	99	99	1	99	1	99	99	0	1	1	1	1	1	1	1	1	1	1	2	0	0	0	0	1	0	0	0	0	0	0	0		5	1	1	1	2.58243	1	1
18	1	9999	1	1	0	99	1	2	2	1	2	1	0	0	99	1	1	1	1	1	1	1	1	1	5	2	0	0	0	0	3	1	1	0	0	0	0		1		1	1	0	1.94855	1	0	0	0	0
17	1	1	1	1	1	1	1	2	2	1	2	1	0	0	0	1	1	1	1	1	1	1	1	1	1	1	0	0	0	0	2	1	1	0	0	0	0			1	0	2	0	1.29119	1	1
16	1																									1	0	0	0	0	2	1	1	0	0	0	0		1	2	0	1	0	1.94855	1	1	0
26	3	9999	1	1	1	1	1	2	1	1	1	1	0	0	0	1	1	1	1	1	1	1	1	1	5	1	0	0	0	0	1	0	1	0	0	0	0	0		1	0	2	1	1.35223	1	1
37	2	2	1	1	1	0	0	3	3	1	3	1	0	0	0	0	1	1	1	1	1	1	1	1	1	1	0	0	0	0	1	0	1	0	0	0	0			2	0	1	0	2.58243	1	1
30	3	9999	1	1	1	1	1	2	2	1	2	1	0	0	0	1	1	1	1	1	1	1	5	1	1	1	1	0	0		2	0	1	1	0	0	0	0		3		1	0	2.4996	1	1
28	1	10	1	1	1	1	1	2	3	1	3	1	1	0	0	1	1	1	1	1	1	1	1	1	1	2	0	0	0	0	1	0	1	0	0	0	0			2	1	2		1.35223	1	1
22	1	9999	1	1	0	0	1	2	3	1	3	1	0	0	0	0	1	1	1	1	1	1	1	1	1	1	0	0	0	0	1	1	1	0	0	0	0			1	0	2		1.29119	1	1
17	1	9999	1	1	99	99	1	2	3	0								1	1	1	1	1	1	1	5	1	0	0	0	0	1	1	1	0	0	0	0			1	0	1		1.94855	1	1
52	3	1	1	1	1	1	1	2	3	0								1	1	1	1	1	1	1	5	1	0	0	0	0	1	0	1	0	0	0	0			2	0	2	0	1.34737	1	1
29	1	3	1	1	1	1	1	2	3	0								1	1	1	1	1	1	1	5	1	0	0	0	0	2	0	0	0	1	0	0			1	0	1	0	2.4996	1	1
18	1	9999	1	1	1	1	1	2	3	1	3	1	0	0	1	1	1	1	1	1	1	1	1	1	5	1	0	0	0	0	1	1	0	0	0	0	0			2	0	2	0	1.29119	1	1
24	1	9999	1	1	1	1	1	2	3	1	2	1	0	0	0	1	1	1	1	1	1	1	1	1	5	1	0	0	0	0	1	1	1	1	0	0	0			2	0	1	0	1.94855	1	1
18	1	9999	1	1	1	99	1	2	1	0								1	1	1	1	1	1	1	1	3	6	4	0	0	3	1	1	0	0	0	0			2	1	1	0	1.94855	1	1
30	3	2	1	1	1	1	1	2	99	1	2	1	99	0	0	1	1	1	1	1	1	1	1	1	1	1	0	0	0	0	1	0	1	0	0	0	0	0		2	0	2	0	1.35223	1	1
21	1	5	0	0	0	0	1	2	1	1	2	1	99	0	0	1	1	1	1	1	1	1	1	1	5	4	0	0	0	0	3	1	1	0	0	0	0			1	1	1		1.94855	1	1
20	3	0	1	1	1	1	1	2	3	1	99	1	0	0	0	1	1	1	1	1	1	1	1	1	1	1	0	0	0	0	1	1	0	0	0	0	0			2	0	2	0	0.622845	1	1
29	1	9999	1	99	1	1	1	2	2	1	2	1	0	0	1	1	0	1	1	1	1	1	1	1	5	1	0	0	0	0	1	0	0	0	0	0	0			1	0	2	0	1.35223	1	1
45	1	5	1	1	0	1	1	2	1	1	2	1	0	0	0	1	1	1	1	1	1	1	1	1	1	1	0	0	0	0	1	0	0	0	0	0	0			2	0	1	0	2.24866	1	1
26	1	9999	1	99	99	1	1	2	2	1	99	1	0	0	0	1	1	1	1	1	1	1	1	1	1	2	0	0	0	0	2	1	1	0	0	0	0			1	1	1	0	2.4996	1	1
53	2	9999	1	1	1	1	1	2	2	1	99	1	0	0	0	1	99	1	1	1	1	1	1	1	1	1	0	0	0	0	1	0	1	0	0	0	0			1	0	2		1.34737	1	1
19	1	1	1	1	1	1	1	2	1	1	2	1	0	0	0	1	99	1	1	1	1	1	1	1	1	1	0	0	0	0	2	1	1	0	0	0	0	1		1	0	2	0	1.29119	1	1
18	1	9999	1	1	99	1	1	2	99	1	1	1	0	0	1	1	1	1	1	1	1	1	1	1	5											0	0			2	0	1	0	1.94855	0	1
58	2	4	1	1	1	1	1	2	1	1	1	1	0	0	1	1	1	1	1	1	1	1	1	1	1	1	0	0	0	0	1	0	0	0	0	0	0		1		0	1	0	2.24866	1	0	0	0	0
28	1	9999	1	1	1	1	1	2	2	1	1	1	0	0	99	1	1	1	1	1	1	1	1	1	1	3	0	0	0	0	2	1	0	0	0	0	0		1		1	2	0	1.35223	1	0	0	0	0
40	2	1	1	1	1	1	1	99	99	1	2	1	0	0	0	1	1	1	1	1	1	1	1	1	5	1	0	0	0	0	1	0	0	0	0	0	0		1		0	2	0	1.78078	1	0	0	0	0
52	1	9999	1	1	99	99	1	2	99	1	99	1	0	0	0	1	1	1	1	1	1		1	1	5	0	0	0	0	0				0	0	0	0	0		2	0	2	0	1.34737	1	1
27	1	9999	1	1	1	1	1	2	1	1	2	1	0	0	0	1	1	1	1	1	1	1	1	1	5	1	0	0	0	0	1	0	1	0	0	0	0			2	0	2	0	1.35223	1	1
21	1	1	1	1	99	1	1	2	2	1	2	1	0	0	0	1	1	1	1	1	1	1	1	1	1	2	0	0	0	0	2	0	1	0	0	0	0			2	1	1	0	1.94855	1	1
19	1	9999	1	1	1	0	1	2	2	1	2	1	0	0	0	1	1	1	1	1	1	1	1	1	1	5	0	2	0	0	3	0	0	0	0	0	0			1	1	1	0	1.94855	1	1
21	1	1	1	1	1	1	1	2	2	1	2	1	0	0	0	1	1	1	1	1	1	1	5	1	1	1	0	0	0	0	1	1	1	0	0	0	0			2	0	2	0	1.29119	1	1
23	1	9999	1	1	1	1	1	2	99	1	2	1	0	0	0	1	1	1	1	1	1	1	1	1	1	1	0	0	0	0	1	1	1	0	0	0	0	0		1	0	2		1.29119	1	1
26	1	9999	1	0	0	1	1	2	3	1	2	1	0	0	0	1	1	1	1	1	1	1	1	1	1	2	3	0	0	0	2	1	1	0	0	0	0			2	1	1	0	2.4996	1	1
18	1	1	1	0	99	1	1	2	2	1	1	1	0	0	0	1	1	1	1	1	1	1	1	1	1	2	0	1	0	0	2	1	1	0	0	0	0	0		2	1	2	0	1.29119	1	1
50	1	3	1	1	1	1	1	2	2	1	99	1	0	0	0	1	1	1	1	1	1	1	1	1	1	0	0	0	0	0				0	0	0	0			2	0	2	0	1.34737	1	1
49	2	9999	1	1	1	1	99	2	99	1	2	1	0	0	0	1	99	1	1	1	1	1	1	1	1	1	0	0	0	0	1	0	1	0	0	0	0			2	0	2	0	1.34737	1	1
43	2	9999	1	1	1	1	1	99	99	1	3	1	0	0	0	1	1	1	1	1	1	1	1	1	5	1	0	0	0	0	1	0	1	0	0	0	0			2	0	2	0	1.78078	1	1
52	3	9999	1	1	1	1	99	2	1	1	2	99	0	0	0	1	1	1	1	1	1	1	1	1	1	0	0	0	0	0				0	0	0	0	0		2	0	2	0	1.34737	1	1
25	6	9999	1	1	1	1	1	99	99	1	2	1	0	0	0	1	1	1	1	1	1	1	1	1	5	0	0	0	0	0				0	0	0	0			1	0	2	1	1.35223	1	1
18	1	9999	1	1	1	1	1	2	99	1	3	1	0	0	0	1	1	1	1	1	1	1	1	1	1	1	0	0	0	0	2	1	1	0	0	0	0			2	0	1	0	1.94855	1	1
18	1	9999	1	1	1	1	1	2	3	0								5	1	1	1	1	1	1	5	3	0	0	0	0	2	0	0	0	0	0	0			2	1	1	1	1.94855	1	1
28	1	2	1	1	1	1	1	2	99	1	3	1	0	0	99	1	1	1	1	1	1	4	1	1	1	1	0	0	0	0	1	1	1	0	0	0	0			1	0	2		1.35223	1	1
26	1	45	1	1	1	1	1	2	3	0								1	1	1	1	1	1	1	1	1	0	1	0	0	2	0	0	0	0	0	0			1	1	1		2.4996	1	1	0
52	2	8	1	1	1	1	1	2	3	1	3	1	0	1	1	1	1	1	1	1	1	1	1	1	5	1	0	0	0	0	1	0	1	0	0	0	0			1	0	2		1.34737	1	1
20	1	9999	1	1	99	99	0	3	3	0								1	1	1	5	1	1	1	5	8	0	5	0	0	2	1	1	0	0	0	0		1		1	1	0	1.94855	1	0	0	0	0
26	2	7	1	1	1	1	1	2	3	1	2	1	0	0	99	1	1	1	1	1	1	1	1	1	1	1	0	0	0	0	1	1	1	0	0	0	0	1		2	0	2	0	1.35223	1	1
27	3	10	1	1	1	1	1	2	2	1	1	1	0	0	0	1	1	1	1	1	1	1	1	1	5	1	0	0	0	0	1	0	1	0	0	0	0			2	0	2	0	1.35223	1	1
37	3	9999	1	1	99	99	1	2	2	1	1	1	0	0	0	1	1	1	1	1	1	1	1	1	1	1	0	0	0	0	1	0	1	0	0	0	0			2	0	1	0	2.58243	1	1
20	1	3	1	1	0	0	1	2	1	1	2	1	0	1	0	1	1	1	1	1	1	1	1	1	1	1	0	0	0	0	1	1	1	0	0	0	0			1	0	2	0	1.29119	1	1
37	3	20	1	1	1	1	1	2	1	1	2	1	0	0	1	1	1	1	1	1	1	1	1	1	5	1	0	0	0	0	1	0	1	0	0	0	0			1	0	2	1	1.78078	1	1
18	1	9999	1	1	0	1	1	2	1	1	2	0	1	1	0	0	1	1	1	1	1	1	1	1	5	1	0	0	0	0	1	1	0	0	0	0	0			1	0	1	0	1.94855	1	1
55	3	9999	99	1	1	1	1	2	99	1	2	1	0	0	0	1	1	1	1	1	3	1	1	1	5	0	0	0	0	0				0	0	0	0		1		0	2	1	1.34737	1	0	0	0	0
38	3	9999	1	1	1	1	1	99	1	1	99	1	0	0	0	1	1	1	2	2	2	1	1	1	5	1	0	0	0	0	1	0	0	0	0	0	0			4	0	1	0	2.58243	1	1
29	3	9999	1	0	99	1	1	2	99	1	99	1	0	0	0	1	1	1	1	1	1	1	1	1	5	1	0	0	0	0	1	0	1	0	0	0	0	1		2	0	2	0	1.35223	1	1
28	5	0	1	1	1	1	1	99	99	1	2	1	0	0	0	0	1	1	1	1	1	1	1	1	1	2	3	0	0	0	2	1	0	0	0	0	0	1		2	1	2	0	1.35223	1	1
21	1	2	0	1	99	1	1	99	1	0								1	1	1	1	1	1	1	1	1	0	0	0	0	1	1	1	0	0	0	0			1	0	2	0	1.29119	1	1
30	1	9999	1	1	1	1	1	2	2	1	2	1	0	0	0	1	99	1	1	1	1	1	1	1	1	2	0	0	0	0	2	1	1	0	0	0	0			1	1	1	0	2.4996	1	1
28	3	9999	1	1	1	1	1	2	2	1	3	1	0	0	0	1	1	1	1	1	1	1	1	1	5	0	1	0	0	0	1	1	1	0	0					1	0	2		1.35223	1	1
29	3	4	1	1	1	1	1	2	2	1	3	1	99	1	0	1	1	1	1	1	1	1	1	1	1	1	0	0	0	0	1	1	1	0	0	0	0			1	0	1		2.4996	1	1
31	3	9999	1	99	99	99	1	99	3	1	1	1	0	1	0	1	99	1	1	1	1	1	1	1	5	1	0	0	0	0	1	0	1	0	0	0	0			2	0	2		1.35223	1	1
18	1	9999	1	0	99	1	1	2	1	0								1	1	1	1	1	1	1	5	1	0	0	0	0	2	1	0	0	0	0	0			2	0	2	0	1.29119	1	1
18	1	9999	0	0	0	1	1	2	1	0								1	1	1	1	1	1	1	5											0	0		1		0	1	0	1.94855	0	0	0	0	0
57	3	9999	1	1	1	1	1	2	1	1	2	1	0	0	0	1	1	1	1	1	1	1	1	1		0	0	0	0	0				0	0	0	0			2	0	2	0	1.34737	1	1
45	2	1	1	1	1	1	1	2	1	1	2	1	0	0	0	1	1	1	1	1	1	1	1	1	5	0	0	0	0	0				0	0	0	0			2	0	2	0	1.34737	1	1
49	2	9999	1	1	1	1	1	2	1	1	1	1	0	0	0	1	1	1	1	1	1	1	1	1	3	1	0	0	0	0	1	1	0	0	0	0	0			2	0	1	0	2.24866	1	1
20	1	2	1	1	99	1	1	2	1	1	2	1	0	0	0	1	99	1	1	1	1	1	1	1	5	1	0	0	0	0	1	1	1	0	0	0	0			2	0	2	0	1.29119	1	1
49	2	3	1	1	1	1	1	2	2	1	3	1	0	0	0	1	1	1	1	1	1	1	1	1	5	1	0	0	0	0	1	1	1	1	0	0	0			1	0	2	0	1.34737	1	1
20	3	1	1	1	1	1	0	3	3	0								1	1	1	1	1	1	1	5	1	0	0	0	0	1	1	1	0	0	0	0			2	0	1	0	1.94855	1	1
22	1	9999	99	1	0	1	1	3	3	1	3	1	0	99	1	0	1	1	1	1	1	1	1	1	1	1	0	0	0	0	2	1	1	0	0	0	0			1	0	1	0	1.94855	1	1
19	3	9999	1	1	1	1	1	2	3	1	3	1	0	0	0	0	1	1	1	1	1	1	1	1	5	1	0	0	0	0	1	0	1	1	0	0	0			2	0	2	0	1.29119	1	1
28	1	1	1	1	0	1	1	2	3	1	3	1	0	1	0	1	1	1	1	1	1	1	1	1	1	0	0	0	0	0	1	0	0	0	0	0	0			1	0	2		1.35223	1	1
49	3	9999	1	1	1	1	1	2	2	1	2	1	0	0	0	1	1	1	1	1	1	1	1	1	5	0	0	0	0	0				0	0	0	0			1	0	2		1.34737	1	1
35	3	9999	1	1	1	1	1	99	99	1	2	1	0	1	0	1	1	1	1	1	1	1	1	1	1	3	0	0	0		1	1	1	0	0	0	0		1			1	1	2.58243	1	0	0	1	0
28	3	9999	1	1	1	1	1	2	2	1	2	1	0	0	0	0	1	1	1	1	1	1	1	1	5	1	0	0	0	0	1	0	0	0	0	0	0			1	0	2	1	1.35223	1	1
57	3																																			0	0			2	0	2	0	1.34737	0	1
52	3	9999	1	1	1	1	1	2	2	1	2	1	0	0	1	1	1	5	1	1	1	1	1	1	5	2	0	0	0	0	1	0	1	0	0	0	0			1	1	1		2.24866	1	1
47	3	9999	1	1	1	1	1	2	3	0								1	1	1	1	1	1	1	5	1	0	0	0	0	1	0	0	0	0	0	0			2	0	2	0	1.34737	1	1
21	3	9999	1	99	0	0	0	99	99	1	99	1	0	0	0	1	1	1	1	1	1	1	1	1	5	1	0	0	0	0	1	0	0	0	0	0	0			2	0	2	0	1.29119	1	1
33	3	1	1	1	1	1	1	2	3	1	3	1	0	0	1	1	1	1	1	1	1	1	1	1	5	1	0	0	0	0	1	1	1	0	0	0	0			1	0	1	1	2.4996	1	1
35	3	2	1	1	1	1	1	2	3	1	3	1	0	0	0	1	1	1	1	1	1	5	1	1	5	1	0	0	0	0	1	1	1	0	0	0	0			1	0	2	0	1.78078	1	1
33	5	1	1	1	1	1	1	2	3	1	2	1	0	0	1	1	1	1	1	1	1	1	1	1	5	1	0	0	0	0	2	1	0	0	0	0	0			2	0	2	0	1.35223	1	1
51	3	9999	1	1	1	1	1	2	2	1	2	1	0	0	0	1	1	1	1	1	1	1	1	1	5	1	0	0	0	0	1	0	0	0	0	0	0			1	0	2	0	1.34737	1	1
23	1	1	99	99	99	99	99	2	2	0								1	1	1	1	1	1	1	5	5	9	0	0	0	2	0	0	0	0	0	0			1	1	1	0	1.94855	1	1
47	3	9	0	1	1	1	0	2	2	0								1	1	1	1	1	1	1	5	4	0	0	0	0	1	0	0	0	0	0	0			2	1	2	0	1.34737	1	1
29	3	2	1	1	1	1	1	2	2	0								1	1	1	1	1	1	1	5	1	0	0	0	0	1	0	1	0	0	0	0	1		1	0	2		1.35223	1	1
16	1	9999	0	99	99	99	1	2	2	0								1	1	1	1	1	1	1	1	1	0	0	0	0	2	1	1	0	0	0	0			2	0	1		1.94855	1	1
49	6	9999	1	1	1	1	1	2	99	1	2	1	0	0	0	1	1	1	1	1	1	1	1	1	5	0	0	0	0	0				0	0	0	0	0		1	0	2	1	1.34737	1	1
20	3	3	0	1	1	1	1	99	99	1	2	1	0	1	0	1	1	1	1	1	1	1	1	1	5	1	0	0	0	0	1	0	0	0	0	0	0			1	0	2	0	1.29119	1	1
58	3	9999	1	1	1	1	1	2	2	1	2	1	0	0	0	1	1	1	1	1	1	1	1	1	5	0	0	0	0	0				0	0	0	0			2	0	2		1.34737	1	1
29	3	9999	1	0	0	99	1	99	99	1	2	1	0	0	99	1	1	1	1	1	1	1	1	1	5	1	0	0	0	0	1	0	0	0	0	0	0			1	0	2	0	1.35223	1	1
22	1	9999	1	1	1	1	1	2	3	1	2	1	0	0	0	1	1	1	1	1	1	1	1	1	5	5	0	0	0	0	3	0	0	0	0	0	0			2	1	1		1.94855	1	1
53	3	9999	1	1	1	1	1	3	3	1	3	1	0	0	0	1	99	1	1	1	1	1	1	1	5	2	0	0	0	0	1	0	1	1	0	0	0			2	1	1		0.582554	1	1
16	1	9999	99	99	99	99	1	2	99	1	2	1	0	0	0	1	1	1	1	1	1	1	1	1	5	1	0	0	0	0	2	1	0	0	0	0	0			1	0	1	0	0.795451	1	1
53	1	9999	1	99	1	1	1	2	99	1	2	1	0	0	0	1	99	1	1	1	1	1	1	1	5	0	0	0	0	0				0	0	0	0	1		1	0	2	0	1.34737	1	1
31	1	9999	1	1	1	1	1	2	1	1	99	1	0	0	0	1	1	1	1	1	1	1	1	1	5	1	0	0	0	0	1	0	1	0	0	0	0			2	0	2		1.35223	1	1
55	3	2	1	1	1	1	1	2	2	1	2	1	1	0	0	1	1	1	1	1	1	1	1	1	5	1	0	0	0	0	1	0	0	0	0	0	0		1		0	1	0	2.24866	1	0	0	0	0
49	3	9999	99	99	1	99	1	2	3	1	2	1	0	99	0	1	1	1	1	1	1	1	1	1	5	1	0	0	0	0	1	0	0	0	0	0	0			2	0	2	0	1.34737	1	1
28	3	9999	1	1	1	1	1	2	3	1	2	1	0	0	0	1	1	1	1	1	1	1	1	1	5	1	0	0	0	0	1	0	1	0	0	0	0			1	0	2	1	1.35223	1	1
23	1	20	1	1	1	1	1	2	3	1	2	1	0	0	0	1	1	1	1	1	1	1	1	1	5	6	0	0	0	0	3	0	1	0	0	0	0			2	1	1	0	1.94855	1	1
58	6	9999	1	1	1	1	1	2	3	1	2	1	0	1	1	1	1	5	1	1	5	1	1	1	1	0	0	0	0	0				0	0	0	0		1		0	2	0	1.34737	1	0	0	0	0
58	3	9999	1	1	1	1	1	99	99	1	2	1	0	99	0	1	1	5	1	1	5	1	1	1	5	0	0	0	0	0				0	0	0	0			2	0	2	0	1.34737	1	1
33	1	9999	1	0	0	0	1	2	2	1	1	1	0	0	0	1	1	1	1	1	1	1	1	1	5	1	0	0	0	0	2	0	0	0	0	0	0	1		1	0	2	0	1.35223	1	1
57	3	9999	1	0	0	0	1	2	3	1	2	1	0	0	0	1	1	1	1	1	1	1	1	1	5	0	0	0	0	0				0	0	0	0	0		2	0	2	0	1.34737	1	1
22	3	1	1	1	1	1	1	2	1	1	2	1	0	0	0	1	1	1	1	1	1	1	1	1	5	1	0	0	0	0	1	1	1	0	0	0	0	0		2	0	2	0	1.29119	1	1
28	3	9999	1	1	99	99	1	99	99	1	2	1	0	0	0	1	1	1	1	1	1	1	1	1	5	1	0	0	0	0	1	0	1	0	0	0	0	1		1	0	2		1.35223	1	1
30	3	9999	1	1	0	1	1	99	99	1	99	1	0	0	0	1	1	1	1	1	1	1	1	1	5	3	0	0	0	0	3	0	1	0	0	0	0	0	1		1	1		2.4996	1	0	0	1	0
26	3	1	1	1	1	1	1	2	2	1	2	1	0	0	0	0	1	2	2	2	2	2	2	2	2	1	0	0	0	0	1	1	1	0	0	0	0			1	0	2	0	1.35223	1	1
27	3	0	1	1	1	1	1	1	3	1	2	1	0	0	0	0	1	1	1	1	1	1	1	1	1	6	2	0	0	0	1	0	1	0	0	0	0			1	1	1	0	2.4996	1	1
30	3	0	1	1	1	1	1	2	2	1	2	1	0	0	0	0	1	1	1	1	1	1	1	1	1	1	0	0	0	0	1	1	1	1	1	0	0	1		2	0	2	0	1.35223	1	1
56	1	0	1	1	1	1	1	2	2	1	2	1	0	0	0	0	1	1	1	1	1	1	1	1	1	1	0	0	0	0	1	0	88	0	0	0	0			3	0	2	0	1.34737	1	1
22	1	0	1	1	99	1	1	2	99	1	99	1	99	99	0	0	1	1	1	1	1	1	1	1	1											0	0			5	0	1	0	1.94855	0	1
25	3	0	1	1	99	1	1	2	99	1	99	1	0	0	0	0	1	1	1	1	1	1	1	1	1	1	0	0	0	0	1	0	0	0	0	0	0			2	0	2		1.35223	1	1
45	1	5	1	1	99	1	1	2	99	1	99	1	0	0	0	0	1	1	1	1	1	1	1	1	1	1	0	0	0	0	1	1	1	0	0	0	0			2	0	2	1	1.34737	1	1
21	3	1	1	1	0	1	1	2	3	1	2	1	0	0	0	0	1	1	1	1	1	1	1	1	1	1	2	2	2	2	1	0	1	0	0	0	0			1	1	2	0	1.29119	1	1
19	1	0	1	1	0	1	1	2	2	1	99	1	0	0	0	0	1	1	1	1	1	1	1	1	1	4	0	0	0	0	2	1	0	0	0	0	0			1	1	1		1.94855	1	1
17	1	0	1	1	99	1	1	99	99	1	99	1	0	0	0	0	1	1	1	1	1	1	1	1	1											0	0			2	0	2	0	1.29119	0	1
19	1	0	1	1	99	1	1	99	99	1	99	1	0	0	0	0	1	1	1	1	1	1	1	1	1	1	0	0	3	0	2	1	0	0	0	0	0			7	1	1	1	1.94855	1	1
32	3	3	1	1	99	1	1	2	99	1	99	1	0	0	0	0	1	1	1	1	1	1	1	1	1	1	0	0	0	0	1	0	1	0	0	0	0			1	0	2	0	1.35223	1	1
22	1	2	1	1	0	1	1	2	99	1	99	1	0	0	0	0	1	1	1	1	1	1	1	1	1	1	0	0	0	0	1	1	1	0	0	0	0	0		2	0	2	0	1.29119	1	1
25	3	1	1	1	1	1	1	2	99	1	99	1	0	0	0	0	1	1	1	1	1	1	1	1	1	1	0	0	0	0	1	1	1	0	0	0	0			1	0	2		1.35223	1	1
21	1	0	1	1	99	1	1	2	99	1	99	1	0	0	0	0	1	1	1	1	1	1	1	1	1	2	0	0	0	0	2	1	0	0	0	0	0			2	1	1		1.94855	1	1
41	1	10	1	1	0	1	1	2	1	1	1	1	0	0	0	0	1	1	1	1	1	1	1	1	1	1	0	0	0	0	1	0	1	0	0	0	0			1	0	2		1.78078	1	1
37	3	0	1	1	99	1	1	2	99	1	99	1	0	0	0	0	1	1	1	1	1	1	1	1	1	1	0	0	0	0	1	0	1	0	0	0	0	1		1	0	2	0	1.78078	1	1
27	2	0	1	1	1	1	1	2	99	1	99	1	0	0	0	0	1	1	1	1	1	1	1	1	1	1	0	0	0	0	1	1	1	0	0	0	0	0		1	0	2		1.35223	1	1
17	1	0	1	99	99	99	1	2	99	1	99	1	99	99	1	0	1	1	1	1	1	1	1	1	1	1	0	0	0	0	2	1	1	0	0	0	0			2	0	2	0	1.29119	1	1
45	2	0	1	1	1	1	1	2	2	0								1	1	1	1	1	1	1	1	1	0	0	0	0	1	0	1	1	1						0	2		1.34737	1
31	3	0	1	99	99	1	99	99	99	1	99	1	0	0	1	0	1	1	1	1	1	1	1	1	1	1	0	0	0	0	1	0	1	1	0	0	0	1		1	0	2	0	1.35223	1	1
17	1	0	1	1	1	1	1	99	99	1	3	1	0	0	0	0	0	1	1	1	1	1	1	1	1											0	0			2	0	2		1.29119	0	1
18	1	0	1	1	1	1	1	99	99	0								1	1	1	1	1	1	1	1	1	0	0	0	0	1	0	0	0	0	0	0			2	0	2	0	1.29119	1	1
29	3	0	1	99	99	1	1	99	99	1	99	1	0	0	0	0	99	1	1	1	1	1	1	1	1	1	0	0	0	0	1	0	1	1	1	0	0			1	0	2	0	1.35223	1	1
41	3	0	1	1	1	1	1	2	2	1	1	1	0	0	0	0	0	1	1	1	1	1	1	1	1		1	0	0		1	0	0	0	0	1	1			1		1		2.58243	1	1
41	1	0	1	1	1	1	1	3	3	1	3	1	0	0	0	0	1	1	1	1	1	1	1	1	1	1	0	0	0	0	1	1	1								0	2		1.78078	1
31	6	0	1	1	1	1	1	99	99	0								1	1	1	1	1	1	1	1	1	0	0	0	0	1	0	0	0	0	0	0	1		2	0	2	0	1.35223	1	1
23	3	0	1	1	1	1	0	2	2	0								1	1	1	1	1	1	1	1	1	0	0	0	0	1	0	0	0	0	0	0			2	0	2	0	1.29119	1	1
50	6	0	99	1	1	1	1	2	2	0								1	1	1	1	1	1	1	1	1	0	0	0	0	1	0	0	0	0	0	0	1		2	0	2		1.34737	1	1
19	5	1	1	1	1	1	99	99	99	0								1	1	1	1	1	1	1	1	2	0	0	0	0	2	1	1	0	0	0	0			1	1	2	0	0.622845	1	1
19	1																									2	0	0	0	0	1	1	0	0	0	0	0			2	1	1	0	1.94855	1	1
38	3	0	0	1	1	1	1	99	99	1	2	1	0	0	0	0	1	1	1	1	1	1	1	1	1	1	0	0	0	0	1	0	0	0	0	0	0			2	0	2		1.78078	1	1
22	5	1	1	1	1	0	0	99	2	0								1	1	1	1	1	1	1	1	3	0	0	0	0	1	1	0	0	0	0	0			2	1	1	0	1.94855	1	1
21	1	0	1	1	99	99	99	99	99	0								1	1	1	1	1	1	1	1	1	0		0	0	1	1	1	0	1	0	1			2		1	0	1.94855	1	1
19	1	0	1	99	99	99	0	99	99	0								1	1	2	1	1	1	1	1	0	1	0		0	1	1	1	0	0	0	0			2		2	0	1.29119	1	1
21	1	0	1	1	1	1	1	99	99	0								1	1	1	1	1	1	1	1	2	0	0	0	0	2	0	0	0	0	0	0			2	1	1	0	1.94855	1	1
18	1	0	1	1	1	1	1	2	2	1	3	1	0	0	0	0	1	1	1	1	1	1	1	1	5	1	0	0	0	0	2	0	0	0	0	0	0			2	0	1	0	1.94855	1	1
33	3	5	1	1	1	1	1	2	2	1	3	1	0	0	0	0	1	1	1	1	1	1	1	1	5	1	0	0	0	0	1	0	0	0	0	0	0	0		2	0	2		1.35223	1	1
21	1	0	1	1	99	1	1	2	99	1	99	1	0	0	0	0	1	1	1	1	1	1	1	1	1	1	0	0	0	0	2	1	1	0	0	0	0			2	0	1	0	1.94855	1	1
50	6	0	1	1	1	1	1	2	99	1	1	1	0	0	0	0	1	1	1	1	1	1	1	1	1	1	0	0	0	0	1	0	1	0	0	0	0			2	0	2	0	1.34737	1	1
20	1	0	1	1	99	1	1	99	99	1	99	1	0	0	0	0	1	1	1	1	1	1	1	1	1	1	0	0	0	0	2	1	0	0	0	0	0		1		0	2	0	1.29119	1	0	0	0	0
23	3	0	1	1	1	1	1	2	3	1	3	1	0	0	0	0	1	1	1	1	1	1	1	1	1	1	0	0	0	0	1	0	1	0	0	0	0			2	0	2	0	1.29119	1	1
19	1	0	1	1	1	1	1	2	2	1	3	1	0	0	0	0	1	1	1	1	1	1	1	1	5	2	0	0	0	0	2	1	0	0	0	0	0			1	1	1	0	1.94855	1	1
17	1	0	1	1	1	1	1	2	2	1	3	1	0	0	0	0	1	1	1	1	1	1	1	1	5	3	0	0	0	0	2	1	0	0	0	0	0			2	1	1	0	1.94855	1	1
43	3	0	1	1	1	1	1	2	2	1	3	1	0	0	0	0	1	1	1	1	1	1	1	1	1	1	0	0	0	0	1	0	99	0	0	0	0	0		1	0	2	0	1.78078	1	1
27	3	0	1	1	1	1	1	2	1	1	1	1	0	0	0	0	1	1	1	1	1	1	1	1	1	1	0	0	0	0	1	0	0	0	1	0	0			1	0	2	0	1.35223	1	1
30	3	0	1	1	1	1	1	2	99	1	99	1	0	0	0	0	1	1	1	1	1	1	1	1	1	1	0	0	0	0	1	0	0	0	1	0	0			2	0	2	0	1.35223	1	1
20	1	0	1	1	99	1	1	2	3	1	3	1	0	0	0	0	1	1	1	1	1	1	1	1	1	1	0	0	0	0	1	1	1	0	0	0	0	1		5	0	2	0	1.29119	1	1
57	6	0	99	1	1	1	1	2	2	1	1	1	0	0	0	0	1	1	1	1	1	1	1	1	1											0	0	0		2	0	2	0	1.34737	0	1
22	3	2	1	0	0	0	1	2	99	1	99	1	0	0	0	0	1	1	1	1	1	1	1	1	1	1	0	0	0	0	1	0	0	0	0	0	0			1	0	2	0	1.29119	1	1
50	3	0	1	1	1	1	1	2	2	1	3	1	0	0	0	0	1	1	1	1	1	1	1	1	5	1	0	0	0	0	1	0	0	0	0	0	0			2	0	2	0	1.34737	1	1	1	0	0
22	1	0	1	1	1	1	1	2	3	0								1	1	1	1	1	1	1	1											0	0			2	0	1	0	1.94855	0	1
25	3	0	1	1	1	1	1	2	2	1	1	1	0	0	0	0	1	1	1	1	1	1	1	1	1	1	0	0	0	0	1	0	1	0	0	0	0	0	1	1	0	1	0	2.4996	1	1
42	6	0	1	1	1	1	1	2	2	1	1	1	0	0	0	1	1	1	1	1	1	1	1	1	5	1	0	0	0	0	2	0	1	0	0	0	0			2	0	2	0	1.78078	1	1
22	3	0	1	1	1	1	1	2	2	1	3	1	0	0	0	1	1	1	1	1	1	1	1	1	5	2	0	0	0	0	2	0	0	0	0	0	0	0	1		1	1	0	1.94855	1	0	1	0	0
35	3	0	1	1	1	1	1	2	1	1	2	1	0	0	0	0	1	1	1	1	1	1	1	1	1	1	0	0	0	0	1	0	1	0	0	0	0	0		2	0	2		1.78078	1	1
25	3	0	1	1	1	1	1	2	2	1	1	1	0	0	0	0	1	1	1	1	1	1	1	1	1	1	0	0	0	0	1	0	0	0	0	0	0	0		2	0	2		1.35223	1	1
22	1	0	1	1	0	99	1	2	99	1	99	1	0	0	0	0	1	1	1	1	1	1	1	1	1	1	0	0	0	0	1	0	0	0	0	0	0			1	0	2	0	1.29119	1	1
21	1	0	1	1	1	1	1	2	2	1	2	1	0	0	0	0	1	1	1	1	1	1	1	1	5	10	0	0	0	0	2	1	0		0	0	0	0	1		1	1	0	1.94855	1	0	0	0	0
38	3	0	1	1	1	1	1	2	3	0								1	1	1	1	1	1	1	1	1	0	0	0	0	1	0	0	0	0	0	0			2	0	2	0	1.78078	1	1
27	3	5	1	1	1	1	1	2	1	1	1	1	0	0	0	0	1	1	1	1	1	1	1	1	1	1	0	0	0	0	1	0	1	0	0	0	0			1	0	2	0	1.35223	1	1
17	1	0	1	99	99	99	1	99	99	1	99	1	0	0	0	0	1	1	1	1	1	1	1	1	1											0	0		1		0	2	0	1.29119	0	0	0	0	0
52	3	0	99	99	99	1	1	99	99	1	99	1	0	0	0	0	1	1	1	1	1	1	1	1	1	1	0	0	0	0	1	0	0	0	0	0	0	0	1		0	2	0	1.34737	1	0	0	0	0
20	1	10	1	1	0	1	1	2	99	1	1	1	0	0	0	0	1	1	1	1	1	1	1	1	1											0	0	0		1	0	1	0	1.94855	0	1
24	3	9999	1	1	1	1	1	2	2	1	2	1	0	0	0	1	1	1	1	1	1	1	1	1	1	1	0	0	0	0	1	0	0	0	0	0	0			1	0	2	0	1.29119	1	1
33	4	0	1	1	1	1	1	2	1	1	1	1	0	0	0	0	1	1	1	1	1	1	1	1	1	1	0	0	0	0	1	0	99	0	0	0	0	0		1	0	2	0	1.35223	1	1
35	3	0	1	1	1	1	1	1	1	1	1	1	0	0	0	0	1	1	1	1	1	1	1	1	1	1	2	2	2	2	1	0	99	0	0	0	0			5	1	2	0	1.78078	1	1
31	5	0	1	99	99	99	1	2	99	1	99	1	0	0	0	0	1	1	1	1	1	1	1	1	1											0	0			2	0	2	1	1.35223	0	1
53	6	0	1	1	1	1	1	99	99	1	99	1	0	0	0	0	1	1	1	1	1	1	1	1	1											0	0	1		4	0	2		1.34737	0	1
26	5																									1	0	0	0	0	1	0	0	1	0	0	0	0		2	0	2		1.35223	1	1
27	3	5	1	1	1	1	0	3	1	1	2	1	0	0	0	0	1	1	1	1	1	1	1	1	1	1	0	0	0	0	1	0	0	0	0	0	0	1		2	0	2	0	1.35223	1	1
52	3	0	1	1	1	1	1	99	99	1	1	1	0	0	0	0	0	1	1	1	1	1	1	1	1	1	0	0	0	0	1	0	0	0	0	0	0	0		1	0	2	0	1.34737	1	1
53	5	0	0	1	1	1	1	99	99	0								1	1	1	1	1	1	1	1	4	0	0	0	0	2	0	0	0	0	0	0		1		1	1	0	2.24866	1	0
42	3	0	1	1	1	1	0	1	2	1	99	1	0	0	0	0	1	1	1	1	1	1	1	1	1	1	0	0		0	1	0	0	0	0	0	0	1		1		2	0	1.78078	1	1
38	5	0	1	1	1	1	1	2	2	0								1	1	1	1	1	1	1	1	1	0	0	0	0	1	0	1	0	0	0	0			1	0	2		1.78078	1	1
57	3																									1	0		0	0	1	0	0	0	0	0	0		1			2	0	1.34737	1	0
36	5	0	0	1	1	1	1	2	2	1	2	1	0	0	0	0	1	1	1	1	1	1	1	1	1	1	0	0	0	0	1	0	0	0	0	0	0			2	0	2		1.78078	1	1
27	3	0	1	1	99	1	1	2	2	1	99	1	0	0	0	0	1	1	1	1	1	1	1	1	1	2	0	0	0	0	1	0	1	0	0	0	0			1	1	1	1	2.4996	1	1
43	6	0	1	1	1	1	1	2	2	1	2	1	0	0	1	1	1	1	1	1	1	1	1	1	5	1	0	0	0	0	2	0	1	0	0	0	0			1	0	2		1.78078	1	1
31	1	0	1	1	1	1	1	2	2	1	2	1	0	0	0	0	1	1	1	1	1	1	1	1	5	1	0	0	0	0	2	1	1	0	0	0	0			1	0	2		1.35223	1	1
17	1	0	1	1	99	1	1	2	99	1	99	1	0	0	0	0	1	1	1	1	1	1	1	1	1											0	0			3	0	1		1.94855	0	1
38	5	0	1	1	99	1	1	99	99	1	99	1	0	0	0	0	1	1	1	1	1	1	1	1	1											0	0	0		6	0	2	0	1.78078	0	1
30	3	0	1	1	1	1	1	99	99	1	99	1	0	0	99	0	1	1	1	1	1	1	1	1	1	1	0	0	0	0	1	0	99	0	0	0	0	0		2	0	2	0	1.35223	1	1
32	3	0	1	1	1	1	1	99	99	1	1	0	0	0	0	0	1	1	1	1	1	1	1	1	1	1	1	0	0	0	1	0	1	0	0	0	0			1	1	2	0	1.35223	1	1
32	1	0	1	1	1	1	1	99	99	1	99	1	0	0	0	0	1	1	1	1	1	1	1	1	1											0	0			2	0	2		1.35223	0	1
34	1	0	1	1	1	1	1	2	2	1	3	1	0	0	1	0	1	1	1	1	1	1	1	1	5	1	0	0	0	0	2	0	0	0	0	0	0			1	0	2		1.35223	1	1
20	1	3	1	1	1	1	1	2	99	1	99	1	0	0	0	0	1	1	1	1	1	1	1	1	1	1	0	0	0	0	1	0	1	0	0	0	0	1		2	0	2	0	1.29119	1	1
28	3	0	1	1	99	1	1	2	99	1	99	1	0	0	0	0	1	1	1	1	1	1	1	1	1	1	0	0	0	0	1	0	99	0	0	0	0	1		1	0	2	0	1.35223	1	1
45	3	0	1	1	99	1	1	2	99	1	99	1	0	0	0	0	1	1	1	1	1	1	1	1	1	1	0	0	0	0	1	0	1	0	0	0	0			2	0	1	1	2.24866	1	1
32	3	5	1	1	1	1	1	2	1	1	1	1	0	0	0	0	1	1	1	1	1	1	1	1	1	1	0	0	0	0	1	1	1	0	0	1	0	0		1	0	1	1	2.4996	1	1
48	3	20	1	1	1	1	1	2	2	1	2	1	0	0	0	0	1	1	1	1	1	1	1	1	1	1	0	0	0	0	1	1	1	0	0	0	0			1	0	2		1.34737	1	1
22	3	0	1	99	99	99	1	99	99	1	99	1	0	0	0	0	1	1	1	1	1	1	1	1	1	1	0	0	0	0	1	0	0	0	0	0	0			1	0	2	1	1.29119	1	1
22	3	2	1	1	1	1	1	2	3	1	99	1	0	0	0	0	1	1	1	1	1	1	1	1	1	1	0	0	0	0	1	0	1	0	0	0	0	0		2	0	2	0	1.29119	1	1
19	1	1	1	1	1	1	1	99	99	1	99	1	0	0	0	0	1	1	1	1	1	1	1	1	1	1	0	0	0	0	2	0	1	0	0	0	0			2	0	2	0	1.29119	1	1
55	3	0	1	1	99	1	1	99	99	1	99	1	0	0	0	0	0	1	1	1	1	1	1	1	1	1	0	0	0	0	1	0	0	0	0	0	0			1	0	1	1	2.24866	1	1
31	5	0	1	1	1	1	1	2	2	1	99	1	0	0	0	0	1	1	1	1	1	1	1	1	1	1	1	0	0	0	2	0	1	0	0	0	0			1	1	2	1	1.35223	1	1
34	3	0	1	1	1	1	1	2	3	1	1	1	0	0	0	0	1	1	1	1	1	1	1	1	1	1	0	0	0	0	1	1	1	0	0	0	0	1		1	0	2		1.35223	1	1
52	1	0	0	1	1	1	1	2	1	1	2	1	0	0	0	0	1	1	1	1	1	1	1	1	1	1	0	0	0	0	1	0	0	0	0	0	0			1	0	1	1	2.24866	1	1
36	3	0	1	1	1	1	1	2	99	1	1	1	0	0	0	0	1	1	1	1	1	1	1	1	1	1	0	0	0	0	1	0	1	0	0	0	0			1	0	2		1.78078	1	1
30	3	0	1	1	1	1	1	2	99	1	99	1	0	0	0	0	1	1	1	1	1	1	1	1	1	1	0	0	0	0	1	0	1	0	0	0	0			2	0	2	0	1.35223	1	1
41	6	0	1	1	1	1	1	2	99	1	99	1	0	0	0	0	1	1	1	1	1	1	1	1	1											0	0	0		1	0	1		2.58243	0	1
51	3	0	1	1	99	1	1	2	99	1	99	1	0	0	0	0	1	1	1	1	1	1	1	1	1	1	0	0	0	0	1	0	1	0	0	0	0			1	0	1		2.24866	1	1
23	3	0	1	1	1	1	1	2	99	1	99	1	0	0	0	0	1	1	1	1	1	1	1	1	1	1	0	0	0	0	2	0	0	0	0	0	0			2	0	2	0	1.29119	1	1
51	3	1	1	1	1	1	1	2	2	1	2	1	0	0	0	0	1	1	1	1	1	1	1	1	1											0	0	0		1	0	2		1.34737	0	1
54	2	0	1	99	99	99	1	2	3	1	99	1	0	0	0	0	1	1	1	1	1	1	1	1	1	1	0	0	0	0	1	1	0	0	0	0	0			1	0	2		1.34737	1	1
17	1	0	1	1	99	1	1	2	99	1	99	1	0	0	0	0	1	1	1	1	1	1	1	1	1	2	0	0	0	0	2	1	1	0	0	0	0			2	1	1	0	1.94855	1	1
57	6	2	1	1	1	1	1	2	99	1	99	1	0	0	0	0	1	1	1	1	1	1	1	1	1											0	0			2	0	2	0	1.34737	0	1
24	5	2	1	1	1	1	1	2	2	1	99	1	0	0	0	0	1	1	1	1	1	1	1	1	1	2	0	0	0	0	2	0	0	0	0	0	0	1		2	1	2		1.29119	1	1
17	1	0	1	1	1	1	1	2	99	1		1	0	0	0	0	1	1	1	1	1	1	1	1	1											0	0			1	0	1	0	1.94855	0	1
25	1	0	1	1	1	1	1	2	99	1	2	1	0	0	0	0	1	1	1	1	1	1	1	1	1	1	1	0	0	0	2	1	0	0	0	0	0			2	1	1	0	2.4996	1	1
49	6	0	1	1	1	1	1	2	2	1	2	1	0	0	0	0	1	1	1	1	1	1	1	1	1	0	0	0	0	0				0	0	0	0			1	0	2	1	1.34737	1	1
49	3	0	1	1	1	1	1	2	99	1	99	1	0	0	0	0	1	1	1	1	1	1	1	2	1	1	0	0	0	0	1	1	1	0	0	0	0			4	0	2	0	1.34737	1	1
20	1	0	1	1	1	1	1	2	2	1	99	1	0	0	0	0	1	1	1	1	1	1	1	1	1	1	2	3	0	0	2	1	1	0	0	0	0	1		1	1	1	0	1.94855	1	1
41	3	0	1	1	1	1	1	2	99	1	99	1	0	0	0	0	1	1	1	1	1	1	1	1	1	1	0	0	0	0	1	0	0	0	0	0	0			1	0	2		1.78078	1	1
17	1	0	1	0	1	1	1	2	1	1	99	1	0	0	0	0	1	1	1	1	1	1	1	1	1											0	0			2	0	1	0	1.94855	0	1
19	3	0	1	1	1	1	1	2	2	1	3	1	0	0	0	0	1	1	1	1	1	1	1	1	1	1	0	0	0	0	1	0	0	0	0	0	0			2	0	2	0	1.29119	1	1
52	3	3	1	1	1	1	1	2	2	1	2	1	0	0	0	0	1	1	1	1	1	1	1	1	1	1	0	0	0	0	1	0	1	0	0	0	0	0		1	0	2	1	1.34737	1	1
27	3	1	1	1	1	1	1	2	99	1	99	1	0	0	0	0	1	1	1	1	1	1	1	1	1	1	0	0	0	0	1	1	0	0	0	0	0	0		2	0	2	0	1.35223	1	1
53	3	0	1	1	1	1	1	2	2	1	2	1	0	0	0	0	1	1	1	1	1	1	1	1	1	0	0	0	0	0				0	0	0	0	0		2	0	2	0	1.34737	1	1
19	3	0	1	1	1	1	1	2	99	1	99	1	0	0	0	0	0	1	1	1	1	1	1	1	1	1	0	0	0	0	1	1	0	0	0	0	0			2	0	1	1	1.94855	1	1
59	6	0	1	1	1	1	1	2	99	1	99	1	0	0	0	0	1	1	1	1	1	1	1	1	1	0	0	0	0	0				0	0	0	0			2	0	2	0	1.34737	1	1
32	6	1	1	1	1	1	1	2	2	1	2	1	0	0	0	0	1	1	1	1	1	1	1	1	1	1	2	0	0	0	2	1	1	0	0	0	0	1		1	1	2		1.35223	1	1
17	1	2	1	99	99	1	1	2	99	1	99	1	0	0	0	0	1	1	1	1	1	1	1	1	1	4	2	0	0	0	2	0	1	0	0	0	0			1	1	1	0	1.94855	1	1
52	4	0	1	1	99	1	1	2	99	1	99	1	0	0	0	0	1	1	1	1	1	1	1	1	1	1	0	0	0	0	1	0	0	0	0	0	0			2	0	2		1.34737	1	1
56	3	0	1	1	1	1	1	2	2	1	2	1	0	0	0	0	1	1	1	1	1	1	1	1	1	1	0	0	0	0	1	0	0	0	0	0	0			2	0	2	0	1.34737	1	1
17	1	0	1	1	1	1	1	2	99	1	99	1	0	0	0	0	1	1	1	1	1	1	1	1	1	2	0	0	0	0	2	0	0	0	0	0	0			2	1	1	0	1.94855	1	1
38	3	3	1	1	1	1	1	2	2	1	2	1	0	0	0	0	1	1	1	1	1	1	1	1	1	2	0	0	0	0	1	0	0	0	0	0	0			4	1	2		1.78078	1	1
22	3	0	1	1	1	1	1	2	2	1	2	1	0	0	0	0	1	1	1	1	1	1	1	1	1	1	0	0	0	0	1	0	0	0	0	0	0			2	0	2	0	1.29119	1	1
20	1	0	1	1	1	1	1	2	2	1	99	1	0	0	0	0	1	1	1	1	1	1	1	1	1	1	0	0	0	0	2	1	0	0	0	0	0			1	0	2	0	1.29119	1	1
41	3	0	1	1	1	1	1	2	2	1	3	1	0	0	0	1	1	1	1	1	1	1	1	1	5	1	0	0	0	0	1	0	0	0	0	0	0	1		2	0	2	0	1.78078	1	1
41	3	0	1	1	1	1	1	2	2	1	2	1	0	0	0	0	1	1	1	1	1	1	1	1	5																	2	0	1.78078
27	5	0	1	1	1	1	1	2	2	1	99	1	0	0	0	0	1	1	1	1	1	1	1	1	1	1	0	0	0	0	2	0	1	0	0	0	0	1		1	0	2	1	1.35223	1	1
53	3	1	1	1	1	1	1	2	2	1	1	1	0	0	0	0	1	1	1	1	1	1	1	1	1	3	0	0	0	0	1	1	0	0	0	0	0			1	1	1		2.24866	1	1
21	1	0	1	1	1	1	1	2	2	1	2	1	0	0	0	0	0	1	1	1	1	1	1	1	1	3	0	0	0	0	2	0	0	0	0	0	0			1	1	2	0	1.29119	1	1
48	3	0	1	1	1	1	1	2	2	1	2	1	0	0	0	0	1	1	1	1	1	1	1	1	1	1	0	0	0	0	1	0	1	0	0	0	0			2	0	2	0	1.34737	1	1
23	3	0	1	1	1	1	1	2	2	1	2	1	0	0	0	0	1	1	5	1	1	1	1	1	5	12	2	0	2	0	1	1	1	0	0	0	0			7	1	1	0	1.94855	1	1
24	3	0	1	1	1	1	1	2	2	1	1	1	0	0	0	0	1	1	1	1	1	1	1	1	5	9	6	0	0	0	1	1	1	0	0	0	0	0		1	1	1	0	1.94855	1	1
19	1	0	1	1	1	1	1	2	99	1	99	1	0	0	0	0	1	1	1	1	1	1	1	1	1	1	2	0	0	0	1	0	0	0	0	0	0			2	1	2	0	1.29119	1	1
43	3	0	1	1	1	1	1	2	1	1	3	1	0	0	0	0	1	1	1	1	1	1	1	1	1	1	0	0	0	0	1	0	1	0	0	0	0	0		1	0	2		1.78078	1	1
57	3	0	1	1	1	1	1	2	2	1	2	1	0	0	0	0	1	1	1	1	1	1	1	1	1	1	0	0	0	0	1	1	1	0	0	0	0			1	0	2		1.34737	1	1
39	3	0	1	1	1	1	1	2	2	1	2	1	0	0	0	0	1	1	1	1	1	1	1	1	1	1	0	0	0	0	1	0	0	0	0	0	0	1		1	0	2	0	1.78078	1	1
39	3	0	1	1	1	1	1	2	2	1	99	1	0	0	0	0	1	1	1	1	1	1	1	1	1	1	0	0	0	0	1	1	0	0	0	0	0			2	0	2	0	1.78078	1	1
46	3	0	1	1	1	1	1	2	2	1	3	1	0	0	1	0	0	1	1	1	1	1	1	1	5	1	0	0	0	0	2	0	0	0	0	0	0			1	0	2		1.34737	1	1
41	3	2	1	1	1	1	1	2	99	1	99	1	0	0	0	0	1	1	1	1	1	1	1	1	1	1	0	0	0	0	1	1	0	0	0	0	0	0		2	0	2	0	1.78078	1	1
20	1	0	1	1	1	1	1	2	2	1	99	1	0	0	0	0	1	1	1	1	1	1	1	1	1											0	0			2	0	2	0	1.29119	0	1
23	1	0	1	1	1	1	1	2	2	1	2	1	0	0	0	0	1	1	1	1	1	1	1	1	1	1	0	0	0	0	1	0	0	0	0	0	0	1		1	0	2		1.29119	1	1
20	3	0	1	1	1	1	1	2	2	1	2	1	1	0	1	1	1	1	1	1	1	1	1	1	5	1	0	0	0	0	1	0	1	0	0	0	0			2	0	2		1.29119	1	1
26	3	0	1	99	99	99	1	99	99	99	99	1	0	0	0	0	0	1	1	1	1	1	1	1	1	4	1	0	0	0	1	1	0	0	0	0	0	0		2	1	1	0	2.4996	1	1
33	3	0	1	1	1	1	1	2	2	1	2	1	0	0	0	1	1	1	1	1	1	1	1	1	5	1	0	0	0	0	1	0	0	0	0	0	0	0		2	0	2	0	1.35223	1	1
34	3	0	1	1	1	1	1	2	2	1	3	1	0	0	0	0	1	1	1	1	1	1	1	1	5	2	0	0	0	0	1	0	0	0	0	0	0		1		1	1		2.4996	1	0	1	0	0
17	1	0	1	1	1	99	1	2	2	1	99	1	0	0	0	0	1	1	1	1	1	1	1	1	1	1	0	0	0	0	2	1	0	0	0	0	0			1	0	1		1.94855	1	1
37	3	0	1	1	1	1	1	2	2	1	2	1	0	0	0	0	1	1	1	1	1	1	1	1	1	1	0	0	0	0	1	1	1	0	0	0	0	1		1	0	2	0	1.78078	1	1
33	6	10	1	1	1	1	1	2	2	1	2	1	0	0	0	1	1	1	1	1	1	1	1	1	5	1	0	0	0	0	2	0	0	0	0	0	0		1		0	2	1	1.35223	1	0	1	0	0
55	5	1	1	1	1	1	1	2	99	1	2	1	0	0	0	0	1	1	1	1	1	1	1	1	1											0	0	0		2	0	2	0	1.34737	0	1
55	3	6	1	1	1	1	1	2	2	1	2	1	0	0	1	0	1	1	1	1	1	1	1	1	1	1	0	0	1	0	1	0	1	0	0	0	0			1	1	1		2.24866	1	1
47	3	0	1	1	1	1	1	2	99	1	2	1	0	0	0	0	1	1	1	1	1	1	1	1	1	1	0	0	0	0	1	0	1	1	0	0	0			2	0	2	0	1.34737	1	1
25	3	0	1	1	1	1	1	2	99	1	99	1	0	0	0	0	1	1	1	1	1	1	1	1	1	1	0	0	0	0	1	0	0	0	0	0	0	1		2	0	2		1.35223	1	1
47	5	0	1	1	1	1	1	2	99	1	99	1	0	0	0	0	1	1	1	1	1	1	1	1	1											0	0			2	0	2	1	1.34737	0	1
18	1																									1	0	0	0	0	2	0	0	0	0	0	0			2	0	2	0	1.29119	1	1
32	4	0	1	1	1	1	1	2	2	1	2	1	0	0	0	0	1	1	1	1	1	1	1	1	1	1	0	0	0	0	1	0	0	0	0	0	0	1		1	0	2	0	1.35223	1	1
46	3	2	1	1	1	1	1	2	1	1	2	1	0	0	0	0	1	1	1	1	1	1	1	1	1	1	1	0	0	0	1	0	0	0	1	0	0			7	1	2		1.34737	1	1
46	3	0	1	1	1	1	1	2	2	1	99	1	0	0	0	0	1	1	1	1	1	1	1	1	1	1	0	0	0	0	1	0	0	0	0	0	0			2	0	2		1.34737	1	1
29	3	0	99	1	1	1	1	2	99	1	99	1	0	0	0	0	1	1	1	1	1	1	1	1	1	1	0	0	0	0	1	0	1	0	0	0	0	0		1	0	2	0	1.35223	1	1
34	3	2	1	1	99	1	1	2	99	1	99	1	99	0	0	0	1	1	1	1	1	1	1	1	1	1	0	0	0	0	1	0	0	0	0	0	0	1		2	0	2	0	1.35223	1	1
46	3	0	1	1	1	1	1	2	2	1	2	1	1	0	0	1	1	1	1	1	1	1	1	1	5	1	0	0	0	0	1	0	1	0	0	0	0			1	0	2	0	1.34737	1	1
59	3	0	1	1	1	1	1	2	2	1	3	1	0	0	0	0	1	1	1	1	1	1	1	1	5	1	0	0	0	0	1	0	1	0	0	0	0			1	0	1	0	2.24866	1	1
41	6	5	1	1	1	1	1	2	2	1	1	1	0	0	0	0	1	1	1	1	1	1	1	1	1	1	0	0	0	0	2	0	1	0	0	0	0	0		1	0	2		1.78078	1	1
23	3	0	1	1	1	1	1	2	2	1	2	1	0	0	0	1	1	1	1	1	1	1	1	1	5	2	0	0	0	0	2	0	0	0	0	0	0	1		2	1	2	0	1.29119	1	1
31	3	0	1	1	1	1	1	2	99	1	99	1	0	0	0	0	1	1	1	1	1	1	1	1	1	1	0	0	0	0	1	0	0	0	0	0	0	1		2	0	2	0	1.35223	1	1
21	3	0	1	1	99	1	1	2	3	1	99	1	0	0	1	0	1	1	1	1	1	1	1	1	1	1	0	0	0	0	1	0	0	1	1	0	0			1	0	2	1	0.622845	1	1
46	6	0	1	1	1	1	1	2	3	1	3	1	0	0	0	0	1	1	1	1	1	1	1	1	1	1	0	0	0	0	2	0	1	0	1	0	0			2	0	2		1.34737	1	1
42	6	0	1	1	1	1	1	2	2	1	3	1	0	0	1	1	1	1	1	1	1	1	1	1	5	1	0	0	0	0	2	0	0	1	0	0	0			1	0	2		1.78078	1	1
54	6	0	1	1	1	1	1	2	3	1	3	1	0	0	0	0	1	1	1	1	1	1	1	1	1											0	0			2	0	2	0	1.34737	0	1
23	3	0	1	1	1	1	1	2	99	1	99	1	0	0	0	0	1	1	1	1	1	1	1	1	1	1	0		0	0	1	0	0	0	0	0	0	0		2		2	0	1.29119	1	1
19	1	0	1	1	1	1	0	2	99	1	99	1	0	99	0	0	1	1	1	1	1	1	1	1	1	1	0	0	0	0	2	0	0	0	0	0	0			1	0	1	0	1.94855	1	1
19	3	0	1	1	1	1	1	2	3	1	3	1	0	0	0	0	1	1	1	1	1	1	1	1	1	1	0	0	0	0	1	1	1	0	0	0	0			2	0	1	0	1.94855	1	1
53	6	0	1	1	1	1	1	2	99	1	99	1	0	0	0	0	1	1	1	1	1	1	1	1	1											0	0	0		3	0	2		1.34737	0	1
21	3	0	1	1	1	1	1	2	2	1	2	1	0	0	0	1	1	1	1	1	1	1	1	1	5	1	0	0	0	0	1	0	0	0	1	0	0			1	0	2		1.29119	1	1
26	3	0	1	1	99	99	1	2	99	1	3	1	0	0	0	0	1	1	1	1	1	1	1	1	1	1	0	0	0	0	1	0	1	0	0	0	0	0		2	0	1	0	2.4996	1	1
47	2	0	1	1	1	1	1	2	2	1	2	1	0	0	0	0	1	1	1	1	1	1	1	1	5	1	0	0	0	0	1	0	0	0	0	0	0	1		2	0	2	0	1.34737	1	1
17	1	0	1	1	0	1	1	2	2	1	2	1	0	0	0	0	1	1	1	1	1	1	1	1	1	1	0	0	0	0	2	1	1	0	0	0	0			2	0	1	0	1.94855	1	1
22	5	0	99	99	99	99	1	2	2	1	99	1	99	0	0	0	1	1	1	1	1	1	1	1	1	1	0	0	0	0	1	1	1	0	0	0	0			2	0	2		1.29119	1	1
41	3	0	1	1	99	1	1	2	2	1	1	1	0	0	0	0	1	1	1	1	1	1	1	1	1	1	0	0	0	0	1	0	1	0	0	0	0			7	0	2	0	1.78078	1	1
25	3	3	1	1	1	1	1	2	2	1	2	1	0	0	0	0	1	1	1	1	1	1	1	1	1	2	0	0	0	0	1	0	1	0	0	0	0	0		3	1	1	0	2.4996	1	1
25	3	3	1	1	99	1	1	2	2	1	2	1	0	0	0	0	1	1	1	1	1	1	1	1	1	1	0	0	0	0	1	0	1	0	0	0	0			2	0	2	0	1.35223	1	1
31	1	0	0	1	1	1	1	2	2	1	99	1	99	0	0	0	1	1	1	1	1	1	1	1	1											0	0			2	0	1		2.4996	0	1
33	5	0	1	0	99	99	1	2	99	1	99	1	0	0	99	0	1	1	1	1	1	1	1	1	1	1	0	0	0	0	1	0	0	0	1	0	0	1		1	0	2		1.35223	1	1
24	3	0	0	1	1	1	1	2	2	1	99	1	0	0	0	0	1	1	1	1	1	1	1	1	1	1	0	0	0	0	1	0	1	0	0	0	0			1	0	2	0	1.29119	1	1
38	6	0	1	1	1	1	1	2	99	1	99	1	0	0	0	0	1	1	1	1	1	1	1	1	1	1	0	0	0	0	2	0	1	0	0	0	0			1	0	2		1.78078	1	1
59	6	1	1	1	99	1	1	2	2	1	2	1	0	0	0	0	1	1	1	1	1	1	1	1	1											0	0			2	0	2	0	1.34737	0	1
40	3	0	1	1	1	1	1	2	2	1	99	99	99	0	99	1	1	3	1	1	1	1	1	1	1	1	0	0	0	0	1	0	0	0	0	0	0	1	1		0	1	1	2.58243	1	0	0	0	0
20	3	0	99	1	99	1	1	2	99	1	2	1	0	0	0	1	1	1	1	1	1	1	1	1	1	1	0	0	0	0	1	0	1	0	0	0	0	1		1	0	2	0	1.29119	1	1
31	3	0	1	1	1	1	1	2	99	1	99	1	0	0	0	0	1	1	1	1	1	1	1	1	1	1	0	0	0	0	1	0	0	0	0	0	0	0		2	0	2	0	1.35223	1	1
37	3	0	1	1	1	1	1	2	99	1	2	1	99	0	0	0	1	1	1	1	1	1	1	1	1	1	0	0	0	0	1	0	0	0	0	0	0			2	0	2	0	1.78078	1	1
26	3	0	99	1	99	1	1	2	99	1	99	1	0	0	0	0	1	1	1	1	1	1	1	1	1	1	0	0	0	0	1	0	0	0	0	0	0	0		2	0	1		2.4996	1	1
49	1	9999	1	1	1	1	1	99	99	1	1	1	0	0	0	1	1	1	1	1	1	1	1	1	1	0	0	0	0	0				0	0	0	0			2	0	2		1.34737	1	1
33	1	9999	1	0	0	1	0	2	3	1	2	1	0	0	0	1	1	1	1	1	1	1	1	1	1	1	0	0	0	0	1	0	0	0	0	0	0	0	1		0	2	1	1.35223	1	0	0	0	0
18	1	0	1	1	1	1	1	2	3	1	2	1	0	0	0	0	1	1	1	1	1	1	1	1	1	1	0	1	0	0	2	1	1	0	0	0	0			2	1	2	0	1.29119	1	1
24	3	0	1	1	1	1	1	2	99	1	2	1	0	0	0	0	1	1	1	1	1	1	1	1	1	1	0	0	0	0	1	0	1	0	0	0	0			2	0	2		1.29119	1	1
36	3	0	1	1	1	1	1	2	99	1	99	1	0	0	0	0	1	1	1	1	1	1	1	1	1	1	0	0	0	0	1	1	0	0	0	0	0			2	0	2	0	1.78078	1	1
29	3	10	1	1	1	1	1	2	3	1	2	1	0	0	1	1	1	1	1	1	1	1	1	1	5	2	0	0	0	0	1	0	1	0	0	0	0			3	1	1	0	2.4996	1	1
59	3	0	1	1	1	1	1	2	2	1	3	1	0	0	0	0	1	1	1	1	1	1	1	1	5	0	0	0	0	0				0	0	0	0	0	1		0	2	0	1.34737	1	0	1	0	0
50	3	0	1	1	1	1	1	2	2	1	99	1	0	0	0	0	1	1	1	1	1	1	1	1	1	3	4	0	0	0	1	1	1	0	0	0	0	0		1	1	1		2.24866	1	1
53	3	1	1	1	1	1	1	2	2	1	99	1	0	0	0	0	1	1	1	1	1	1	1	1	1	1	0	0	0	0	1	0	1	0	0	0	0			2	0	2	0	1.34737	1	1
19	1	0	1	1	1	1	1	2	99	99	1	1	1	1	1	1	1	1	1	1	1	1	1	1	1	1	1	0	0	0	2	1	1	0	0	0	0			2	1	1		1.94855	1	1
19	1	0	1	1	1	1	1	2	2	0								1	1	1	1	1	1	1	5	1	0	0	0	0	2	0	0	0	0	0	0		1		0	2		1.29119	1	0	0	0	0
18	1	0	1	1	1	1	1	2	2	1	3	1	0	0	0	1	1	1	1	1	1	1	1	1	5											0	0			1	0	1		1.94855	0	1
21	1	0	1	1	1	1	1	2	99	1	2	1	0	0	0	0	1	1	1	1	1	1	1	1	1	1	0	0	0	0	2	1	0	0	0	0	0			1	0	1		1.94855	1	1
24	1	0	1	1	1	1	1	2	1	1	3	1	0	0	0	0	1	1	1	1	1	1	1	1	1	1	0	0	0	0	2	1	1	0	0	0	0			2	0	2	0	1.29119	1	1
48	3	3	1	1	1	1	1	2	2	1	2	1	0	0	0	0	1	1	1	1	1	1	1	1	1	1	0	0	0	0	1	0	1	0	0	0	0	0		2	0	2	0	1.34737	1	1
50	2	2	1	1	1	1	1	2	2	1	2	1	0	0	0	0	1	1	1	1	1	1	1	1	1	1	3	3	0	0	1	1	1	0	0	0	0	0		1	1	1		2.24866	1	1
18	1	0	1	1	1	1	1	2	2	1	1	1	0	0	0	0	1	1	1	1	1	1	1	1	1	1	1	0	0	0	2	0	1	0	0	0	0			1	1	2		1.29119	1	1
30	3	0	1	1	1	1	1	2	2	1	1	1	0	0	0	0	1	1	1	1	1	1	1	1	1	1	0	0	0	0	1	0	1	0	0	0	0	1		2	0	2	1	1.35223	1	1
41	3	0	1	1	1	1	1	2	99	1	3	1	0	0	0	0	1	1	1	1	1	1	1	1	1	1	2	1	0	0	1	1	1	0	0	0	0			2	1	1	1	2.58243	1	1
51	5	0	1	1	1	1	1	2	2	1	2	1	0	0	0	0	1	1	1	1	1	1	1	1	1	1	0	0	0	0	2	1	0	0	0	0	0		1		0	2	0	1.34737	1	0	0	0	0
17	1	0	1	1	1	1	1	2	2	1	2	1	0	0	0	0	1	1	1	1	1	1	1	1	1											0	0		1		0	2		1.29119	0	0	0	0	0
41	3		1	1	1	1	1	2	2	1	1	1	0	0	0	0	1	1	1	1	1	1	1	1	1	1	0	0	0	0	1	0	0	0	0	0	0	1		2	0	2	0	1.78078	1	1
32	3	0	1	99	1	1	0	99	99	0								1	1	1	1	1	1	1	1	1	0	0	0	0	1	1	1	0	0	0	0	0		2	0	2		1.35223	1	1
32	3																									1	0	0	0	0	1	0	1	0	0	0	0			1	0	2		1.35223	1	1
23	3	0	1	1	1	1	1	2	2	1	99	1	0	0	0	1	1	1	1	1	1	1	1	1	1	1	0	0	0	0	1	0	0	0	0	0	0			2	0	2	0	1.29119	1	1
42	3	0	1	1	1	1	1	2	2	1	2	1	0	0	0	0	1	1	1	1	1	1	1	1	1	1	0	0	0	0	1	0	0	0	0	0	0			2	0	1	0	2.58243	1	1
17	1	1	0	1	99	99	1	99	99	1	2	1	0	0	99	0	1	1	1	1	1	1	1	1	1	1	0	0	0	0	1	0	1	0	0	0	0			1	0	2	0	1.29119	1	1
33	3	0	1	1	99	1	1	2	1	1	2	1	0	0	0	0	1	1	1	1	1	1	1	1	1	1	0	0	0	0	1	1	1	0	1	0	0			2	0	2		1.35223	1	1
35	3	0	1	1	1	1	1	2	3	1	3	1	99	0	0	1	1	1	1	1	1	1	1	1	1	3	0	0	0	0	2	0	1	0	0	0	0			2	1	1	0	2.58243	1	1
29	3	0	1	1	1	1	1	2	99	1	99	1	0	0	0	0	0	1	1	1	1	1	1	1	1											0	0			2	0	1	0	2.4996	0	1
24	3	0	1	1	1	1	1	99	99	1	2	1	99	99	0	0	1	1	1	1	1	1	1	1	1	1	0	0	0		1	1	1	0	0	0	0	0		1		2	0	1.29119	1	1
25	3	0	1	1	1	1	1	2	2	1	3	1	0	0	0	0	1	1	1	1	1	1	1	1	1	1	0	0	0	0	1	0	0	0	0	0	0			1	0	2	0	1.35223	1	1
43	3	0	1	1	1	1	1	2	2	1	3	1	0	0	1	0	1	1	1	1	1	1	1	1	5	1	0	0	0	0	1	0	0	0	0	0	0			3	0	1		2.58243	1	1
27	3	0	1	1	1	1	1	2	99	1	2	1	0	0	0	0	1	1	1	1	1	1	1	1	1	1	0	0	0	0	1	0	0	0	0	0	0	1		1	0	2	0	1.35223	1	1
33	2	0	1	0	0	0	1	2	1	1	1	1	0	0	0	0	0	1	1	1	1	1	1	1	1	4	4	0	0	0	1	1	1	0	0	0	0	0		1	1	1		2.4996	1	1
20	3	0	1	99	99	99	1	99	99	1	2	1	0	0	0	0	1	1	1	1	1	1	1	1	1	1	0	0	0	0	1	0	0	0	0	0	0		1		0	2	0	1.29119	1	0	0	0	0
22	3	0	99	0	0	0	1	99	99	0								1	1	1	1	1	1	1	1	1	0	0	0	0	1	0	0	0	0	0	0	1		2	0	2	0	1.29119	1	1
47	2	4	1	1	1	1	1	2	1	1	1	1	0	0	0	1	0	1	1	1	1	1	1	1	1	0	0	0	0	0				0	0	0	0			1	0	2		1.34737	1	1
54	2	3	1	1	1	1	0	2	2	1	2	1	0	0	0	0	0	1	1	1	1	1	1	1	1	1	0	0	0	0	1	0	1	0	0	0	0			2	0	1	0	2.24866	1	1
49	2	0	1	1	1	1	1	2	2	1	2	1	0	0	0	0	1	1	1	1	1	1	1	1	1	1	0	0	0	0	1	0	1	0	0	0	0	0		2	0	2	0	1.34737	1	1
21	1	0	1	99	99	99	1	2	99	1	2	1	0	0	0	0	1	1	1	1	1	1	1	1	1	2	0	0	0	0	1	0	0	0	0	0	0	1		1	1	2	0	1.29119	1	1
28	1	0	1	1	1	1	1	2	3	1	3	1	0	0	1	0	1	1	1	1	1	1	1	1	1	1	0	0	0	0	1	0	0	0	0	0	0			1	0	1	0	2.4996	1	1
21	1	0	1	1	99	1	1	2	2	1	2	1	0	0	0	0	99	1	1	1	1	1	1	1	1	1	0	0	0	0	2	1	1	0	0	0	0			2	0	1	0	1.94855	1	1
25	5	0	1	1	1	1	1	2	99	1	2	1	0	0	0	0	1	1	1	1	1	1	1	1	1	1	0	0	0	0	1	0	1	0	0	0	0			4	0	2	1	1.35223	1	1
22	1	1	1	1	1	1	1	2	1	1	2	1	0	1	1	1	1	1	1	1	1	1	1	1	5	1	0	0	0	0	2	0	0	0	0	0	0			4	0	2		1.29119	1	1
30	3	5	1	1	1	1	1	2	99	1	99	1	0	0	99	0	1	1	1	1	1	1	1	1	1	1	0	0	0	0	1	0	1	0	0	0	0			1	0	2	0	1.35223	1	1
34	3	30	1	1	1	1	1	2	3	1	1	1	0	0	1	0	1	1	1	1	1	1	1	1	1	1	0	0	0	0	1	1	1	0	0	0	0			1	0	2		1.35223	1	1
38	1	0	1	1	99	99	1	99	99	1	2	1	0	0	0	0	1	1	1	1	1	1	1	1	1	1	0	0	0	0	1	0	1	0	0	0	0	1		2	0	2	0	1.78078	1	1
43	1	3	1	1	1	1	1	2	2	1	2	1	0	0	0	0	1	1	1	1	1	1	1	1	1	1	0	0	0	0	1	0	1	0	0	0	0			4	0	1		2.58243	1	1
55	3	0	1	1	1	1	1	2	2	1	2	1	0	0	0	0	1	1	1	1	1	1	1	1	1	0	0	0	0	0				0	0	0	0	0		2	0	2		1.34737	1	1
38	5	0	1	1	1	1	1	2	2	1	2	1	0	0	0	0	1	1	1	1	1	1	1	1	1	1	0	0	0	0	1	1	1	0	0	0	0			2	0	1		2.58243	1	1
27	3	0	1	1	1	1	1	2	2	99	2	1	0	0	0	0	1	1	1	1	1	1	1	1	1	1	0	0	0	0	1	0	1	0	0	0	0	0		1	0	2		1.35223	1	1
53	3	0	1	1	1	1	1	2	3	1	2	1	0	0	0	0	1	1	1	1	1	1	1	1	1	2	0	0	0	0	1	0	1	0	0	0	0			2	1	1	0	2.24866	1	1
24	3	0	1	0	0	1	0	2	1	1	1	1	0	0	0	0	1	1	1	1	1	1	1	1	1	1	0	0	0	0	1	0	0	0	0	0	0	1		2	0	2	0	1.29119	1	1
56	1																									2	0	0	0	0	2	0	0	0	0	0	0		1		1	2	0	1.34737	1	0	0	0	0
25	3	0	99	1	99	1	1	99	99	1	2	0	0	0	0	0	1	1	1	1	1	1	1	1	1	1	0	0	0	0	1	0	1	0	0	0	0			2	0	2	0	1.35223	1	1
51	6	0	1	1	0	1	1	2	2	1	2	1	0	0	0	0	1	1	1	1	1	1	1	1	1											0	0	0		2	0	2		1.34737	0	1
40	2	6	1	1	1	99	1	3	3	1	2	1	0	0	0	0	1	1	1	1	1	1	1	1	1	0	0	0	0	0				0	0	0	0			2	0	2	0	1.78078	1	1
19	1																									1	0	0	0	0	1	1	0	0	0	0	0			2	0	1	0	1.94855	1	1
20	1	0	1	1	1	1	1	2	3	1	1	1	0	0	0	0	1	1	1	1	1	1	1	1	1	2	0	0	0	0	2	0	0	0	0	0	0			1	1	1		1.94855	1	1
42	6	1	1	1	1	1	1	2	2	1	1	1	0	0	0	0	1	1	1	1	1	1	1	1	1	1	0	0	0	0	2	0	0	0	0	0	0			1	0	2		1.78078	1	1
35	3	0	1	1	1	1	1	2	2	1	99	1	0	0	0	0	1	1	1	1	2	1	1	1	1	1	0	0	0	0	1	0	1	0	0	0	0	1		2	0	2	0	1.78078	1	1
18	1	0	1	1	1	1	1	2	2	1	3	1	0	0	0	1	1	1	1	1	1	1	1	1	5	1	0	0	0	0	2	0	0	0	0	0	0			1	0	1	0	1.94855	1	1
31	5	0	1	1	1	1	1	2	2	1	3	1	0	0	0	0	1	1	1	1	1	1	1	1	1	1	0	0	0	0	2	0	0	0	0	0	0	0		1	0	2	1	1.35223	1	1
22	1	0	1	1	1	1	1	2	99	1	99	1	0	0	0	0	1	1	1	1	1	1	1	1	1	1	0	0	0	0	2	0	1	0	0	0	0			2	0	1		1.94855	1	1
25	1	0	1	1	1	1	1	2	2	1	99	0	0	0	0	0	1	1	1	1	1	1	1	1	1	0	2	2	0	0	2	1	1	0	1	0	0	1		1	1	2		1.35223	1	1
52	3	0	1	1	1	1	1	2	2	1	2	1	0	0	0	0	1	1	1	1	1	1	1	1	1	1	0	0	0	0	1	0	0	0	0	0	0	1		1	0	2	0	1.34737	1	1
55	3	0	1	1	1	1	1	2	2	1	3	1	0	0	0	0	1	1	1	1	1	1	1	1	5	1	0	0	0	0	1	0	1	0	0	0	0			6	0	1	0	2.24866	1	1
45	6	0	1	1	1	1	1	2	2	1	2	1	0	0	0	0	1	1	1	1	1	1	1	1	1	1	0	0	0	0	2	0	0	0	0	0	0			1	0	2	1	1.34737	1	1
46	6	0	1	1	1	1	1	2	2	1	99	1	0	0	0	0	1	1	1	1	1	1	1	1	1	1	0	0	0	0	2	0	1	0	0	0	0			2	0	2	0	1.34737	1	1
49	5	0	1	1	1	1	1	2	2	1	99	1	0	0	0	0	1	1	1	1	1	1	1	1	1	0	0	0	0	0				0	0	0	0	0		1	0	2		1.34737	1	1
22	3	0	1	1	1	1	1	2	99	1	3	1	0	0	0	0	0	1	1	1	1	1	1	1	1	1	0	0	0	0	1	0	0	0	0	0	0			1	0	2	0	1.29119	1	1
21	3	9999	1	99	99	99	1	3	2	0								1	1	1	1	1	1	1	1	1	0	0	0	0	1	0	0	0	0	0	0			2	0	2	1	0.622845	1	1
40	5	0	1	1	1	1	1	2	2	1	2	1	0	0	0	0	1	1	1	1	1	2	1	1	2	1	0	0	0	0	2	0	1	0	0	0	0			1	0	2		1.78078	1	1
38	5	1	1	1	1	1	0	2	99	1	99	1	0	0	0	0	1	1	1	1	1	1	1	1	1	1	0	0	0	0	1	0	1	0	0	0	0	0		2	0	2	0	1.78078	1	1
34	1	1	1	1	1	1	1	2	2	1	2	1	0	0	0	0	1	1	1	1	1	1	1	1	1	1	0	0	2	0	2	1	0	0	0	0	0		1		1	1	0	2.4996	1	0	1	0	0
21	3	0	1	1	1	1	1	2	2	1	99	1	0	0	0	0	1	1	1	1	1	1	1	1	1	1	0	0	0	0	1	1	1	0	0	0	0			1	0	2		1.29119	1	1
50	6	0	1	1	1	1	1	2	2	1	3	0	0	0	0	0	1	1	1	1	1	1	1	1	1	1	0	0	0	0	2	0	0	0	0	0	0			2	0	2	0	1.34737	1	1
38	5	0	1	1	1	1	1	2	2	1	2	1	0	0	0	0	1	1	1	1	1	1	1	1	1	1	2	0	0	0	2	1	1	0	0	0	0			1	1	1		2.58243	1	1
30	3	0	1	1	1	1	1	2	2	1	1	1	0	0	0	0	0	1	1	1	1	1	1	1	1	1	0	0	0	0	1	0	1	0	0	0	0	0	1		0	1	0	2.4996	1	0	0	0	0
47	5	2	1	1	1	1	0	2	2	1	1	1	0	0	0	0	1	1	1	1	1	1	1	1	1	1	1	1	0	0	2	0	1	0	0	0	0		1		1	1	0	2.24866	1	0	0	0	0
27	3	9999	1	0	99	99	1	2	99	1	2	1	0	0	0	1	1	1	1	1	1	1	1	1	5	0	0	0	0	0				0	0	0	0			1	0	2	0	1.35223	1	1
20	3	0	0	1	1	1	0	3	3	0								1	1	1	1	1	1	1	1	1	0	0	0	0	1	0	0	0	0	0	0	1		2	0	2	0	1.29119	1	1
26	3	0	1	1	99	99	1	99	99	1	2	1	0	0	0	0	1	1	1	1	1	1	1	1	1	1	0	0	0	0	1	0	0	0	0	0	0			2	0	2	0	1.35223	1	1
19	3	0	99	1	99	1	0	99	99	1	99	1	0	0	0	0	0	1	1	1	1	1	1	1	1	1	0	0	0	0	1	0	0	1	0	0	0		1		0	2	0	1.29119	1	0	0	0	0
52	3																									1	0	0	0	0	1	0	0	1	0	0	0	0	1		0	1		2.24866	1	0	0	0	0
19	3	0	1	1	1	1	1	2	2	1	99	1	0	0	0	0	1	1	1	1	1	1	1	1	1	1	0	0	0	0	1	0	0	0	0	0	0			1	0	2	1	1.29119	1	1
41	2	3	1	99	99	1	1	2	99	1	2	1	0	0	0	0	99	1	1	1	1	1	1	1	1	1	0	0	0	0	1	0	0	0	1	0	0	0		2	0	2	0	1.78078	1	1
18	1	0	99	99	0	1	1	99	99	0								1	1	1	1	1	1	1	1											0	0			2	0	2	0	1.29119	0	1
48	3	0	1	0	0	0	0	3	3	0								1	1	1	1	1	1	1	1	1	0	0	0	0	1	0	0	0	0	0	0	1		2	0	2	0	1.34737	1	1
19	1	0	1	99	99	1	0	99	99	0								1	1	1	1	1	1	1	1											0	0			2	0	1	0	1.94855	0	1
22	5	0	99	1	1	1	1	2	2	0								1	1	1	1	1	1	1	1	1	0	0	0	0	1	0	0	0	0	0	0			1	0	2	0	1.29119	1	1
38	3	0	1	1	1	1	1	1	1	1	1	1	0	0	0	0	1	2	2	1	1	1	1	1	1	0	0	0	0		1	0	1	1	0	0	0	1		2		2		1.78078	1	1
18	1																									0	0	0	0	0				0	0	0	0	1		2	0	2	0	1.29119	1	1
56	6	1	1	1	1	1	1	2	2	1	2	1	0	0	0	0	1	1	1	1	1	1	1	1	1	0	0	0	0	0				0	0	0	0			2	0	2	0	1.34737	1	1
32	4	0	1	1	1	1	1	2	2	1	2	1	0	0	0	0	1	1	1	1	1	1	1	1	1	2	0	0	0	0	1	0	0	0	0	1	1			2	1	1	0	2.4996	1	1
20	2	0	0	1	1	1	1	2	2	1	2	1	0	1	0	0	1	1	1	1	1	1	1	1	1	5	0	0	2	0	2	0	1	0	0	0	0			2	1	1	0	1.94855	1	1
47	6	10	1	1	1	1	1	2	2	1	2	1	0	0	0	0	1	1	1	1	1	1	1	1	1	1	0	0	0	0	1	0	1	0	0	0	0	0		2	0	2	0	1.34737	1	1
20	1	0	99	1	1	1	1	2	2	1	2	1	0	0	0	0	1	1	1	1	1	1	1	1	1	1	0	0	0	0	1	0	1	0	1	0	0	1		2	0	2	0	1.29119	1	1
21	3	1	1	1	99	1	0	99	99	1	99	0	0	0	0	0	1	1	1	1	1	1	1	1	1	1	0	0	0	0	1	0	1	1	0	0	0			2	0	2	0	1.29119	1	1
32	6	0	1	1	99	1	1	2	2	1	2	1	0	0	0	1	99	1	1	1	1	1	1	1	1	1	0	0	0	0	2	0	0	0	0	0	0	1		1	0	2	0	1.35223	1	1
35	3	1	1	1	1	1	1	2	2	1	2	1	0	0	0	0	1	1	1	1	1	1	1	1	1	2	0	0	0	0	1	0	1	0	0	0	0	1		2	1	1	0	2.58243	1	1
17																																										2		1.29119
24	3	0	0	1	1	1	1	2	2	1	2	1	0	0	0	0	1	1	1	1	1	1	1	1	1	1	0	0	0	0	1	1	1	1	1	0	0	0		1	0	2	0	1.29119	1	1
39	3	0	1	1	99	1	1	2	99	1	2	1	0	0	0	0	1	1	1	1	1	1	1	1	1	1	0	0	0	0	1	0	1	0	0	0	0			1	0	2	0	1.78078	1	1
17	1	0	1	1	1	1	1	2	99	1	2	1	99	0	0	0	1	1	1	1	1	1	1	1	1	2	0	0	0	0	2	1	0	0	0	0	0	0		2	1	1	0	1.94855	1	1
19	1	2	1	1	1	1	1	2	2	1	2	1	0	0	0	0	1	1	1	1	1	1	1	1	1	1	0	0	0	0	2	1	0	0	0	0	0			2	0	2		1.29119	1	1
25	3	9999	1	1	1	1	1	2	2	1	2	1	0	0	0	1	1	1	1	1	1	1	1	1	1	1	0	0	0	0	1	0	1	0	0	0	0			2	0	2		1.35223	1	1
29	3	0	1	1	1	1	1	2	2	1	99	1	0	0	0	0	1	1	1	1	1	1	1	1	1	1	0	0	0	0	1	0	1	0	0	0	0			2	0	2	0	1.35223	1	1
17	1	0	1	1	1	1	1	2	99	1	99	1	0	0	0	0	1	1	1	1	1	1	1	1	1	1	0	0	0	0	2	1	0	0	0	0	0			2	0	2	0	1.29119	1	1
26	3	0	1	1	1	1	1	2	2	1	2	1	0	0	0	0	1	1	1	1	1	1	1	1	1	1	0	0	0	0	1	1	1	0	0	0	0			2	0	2	0	1.35223	1	1
16	1	0	1	1	1	1	1	2	99	1	99	1	0	0	0	0	1	1	1	1	1	1	1	1	1	1	0	0	0	0	2	1	0	0	0	0	0			2	0	2	0	1.29119	1	1
46	3	0	1	1	1	1	1	2	2	1	2	1	0	0	0	0	1	1	1	1	1	1	1	1	1	2	0	0	2	0	1	0	1	0	0	0	0			2	1	1		2.24866	1	1
19	3	9999	1	99	99	99	1	2	2	1	3	1	99	0	0	1	1	1	1	1	1	1	1	1	1	1	0	0	0	0	1	1	1	0	0	0	0			2	0	2		0.622845	1	1
57	3	0	1	1	1	1	1	2	3	1	2	1	0	0	0	0	1	1	1	1	1	1	1	1	1	1	0	0	0	0	1	0	0	0	0	0	0			1	0	1		2.24866	1	1
38	5	0	1	1	1	1	1	2	99	1	99	1	0	0	0	0	1	1	1	1	1	1	1	1	1	1	0	0	0	0	1	0	1	0	0	0	0	0		1	0	2		1.78078	1	1
38	3	0	1	1	1	1	99	2	3	1	3	1	0	0	0	0	1	1	1	1	1	1	1	1	1	0	0	0	0	0				0	0	0	0			1	0	2		1.78078	1	1
17	1	9999	1	1	1	1	99	2	2	0								1	1	1	1	1	1	1	1											0	0			2	0	2	0	1.29119	0	1
40	3	9999	1	1	1	1	1	2	2	99	2	1	0	0	1	1	1	1	1	1	1	1	1	1	1																	2	0	1.78078
36	3	9999	1	1	1	1	1	3	3	1	2	1	0	0	0	1	1	1	1	1	1	1	1	1	1	1	0	0	0	0	1	0	1	0	0	0	0			1	0	2	0	1.78078	1	1
34	3	9999	99	1	1	1	0	99	99	1	2	1	0	0	99	0	1	1	1	1	1	1	1	1	1	1	0	0	0	0	1	0	1	0	0	0	0			1	0	2		1.35223	1	1
58	2	9999	1	1	1	1	1	2	2	1	3	1	0	0	1	1	1	1	1	1	1	1	1	1	1											0	0			1	0	2	1	1.34737	0	1	1
30	3	9999	1	0	0	0	0	2	3	1	2	1	0	0	0	1	1	1	1	1	1	1	1	1	1	1	0	0	0	0	1	0	1	0	0	0	0			1	0	2	1	1.35223	1	1
30	3	9999	1	1	1	1	1	2	2	1	1	1	0	0	0	1	1	1	1	1	1	1	1	1	1	1	0	0	0	0	1	0	1	0	0	0	0	1		1	0	2		1.35223	1	1
47	5	9999	1	1	1	1	1	99	99	1	1	1	0		0	1	1	1	1	1	1	1	1	1	1	0	1	0	0	0	1	99	0	0	0	0	0	0		2	0	1		2.24866	1	1
32	2	2	1	0	1	1	1	2	2	1	1	1	0	0	0	1	1	1	1	1	1	1	1	1	1	1	0	0	0	0	1	1	0	0	0	0	0			1	0	1	0	2.4996	1	1
32	5	9999	1	1	1	1	1	2	2	1	2	1	0	0	0	1	1	1	1	1	1	1	1	1	1	3	0	0	0	0	2	1	1	0	0	0	0			2	1	1	0	2.4996	1	1
38	3	9999	1	1	1	1	1	2	2	1	2	1	0	0	0	1	1	1	1	1	1	3	1	1	1	1	0	0	0	0	1	0	0	1	1	0	0			1	0	1	1	2.58243	1	1
37	3	9999	1	1	99	1	1	2	3	1	1	1	0	0	1	1	1	1	1	1	1	1	1	1	1	0	1	0	0	0	1	0	1	0	0	0	0			2	0	1	1	2.58243	1	1
34	3	9999	1	1	1	1	1	99	99	1	3	1	0	0	0	1	1	1	1	1	1	1	1	1	1	1	0	0	0	0	1	0	1	0	0	0	0			1	0	2		1.35223	1	1
36	3	9999	1	1	1	1	1	2	99	1	99	1	0	0	0	1	1	1	1	1	1	1	1	1	1	1	0	0	0	0	1	0	1	0	0	0	0			2	0	2	0	1.78078	1	1
24	3	1	1	1	1	1	1	2	2	1	3	1	0	0	0	1	1	1	1	1	1	1	1	1	1	1	0	0	0	0	1	0	1	0	0	0	0			1	0	2	0	1.29119	1	1
26	3	9999	1	1	99	99	1	2	3	1	1	1	0	1	0	1	1	1	1	1	1	1	1	1	1	1	0	0	0	0	1	0	1	0	0	0	0		1		0	1	0	2.4996	1	0	0	0	0
22	3	0	1	1	1	1	1	2	1	1	1	1	0	0	0	1	1	1	1	1	1	1	1	1	1	1	0	0	0	0	1	1	1	0	0	0	0			1	0	2	1	1.29119	1	1
36	3	3	1	1	1	1	1	2	2	1	2	1	0	0	1	1	1	1	1	1	1	1	1	1	1	1	0	0	0	0	1	0	1	0	0	0	1			1	0	1	1	2.58243	1	1
32	3	9999	1	1	1	1	1	2	2	1	1	1	0	0	0	1	1	1	1	1	1	1	1	1	1	1	0	0	0	0	1	0	1	0	0	0	0			1	0	2	1	1.35223	1	1
32	2	3	1	1	1	1	1	99	99	1	99	1	0	0	0	1	1	1	1	1	1	1	1	1	1	1	0	0	0	0	1	0	1	0	0	0	0			4	0	2		1.35223	1	1
20	1	9999	1	1	99	1	99	2	1	0								1	1	1	1	1	1	1	1	1	0	0	0	0	2	0	0	0	0	0	0		1		0	1	0	1.94855	1	0	0	0	0
17	1																									1	0	0	0	0	1	0	1	0	0	0	0			4	0	2		1.29119	1	1
30	3	9999	1	1	1	1	1	2	2	0								1	1	1	1	1	1	1	1	1	0	0	0	0	1	0	1	0	0	0	0			1	0	2		1.35223	1	1
17	1	9999	1	1	1	1	1	2	99	1	99	1	0	0	0	1	1	1	1	1	1	1	1	1	1	1	0	0	0	0	2	1	1	0	0	0	0			1	0	2	0	1.29119	1	1
35	1	9999	1	1	1	1	0	3	3	1	3	1	0	0	0	1	1	1	1	1	1	1	1	1	1											0	0			2	0	2		1.78078	0	1
34	3	99	1	1	1	1	1	2	1	1	1	1	0	0	0	1	1	1	1	1	1	1	1	1	1	1	0	0	0	0	1	0	1	0	0	0	0			1	0	2		1.35223	1	1
29	3	9999	99	1	99	1	1	99	99	1	99	1	0	0	0	1	1	1	1	1	1	1	1	1	1	1	0	0	0	0	1	0	0	0	0	0	0			1	0	2		1.35223	1	1
29	1	9999	1	1	1	1	1	2	2	1	2	1	0	0	0	1	1	1	1	1	1	1	1	1	1	1	0	0	0	0	1	0	0	0	0	0	0			1	0	2	0	1.35223	1	1
36	3	9999	1	1	1	1	1	2	99	1	2	1	0	0	0	1	1	1	1	1	1	1	1	1	1	1	0	0	0	0	1	1	1	0	0	0	0	1		1	0	2	1	1.78078	1	1
18	3	9999	1	1	1	1	1	2	2	1	2	1	1	1	1	1	1	5	1	1	5	5	1	1	1	1	0	0	0	0	1	0	1	0	0	0	0			2	0	1	0	1.94855	1	1
48	6	1	1	1	1	1	1	2	1	1	1	1	0	0	0	1	1	1	1	1	1	1	1	1	1	0	0	0	0	0				0	0	0	0			1	0	2	1	1.34737	1	1
20	1	9999	1	99	99	99	1	99	2	1	2	1	0	0	0	1	1	1	1	1	1	1	1	1	1	1	0	0	0	0	2	1	1	0	0	0	0			2	0	2	0	1.29119	1	1
23	3	9999	1	99	99	1	1	2	1	1	1	1	0	0	0	1	1	1	1	1	1	1	1	1	1	1	0	0	0	0	1	1	1	0	0	0	0		1		0	1	0	1.94855	1	0	0	0	0
54	6	99	1	99	1	1	1	2	1	1	1	1	1	0	0	1	1	1	1	1	1	1	1	1	1	0	0	0	0	0				88	88	0	0			2	0	2	0	1.34737	1	1
17	1	9999	1	0	0	1	1	2	99	1	99	1	0	0	0	1	1	1	1	1	1	1	1	1	1	1	0	0	0	0	2	1	1	0	0	0	0			2	0	1	0	1.94855	1	1
30	6	4	1	1	1	1	1	2	2	1	2	1	0	0	0	1	1	2	1	1	1	1	1	1	1	0	0	0	0	0	1	0	1	0	0	0	0			2	0	2	1	1.35223	1	1
50	6	9999	1	1	1	1	1	99	99	1	99	1	0	0	0	1	1	5	4	1	5	2	2	1	1	0	0	0	0	0				0	0	0	0			2	0	2	0	1.34737	1	1
49	6	3	1	1	1	1	1	2	99	1	99	1	0	0	0	1	1	1	1	1	1	1	1	1	1	1	0	0	0	0	1	99	0			0	0			1	0	2		1.34737	1	1
32	3	9999	1	1	1	1	1	2	99	1	99	99	0	0	0	1	1	1	1	1	1	1	1	1	1	1	0	0	0	0	1	1	1	0	0	0	0			4	0	2		1.35223	1	1
18	1	9999	1	1	1	1	1	2	2	1	2	1	1	0	1	1	1	1	1	1	1	1	1	1	1	1	0	0	0	0	1	1	1	0	0	0	0			2	0	2	1	1.29119	1	1
29	3	9999	1	1	1	1	1	2	2	1	1	1	0	0	0	1	1	1	1	1	1	1	1	1	1	0	1	0	0	0	1	0	1	0	0	0	0			2	0	1		2.4996	1	1
24	3	2	1	0	0	0	1	2	99	1	99	1	0	0	0	1	1	1	1	1	1	1	1	1	5	1	0	0	0	0	1	0	1	0	0	0	0			2	0	2	0	0.622845	1	1
32	3	4	1	1	1	1	1	2	1	1	1	1	0	0	0	1	1	1	1	1	1	1	1	1	1	1	0	0	0	0	1	0	1	0	0	0	0	0		1	0	2	0	1.35223	1	1
25	3	1	1	1	99	1	1	2	1	1	1	1	0	0	0	0	0	1	1	1	1	1	1	1	1	1	0	0	0	0	1	1	99	0	0	0	0			1	0	2	0	1.35223	1	1
50	6	10	1	1	1	1	1	2	2	1	1	1	0	0	0	1	1	1	1	1	1	1	1	1	1	1	0	0	0	0	1	0	0	0	0	0	0			1	0	2	1	1.34737	1	1
33	5	9999	1	1	1	1	1	2	1	1	1	1	0	0	0	1	1	1	1	1	1	1	1	1	1	1	0	0	0	0	1	0	0	0	0	0	0			2	0	2	1	1.35223	1	1
31	3	1	1	1	99	1	1	2	99	1	1	1	99	0	0	1	1	1	1	1	1	1	1	1	1	1	0	0	0	0	1	0	1	0	0	0	0			1	0	2	0	1.35223	1	1
32	3	9999	1	1	1	1	1	2	99	1	2	1	0	0	0	1	1	1	1	1	1	1	1	1	1	1	0	0	0	0	1	1	1	0	0	0	0	0		2	0	2	0	1.35223	1	1
48	3	99	1	1	1	1	1	2	1	1	1	1	0	0	0	1	1	1	1	1	1	1	1	1	1	1	0	0	0	0	1	0	1	0	0	0	0			1	0	2	0	1.34737	1	1
40	3	3	1	1	1	1	1	99	99	1	99	1	0	0	0	1	1	1	1	1	1	1	1	1	1	1	0	0	0	0	1	0	1	0	0	0	0	0		2	0	1	0	2.58243	1	1
40	3	9999	1	1	99	1	1	99	99	1	99	1	0	0	99	1	1	1	1	1	1	1	1	1	1	1	0	0	0	0	1	0	1	0	0	0	0			2	0	2		1.78078	1	1
35	3	9999	1	1	1	1	1	2	1	1	1	1	0	0	0	1	1	1	1	1	1	1	1	1	1	1	0	0	0	0	1	0	0	0	0	0	0			1	0	2	0	1.78078	1	1
23	1	9999	1	1	1	1	1	2	2	1	2	1	1	1	1	1	1	1	1	1	1	1	1	1	1	4	1	1	0	0	1	0	0	0	0	0	0	0		2	1	1		1.94855	1	1
40	1	9999	1	1	1	1	1	2	2	1	3	1	0	0	0	1	1	1	1	1	1	1	1	1	1	1	0	0	9	0	1	0	0	0	0	0	0			2	1	2	0	1.78078	1	1
30	5	9999	1	1	1	1	1	2	1	1	1	1	0	0	0	1	1	1	1	1	1	1	1	1	1	2	1	0	0	0	2	0	0	0	0	0	0		1		1	1	1	2.4996	1	0	0	0	0
18	1	9999	1	1	1	1	1	2	1	1	1	1	0	0	0	1	1	1	1	1	1	1	1	1	1	1	0	0	0	0	1	1	99	0	0	0	0			2	0	2		1.29119	1	1
24	1	1	1	1	1	1	1	2	1	1	1	1	0	0	0	1	1	1	1	1	1	1	1	1	1	0	0	1	0	0	1	0	1	0	0	0	0			1	0	2	0	1.29119	1	1
41	3	9999	1	1	1	1	1	99	3	1	2	1	0	0	0	1	1	1	1	1	1	1	1	1	1	1	0	0	0	0	1	0	0	0	0	0	0			1	0	2	1	1.78078	1	1
20	1	9999	1	99	99	99	1	2	2	1	99	1	1	1	0	1	1	1	1	1	1	1		1	1											0	0			2	0	2	0	1.29119	0	1
17	1	1	1	1	99	1	1	2	2	1	1	1	99	0	0	1	1	1	1	1	1	1	1	1	1											0	0			2	0	2	0	1.29119	0	1
22	3	0	1	1	1	1	1	99	99	1	99	1	0	0	0	0	1	1	1	1	1	1	1	1	1	1	0	0	0	0	1	1	1	0	0	0	0			3	0	2	0	1.29119	1	1
48	3	9999	1	1	1	1	1	2	1	1	1	1	0	0	1	1	1	1	1	1	1	1	1	1	1	1	0	0	0	0	1	0	1	0	0	0	0			2	0	2		1.34737	1	1
17	1	9999	1	99	0	99	1	2	99	1	2	1	0	0	0	1	99	1	1	1	1	1	1	1	1	1	0	0	0	0	2	1	1	0	0	0	0			2	0	2	0	1.29119	1	1
45	6	9999	1	1	1	1	1	2	1	1	2	1	0	0	0	1	1	1	1	1	1	1	1	1	1	1	0	0	0	0	2	1	1	0	0	0	0			1	0	2	1	1.34737	1	1
20	1	9999	1	1	99	1	1	99	99	1	3	1	0	1	1	1	99	1	1	1	1	1	1	1	1	0	0	0	0	0	1	0	0	0	0	0	0			2		2	0	1.29119		1
23	3	9999	1	1	1	1	1	99	99	1	99	1	0	0	0	1	1	1	1	1	1	1	1	1	1	1	0	0	0	0	1	0	1	0	0	0	0			2	0	2	0	1.29119	1	1
43	3	9999	1	1	1	1	1	2	1	1	1	1	0	0	0	1	1	2	1	1	1	1	1	1	1	1	0	0	0	0	1	0	1	0	0	0	0			2	0	2	0	1.78078	1	1
16	1	9999	1	1	1	1	1	99	99	1	99	1	99	99	1	1	99	1	1	1	1	1	1	1	1											0	0		0		0	2		1.29119	0	0	0	0	0
21	3	1	1	1	1	1	1	2	1	1	1	1	0	0	0	1	1	1	1	1	1	1	1	1	1	1	0	0	0	0	1	0	1	0	0	0	0			2	0	2	0	1.29119	1	1
30	3	9999	1	1	1	1	1	2	1	1	1	1	0	0	0	1	1	1	1	1	1	1	1	1	1	1	0	0	0	0	1	0	1	0	0	0	0			2	0	2	1	1.35223	1	1
42	3	9999	1	1	1	1	1	2	1	1	1	1	0	0	0	1	1	1	1	1	1	1	1	1	1	1	0	0	0	0	1	0	1	0	0	0	0			1	0	2		1.78078	1	1
51	3	9999	1	1	1	1	1	2	1	0								1	1	1	1	1	1	1	1	1	0	0	0	0	1	0	1	0	0	0	0			4	0	1		2.24866	1	1
20	1	9999	1	1	99	1	0	99	99	1	99	99	99	99	99	99	99	3	3	3	3	3	3	3	3	1	0	0	0	0	1	0	0	0	0	0	0			1	0	2	1	1.29119	1	1
21	3	9999	1	1	1	1	1	2	1	1	1	1	0	0	0	1	1	1	1	1	1	1	1	1	1	1	0	0	0	0	1	1	1	0	0	0	0			1	0	2	1	1.29119	1	1
23	6	9999	1	1	1	1	1	2	99	1	99	1	0	0	0	1	1	1	1	1	1	1	1	1	1	0	0	0	0	0				0	0	0	0			2	0	2	0	1.29119	1	1
30	1	9999	1	1	1	1	1	2	1	1	1	1	99	0	0	1	1	1	1	1	1	1	1	1	1	0	0	0	0	0				0	0	0	0	0		1	0	1	0	2.4996	1	1
35	3	9999	1	99	1	1	1	2	99	1	99	1	0	0	0	1	1	1	1	1	1	1	1	1	1	1	0	0	0	0	1	0	1	0	0	0	0			2	0	2	0	1.78078	1	1
28	3	9999	1	99	1	1	1	2	1	1	1	1	0	0	0	1	1	5	1	1	1	1	1	1	1	1	0	0	0	0	1	0	1	0	0	0	0			1	0	2	0	1.35223	1	1
17	3	9999	1	99	99	99	0	2	99	1	3	1	0	0	1	1	1	1	1	1	1	1	1	1	1	1	0	0	0	0	1	0	1	0	0	0	0			1	0	2	0	1.29119	1	1
24	3	9999	1	1	1	1	1	99	99	1	1	99	1	0	0	1	1	1	1	1	1	1	1	1	1	1	0	0	0	0	1	0	1	0	0	0	0			2	0	2	0	1.29119	1	1
26	3	9999	1	99	99	99	1	2	3	0								1	1	1	1	1	1	1	1	1	0	0	0	0	1	0	1	0	0	0	0			2	0	1	0	2.4996	1	1
21	1	9999	1	99	99	1	1	2	99	1	99	1	0	0	0	1	1	1	1	1	1	1	1	1	1	1	0	0	0	0	2	0	1	0	0	0	0			1	0	2	0	1.29119	1	1
59	3	9999	1	1	1	1	1	2	1	1	1	1	0	0	0	1	1	1	1	1	1	1	1	1	1	2	0	0	0	0	1	0	1	0	0	0	0			2	1	1	0	2.24866	1	1
21	3	9999	1	1	1	1	1	2	2	1	2	1	0	0	0	1	1	1	1	1	1	1	1	1	1	1	0	0	0	0	1	0	1	0	0	0	0			2	0	2	0	1.29119	1	1
50	3	9999	1	1	1	1	1	2	1	1	1	1	0	0	99	1	1	3	1	1	1	1	1	1	1	1	0	0	0	0	1	99	0	0	0	0	0			2	0	2		1.34737	1	1
32	1	9999	1	1	1	1	1	2	1	1	99	1	0	0	0	1	1	1	1	1	1	1	1	1	1	1	0	0	0	0	2	0	1	0	0	0	0			1	0	2		1.35223	1	1
49	1	9999	1	1	99	1	1	2	3	1	1	1	0	0	0	1	1	1	1	1	1	1	1	1	1	0	0	0	0	0				0	0	0	0			4	0	2		1.34737	1	1
30	3	9999	1	1	1	1	1	2	2	1	1	1	0	0	1	1	1	1	1	1	1	1	1	1	1	1	0	0	0	0	1	99	0	0	0	0	0	0		2	0	2	0	1.35223	1	1
21	1																																			0	0		1		0	2	0	1.29119	0	0	0	0	0
26	3	9999	1	1	1	1	1	1	2	1	1	1	0	0	1	1	1	5	5	1	1	1	1	1	1	1	0	0	0	0	1	0	0	0	0	0	0			1	0	2	0	1.35223	1	1
41	3	99	1	1	1	1	1	2	1	1	1	1	0	0	0	1	1	1	1	1	1	1	1	1	1	0	0	1	0	0	1	1	1	0	0	0	0			4	0	1		2.58243	1	1
59	6	99	1	1	1	1	1	2	1	1	1	1	0	0	0	1	1	1	1	1	1	1	1	1	1	0	0	0	0	0				88	88	0	0			4	0	2	1	1.34737	1	1
23	3	9999	1	1	1	1	1	99	99	1	99	1	0	0	99	1	1	3	1	1	1	1	1	1	1	1	0	0	0	0	1	0	0	0	0	0	0			1	0	2	0	1.29119	1	1
24	1	9999	1	1	1	1	1	2	1	1	1	1	0	0	0	1	1	1	1	1	1	1	1	1	1	1	0	0	0	0	1	1	1	0	0	0	0			1	0	1	0	1.94855	1	1
21	1	9999	1	0	0	0	1	2	99	1	2	1	0	0	0	1	1	1	1	1	1	1	1	1	1	1	0	0	0	0	1	0	1	0	0	0	0			2	0	1	0	1.94855	1	1
25	3	9999	1	1	1	1	1	2	1	1	1	1	0	0	1	1	1	1	1	1	1	1	1	1	1	1	0	0	0	0	1	0	99	0	0	0	0			4	0	2	1	1.35223	1	1
38	3	9999	1	1	1	1	1	2	1	1	2	1	0	99	0	1	1	1	1	1	1	1	1	1	1	1	0	0	0	0	1	0	1	0	0	0	0	0		1	0	1	1	2.58243	1	1
19	3	9999	1	1	1	1	1	2	2	1	3	1	0	0	99	0	1	1	1	1	1	1	1	1	1	2	0	0	0	0	2	0	0	0	0	0	0			2	1	2		1.29119	1	1
45	3	9999	1	1	1	1	1	99	99	1	99	1	0	1	0	1	1	1	1	1	1	1	1	1	1	1	0	0	0	0	1	0	0	0	0	0	0			2	0	2	0	1.34737	1	1
47	3	9999	1	1	1	1	1	2	2	1	1	1	0	0	0	1	1	1	1	1	1	1	1	1	1	1	0	0	0	0	1	0	0	0	0	0	0			2	0	2		1.34737	1	1
18	1	9999	1	1	1	1	1	2	1	1	1	1	0	0	0	1	1	1	1	1	1	1	1	1	1	1	0	0	0	0	1	1	1	0	0	0	0			4	0	1		1.94855	1	1
22	1	9999	1	99	0	99	1	2	99	1	1	1	0	0	0	1	1	1	1	1	1	1	1	1	1	1	0	0	0	0	1	0	0	0	0	0	0			2	0	2	0	1.29119	1	1
27	1	9999	1	1	99	1	1	2	99	1	99	1	0	0	0	1	1	1	1	1	1	1	1	1	1	2	0	0	0	0	1	1	1	0	0	0	0			2	1	2	0	1.35223	1	1
41	3	9999	1	1	1	1	1	2	3	1	1	1	0	0	0	1	1	1	1	1	1	1	1	1	1	1	0	0	0	0	1	0	1	0	0	0	0			2	0	1	1	2.58243	1	1
31	3	9999	1	1	1	1	1	3	3	1	1	1	1	0	1	1	1	1	1	1	1	1	1	1	1	0	0	1	0	0	1	0	1	0	0	0	0			2	0	2		1.35223	1	1
53	3	9999	1	1	1	1	1	2	1	1	1	1	0	0	0	1	1	1	1	1	1	1	1	1	1	1	0	0	0	0	1	0	1	0	0	0	0			1	0	1		2.24866	1	1
40	3	9999	1	1	99	1	1	2	99	1	99	1	1	99	1	1	1	5	1	1	1	1	1	1	1	2	0	0	0	0	1	0	0	0	0	0	0			2	1	1	0	2.58243	1	1
28	3	9999	1	99	99	99	1	2	3	1	99	1	99	0	0	1	1	1	1	1	1	1	1	1	1	1	0	0	0	0	1	0	1	0	0	0	0			2	0	2	0	1.35223	1	1
38	1	9999	1	1	1	1	1	2	99	1	3	1	99	0	0	1	1	1	1	1	1	1	1	1	1	1	0	0	0	0	1	0	0	0	0	0	0	0		1	0	1		2.58243	1	1
53	3	9999	1	1	1	1	1	2	1	1	1	1	99	0	1	1	1	2	1	1	1	1	1	1	1	1	0	0	0	0	1	0	0	0	0	0	0		1		0	1	0	2.24866	1	0	0	0	0
18	1	5	0	0	1	1	1	2	2	1	1	1	0	0	0	1	1	1	5	1	1	1	1	1	1	5	0	0	0	0	2	1	0	0	0	0	0			1	1	1	0	1.94855	1	1
31	3	9999	1	1	1	1	99	99	99	0								1	1	1	1	1	1	1	1	1	0	0	0	0	1	0	0	0	0	0	0			1	0	2		1.35223	1	1
21	1																									0	0	0								0	0		1		0	2	0	1.29119	0	0
47	3	9999	99	99	1	1	1	2	99	99	99	99	99	99	99	99	99	1	1	1	1	1	1	1	1	1	0	0	0	0	1	0	0	0	0	0	0				0	2	0	1.34737	1	0	0	0	0
20	3	9999	1	1	99	1	1	2	2	1	2	1	0	0	0	1	1	1	1	1	1	1	1	1	1	3	0	0	2	0	1	0	0	0	0	0	0			2	1	1	0	1.94855	1	1
30	1	5	1	0	0	1	1	3	3	1	2	1	0	1	0	1	1	1	1	1	1	3	3	3	3	1	0	0	0	0	1	1	1	0	0	0	0			1	0	2		1.35223	1	1
29	3	2	1	1	1	1	1	2	2	1	3	1	0	0	0	1	1	1	1	1	1	1	1	1	1	1	0	0	0	0	1	0	1	0	0	0	0			1	0	1		2.4996	1	1
29	3	9999	1	1	1	1	1	3	2	0								1	1	1	1	1	1	1	1	1	0	0	0	0	1	0	0	0	0	0	0			2	0	2	0	1.35223	1	1
17	1	9999	1	1	1	1	1	99	2	1	2	1	0	0	0	1	1	1	1	1	1	1	1	1	1	1	0	0	0	0	1	1	1	0	0	0	0			2	0	2	0	1.29119	1	1
29	1	9999	1	1	0	0	1	2	2	1	2	1	0	0	0	1	1	1	1	1	5	1	1	1	1	1	0	0	0	0	1	1	1	0	0	0	0			2	0	2	0	1.35223	1	1
49	2	8	1	1	1	1	1	2	2	1	3	1	0	0	1	1	1	1	1	1	1	1	1	1	1	1	0	0	0	0	1	0	1	0	0	0	0	1		2	0	2	0	1.34737	1	1
59	6	9999	1	1	0	1	1	2	2	1	2	1	0	0	0	1	1	1	1	3	1	1	1	1	1	0	0	0	0	0				0	0	0	0	0		2	0	2	0	1.34737	1	1
30	1	9999	1	1	0	1	1	2	2	1	3	1	0	0	1	1	1	1	1	1	3	1	1	1	1	0	0	1	0	0	1	1	1	0	0	0	0			2	0	2	0	1.35223	1	1
26	3	9999	1	1	0	0	1	99	99	1	3	1	0	0	1	1	1	1	1	1	1	1	1	1	1	1	0	0	0	0	1	1	1	0	0	0	0	1		1	0	2		1.35223	1	1
35	1	5	1	1	1	99	1	2	2	1	2	1	0	0	0	1	1	1	1	1	1	1	1	1	1	2	0	1	0	0	2	0	1	0	0	0	0			2	1	1	0	2.58243	1	1
32	5	9999	1	1	0	99	1	2	99	1	99	1	0	0	1	1	1	1	1	1	1	1	1	1	1	2	0	0	0	0	1	0	1	0	0	0	0	1		1	1	2	1	1.35223	1	1
50	5	9999	1	1	1	1	1	2	2	1	3	1	0	1	1	1	1	1	1	1	1	1	1	1	5	1	0	0	0	0	1	0	0	0	0	0	0			2	0	2	0	1.34737	1	1
42	3	2	1	1	1	1	1	2	1	1	3	1	0	0	0	1	1	1	1	1	1	1	1	1	1	1	0	0	0	0	1	0	1	1	0	0	0	1		2	0	2	0	1.78078	1	1
49	2	10	1	1	1	1	1	2	99	1	99	1	0	0	1	1	99	1	1	1	1	1	1	1	1	1	0	0	0	0	1	0	1	0	0	0	0			2	0	2		1.34737	1	1
18	1	9999	1	1	99	1	1	1	1	1	2	1	0	0	0	1	1	1	1	1	1	1	1	1	1	1	0	0	0	0	1	0	0	0	0	0	0			1	0	2	0	1.29119	1	1
40	3	2	1	1	1	1	1	99	99	1	99	1	0	0	0	0	1	1	1	1	1	1	1	1	1	1	0	0	0	0	1	0	0	0	1	0	0			1	0	2	1	1.78078	1	1
23	3	9999	99	99	99	1	1	99	99	1	99	1	99	0	1	1	1		1	1	1	1	1	1	1	1	0	0	0	0	1	1	1	0	0	0	0			2	0	2	1	1.29119	1	1
32	3	9999	1	1	1	1	1	2	99	1	99	1	0	0	0	1	1	1	1	1	1	1	1	1	1	1	0	0	0	0	1	0	1	0	0	0	0			7	0	2	0	1.35223	1	1
33	3	9999	1	99	99	99	99	99	99	1	1	1	0	0	0	1	1	1	1	1	1	1	3	1	1	1	0	0	0	0	1	0	0	0	0	0	0			1	0	2		1.35223	1	1
17	1	2	1	1	99	1	1	99	99	1	99	1	99	0	0	1	99	1	5	1	5	1	5	1	1	0	0	1	0	0	1	1	0	0	0	0	0			2	0	2	0	1.29119	1	1
20	1	9999	1	1	0	1	1	2	2	1	3	1	99	0	1	1	1	1	1	1	1	1	1	1	1	5	1	0	0	0	2	1	0	0	0	0	0			4	1	1	0	1.94855	1	1
21	3	9999	1	99	99	99	1	99	99	1	99	1	0	0	0	1	99	1	1	1	1	1	1	1	1	1	0	0	0	0	1	0	0	0	0	0	0			2	0	2		1.29119	1	1
20	1	9999	1	99	99	1	1	99	99	0								1	1	1	1	1	1	1	1	3	0	0	0	0	2	0	0	0	0	0	0			2	1	1	0	1.94855	1	1
46	5	9999	1	1	1	1	1	2	2	1	2	1	0	0	0	1	1	1	1	1	1	1	1	1	1	1	0	0	0	0	1	0	1	0	0	0	0			1	0	2	1	1.34737	1	1
54	6	5	1	1	1	1	1	2	2	1	3	1	0	0	1	1	1	1	1	1	1	1	1	1	1	0	0	0	0	0				0	0	0	1			2	0	2	0	1.34737	1	1
44	3	9999	1	1	1	1	1	99	99	1	2	1	0	0	0	1	1	1	1	1	1	1	1	1	1	1	0	0	0	0	1	0	0	0	0	0	0			2	0	2	0	1.78078	1	1
25	1	9999	1	0	0	1	1	99	99	1	3	1	0	0	0	1	1	1	1	1	1	1	1	1	1	0	1	0	0	0	2	1	0	0	0	0	0			3	0	1	0	2.4996	1	1
18	1	9999	1	1	99	99	1	2	3	0								1	1	1	1	5	1	1	1	0	1	0	0	0	1	0	0	0	0	0	0			2	0	1	0	1.94855	1	1
21	1	9999	1	1	1	1	1	3	3	0								1	1	1	1	1	1	1	1	1	0	0	0	0	1	1	1	0	0	0	0			2	0	1	0	1.94855	1	1
52	3	9999	1	1	99	1	1	2	3	1	2	1	0	0	0	1	1	1	1	1	1	1	1	1	1	1	0	0	0	0	1	0	1	1	0	0	0			2	0	1	0	2.24866	1	1
22	1	9999	1	1	1	1	1	2	3	1	2	1	0	0	0	1	1	1	1	1	1	1	1	1	3	0	0	0	0	0				0	0	0	0			2	0	2	0	1.29119	1	1
32	1	9999	1	1	0	0	1	1	3	1	3	1	0	0	0	1	1	1	1	1	1	1	1	1	1	1	0	0	0	0	1	0	0	0	0	0	0		1		0	2	1	1.35223	1	0	0	0	0
51	3	9999	99	1	99	1	1	99	99	1	99	1	99	0	99	1	1	1	3	1	3	3	1	1	1	2	0	0	0	0	1	0	0	0	0	0	1	0		2	1	1	0	2.24866	1	1
28	3	1	1	1	99	1	1	99	99	1	2	1	0	0	1	1	1	1	3	1	3	3	1	1	1	1	0	0	0	0	1	0	0	0	0	0	1		1		0	1	1	2.4996	1	0	0	0	0
23	3	9999	1	1	99	1	99	2	3	1	3	1	0	0	0	1	1	1	1	1	1	1	1	1	1	1	0	0	0	0	1	0	0	1	0	0	0			1	0	2	1	1.29119	1	1
49	1	9999	99	99	99	99	1	99	99	1	2	1	0	0	0	1	1	1	1	1	1	1	1	1	1	0	0	0	0	0				0	0	0	0			2	0	2	0	1.34737	1	1
38	3	3	1	0	0	0	1	2	99	1	3	1	0	0	0	1	1	1	1	1	1	1	1	1	1	1	0	0		0	1	0	1	0	0	0	0			1		2	0	1.78078	1	1
30	3	9999	1	1	0	1	1	2	3	1	2	1	0	0	0	1	1	1	1	1	1	1	1	1	1	0	0	1	0	0	1	1	1	0	0	0	0			1	0	2	0	1.35223	1	1
43	4	9999	99	1	99	1	1	3	99	1	2	1	0	0	0	1	1	1	1	1	1	1	1	1	1	1	0	0	0	0	1	0	1	0	0	0	0		1		0	2	0	1.78078	1	0	0	0	0
19	3	9999	1	1	1	99	1	99	99	1	99	1	0	0	0	1	1	1	1	1	1	1	1	1	1	1	0	0	0	0	1	0	1	0	0	0	0			1	0	2	0	1.29119	1	1
17	1	8	1	1	1	1	1	2	2	0								1	1	1	1	1	1	1	1	6	2	3	1	0	1	1	1	1	0	0	0			1	1	1		1.94855	1	1
28	3	9999	1	1	1	1	1	2	99	1	3	1	99	0	0	0	1	1	1	1	1	1	1	1	1	1	0	0	0	0	1	0	1	1	0	0	0			1	0	2		1.35223	1	1
25	3	9999	0	1	1	1	1	3	3	1	1	1	0	1	0	1	1	1	1	1	1	1	1	1	1	1	0	0	0	0	1	0	0	0	0	0	0			1	0	2	0	1.35223	1	1
32	3	9999	1	1	1	1	1	2	2	1	2	1	0	0	0	1	1	1	1	1	1	1	1	1	1	2	0	0	0	0	1	0	0	0	0	0	1			2	1	1	0	2.4996	1	1
31	5	9999	1	1	1	1	1	99	99	1	2	1	0	0	0	1	1	1	1	1	1	1	1	1	1	1	0	0	0	0	1	0	1	0	0	0	0			1	0	1	1	2.4996	1	1
51	3	9999	0	1	1		99	99	1	1	99	1	0	0	1	1	1	5	1	1	5	1	1	1	1	0	0	0	0	0				0	0	0	0	0		2	0	2	0	1.34737	1	1
16	1																																			0	0			2	0	1	0	1.94855	0	1
38	3	4	0	1	1	1	1	2	2	1	2	1	0	0	0	1	99	1	1	1	1	1	1	1	1	1	0	0	0	0	1	0	1	1	0	0	0	0		1	0	2		1.78078	1	1
33	3	9999	1	1	1	1	1	2	3	1	3	1	0	0	0	1	1	1	1	1	1	1	1	1	1	4	0	0	0	0	1	1	1	0	0	0	0	1		2	1	1	0	2.4996	1	1
47	3	9999	1	99	99	1	0	2	3	1	2	1	0	0	1	1	1	1	1	1	1	1	1	1	1	1	0	0	0	0	1	0	1	0	1	0	0	0		2	0	2	0	1.34737	1	1
18	1	9999	1	99	99	99	1	99	99	1	1	1	99	0	0	1	99	1	1	1	1	1	1	1	1	1	0	0	0	0	2	0	1	0	0	1	0		1		0	2	0	1.29119	1	0	0	0	0
45	3	0	1	1	1	1	1	2	2	1	2	1	0	0	0	1	1	1	1	1	1	1	1	1	1	1	0	0	0	0	2	0	0	0	0	0	0			2	0	2	0	1.34737	1	1
24	3	9999	99	1	1	1	1	3	3	1	3	1	0	0	0	1	1	1	1	1	1	1	1	1	1	1	0	0	0	0	1	0	0	0	0	0	0			2	0	2	0	1.29119	1	1
18	1	2	99	99	99	99	1	99	99	0								1	3	3	5	1	1	1	1											0	0		1		0	1	0	1.94855	0	0	1	0	0
20	1	9999	1	99	1	99	1	2	2	1	2	1	99	0	0	1	1	1	1	1	1	1	1	1	1	1	0	0	0	0	1	1	1	0	0	0	0			2	0	2	0	1.29119	1	1
34	3	9999	1	1	0	1	1	2	99	1	99	1	0	0	0	1	1	1	1	1	1	1	1	1	1	1	0	0	0	0	1	0	1	0	0	0	1			1	0	1		2.4996	1	1
26	3	9999	1	1	1	1	1	99	99	1	2	1	0	0	0	1	1	1	1	1	1	1	1	1	1	1	0	0	0	0	1	0	1	0	0	0	0			1	0	2	0	1.35223	1	1
37	3	1	1	1	1	1	1	99	2	1	2	1	0	0	0	1	1	1	1	1	1	1	1	1	1	1	0	0	0	0	1	1	1	0	0	0	0	0	1		0	1	0	2.58243	1	0	0	0	0
18	1	9999	1	1	1	1	1	3	3	1	1	1	0	0	0	1	1	1	1	1	1	1	1	1	1											0	0			2	0	1	0	1.94855	0	1
29	3	9999	0	1	99	1	1	2	2	1	3	1	0	0	0	1	1	3	1	1	1	1	1	1	1	1	0	0	0	0	1	0	1	0	0	0	0			2	0	2		1.35223	1	1
16	1	9999	99	99	99	99	1	99	99	1	99	1	99	0	0	1	99	1	1	1	1	1	1	1	1											0	0			4	0	2		1.29119	0	1
25	1	9999	1	1	1	1	1	2	2	1	2	1	0	0	0	1	1	1	1	1	1	1	1	1	1	1	0	0	0	0	2	0	0	0	0	0	1			2	0	1	0	2.4996	1	1
16	1	9999	99	99	99	99	1	99	99	1	99	1	99	0	0	1	99	1	1	1	1	1	1	1	1											0	0			4	0	2		1.29119	0	1
17	1	9999	1	1	1	1	1	3	3	1	3	1	0	0	0	1	1	1	1	1	1	1	1	1	1	0	0	0	0	0	1	99	1	0	0	0	0	0		1	0	2	0	1.29119	1	1
51	5	9999	99	99	99	99	99	99	99	0								1	1	1	1	1	1	1	1	0	0	0	0	0				1	0	0	0			2	0	2	0	1.34737	1	1
25	3	2	1	1	1	1	1	2	99	1	99	1	0	0	0	1	1	1	1	1	1	1	1	1	1	1	0	0	0	0	1	0	0	1	0	0	0			1	0	2	1	1.35223	1	1
53	3	9999	1	1	1	1	1	2	2	1	2	1	0	0	0	1	1	1	1	1	1	1	1	1	1	0	0	0	0	0				0	0			0		4	0	2	0	1.34737	1	1
15	1																																			0	0		1		0	2	0	1.29119	0	0
30	2	9999	1	0	1	1	1	2	99	1	99	1	0	0	0	1	1	1	1	1	1	1	1	1	1	1	0	0	0	0	1	0	1	0	0	0	0			2	0	2	0	1.35223	1	1
33	3	2	1	1	1	1	1	99	1	1	3	1	0	0	0	1	1	1	1	1	1	1	1	1	1	1	0	0	0	0	1	0	1	0	0	0	0			1	0	2	1	1.35223	1	1
16	1	1	1	99	99	99	1	2	3	0								1	1	1	1	1	1	1	1											0	0		1		0	2	0	1.29119	0	0	0	0	0
18	1	9999	1	1	1	1	1	99	2	1	99	1	0	0	0	1	1	1	1	1	1	1	1	1	1	0	2	0	0	0	1	1	0	0	0	0	0			4	1	1	0	1.94855	1	1
23	3	9999	0	1	99	1	1	99	99	1	99	1	99	0	1	1	99	1	1	1	1	1	1	1	1	1	0	0	0	0	1	1	1	0	0	0	0			1	0	2	0	1.29119	1	1
57	3	1	1	0	1	99	1	99	99	1	2	1	0	0	0	1	1	1	1	1	1	1	1	1	1	0	0	0	0	0				1	0	0	0			2	0	2	0	1.34737	1	1
22	3	9999	0	1	99	0	1	2	99	1	99	1	0	0	99	1	1	1	5	1	1	5	1	1	1	2	0	0	0	0	1	0	1	0	0	0	0			1	1	1		1.94855	1	1
18	3	3	1	1	1	1	1	2	3	1	2		0	0	0	1	1	1	1	1	1	1	1	1	1	1	0	0	0	0	1	0	0	0	0	0	0			2	0	1	0	1.94855	1	1
40	5	9999	1	99	99	1	1	2	2	1	2	1	0	0	0	1	1	1	1	1	1	1	1	1	1	1	0	0	0	0	2	0	1	0	0	0	0			1	0	2		1.78078	1	1
48	3	9999	1	1	1	1	1	2	2	1	2	1	0	0	0	1	1	1	1	1	1	1	1	1	1	1	0	0	0	0	1	1	1	0	0	0	0			2	0	2		1.34737	1	1
31	3	9999	1	1	1	1	1	3	3	1	3	1	0	0	0	1	1	1	1	1	1	1	1	1	1	1	0	0	0	0	1	0	1	0	0	0	0			2	0	2	0	1.35223	1	1
35	3	9999	1	99	99	1	1	2	2	1	2	1	0	0	1	1	1	1	1	1	1	1	1	1	1	1	0	0	0	0	1	1	1	0	0	0	0			4	0	2		1.78078	1	1
51	6	9999	1	1	1	1	1	3	3	1	3	1	0	0	1	1	1	1	1	1	1	1	1	1	1	1	0	0	0	0	1	0	1	1	1	0	0	1		1	0	2	1	1.34737	1	1
36	5	9999	1	1	1	1	1	2	99	1	99	1	0	0	0	1	1	1	1	1	1	1	1	1	1	1	0	0	0	0	2	0	1	0	0	0	0			1	0	2	0	1.78078	1	1
58		3	1	1	1	1	1	2	2	1	2	1	0	99	1	1	99	1	1	1	1	1	1	1	1	1	0	0	0	0	1	99	1	0	0	0	0			2	0	2	0	1.34737	1	1
18	1	9999	1	1	1	1	1	2	2	1	2	1	0	0	0	1	99	1	1	1	1	1	1	1	1	5	0	0	0	0	2	1	0	0	0	0	0			2	1	1	0	1.94855	1	1
32	3	9999	1	1	1	1	1	2	2	1	99	1	0	0	0	1	1	1	1	1	1	1	1	1	1	1	0	0	0	0	1	0	0	0	0	0	0			1	0	2	0	1.35223	1	1
54	1	9999	1	1	1	1	1	2	2	1	2	0	0	0	0	0	1	1	1	1	1	1	1	1	1											0	0			1	0	2		1.34737	0	1
17	1	1	1	99	99	1	1	2	1	1	1	1	99	0	0	1	1	1	1	1	1	1	1	1	1											0	0		0		0	1		1.94855	0	0	0	0	0
38	3	12	1	1	1	1	1	2	2	1	2	1	0	1	0	1	1	1	1	1	1	1	1	1	1											0	0			1	0	2	0	1.78078	0	1
55	6	9999	1	1	1	99	1	3	2	1	2	1	0	0	0	1	1	1	1	1	1	1	1	1	1	1	0	0	0	0	1	99	1	0	0	0	0			2	0	2	0	1.34737	1	1
52	6	9999	1	1	1	1	1	3	3	1	2	1	0	0	0	1	1	1	1	1	1	1	1	1	1	0	0	0	0	0				0	0	0	0	1		2	0	2	0	1.34737	1	1
22	1	9999	1	1	99	1	1	2	2	1	2	1	0	0	0	1	1	1	1	1	1	1	1	1	1	9	0	0	0	0	2	1	0	0	0	0	0			4	1	1	0	1.94855	1	1
24	3	1	1	1	1	1	0	99	3	1	2	1	0	0	0	1	1	5	5	5	5	5	1	5	1	1	0	0	0	0	1	0	0	0	0	0	0	1		1	0	2	0	1.29119	1	1
27	3	9999	1	1	1	1	1	2	1	1	99	1	0	0	0	1	1	1	1	1	1	1	1	1	1	1	0	0	0	0	1	0	0	0	0	0	0			1	0	2	0	1.35223	1	1
57	6	9999	99	99	99	99	99	99	99	0																0	0	0	0	0				0	0	0	0	0		2	0	2		1.34737	1	1
46	1	1	1	1	1	1	1	3	2	1	3	1	0	0	0	1	1	1	1	1	1	1	1	1	1	1	0	0	0	0	1	0	1	1	0	0	0	0		2		1	0	2.24866		1
33	3	7	1	1	99	1	1	2	99	1	3	1	0	0	0	1	1	1	1	1	1	1	1	1	1	1	0	0	0	0	1	0	1	1	0	0	0	1		2	0	2	1	1.35223	1	1
34	3	9999	1	1	1	1	1	2	99	1	2	1	99	0	0	1	1	1	5	1	1	1	1	1	1	1	0	0	0	0	1	0	0	0	0	0	1		1		0	1	1	2.4996	1	0	0	0	0
16																																										1	0	1.94855
40	3	9999	99	0	1	1	1	2	3	1	2	1	0	0	0	1	1	1	1	1	1	1	1	1	1	1	0	0	0	0	1	0	1	0	0	0	0			2	0	1	1	2.58243	1	1
32	3	9999	1	1	1	1	1	2	3	1	2	1	0	0	0	1	1	1	1	1	1	1	1	1	1	1	0	0	0	0	1	0	0	0	0	0	0			2	0	1	1	2.4996	1	1
26	3	9999	1	0	0	0	1	2	3	1	3	1	0	0	1	1	1	1	1	1	1	1	5	1	1	1	0	0	0	0	1	0	1	0	0	0	0			2	0	2	1	1.35223	1	1
48	2	9999	1	99	99	99	1	99	99	0								3	1	1	1	1	1	1	1	1	0	0	0	0	1	0	0	0	0	0	0		1		0	2	0	1.34737	1	0	0	0	0
53	2	9999	1	1	1	1	1	2	99	1	3	1	0	0	0	1	1	1	1	1	1	1	1	1	1	1	0	0	0	0	1	0	0	0	0	0	0			2	0	1	0	2.24866	1	1
27	3	9999	1	1	1	1	1	1	1	1	1	1	0	0	1	1	1	1	1	1	1	1	1	1	1	1	0	0	0	0	1	0	1	0	1	0	0			2	0	2		1.35223	1	1
38	3	7	1	1	1	1	1	99	1	1	1	1	99	1	0	1	1	1	1	1	1	1	1	1	1	2	0	0	0	0	1	1	1	1	0	0	0			2	1	1		2.58243	1	1
37	3	10	1	1	1	1	1	2	2	1	2	1	0	0	0	1	1	1	1	1	1	1	1	1	1	1	0	0	0		1	0	0	0	0	0	0			1		2	1	1.78078	1	1
44	3	9999	1	1	1	1	1	3	3	1	2	1	0	0	0	1	1	1	1	1	1	1	1	1	1	1	0	0	0	0	1	0	1	0	0	0	1			1	0	1	1	2.58243	1	1
41	3	5	1	1	1	1	1	2	2	1	3	1	0	0	0	1	1	1	1	1	1	1	1	1	1	1	0	0	0	0	1	1	1	0	0	0	0			1	0	2	0	1.78078	1	1
29	3	9999	1	1	1	1	1	2	2	1	2	1	0	0	0	1	1	1	1	1	1	1	1	1	1	1	0	0	0	0	1	0	1	0	0	0	0			2	0	2	0	1.35223	1	1
34	3	9999	1	1	1	1	1	99	99	1	2	1	0	0	0	1	1	1	1	1	1	1	1	1	1	1	0	0	0	0	1	1	0	0	0	0	0	0		1	0	2	0	1.35223	1	1
18	1	9999	1	0	0	0	1	99	99	1	3	1	0	0	0	1	99	1	1	1	1	1	1	1	1	1	0	0	0	0	2	1	1	0	0	0	0			4	0	2	0	1.29119	1	1
47	3	9999	1	1	1	1	1	99	99	1	2	1	0	0	0	1	1	1	1	1	1	1	1	1	1	0	0	0	0	0				0	0	0	0	1		2	0	2	0	1.34737	1	1
27	3	9999	1	99	1	1	1	99	99	1	3	1	0	0	0	1	1	1	1	1	1	1	1	1	1	3	2	0	0	0	1	0	0	0	0	0	0			2	1	1	0	2.4996	1	1
40	3	9999	1	1	1	1	99	2	99	1	2	1	0	0	0	1	1	3	1	1	1	1	1	1	1	1	0	0	0	0	1	0	0	1	1	0	0	1		2	0	2	0	1.78078	1	1
21	1	2	1	1	1	1	1	2	3	1	2	1	0	0	0	1	1	1	1	1	1	1	1	1	1	1	2	1	0	0	1	0	0	0	0	0	0			5	1	2	0	1.29119	1	1
16	1	9999	1	1	99	1	1	99	99	0								5	5	5	5	3	5	1	1	3	0	0	0	0	2	0	0	0	0	0	0			2	1	1	0	1.94855	1	1
53	6	10	1	1	1	1	1	3	3	1	3	1	0	0	0	1	1	1	1	1	1	1	1	1	1	0	0	0	0	0				0	0	0	0	0		1	0	2	1	1.34737	1	1
25	1	9999	1	0	99	1	1	2	2	0								1	1	1	1	1	1	1	1	0	0	2	0	0	2	0	0	0	0	0	0			2	1	1	1	2.4996	1	1
51	5	9999	1	1	99	1	1	2	99	1	99	1	0	0	0	1	1	1	1	1	1	1	1	1	1	0	0	0	0	0				1	0	0	0			2	0	2	0	1.34737	1	1
51	6	9999	99	1	1	1	99	2	2	0								1	1	1	1	1	1	1	1	0	0	0	0	0				0	0	0	0			1	0	2	0	1.34737	1	1
18	3	9999	0	1	0	1	1	3	1	0								1	1	1	1	1	1	1	1	3	0	0	0	0	2	0	1	0	0	0	0	1		2	1	1	0	1.94855	1	1
23	3	1	1	1	1	1	1	2	3	0								1	1	1	1	1	1	1	5	1	0	0	0	0	1	0	0	0	0	0	0			1	0	2	0	1.29119	1	1
30	3	4	1	1	1	1	1	2	2	1	2	1	0	0	0	99	1	1	1	1	1	1	1	1	1	1	0	0	0	0	1	0	1	0	0	0	0			1	0	1	0	2.4996	1	1
54	1	9999	1	1	1	1	1	3	1	1	3	1	0	0	0	1	1	1	1	1	1	1	1	1	1	0	0	0	0	0				0	0	0	0			2	0	2	0	1.34737	1	1
29	3	9999	1	1	1	1	1	2	2	1	99	1	0	0	0	1	1	1	1	1	1	1	1	1	1	1	0	0	0	0	1	0	0	0	0						0	2	0	1.35223	1
24	3	9999	1	1	1	1	1	2	2	1	2	1	0	0	0	1	1	1	1	1	1	1	1	1	1	1	0	0	0	0	1	0	1	0	0	0	0			2	0	1	0	1.94855	1	1
31	3	9999	1	1	1	1	1	2	2	1	3	1	0	0	0	1	1	1	1	1	1	1	1	1	1	1	0	0	0	0	1	0	1	0	0	0	0			1	0	1	0	2.4996	1	1
58	3	9999	1	1	1	1	0	2	2	1	2	1	0	0	0	1	1	1	1	1	1	1	1	1	1	0	0	0	0	0				0	0	0	0		0		0	2	0	1.34737	1	0	0	0	0
21	3	9999	1	1	1	1	1	2	2	1	2	1	0	0	0	1	1	1	1	1	1	1	1	1	1	5	0	0	0	0	1	0	0	0	0	0	0			2	1	1	0	1.94855	1	1
32	3	9999	1	1	99	1	1	99	99	1	99	1	0	0	99	1	1	1	1	1	1	1	1	1	1	1	0	0	0	0	1	0	0	0	0	0	0			1	0	2	0	1.35223	1	1
36	3	9999	99	1	1	1	1	2	99	1	99	1	99	0	0	1	1	1	1	1	1	1	1	1	1	1	0	0	0		1	0	1	1	0	0	0			1		2	1	1.78078	1	1
27	1	9999	1	1	1	1	1	99	99	1	99	1	0	0	1	1	1	1	1	1	1	1	1	1	1	1	0	0	0	0	1	0	0	0	0	0	0			2	0	2	1	1.35223	1	1
38	5	9999	1	1	1	1	1	2	3	1	2	1	0	0	0	1	99	1	1	1	1	1	1	1	1	2	0	0	0	0	1	1	1	0	0	0	1			2	1	1	1	2.58243	1	1
36	6	9999	1	1	1	1	1	99	99	1	2	1	0	0	0	1	1	1	1	1	1	1	1	1	1	0	1	0	0	0	1	1	0	0	0	0	0			2	0	2		1.78078	1	1
32	3	9999	1	1	1	1	1	3	1	1	2	1	0	0	0	1	1	1	1	1	1	1	1	1	1	1	0	0	0	0	1	0	0	0	1	0	0	1		1	0	2	0	1.35223	1	1
48	5	9999	1	1	1	1	1	2	2	1	1	1	0	0	0	1	1	1	1	1	1	1	1	1	1	1	0	0	0	0	2	0	1	0	0	0	0	1		2	0	2	1	1.34737	1	1
39	5	9999	1	1	1	1	1	99	99	1	99	1	99	99	0	1	99	1	1	1	1	1	1	1	1	1	0	0	0	0	2	0	1	0	0	0	0	0		1	0	2	0	1.78078	1	1
25	3	9999	1	0	0	1	1	99	99	1	2	1	0	0	0	1	1	1	1	1	1	1	1	1	1	1	0	0	0	0	1	0	0	0	0	0	0			1	0	2	1	1.35223	1	1
51	6	9999	99	99	99	99	99	99	99	1	99	99	99	99	0	99	99	1	1	1	1	1	1	1	1	0	0	0	0	0				0	0	0	0			2	0	2		1.34737	1	1
48	3	3	1	1	1	1	1	2	2	1	2	1	0	0	0	1	99	1	1	1	1	1	1	1	1	1	0	0	0	0	1	1	1	0	0	0	0			1	0	1	1	2.24866	1	1
37	3	9999	1	1	1	1	1	2	2	1	2	1	0	0	0	1	99	1	1	1	1	1	1	1	1	1	0	0	0	0	1	0	0	1	1	0	0			2	0	2	1	1.78078	1	1
49	1	9999	1	1	1	1	1	2	2	1	2	0	0	0	0	1	1	1	1	1	1	1	1	1	1	1	0	0	0	0	2	0	1	0	0	0	0			1	0	2	1	1.34737	1	1
18	1	9999	1	1	1	1	1	2	2	1	2	1	0	0	0	1	1	1	1	1	1	1	1	1	1	1	0	0	0	0	2	1	0	0	0	0	0			2	0	2	0	1.29119	1	1
18	1	9999	1	1	1	1	1	99	3	1	99	1	0	0	0	0	1	1	1	1	1	1	1	1	1	1	0	0	0	0	2	1	0	0	0	0	0		1		0	2	0	1.29119	1	0	0	1	0
24	1																									3	0	0	0	0	2	0	0	0	0	0	0			1	1	2	1	1.29119	1	1
32	3	9999	1	1	1	1	1	2	2	1	2	1	0	1	0	1	1	1	1	1	1	1	1	1	1	1	0	0	0	0	1	0	1	0	0	0	0			1	0	2	1	1.35223	1	1
17	1	9999	1	1	1	1	1	2	2	1	2	0	0	0	0	1	1	1	1	1	1	1	1	1	1											0	0			4	0	1	0	1.94855	0	1
48	5	0	1	1	1	1	1	2	1	1	99	1	99	0	0	1	1	1	1	1	1	1	1	1	1	0	0	0	0	0				0	0	0	0			2	0	2		1.34737	1	1
52	3	0	0	1	1	1	1	2	99	0								1	1	1	1	1	1	1	1	1	0	0	0	0	1	0	0	0	0	0	0			2	0	2	0	1.34737	1	1
35	3	0	99	1	99	1	1	2	2	0								3	1	1	3	1	1	1	1	1	0	0	0	0	1	0	0	0	0	0	0			1	0	2	0	1.78078	1	1
58	3	0	1	99	99	1	1	99	2	1	2	1	99	0	0	1	0	1	1	1	1	1	1	1	1	2	0	0	0	0	1	0	1	0	0	0	0	0		2	1	1	0	2.24866	1	1
21	1	0	0	1	1	1	99	99	99	1	99	1	0	0	0	1	1	1	1	1	1	1	1	1	1	1	0	0	0	0	2	1	1	0	0	0	0			1	0	2	0	1.29119	1	1
45	3	0	99	1	1	1	1	2	99	0								1	1	1	1	1	1	1	1	1	0	0	0	0	1	0	0	0	0	0	0		1		0	2	0	1.34737	1	0
29	3	0	0	1	1	1	1	3	1	0								1	1	1	1	1	1	1	1	1	0	0	0	0	1	0	1	0	0	0	0			2	0	2	0	1.35223	1	1
34	4	0	1	1	1	1	1	2	2	1	3	1	99	0	0	1	99	1	3	3	3	1	1	1	1	1	0	1	0	0	1	0	0	0	0	0	0			2	1	2		1.35223	1	1
34	3	3	1	1	1	1	1	2	99	1	2	1	1	0	0	1	1	1	1	1	1	1	1	1	1	1	0	0	0	0	1	0	0	0	0	0	0			2	0	2	0	1.35223	1	1
59	3	0	0	1	1	1	1	2	2	0								1	1	1	1	1	1	1	1	1	0	0	0	0	1	0	0	0	0	0	0			2	0	2	0	1.34737	1	1
23	3	0	0	1	1	1	1	99	99	0								1	1	1	1	1	1	1	1	1	0	0	0	0	1	0	1	0	0	0	0			2	0	2	0	1.29119	1	1
42	3	0	1	1	1	1	99	2	99	0								5	1	1	5	1	1	1	1	1	0	0	0	0	1	0	0	0	0	0	0			1	0	2	0	1.78078	1	1
49	5	0	1	99	99	99	1	2	3	0								5	1	1	5	1	1	1	1	1	0	0	0	0	2	0	0	0	0	0	0	1		1	0	2	1	1.34737	1	1
26	5	0	1	1	1	1	1	99	99	1	99	99	99	99	0	1	1	3	1	1	3	1	1	1	1	5	0	0	0	0	1	1	1	0	0	1	0			1	1	1	0	2.4996	1	1
40	3	0	1	1	1	1	1	3	3	0								5	1	1	5	1	1	1	1	1	0	0	0	0	1	0	0	0	0	0	0	0	1		0	2		1.78078	1	0	0	1	0
34	3	0	0	1	1	1	1	2	3	0								1	1	1	1	1	1	1	1	1	0	0	0	0	1	0	0	0	0	0	0			1	0	2		1.35223	1	1
30	1	0	1	1	1	1	1	2	2	1	3	1	0	0	0	1	1	1	1	1	1	1	1	1	5	0	0	0	0	0				0	0	0	0	1		1	0	2		1.35223	1	1
35	3	3	1	1	1	1	1	2	2	1	2	1	0	0	0	1	1	1	1	1	1	1	1	1	1	1	0	0	0	0	1	0	0	0	0	0	0		1		0	1	0	2.58243	1	0	0	0	0
33	3	0	1	1	1	1	1	2	2	1	2	1	0	0	0	1	1	1	1	1	1	1	1	1	1	1	0	0	0	0	1	0	0	0	0	0	0			1	0	2	0	1.35223	1	1
36	3	10	1	1	1	1	0	2	2	1	2	1	0	0	0	1	1	1	1	1	1	1	1	1	1	1	0	0	0	0	1	0	1	0	0	0	0			2	0	2	1	1.78078	1	1
52	1	0	1	99	99	99	1	2	2	0								1	1	1	1	1	1	1	3	0	0	0	0	0				0	0	0	0			1	0	2	1	1.34737	1	1
17	1	0	0	99	99	99	99	2	2	1	2	1	1	0	0	1	1	1	1	1	1	1	1	1	1	1	2	0	0	0	1	0	0	0	0	0	0			2	1	2	0	1.29119	1	1
27	3	0	1	1	0	1	1	2	2	1	2	1	0	0	1	0	1	1	1	1	1	1	1	1	1	2	0	0	0	0	1	0	0	0	0	0	0	1		2	1	2		1.35223	1	1
25	5																									1	0	0	0	0	1	1	0	0	0	0	0			1	0	2	0	1.35223	1	1
27	3	0	1	99	99	1	99	99	99	0								1	1	1	1	1	1	1	1	15	4	3	6	0	1	0	0	1	1	0	0	1		2	1	1	1	2.4996	1	1
25	3	0	1	1	99	1	1	3	1	0								1	1	1	1	1	1	1	1	1	0	0	0	0	1	0	1	0	0	0	0			2	0	2	1	1.35223	1	1
19	1	0	1	1	1	1	1	2	99	1	3	1	99	0	1	1	1	1	1	1	1	1	1	1	1	4	1	0	1	0	2	1	1	0	0	0	0			4	1	1	0	1.94855	1	1
18	1	0	99	99	99	1	1	2	99	0								1	1	1	1	1	1	1	1											0	0		1		0	1	0	1.94855	0	0	0	0	0
55	6	0	1	1	1	1	1	2	3	1	3	1	0	0	0	0	1	1	1	1	1	1	1	1	1	1	0	0	0	0	2	1	0	0	0	0	0			1	0	1		2.24866	1	1
19	3	4	1	1	1	1	1	2	3	0								1	1	1	1	1	1	1	1	1	0	0	0	0	1	0	0	0	0	0	0			1	0	2	0	0.622845	1	1
35	3	0	1	99	1	1	99	99	99	0								1	1	1	1	1	1	1	1	1	0	0	0	0	1	0	0	0	0	0	0			1	0	2	0	1.78078	1	1
40	5	0	99	1	1	1	1	2	99	0								1	1	1	1	1	1	1	1	0	0	0	0	0	1			0	0	0	0	1		2	0	2	1	1.78078	1	1
29	3	0	99	1	1	1	1	3	3	0								1	1	1	1	1	1	1	1	1	0	0	0	0	1	1	1	0	0	0	0			1	0	2		1.35223	1	1
22	6																									1	0	0	0	0	1	0	1	0	0	0	0			1	0	2	1	1.29119	1	1
42	3	1	1	1	1	0	0	2	99	1	2	1	0	0	0	0	1	1	1	1	1	1	1	1	1	1	0	0	0	0	1	0	1	0	0	0	0			2	0	2	0	1.78078	1	1
23	3	0	1	99	99	1	0	3	99	0								3	1	1	3	1	1	1	1	1	0	0	0	0	1	0	1	0	0	0	0			2	0	2	0	1.29119	1	1
22	3	0	1	1	1	1	1	2	3	0								1	1	1	1	1	1	1	1	6	0	0	2	0	1	0	1	0	0	0	0			2	1	1	0	1.94855	1	1
38	3	3	1	1	1	1	1	3	2	0								1	1	1	1	1	1	1	1	1	0	0	0	0	1	1	1	0	0	0	0			4	0	2	1	1.78078	1	1
31	3	0	99	99	99	99	99	99	99	0								3	1	1	3	1	1	1	1	1	0	0	0	0	1	0	0	0	0	0	0		1		0	2		1.35223	1
26	3	0	1	1	1	1	0	99	99	1	99	1	0	0	0	1	1	1	1	1	1	1	1	1	1	1	0	0	0	0	1	0	1	0	0	0	0			1	0	2	0	1.35223	1	1
17	1																									1	0	0	0	0	1	0	0	0	0	0	0			2	0	2	0	1.29119	1	1
24	3	0	99	99	99	99	99	2	99	0								5	1	1	5	1	1	1	1	1	0	0	0	0	1	0	1	0	0	0	0			2	0	2	0	1.29119	1	1
36	2	0	1	99	99	99	1	2	99	1	99	1	0	0	0	1	1	1	1	1	1	1	1	1	1	1	0	0	0	0	1	0	1	0	0	0	0			4	0	2	1	1.78078	1	1
51	1																									0	0	0	0	0				0	0	0	0			4	0	2	0	1.34737	1	1
20	1	0	99	99	99	99	99	99	99	0								3	1	1	3	1	1	1	1	1	1	0	0	0	1	0	0	0	0	0	0			1	1	1	0	1.94855	1	1
26	3	0	99	0	0	1	99	99	3	0								1	1	1	1	1	1	1	1	1	0	0	0	0	1	0	0	0	0	0	0	1		2	0	2	0	1.35223	1	1
45	3	0	1	1	1	1	1	2	2	0								1	1	1	1	1	1	1	1	1	0	0	0	0	1	0	0	0	0	0	0			1	0	2	0	1.34737	1	1
17	1	0	0	99	99	99	1	3	3	0								1	1	1	1	1	1	1	1											0	0		1		0	1	0	1.94855	0	0	0	0	0
16																																										1		1.94855
28	3	0	1	99	99	1	1	2	1	0								1	1	1	1	1	1	1	1	1	0	0	0	0	1	0	1	0	0	0	0			2	0	2	0	1.35223	1	1
25	3	0	1	0	99	1	1	2	2	0								1	1	1	1	1	1	1	1	1	1	0	0	0	1	0	1	0	0	0	0	1		1	1	1	0	2.4996	1	1
50	3	0	1	1	1	1	1	2	99	1	3	1	0	1	99	1	1	1	1	1	1	1	1	1	1	0	0	0	0	0				0	0	0	0	0		6	0	2		1.34737	1	1
42	1	0	1	1	1	1	1	2	2	1	2	1	0	0	0	1	1	5	1	1	1	1	1	1	1	0	0	0	1	0	1	0	1	0	0	0	0			4	0	2		1.78078	1	1
32	3	0	1	1	1	1	1	3	2	1	2	1	0	0	0	1	1	1	1	1	1	1	1	1	1	1	0	0	0	0	1	1	1	0	0	0	0	1		4	0	2		1.35223	1	1
43	2	9999	1	1	1	1	1	1	99	1	2	1	0	0	0	1	1	1	1	1	1	1	1	1	1	1	0	0	0	0	1	1	1	0	0	0	0			1	0	2	0	0.502035	1	1
57	3	2	1	1	1	1	1	2	2	1	2	1	0	0	0	0	0	1	1	1	1	1	1	1	1	1	0	0	0	0	1	1	1	0	0	0	0			5	0	1	0	0.582554	1	1
50	2	0	1	1	1	1	1	2	2	1	2	1	0	0	1	1	1	1	1	1	1	1	1	1	5	0	0	0	0	0				0	0	0	0			6	0	2	1	0.433589	1	1
25	3	9999	1	1	0	1	1	99	99	1	2	1	0	0	1	1	1	1	1	1	1	1	1	1	1	1	0	0	0	0	1	0	1	0	0	0	0			1	0	2		0.54214	1	1
22	1	0	1	1	1	0	1	2	99	0	2	1	0	0	0	1	1	2	2	2	2	1	2	2	5	0	1	1	0	0	2	1	1	0	0	0	0			1	1	1	0	0.795451	1	1
21	1	9999	1	1	99	0	1	2	2	1	2	1	0	0	0	1	1	1	1	1	1	1	1	1	1	1	1	1	0	0	2	1	1	0	0	0	0			2	1	1		0.795451	1	1
49	3	3	1	1	1	1	1	2	99	1	99	1	0	0	0	0	1	1	1	1	1	1	1	1	1	1	0	0	0	0	1	0	1	0	0	0	0			2	0	2	0	0.433589	1	1
17	1	9999	1	0	0	1	1	2	3	1	2	1	0	0	0	1	99	1	1	1	1	3	1	1	5											0	0			2	0	1	0	0.795451	0	1
38	3	0	1	99	99	1	1	99	99	1	99	1	0	0	0	1	1	2	2	2	2	2	2	2	5	4	0	0	0	0	1	1	0	0	0	0	0	1	0		1	1	0	0.874802	1	0	0	0	0
32	3	3	1	1	1	1	1	2	3	1	3	1	0	0	0	1	1	1	1	1	1	1	1	1	1	0	0	1	0	0	1	0	0	0	0	0	0			1	0	2	0	0.54214	1	1
40	3	2	1	1	1	1	1	2	2	1	2	1	0	0	1	1	1	1	1	1	1	1	1	1	1	1	0	0	0	0	1	1	1	1	0	0	0			1	0	2	0	0.502035	1	1
34	3	2	1	1	1	1	1	2	2	1	2	1	0	0	0	1	1	1	1	1	1	1	1	1	5	1	0	0	0	0	1	1	1	0	0	0	0			1	0	2		0.54214	1	1
31	3	0	1	1	1	1	1	2	3	1	2	1	0	0	0	1	1	1	1	1	1	1	1	1	1	1	0	0	0	0	1	1	1	0	0	0	0			1	0	2		0.54214	1	1
37	3	2	1	1	1	1	1	2	2	0							1	1	1	1	1	1	1	1	1	1	0	0	0	0	1	0	1	0	0	0	0	0		1	0	2	0	0.502035	1	1
48	2	1	1	1	1	1	1	2	1	1	1	1	0	0	0	1	1	1	1	1	1	1	1	1	1	1	0	0	0	0	1	1	1	0	0	0	0			2	0	2	0	0.433589	1	1
54	2	99	1	1	1	1	1	2	1	1	1	1	0	0	0	1	1	1	1	1	1	1	1	1	1	1	0	0	0	0	1	0	1	0	0	0	0			4	0	1	0	0.582554	1	1
58	6	5	1	1	1	1	1	2	2	1	2	1	0	99	0	1	1	1	1	1	1	1	1	1	1	1	0	0	0	0	3	0	1	0	0	0	0			2	0	1	0	0.582554	1	1
47	4	3	1	1	1	1	1	2	2	1	2	1	0	0	0	0	1	1	1	1	1	1	1	1	1	0	0	0	0	0				0	0	0	0			3	0	1		0.582554	1	1
25	3	9999	99	1	1	1	0	2	2	0								1	5	1	1	1	1	5	5	0	0	0	0	0				1	0	0	0			1	0	2	0	0.54214	1	1
17	1	9999	1	1	0	1	1	2	2	0								1	1	1	1	1	3	1	5	1	0	0	0	0	2	1	1	1	0	0	0			1	0	2	0	0.622845	1	1
45	6	6	1	1	1	1	1	2	99	1	99	1	0	0	0	0	1	1	1	1	1	1	1	1	1											0	0			1	0	2		0.433589	0	1
46	3	9999	1	1	1	1	1	2	2	0								1	1	1	1	1	1	1	5	0	0	0	0	0				0	0	0	0			1	0	2	1	0.433589	1	1
54	3	0	1	1	1	1	1	2	99	0								1	1	1	1	1	1	1	1	1	0	0	0	0	1	0	0	0	0	0	0			2	0	2	0	0.433589	1	1
38	3	5	1	1	0	0	1	3	2	1	3	1	0	1	1	99	1	1	1	1	1	3	3	1	5	1	0	0	0	0	1	1	0	0	1	0	0			1	0	2		0.502035	1	1
43	3	0	1	1	1	1	1	2	2	1	3	1	0	0	0	0	1	1	1	1	1	1	1	1	5	1	0	0	0	0	2	0	1	0	0	0	0	0		1	0	2		0.502035	1	1
18	1	0	1	1	1	1	1	2	2	1	3	1	0	0	0	0	1	1	1	1	1	1	1	1	1	1	0	0	0	0	2	0	0	0	1	0	0			1	0	2	0	0.622845	1	1
58	2	15	1	1	1	1	1	2	2	0								1	1	1	1	1	1	1	1	1	0	0	0	0	1	0	1	0	0	0	0			2	0	1		0.582554	1	1
50	2	0	1	1	1	1	1	2	2	1	3	1	0	0	0	0	1	1	1	1	1	1	1	1	5	1	0	0	0	0	1	0	1	0	0	0	0			2	0	2	0	0.433589	1	1
43	1	5	1	0	0	1	1	2	2	1	3	1	0	0	0	1	1	1	1	1	1	1	1	1	1	1	0	0	0	0	1	1	1	0	0	0	0			1	0	2	1	0.502035	1	1
17	1	9999	0	1	1	1	1	1	2	0								5	1	1	5	1	1	1	1	2	0	0	0	0	1	0	1	0	0	0	0		1		1	1		0.795451	1	0	0	0	0
18	1	9999	1	1	1	1	1	2	2	1	2	1	0	0	0	1	1	1	1	1	1	1	1	1	1	1	0	0	0	0	1	0	0	1	1	0	0	1		2	0	2	0	0.622845	1	1
47	3	9999	1	1	1	1	1	2	2	0								5	3	1	1	1	1	1	1	1	0	0	0	0	1	1	1	0	0	0	0			1	0	2	1	0.433589	1	1
53	6	6	1	1	1	1	1	2	2	0								1	1	1	1	1	1	1	1	0	0	0	0	0				0	0	0	0			2	0	2	0	0.433589	1	1
43	3	0	1	1	1	1	1	2	2	1	3	1	0	0	0	1	1	1	1	1	1	1	1	1	5	1	0	0	0	0	1	0	1	0	0	0	0			2	0	2	0	0.502035	1	1
41	6	1	1	1	1	1	1	2	2	1	3	1	0	0	0	0	1	1	1	1	1	1	1	1	5	1	0	0	0	0	2	0	1	0	0	0	0	1		1	0	2		0.502035	1	1
39	1	9999	1	1	1	1	1	2	2	1	2	1	0	0	0	1	1	1	1	1	1	1	1	1	1											0	0			1	0	2	0	0.502035	0	1
58	3	0	1	1	1	1	1	2	3	1	3	1	0	0	0	1	1	1	1	1	1	1	1	1	1	0	0	0	0	0				0	0	0	0			1	0	2		0.433589	1	1
41	3	0	1	1	1	1	1	2	2	1	3	1	0	0	0	1	1	1	1	1	1	1	1	1	5	1	0	0	0	0	1	0	0	0	0	0	0			1	0	2	0	0.502035	1	1
52	5	2	1	1	1	1	0	2	2	1	2	1	0	0	0	0	1	1	1	1	1	1	1	1	1	1	0	0	0	0	1	0	0	0	0	0	0			2	0	2		0.433589	1	1
35	3	0	1	1	1	1	1	2	2	0								1	1	1	1	1	1	1	1	1	0	0	0	0	1	0	0	0	0	0	0			2	0	2	0	0.502035	1	1
23	3	1	99	99	99	99	99	99	99	0								3	3	3	3	3	3	3	3	1	0	0	0	0	1	0	0	0	0	0	0	1		2	0	2	0	0.622845	1	1
40	6		1	1	1	1	1	99	99	0								1	1	1	1	1	1	1	1	1	0	0	0	0	1	0	0	0	0	0	0			1	0	2		0.502035	1	1
18	3	0	1	1	1	1	1	2	2	1	3	1	0	0	0	0	1	1	1	1	1	1	1	1	5	1	0	0	0	0	1	0	1	0	0	0	0			2	0	2	0	0.622845	1	1
34	3	0	1	1	1	1	1	2	2	1	2	1	0	0	0	0	1	1	1	1	1	1	1	1	1	1	0	0	0	0	1	0	0	0	0	0	0	0		2	0	2	0	0.54214	1	1
40	3	3	1	1	1	1	1	2	2	0								1	1	1	1	1	1	1	1	1	0	0	0	0	1	0	0	0	0	0	0			1	0	2		0.502035	1	1
17	1	0	1	1	99	1	1	2	2	1	2	1	0	0	0	0	1	1	1	1	1	1	1	1	1	1	0	0	0	0	2	0	0	0		0	0			2	0	1	0	0.795451	1	1
29	3	0	1	1	1	1	1	2	99	1	2	1	0	0	0	0	1	1	1	1	1	1	1	1	1	1	0	0	0	0	1	0	0	0	0	0	0			1	0	2	1	0.54214	1	1
35	3	3	1	1	1	1	1	2	3	1	99	1	0	0	0	0	0	1	1	1	1	1	1	1	1	1	1	0	0	0	1	0	0	0	0	0	0			1	1	1	1	0.874802	1	1
57	3	0	1	1	99	1	1	2	99	0								1	1	1	1	1	1	1	1	0	0	0	0	0				0	0	0	0			2	0	2	0	0.433589	1	1
48	3	0	1	1	1	1	1	2	2	0								1	1	1	1	1	1	1	5	1	0	0	0	0	1	0	1	0	0	0	0			2	0	2		0.433589	1	1
41	1	9999	1	1	1	1	1	2	2	1	2	1	0	0	0	1	1	1	1	1	1	1	1	1	1	1	0	0	0	0	2	0	0	0	0	0	0			1	0	2		0.502035	1	1
41	3	5	1	1	1	1	0	3	3	1	3	1	0	0	0	0	0	1	1	1	1	1	1	1	1	1	0	0	0	0	1	1	1	0	0	0	0	0		2	0	2	0	0.502035	1	1
46	6	3	1	1	1	1	1	2	2	1	2	1	0	0	0	0	1	1	1	1	1	1	1	1	1	0	0	0	0	0				0	0	0	0			1	0	2		0.433589	1	1
42	3	0	1	1	1	1	1	99	99	0								3	3	1	1	1	1	1	1	1	0	0	0	0	1	0	0	0	0	0	0			2	0	2	0	0.502035	1	1
47	1	0	1	0	1	1	1	2	2	1	2	1	0	0	0	1	1	2	2	2	2	2	2	2	5	1	0	0	0	0	2	0	1	1	0	0	0	1			0	2	0	0.433589	1	1
17	1	0	1	1	1	1	1	2	2	1	2	1	0	0	0	0	0	1	1	1	1	1	1	1	1											0	0			2	0	1	0	0.795451	0	1
40	1	9999	1	1	1	1	1	2	1	1	1	1	0	0	0	1	1	1	1	1	1	1	1	1	1	1	0	0	0	0	2	1	1	0	0	0	0			2	0	2		0.502035	1	1
46	3	99	1	1	1	1	1	2	1	1	1	1	0	0	0	1	1	1	1	1	1	1	1	1	1	1	0	0	0	0	1	1	1	0	0	0	0			1	0	2	0	0.433589	1	1
45	3	1	1	1	1	1	1	2	2	1	2	1	0	0	0	1	1	1	1	1	1	1	1	1	1											0	0			1	0	2	1	0.433589	0	1
20	1	9999	1	1	1	1	1	2	2	1	2	1	0	0	0	1	1	1	1	1	1	1	1	1	1											0	0			1	0	2	0	0.622845	0	1
30	3	9999	1	99	99	99	1	2	99	1	2	1	0	0	0	1	1	1	1	1	1	1	1	1	1	1	0	0	0	0	1	0	1	0	0	0	0			2	0	1	0	0.911962	1	1
28	3	9999	1	99	99	1	1	2	99	1	2	1	0	0	0	1	1	3	3	1	3	1	1	1	1	1	0	0	0	0	1	0	1	0	0	0	0			2	0	2	0	0.54214	1	1
39	3	2	1	1	1	1	1	2	2	1	2	1	0	1	0	1	1	1	1	1	1	1	1	1	5	1	0	0	0	0	1	1	1	0	0	0	0			1	0	2		0.502035	1	1
17	1	9999	99	1	99	99	1	2	2	0								1	1	1	1	1	1	1	5	1	0	0	0	0	2	1	1	0	0	0	0			1	0	1	0	0.795451	1	1
33	3	9999	1	1	1	1	1	2	2	1	2	1	99	1	1	1	1	1	1	1	1	1	1	1	1											0	0			1	0	2	0	0.54214	0	1
23	1																									1	0	0	0	0	2	0	1	0	0	0	0			2	0	2	0	0.622845	1	1
17	1	1	1	1	1	1	1	2	2	1	2	1	0	0	0	0	1	1	1	1	1	1	1	1	1											0	0			1	0	1	0	0.795451	0	1
39	3	6	1	1	1	1	1	2	2	1	3	1	0	0	1	1	1	1	1	1	1	1	1	1	5	1	0	0	0	0	1	0	1	0	0	0	0			1	0	2	0	0.502035	1	1
44	1	1	0	0	0	1	1	2	1	0								1	1	1	5	1	1	1	1	0	0	0	0	0				0	0	0	0			2	0	1		0.874802	1	1
19	1	0	1	1	1	1	1	2	2	1	2	1	0	0	0	1	1	1	1	1	1	1	1	1	5	1	0	0	0	0	2	0	0	0	0	0	0			2	0	1	0	0.795451	1	1
48	1	9999	1	1	1	1	1	1	2	1	2	1	0	0	0	1	1	1	1	1	1	1	1	1	1	1	0	0	0	0	1	0	0	0	0	0	0		1		0	2	0	0.433589	1	0	0	0	0
21	3	9999	1	99	99	1	1	2	99	1	2	1	0	0	0	1	1	1	1	1	1	1	1	1	1	1	0	0	0	0	1	0	1	0	0	0	0			2	0	2	0	0.622845	1	1
29	1	5	1	1	99	1	1	2	99	1	99	1	0	0	0	0	1	1	1	1	1	1	1	1	1	0	0	0	0	0				0	0	0	0	1		2	0	2		0.54214	1	1
27	1	0	1	1	99	1	1	2	99	1	99	1	0	0	0	0	1	1	1	1	1	1	1	1	1	1	0	0	0	0	2	0	99	0	0	0	0			1	0	2		0.54214	1	1
25	1	3	1	1	1	1	1	2	2	1	1	1	0	0	0	0	1	1	1	1	1	1	1	1	1	1	0	0	0	0	2	0	1	0	0	1	0			1	0	2		0.54214	1	1
23	1	0	1	1	1	1	1	99	99	1	99	1	0	0	0	0	1	1	1	1	1	1	1	1	1											0	0			2	0	2	1	0.622845	0	1
31	3	2	1	1	1	1	1	2	2	0								1	1	1	1	1	1	1	1	1	0	0	0	0	1	0	1	0	0	0	0	1		1	0	2	0	0.54214	1	1
20	1	0	1	1	99	1	1	2	99	1	99	1	0	0	0	0	1	1	1	1	1	1	1	1	1	1	0	0	0	0	2	1	0	0	0	0	0			1	0	1	0	0.795451	1	1
39	3	0	1	1	99	1	1	2	99	1	99	1	0	0	0	0	1	1	1	1	1	1	1	1	1	1	0	0	0	0	1	0	1	0	0	0	0			1	0	2	0	0.502035	1	1
25	3	0	1	1	1	1	1	2	99	1	99	1	0	0	0	0	1	1	1	1	1	1	1	1	1	1	0	0	0	0	1	0	0	0	0	0	0			2	0	2	0	0.54214	1	1
35	3	0	1	1	1	1	1	2	99	1	99	1	0	0	0	0	1	1	1	1	1	1	1	1	1	1	0	0	0	0	1	0	1	0	0	0	0	0		1	0	2	0	0.502035	1	1
50	6	6	1	1	1	1	1	2	2	1	1	1	0	0	0	0	1	1	1	1	1	1	1	1	1	0	0	0	0	0				0	0	99	99	0		2	0	2	0	0.433589	1	1
45	3	0	1	1	99	1	1	2	99	1	99	1	0	0	0	0	1	1	1	1	1	1	1	1	1	1	0	0	0	0	1	0	0	0	0	0	0	1		2	0	2	0	0.433589	1	1
54	3	0	1	1	99	1	1	2	99	1	99	1	0	0	0	0	1	1	1	1	1	1	1	1	1	1	0	0	0	0	1	0	1	0	0	0	0	0		3	0	1		0.582554	1	1
29	3	0	1	1	1	1	1	2	99	1	99	1	0	0	0	0	1	1	1	1		1	1	1	1	1	0	0	0	0	1	0	1	0	0	0	0	0		1	0	2	0	0.54214	1	1
32	3	0	1	1	1	1	1	2	99	1	99	1	0	0	0	0	1	1	1	1	1	1	1	1	1	1	0	0	0	0	1	0	1	0	0	1	0		1		0	1	0	0.911962	1	0	0	0	0
55	3	2	1	1	1	1	1	2	2	1	2	1	0	0	0	0	1	1	1	1	1	1	1	1	1	1	2	0	0	0	1	1	1	0	0	0	0			1	1	1	0	0.582554	1	1
43	6	3	1	1	99	1	1	2	99	1	99	1	0	0	0	0	1	1	1	1	1	1	1	1	1	1	0	0	0	0	2	0	1	0	0	0	0	0		1	0	2		0.502035	1	1
32	3	0	99	1	1	1	1	2	2	0								1	1	1	1	1	1	1	1	1	0	0	0	0	1	0	0	0	0	0	0			2	0	2	0	0.54214	1	1
33	3	1	1	1	1	1	1	2	99	1	99	1	0	0	0	0	1	1	1	1	1	1	1	1	1	1	0	0	0	0	1	0	1	0	0	0	0	1		2	0	2		0.54214	1	1
17	1	1	1	1	1	1	1	2	2	1	2	1	0	0	0	0	1	1	1	1	1	1	1	1	1	3	1	0	0	0	2	1	0	0	0	0	0			2	1	1	0	0.795451	1	1
24	1	1	1	1	1	1	1	2	2	1	1	1	0	0	0	0	1	1	1	1	1	1	1	1	1	2	1	0	0	0	2	0	1	0	0	0	0	0		1	1	2	0	0.622845	1	1
21	1	0	1	1	99	1	1	99	99	1	99	1	0	0	0	0	1	1	1	1	1	1	1	1	1	1	0	0	0	0	1	0	1	0	0	0	0			7	0	2	0	0.622845	1	1
26	3	0	1	1	1	1	1	2	99	1	99	1	0	0	0	0	1	1	1	1	1	1	1	1	1	1	0	0	0	0	1	0	1	0	0	0	88			1	0	2	1	0.54214	1	1
38	3	0	1	1	1	1	1	2	2	1	3	1	0	0	1	1	1	1	1	1	1	1	1	1	5	1	0	0	0	0	1	0	1	0	0	0	0			2	0	2	0	0.502035	1	1
52	6	0	1	1	1	1	1	2	1	1	1	1	0	0	0	0	1	1	1	1	1	1	1	1	1	0	0	0	0	0				0	0	0	0			2	0	2	0	0.433589	1	1
37	3	0	1	1	1	1	1	2	2	1	3	1	0	0	0	0	1	1	1	1	1	1	1	1	5	1	0	0	0	0	1	0	1	0	0	0	0			2	0	2	0	0.502035	1	1
40	6	1	1	1	1	1	1	2	2	1	2	1	0	0	0	0	1	1	1	1	1	1	1	1	1	0	0	0	0	0				0	0	0	0			1	0	2		0.502035	1	1
55	1	0	1	1	1	1	1	2	2	1	3	1	0	0	0	0	1	1	1	1	1	1	1	1	5	1	0	0	0	0	2	1	1	0	0	0	0	1		1	0	2		0.433589	1	0
38	2	0	1	1	1	1	1	2	2	1	3	1	0	0	1	0	1	1	1	1	1	1	1	1	5	1	0	0	0	0	1	1	1	0	0	0	0			1	0	2		0.502035	1	1
17	1	0	1	1	1	1	1	2	2	1	3	1	0	0	0	0	1	1	1	1	1	1	1	1	5	1	0	0	0	0	2	0	1	0	0	0	0			2	0	1	0	0.795451	1	1
44	3	0	1	1	1	1	1	3	2	1	3	1	0	0	0	1	1	1	1	1	1	1	1	1	5	1	0	0	0	0	1	0	1	0	0	0	0	1		1	0	2		0.502035	1	1
17	1	0	1	1	1	1	1	2	2	1	3	1	0	0	0	0	1	1	1	1	1	1	1	1	5	1	0	0	0	0	2	1	1	0	0	0	0			2	0	1	0	0.795451	1	1
16	1	0	1	1	99	1	1	2	99	1	99	1	0	0	0	0	1	1	1	1	1	1	1	1	1	1	0	0	0	0	2	0	0	0	0	0	0			2	0	2	0	0.622845	1	1
41	3	0	1	99	99	99	1	2	99	1	99	1	0	0	0	0	1	1	1	1	1	1	1	1	1	1	0	0	0	0	1	0	1	0	0	0	0			1	0	2		0.502035	1	1
35	3	0	1	1	1	1	1	2	2	1	2	1	0	0	0	0	1	1	1	1	1	1	1	1	5	1	0	0	0	0	1	0	0	0	0	0	0	0		4	0	1	1	0.874802	1	1
34	3	0	1	1	1	1	1	2	2	1	3	1	0	0	0	0	1	1	1	1	1	1	1	1	5	1	0	0	0	0	1	0	0	0	0	0	0			2	0	2	0	0.54214	1	1
43	3	3	1	1	1	1	1	2	2	1	2	1	0	0	0	0	1	1	1	1	1	1	1	1	1	1	0	0	0	0	1	0	1	0	0	0	0			2	0	2	0	0.502035	1	1
32	4	0	1	1	99	1	1	2	99	1	99	1	0	0	0	0	1	1	1	1	1	1	1	1	1	1	0	0	0	0	1	0	1	0	0	0	0	1	1		0	2	1	0.54214	1	0	0	0	0
45	5	0	1	1	1	1	1	2	2	1	3	1	0	0	0	1	1	1	1	1	1	1	1	1	5	1	0	0	0	0	2	0	1	0	0	0	0	0		2	0	2	0	0.433589	1	1
38	3	0	1	1	1	1	1	2	2	1	2	1	0	0	0	1	1	1	1	1	1	1	1	1	5	1	0	0	0	0	1	0	1	0	0	0	0			1	0	2	0	0.502035	1	1
48	3	1	1	1	1	1	1	2	2	1	2	1	0	0	0	0	1	1	1	1	1	1	1	1	1	3	0	0	0	0	1	0	1	0	0	0	0			1	1	1	0	0.582554	1	1
16	1	0	1	1	1	1	1	2	2	1	3	1	0	0	0	0	1	1	1	1	1	1	1	1	5	4	0	0	0	0	2	0	0	0	0	0	0		1		1	1	0	0.795451	1	0	1	0	0
44	5	1	1	1	1	1	1	2	2	1	3	1	0	0	0	1	1	1	1	1	1	1	1	1	5	1	0	0	0	0	2	0	1	0	0	0	0	0		1	0	2	1	0.502035	1	1
35	3	0	1	1	1	1	1	2	2	1	3	1	0	0	0	1	1	1	1	1	1	1	1	1	5	1	0	0	0	0	1	0	1	0	0	0	0			1	0	2	1	0.502035	1	1
40	3	0	1	1	1	1	1	2	2	1	1	1	0	0	0	0	1	1	1	1	1	1	1	1	5	1	0	0	0	0	1	0	1	0	0	0	0			1	0	1		0.874802	1	1
32	3	2	1	1	1	1	1	2	99	1	99	1	0	0	0	0	1	1	1	1	1	1	1	1	1	1	0	0	0	0	1	0	1	0	0	0	0			1	0	2	1	0.54214	1	1
44	3	0	1	1	1	1	1	2	2	1	3	1	0	0	1	0	1	1	1	1	1	1	1	1	5	1	0	0	0	0	1	0	1	0	0	0	0			2	0	1	0	0.874802	1	1
38	3	0	1	1	1	1	1	2	2	1	3	1	0	0	1	1	1	1	1	1	1	1	1	1	5	1	0	0	0	0	1	0	1	1	1	0	0	1		4	0	2	0	0.502035	1	1
18	1	0	1	1	1	1	1	2	99	1	99	1	0	0	0	0	1	1	1	1	1	1	1	1	1	0	0	0	0	0				0	0	0	0			2	0	1	0	0.795451	1	1
34	3	0	1	1	1	1	1	1	2	1	3	1	0	0	0	1	1	1	1	1	1	1	1	1	5	1	0	0	0	0	1	0	0	0	0	0	0			2	0	2	0	0.54214	1	1
17	3	0	1	1	1	1	1	2	2	1	3	1	0	0	0	0	1	1	1	1	1	1	1	1	5	1	0	0	0	0	1	0	0	0	0	0	0			2	0	2	0	0.622845	1	1
37	3	1	1	1	1	1	1	2	2	1	3	1	0	0	0	0	1	1	1	1	1	1	1	1	5	1	0	0	0	0	1	0	1	0	0	0	0			2	0	1	0	0.874802	1	1
55	6	0	1	1	1	1	1	2	2	1	3	1	0	0	0	0	1	1	1	1	1	1	1	1	5	0	0	0	0	0				0	0	0	0	0		2	0	2	1	0.433589	1	1
52	3	0	1	1	1	1	1	2	2	1	3	1	0	0	0	0	1	1	1	1	1	1	1	1	5	0	0	0	0	0				0	0	0	0	0		1	0	2		0.433589	1	1
23	1	0	1	1	1	1	1	2	2	1	3	1	0	0	0	0	1	1	1	1	1	1	1	1	5	0	0	0	0	0				0	0	0	0			2	0	2	0	0.622845	1	1
17	1	0	1	1	1	1	1	2	2	1	3	1	0	0	0	0	1	1	1	1	1	1	1	1	5	0	0	0	0	0				0	0	0	0			2	0	2	0	0.622845	1	1
36	5	0	1	1	1	1	1	2	2	1	3	1	0	0	1	1	1	1	1	1	1	1	1	1	5	0	0	0	0	0				0	0	0	0			1	0	2		0.502035	1	1
55	3	1	1	1	0	1	1	2	99	1	99	1	0	0	0	0	1	1	1	1	1	1	1	1	1	1	0	0	0	0	1	0	0	0	0	0	0	0	1		0	2	0	0.433589	1	0	0	0	0
59	3	6	1	99	99	1	1	2	99	1	99	1	0	0	0	0	1	1	1	1	1	1	1	1	1	1	0	0	0	0	1	0	1	0	0	0	0		1		0	1	0	0.582554	1	0	1	0	0
37	3	0	1	1	1	1	1	2	2	1	3	1	0	0	1	1	1	1	1	1	1	1	1	1	5	1	0	0	0	0	1	0	0	0	0	0	0	0		2	0	2	0	0.502035	1	1
18	1	0	1	1	1	1	1	2	2	1	3	1	0	0	0	1	1	1	1	1	1	1	1	1	5	1	0	0	0	0	2	1	0	0	0	0	0			2	0	2	0	0.622845	1	1
39	3	0	1	1	1	1	1	2	2	1	3	1	0	0	0	1	1	1	1	1	1	1	1	1	5	1	0	0	0	0	1	0	0	0	0	0	0			1	0	2	0	0.502035	1	1
30	3	3	1	1	1	1	1	2	99	1	99	1	0	0	0	0	1	1	1	1	1	1	1	1	1	1	0	0	0	0	1	0	0	0	0	0	0	1		1	0	2		0.54214	1	1
43	3	0	1	1	1	1	1	2	2	1	3	1	0	0	0	0	1	1	1	1	1	1	1	1	5	1	0	0	0	0	1	0	1	0	0	0	0			2	0	2	0	0.502035	1	1
47	3	0	1	1	1	1	1	2	2	1	3	1	0	0	0	1	1	1	1	1	1	1	1	1	5	1	0	0	0	0	1	1	1	0	0	0	0	0		1	0	2		0.433589	1	1
19	3	2	1	1	1	1	1	2	2	1	2	1	0	0	0	0	1	1	1	1	1	1	1	1	1	1	0	0	0	0	1	0	0	0	0	0	0			1	0	2	0	0.622845	1	1
31	3	1	1	1	99	1	1	2	99	1	99	1	0	0	0	0	0	1	1	1	1	1	1	1	1	1	0	0	0	0	2	0	1	0	0	0	0			1	0	2		0.54214	1	1
21	1	0	1	1	1	1	1	2	2	1	2	1	0	0	1	1	1	1	1	1	1	1	1	1	5	1	1	0	0	0	2	0	1	0	0	0	0			1	1	1	0	0.795451	1	1
44	3	0	1	1	1	1	1	2	2	1	2	1	0	0	1	0	1	1	1	1	1	1	1	1	5	1	0	0	0	0	1	0	0	0	0	0	0	0		6	0	2	0	0.502035	1	1
35	3	0	1	1	1	1	1	2	3	1	99	1	0	0	0	0	1	1	1	1	1	1	1	1	1	2	1	0	0	0	1	0	0	0	0	0	0			1	1	1		0.874802	1	1
34	3	0	1	1	1	1	1	2	2	1	3	1	0	0	0	1	1	1	1	1	1	1	1	1	5	1	0	0	0	0	1	0	0	0	0	0	0			1	0	2	1	0.54214	1	1
42	3	0	1	1	1	1	1	2	2	0								1	1	1	1	1	1	1	1	1	0	0	0	0	1	1	1	0	0	0	0			1	0	2	0	0.502035	1	1
23	1	0	1	1	1	1	1	2	2	1	2	1	0	0	0	0	1	1	1	1	1	1	1	1	5	0	1	0	0	0	2	0	1	0	0	0	0			2	0	2	0	0.622845	1	1
20	1	0	1	1	1	1	1	2	2	1	3	1	0	0	1	0	1	1	1	1	1	1	1	1	5	2	0	0	1	0	2	1	0	0	0	0	0			2	1	1	0	0.795451	1	1
18	1	0	1	1	1	1	1	2	2	0								1	1	1	1	1	1	1	1	2	0	0	0	0	1	1	0	0	0	0	0			2	1	1		0.795451	1	1
54	3	0	1	1	1	1	1	2	2	1	2	0	0	0	0	0	1	1	1	1	1	1	1	1	5	1	0	0	0	0	1	0	0	0	0	0	0			2	0	2	0	0.433589	1	1
24	3	0	1	1	1	1	1	2	99	1	99	1	0	0	0	0	1	1	1	1	1	1	1	1	1	1	0	0	0	0	1	0	1	0	0	0	0			1	0	2	0	0.622845	1	1
29	1	0	99	1	99	99	1	2	2	0								1	1	1	1	1	1	1	1	2	0	0	0	0	2	0	0	0	0	0	0		1		1	1	0	0.911962	1	0	0	0	0
57	2	0	1	1	1	1	1	2	2	1	99	1	0	0	0	0	1	1	1	1	1	1	1	1	1	1	0	0	0	0	1	0	0	0	0	0	0			2	0	1	0	0.582554	1	1
45	3	0	1	1	1	1	1	2	99	1	3	1	0	0	0	0	1	1	1	1	1	1	1	1	1	1	0	0	0	0	1	0	0	0	0	0	0			1	0	2		0.433589	1	1
30	3																									1	0	0	0	0	1	0	0	0	0	0	0			7	0	2	0	0.54214	1	1
33	3	0	1	1	1	1	1	2	3	0								1	1	1	1	1	1	1	1	1	0	0	0	0	1	0	0	0	0	0	0	0		2	0	2	0	0.54214	1	1
31	3	0	1	1	1	1	1	2	3	0								1	1	1	1	1	1	1	1	1	0	0	0	0	1	0	0	0	0	0	0			1	0	2	0	0.54214	1	1
50	3	0	1	1	1	1	1	2	3	1	2	1	0	0	0	0	1	1	1	1	1	1	1	1	1	1	0	0	0	0	1	0	0	0	0	0	0			3	0	2		0.433589	1	1
45	2	1	99	1	99	99	1	3	3	1	3	1	0	0	0	0	1	1	1	1	1	1	1	1	1	1	0	0	0	0	1	0	0	0	0	0	0			2	0	2	0	0.433589	1	1
37	1	0	1	1	1	1	1	2	2	1	3	1	0	0	0	0	1	1	1	1	1	1	1	1	1	2	0	0	0	0	2	0	0	0	0	0	0			1	1	2		0.502035	1	1
40	1	0	1	1	1	1	1	2	2	1	3	1	0	0	0	0	1	1	1	1	1	1	1	1	1	1	0	0	0	0	2	1	0	0	0	0	0			1	0	2	0	0.502035	1	1
32	3	0	1	1	1	1	1	2	2	1	2	1	0	0	0	0	1	1	1	1	1	1	1	1	1	1	0	0	0	0	1	0	0	0	0	0	0			2	0	1	0	0.911962	1	1
53	6	0	1	1	99	1	1	2	99	1	99	1	0	0	0	0	1	1	1	1	1	1	1	1	1	0	0	0	0	0				88	88	0	0			2	0	2		0.433589	1	1
27	5	0	1	1	99	1	1	2	2	0								1	1	1	1	1	1	1	1	1	1	1	1	1	2	1	0	0	0	0	0			2	1	1	1	0.911962	1	1
51	3	0	0	1	1	1	1	2	3	1	3	1	0	0	0	0	1	1	1	1	1	1	1	1	1	1	0	0	0	0	1	0	0	0	0	0	0			2	0	2	1	0.433589	1	1
22	3																									1	0	0	0	0	1	0	0	0	0	0	0			2	0	1		0.795451	1	1
54	1	0	0	1	99	1	1	2	99	1	2	1	0	0	0	0	1	1	1	1	1	1	1	1	1	1	0	0	0	0	1	0	0	0	0	0	0			2	0	2	0	0.433589	1	1
42	3																									1	0	0	0	0	1	0	0	0	0	0	0			2	0	2	0	0.502035	1	1
38	2																									2	0	0	0	0	1	0	0	0	0	0	0			2	1	2		0.502035	1	1
42	3	0	1	1	1	1	1	2	3	1	3	1	0	0	0	0	1	1	1	1	1	1	1	1	1	1	0	0	0	0	1	0	0	0	0	0	0			1	0	2	0	0.502035	1	1
18	1	0	1	1	1	1	1	2	3	0								1	1	1	1	1	1	1	1	2	0	0	0	0	2	1	0	0	0	0	0			1	1	1	0	0.795451	1	1
53	6	0	1	1	99	1	1	2	99	1	3	1	0	0	0	0	1	1	1	1	1	1	1	1	1	0	0	0	0	0				0	0	0	0			2	0	2		0.433589	1	1
59	2	0	1	1	1	1	1	2	3	1	2	1	0	0	0	1	1	1	1	1	1	1	1	1	1	0	0	0	0	0				0	0	0	0	0		2	0	1	0	0.582554	1	1
24	3	0	1	1	1	1	1	2	2	0								1	1	1	1	1	1	1	1	1	0	0	0	0	1	0	0	0	0	0	0			1	0	2	0	0.622845	1	1
50	2	0	1	1	1	1	1	2	3	0								1	1	1	1	1	1	1	1	0	0	0	0	0				0	0	0	0			2	0	2	0	0.433589	1	1
31	3	0	1	1	1	1	1	2	2	1	3	1	0	0	0	1	1	1	1	1	1	1	1	1	1	1	0	0	0	0	1	1	1	0	0	0	0			1	0	2		0.54214	1	1
38	3	4	1	1	1	1	1	2	3	1	1	1	0	1	0	1	1	5	1	1	1	1	1	1	1	3	0	0	0	0	1	0	1	0	0	1	0	0		1	1	1		0.874802	1	1
51	4	6	1	1	1	1	1	2	2	1	2	1	0	0	0	0	1	1	1	1	1	1	1	1	1	0	0	0	0	0				0	0	0	0	1		1	0	2		0.433589	1	1
38	3	0	1	1	1	1	1	2	1	0								1	1	1	1	1	1	1	1	1	0	0	0	0	1	0	1	0	0	0	0			1	0	2	0	0.502035	1	1
32	3	9999	1	1	99	1	1	99	99	1	2	99	99	0	0	1	1	1	1	1	1	1	1	1	1	0	0	0	0	0				0	0	0	0			1	0	2		0.54214	1	1
58	3	0	1	1	1	1	1	2	3	0								1	1	1	1	1	1	1	1	1	0	0	0	0	1	0	0	0	0	0	0	0		1	0	2	0	0.433589	1	1
27	5	0	1	1	1	1	1	2	2	1	99	1	0	0	0	1	1	1	1	1	1	1	1	1	1	0	0	0	0	0				0	0	0	0			1	0	2	0	0.54214	1	1
23	5	9999	1	0	0	0	1	2	99	1	3	1	0	0	1	1	1	1	1	1	1	1	1	1	1	1	0	0	0	0	2	1	1	0	0	0	0			2	0	1	0	0.795451	1	1
54	1	0	1	1	1	1	1	2	2	1	2	1	0	0	0	1	1	5	1	1	1	1	1	1	1	0	0	0	0	0				0	0	0	0			2	0	2		0.433589	1	1
27	1	0	1	1	1	1	1	2	2	0								1	1	1	1	1	1	1	1											0	0			2	0	2	0	0.54214	0	1
22	3																									2	0	0	0	0	1	1	0	0	0	0	0			2	1	1	0	0.795451	1	1
35	3	0	1	1	1	1	1	2	2	1	3	1	0	0	0	0	1	1	1	1	1	1	1	1	5	3	0	0	0	0	1	0	1	0	0	0	0			1	1	1		0.874802	1	1
35	1	0	1	1	1	1	1	2	2	1	2	1	0	0	0	0	1	1	1	1	1	1	1	1	5	0	0	1	0	0	2	0	0	0	0	0	0			1	0	1		0.874802	1	1
58	6	0	1	1	1	1	1	2	3	1	3	1	0	0	0	0	1	1	1	1	1	1	1	1	1	0	0	0	0	0				0	0	0	0			2	0	2		0.433589	1	1
24	1																									0	0	0	0	0				0	0	0	0			1	0	2		0.622845	1	1
17	1																									2	0	0	0	0	2	0	0	0	0	0	0			2	1	2	0	0.622845	1	1
43	3	0	1	1	1	1	1	2	1	1	2	1	0	0	0	1	1	1	1	1	1	1	1	1	1	1	0	0	0	0	1	0	1	0	0	0	0			4	0	2		0.502035	1	1
43	3	0	1	1	1	1	1	2	3	1	3	1	0	0	0	0	1	1	1	1	1	1	1	1	1	1	0	0	0	0	1	0	0	0	0	0	0			1	0	2		0.502035	1	1
29	1																									0	1	0	0	0	1	1	0	0	0	0	0			2	0	2	0	0.54214	1	1
26	3	0	1	1	1	1	1	2	2	1	2	1	0	0	1	0	1	1	1	1	1	1	1	1	5	1	0	0	0	0	1	0	1	1	0	0	0	0		2	0	2		0.54214	1	1
35	3	1	1	1	1	1	1	2	2	1	2	1	0	0	0	0	1	1	1	1	1	1	1	1	1	3	3	0	0	0	2	1	1	0	0	0	0	0	0		1	1	0	0.874802	1	0	1	0	0
18	1	3	1	1	99	1	1	2	99	1	99	1	0	0	0	0	1	1	1	1	1	1	1	1	1	2	0	0	0	0	2	1	1	0	0	0	0		1		1	1	0	0.795451	1	0	0	0	0
39	6	2	1	1	99	1	1	2	99	1	99	1	0	0	0	0	0	1	1	1	1	1	1	1	1	0	0	0	0	0				0	0	0	0			2	0	2	0	0.502035	1	1
52	2	3	1	1	1	1	1	2	3	1	3	1	0	0	0	1	1	1	1	1	1	1	1	1	1	1	0	0	0	0	1	0	1	0	0	0	0			2	0	2	0	0.433589	1	1
30	1	0	1	1	1	1	1	2	3	1	2	1	0	1	0	1	1	1	1	1	1	1	1	1	1	0	1	0	0	0	1	1	1	0	0	0	0			5	0	2	0	0.54214	1	1
51	2	7	1	1	1	1	1	2	3	1	99	1	99	99	0	0	1	1	1	1	1	1	1	1	1	1	0	0	0	0	1	0	1	0	0	0	0			2	0	2	0	0.433589	1	1
52	2	10	1	1	1	1	1	2	3	1	3	1	0	0	0	1	1	1	1	1	1	2	1	1	1	1	0	0	0	0	1	0	0	0	0	0	0			2	0	1	0	0.582554	1	1
41	6	0	1	1	1	1	1	2	3	1	3	1	0	0	0	1	1	1	1	1	1	1	1	1	1	0	0	0	0	0				0	0	0	0			1	0	2	1	0.502035	1	1
49	6	8	1	1	1	1	1	2	2	1	2	1	0	0	0	0	1	1	1	1	1	1	1	1	1	1	0	0	0	0	2	0	1	0	0	0	0			1	0	2		0.433589	1	1
46	6	0	1	1	1	1	1	2	2	1	2	1	0	0	0	0	1	1	1	1	1	1	1	1	1	1	0	0	0	0	1	0	0	0	0	0	0			2	0	2		0.433589	1	1
36	6	0	99	1	1	1	1	2	3	1	2	1	0	0	0	1	1	1	1	1	1	1	1		1	0	0	0	0	0				0	0	0	0			1	0	2	0	0.502035	1	1
36	3	5	1	1	1	1	1	2	2	1	2	1	0	0	0	0	1	1	1	1	1	1	1	1	1	1	0	0	0	0	1	1	0	1	0	0	0			1	0	2	1	0.502035	1	1
44	6	10	1	1	1	1	1	2	2	1	2	1	0	0	0	0	1	1	1	1	1	1	1	1	1	2	0	0	0	0	2	0	1	1	0	0	0			1	1	2		0.502035	1	1
35	3	0	1	1	99	1	1	2	99	1	99	1	0	0	0	0	1	1	1	1	1	1	1	1	1	1	0	0	0	0	1	0	1	0	0	0	0			1	0	2	0	0.502035	1	1
42	3	0	1	1	99	1	1	2	99	1	99	1	0	0	0	0	1	1	1	1	1	1	1	1	1	1	0	0	0	0	1	0	0	0	0	0	0		0		0	1	0	0.874802	1	0	1	0	0
59	5	99	1	1	1	1	1	2	3	1	99	1	0	0	0	1	1	1	1	1	1	1	1	1	1	0	0	0	0	0				0	0	0	0			2	0	2	0	0.433589	1	1
22	3																									1	0	0	0	0	1	0	0	0	0	0	0			2	0	2	0	0.622845	1	1
46	3	2	1	99	99	1	1	2	2	1	99	1	0	0	0	1	1	1	1	1	1	1	1	1	1	1	0	0	0	0	1	0	0	0	0	0	0			2	0	2	0	0.433589	1	1
20	1	0	1	1	1	1	1	2	3	0								1	1	1	1	1	1	1	1	2	0	0	0	0	1	0	1	0	0	0	0			2	1	1	0	0.795451	1	1
20	1	0	1	99	99	99	1	3	99	0								1	1	1	1	1	1	1	1	2	0	0	0	0	2	1	0	0	0	0	0			2	1	1	0	0.795451	1	1
56	3	5	1	1	1	1	1	2	3	1	2	1	1	0	0	1	1	5	1	1	5	1	1	1	1	1	0	0	0	0	1	0	0	0	0	0	0		1		0	1	0	0.582554	1	0	1	0	0
27	3	9999	1	1	1	1	1	2	1	1	1	1	0	0	0	1	1	1	1	1	1	1	1	1	1	1	0	0	0	0	1	1	1	0	0	0	0			2	0	2	0	0.54214	1	1
27	3	9999	1	1	1	1	1	2	1	1	1	1	0	0	0	1	1	1	1	1	1	1	1	1	1	1	0	0	0	0	1	1	1	0	0	0	0				0	1		0.911962	1	1
32	3	0	1	1	1	1	1	2	2	1	3	1	0	0	0	1	1	1	1	1	1	1	1	1	5	1	0	0	0	0	1	1	1	0	0	0	0			1	0	2		0.54214	1	1
42	3	9999	1	1	99	99	1	2	3	1	99	1	0	0	1	1	99	3	1	1	1	1	1	1	1	1	0	0	0	0	1	0	1	0	0	0	0	0		2	0	1	0	0.874802	1	1
32	3	9999	1	1	1	1	1	3	3	0								1	1	1	1	1	1	1	1	1	0	0	0	0	1	0	1	0	0	0	0			2	0	2	0	0.54214	1	1
36	3	0	1	1	99	1	1	2	99	1	99	1	0	0	0	0	1	1	1	1	1	1	1	1	1	1	0	0	0	0	1	0	0	0	0	0	0			1	0	2	0	0.502035	1	1
33	3	9999	1	1	1	1	1	2	99	1	99	1	0	1	0		1	1	1	1	1	1	1	1	1	1	0	0	0	0	1	0	1	0	0	0	0			2	0	2	0	0.54214	1	1
35	3	3	1	1	99	1	1	2	99	1	3	1	0	0	0	1	1	1	1	1	1	1	1	1	1	0	1	0	0	0	1	0	0	0	0	0	0			2	0	2		0.502035	1	1
45	3	2	1	1	1	1	1	2	3	1	1	1	0	0	0	0	1	1	1	1	1	1	1	1	1	1	0	0	0	0	1	0	1	0	0	0	0	1		2	0	2	0	0.433589	1	1
52	1	0	1	1	99	99	1	3	99	0	99	1	0	99	0	1	99	2	2	2	2	2	2	2	5	0	0	0	0	0				0	0	0	0	1		4	0	2		0.433589	1	1
39	6	2	1	1	1	1	1	2	3	1	99	1	0	0	0	0	1	1	1	1	1	1	1	1	1	0	0	0	0	0				0	0	0	0	0		2	0	2		0.502035	0	1
50	5	1	1	1	1	1	1	3	2	1	2	1	0	0	0	0	0	3	3	3	3	3	3	3	3	1					1	0	0	0	0	0	0			1		2	0	0.433589	1	1
37	3	0	1	1	1	1	1	2	2	0								1	1	1	1	1	1	1	1	1	0	0	0	0	1	0	0	0	0	0	0	1		1	0	2	0	0.502035	1	1
25	3																									1	0	0	0	0	1	0	0	0	0	0	0			2	0	2	0	0.54214	1	1
21	1	6	1	1	1	1	1	2	2	1	1	1	0	0	1	0	1	1	1	1	1	1	1	1	1	1	1	0	0	0	1	0	1	0	0	0	0	0		1	1	2	0	0.622845	1	1
32	3	0	1	1	1	1	1	2	2	1	2	1	0	0	0	0	1	1	1	1	1	1	1	1	1	1	0	0	0	0	1	0	1	0	0	0	0			2	0	2	0	0.54214	1	1
19	3																									1	0	0	0	0	1	0	0	1	0	0	0	1		1	0	2	0	0.622845	1	1
18	1	0	1	99	99	99	1	2	2	0								3	3	3	3	3	3	3	3	1	0	0	0	0	1	1	0	0	0	0	0			2	0	1	0	0.795451	1	1
24	3	9999	1	99	99	1	1	99	99	1	1	1	99	0	0	1	1	1	1	1	1	1	1	1	1	1	0	0	0	0	1	0	0	0	0	0	0			2	0	2	0	0.622845	1	1
36	3	0	1	1	1	1	1	2	99	1	1	1	0	0	0	0	1	1	1	1	1	1	1	1	1	1	0	0	0	0	1	0	1	0	0	0	0			2	0	2	0	0.502035	1	1
17	1	0	1	1	1	1	1	2	3	1	1	1	0	0	0	0	1	1	1	1	1	1	1	1	1	1	2	0	0	0	2	1	0	0	0	0	0			2	1	1	0	0.795451	1	1
49	3	0	1	1	0	0	1	2	1	1	1	1	0	0	0	1	1	2	2	2	2	2	2	2	5	0	0	0	0	0				0	0	0	0	1		2	0	2	0	0.433589	1	1
15	1	0	99	1	1	1	1	99	99	1	99	1	0	0	0	0	1	3	3	3	3	3	3	3	3											0	0		1		0	2	0	0.622845	0	0
35	3	0	1	99	99	99	99	2	2	1	2	1	0	0	0	0	1	1	1	1	1	1	1	1	1	1	0	0	0	0	1	0	0	0	0	0	0			1	0	2		0.502035	1	1
43	5	0	1	0	0	0	1	2	2	1	1	1	0	1	0	0	1	1	1	1	1	1	1	1	1	0	1	0	0	0	1	1	0	0	0	0	0			1	0	1		0.874802	1	1
44	3	5	1	1	1	1	1	2	2	1	2	1	0	0	0	1	1	1	1	1	1	1	1	1	1	1	1	0	0	0	1	0	1	0	0	0	0			2	1	1	0	0.874802	1	1
45	3	0	1	1	1	1	1	2	2	1	2	1	0	0	0	0	0	1	1	1	1	1	1	1	1	1	0	0	0	0	1	0	1	0	0	0	0	0		2	0	2		0.433589	1	1
39	3	0	1	0	0	0	0	2	2	1	2	1	0	0	0	0	0	1	1	1	1	1	1	1	1	1	0	0	0	0	1	0	0	0	0	0	0	0		1	0	2		0.502035	1	1
19	1																									0	0	0	1	0	2	0	0	0	0	0	0			2	0	1	0	0.795451	1	1
46	3		1	1	1	1	1	2	2	1	2	1	0	0	0	0	0	1	1	1	1	1	1	1	1	1	0	0	0	0	1	1	0	1	0	0	0	0		1	0	2		0.433589	1	1
47	3	0	1	1	1	1	1	2	3	1	99	1	0	0	0	0	1	1	1	1	1	1	1	1	1	1	0	0	0	0	1	1	1	0	0	0	0			2	0	1		0.582554	1	1
31	3	5	1	1	99	1	1	2	99	1	99	1	0	0	0	0	1	1	1	1	1	1	1	1	1	1	0	0	0	0	1	0	1	0	0	0	0			1	0	2	0	0.54214	1	1
46	3	1	1	1	1	1	1	2	2	1	99	1	0	0	1	0	0	1	1	1	1	1	1	1	1	1	0	0	0	0	1	0	0	0	0	0	0	1		2	0	2	0	0.433589	1	1
18	1	0	1	1	99	1	1	2	99	1	99	1	0	0	0	99	1	1	1	1	1	1	1	1	1											0	0			2	0	1	0	0.795451	0	1
18	3	0	1	1	1	1	1	2	2	1	2	1	0	0	0	0	1	1	1	1	1	1	1	1	1	5	0	0	0	0	2	0	0	0	0	0	0	1	1		1	1	0	0.795451	1	0	0	0	0
22	3	0	1	0	0	0	0	3	3	0								1	1	1	1	1	1	1	1	1	0	0	0	0	1	0	1	0	0	0	0			1	0	1		0.795451	1	1
51	3																									1	0	0	0	0	1	0	0	0	0	0	0		1		0	2	0	0.433589	1	0
20	3	0	1	1	1	1	1	2	2	1	2	1	0	0	0	0	1	1	1	1	1	1	1	1	1	1	0	0	0	0	1	0	0	0	0	0	0			1	0	2		0.622845	1	1
17	1	0	99	1	1	1	1	99	99	1	99	1	0	0	0	0	1	1	1	1	1	1	1	1	1	3	0	1	0	0	2	1	0	0	0	0	0			1	1	1	0	0.795451	1	1
33	3	0	1	1	1	1	1	1	2	1	3	1	0	0	0	1	1	1	1	1	1	1	1	1	5	1	0	0	0	0	1	0	1	0	0	0	0	1			0	2	0	0.54214	1	1
23	3	15	1	1	1	1	1	2	2	1	2	1	0	0	0	0	1	1	1	1	1	5	1	1	5	1	0	0	0	0	1	0	1	0	0	0	0			1	0	2		0.622845	1	1
26	3	0	1	1	1	1	1	2	2	1	3	1	0	0	0	1	1	1	1	1	1	1	1	1	5	1	0	0	0	0	1	0	0	0	0	0	0			2	0	2	0	0.54214	1	1
30	3	0	1	1	1	1	1	2	2	1	2	1	0	0	0	0	1	1	1	1	1	1	1	1	5	1	0	0	0	0	1	0	0	0	0	0	0	0		2	0	2	0	0.54214	1	1
53	6	1	1	1	1	1	1	2	2	1	2	0	0	0	1	88	1	1	1	1	1	1	1	1	5	2	0	0	0	0	2	0	1	0	0	0	0	0		1	1	2	1	0.433589	1	1
19	3	0	1	1	1	1	1	2	2	1	3	1	0	0	1	1	1	1	1	1	1	1	1	1	5	1	0	0	0	0	1	0	1	0	0	0	0			1	0	2	0	0.622845	1	1
56	6	0	1	1	1	1	1	2	2	1	3	1	0	0	0	1	1	1	1	1	1	1	1	1	5	0	0	0	0	0				0	0	0	0	0		2	0	2	0	0.433589	1	1
48	3	4	1	1	1	1	1	2	2	1	2	1	0	1	0	1	1	1	1	1	1	5	1	1	5	1	0	0	0	0	1	0	1	0	0	0	0			1	0	2		0.433589	1	1
38	3	4	1	1	1	1	1	2	2	1	2	1	0	0	0	1	1	1	1	1	1	1	1	1	5	2	0	0	0	0	1	0	1	0	0	0	0			1	1	1		0.874802	1	1
24	3	0	1	1	1	1	1	2	2	1	2	0	0	0	0	0	1	1	1	1	1	1	1	1	5	1	0	0	0	0	1	0	0	0	0	0	0	1		1	0	2	0	0.622845	1	1
50	5	0	1	1	1	1	1	2	2	1	2	1	0	0	0	1	1	1	1	1	1	1	1	1	5	1	0	0	0	0	2	0	0	0	0	0	0	0		1	0	2		0.433589	1	1
31	1	0	1	1	1	1	1	2	2	1	2	1	0	0	1	1	1	1	1	1	1	1	1	1	5	1	0	0	0	0	1	0	0	0	0	0	0			1	0	2	0	0.54214	1	1
54	6	2	1	1	1	1	1	2	2	1	3	1	0	0	0	0	1	1	1	1	1	1	1	1	5	0	0	0	0	0				0	0	0	0	1		1	0	2	0	0.433589	1	1
28	1	0	1	1	1	1	1	2	3	1	2	1	0	0	0	0	1	1	1	1	1	1	1	1	5	1	0	0	0	0	1	0	0	0	0	0	0	1		1	0	2		0.54214	1	1
38	1	0	1	1	99	1	1	3	1	1	99	1	0	0	0	1	1	1	1	1	1	1	1	1	5	1	0	0	0	0	2	0	0	0	0	0	0			1	0	2	0	0.502035	1	1
24	3	3	1	1	1	1	1	3	1	1	1	1	0	0	0	1	1	1	1	1	1	1	1	1	5	1	0	0	0	0	1	0	0	0	0	0	0	1		1	0	2		0.622845	1	1
26	3	0	1	1	0	0	1	2	3	1	3	1	0	0	1	1	1	1	1	1	1	1	1	1	5	1	0	0	0	0	1	0	1	0	0	0	0			1	0	2	1	0.54214	1	1
22	1	10	1	1	0	0	1	99	99	1	99	1	0	0	1	1	1	1	1	1	1	1	1	1	5	1	0	0	0	0	1	0	0	0	0	0	0			1	0	2	1	0.622845	1	1
55	1	0	1	1	1	1	1	2	2	1	3	1	0	0	0	0	1	1	1	1	1	1	1	1	5	0	0	0	0	0				0	0	0	0	0		1	0	2		0.433589	1	1
52	3	3	1	1	1	0	1	2	3	1	1	1	0	0	0	0	1	1	1	1	1	1	1	1	1											0	0	0		4	0	2	0	0.433589	0	1
38	5	0	1	1	1	1	1	2	99	1	99	1	0	0	0	0	1	1	1	1	1	1	1	1	1	1	0	0	0	0	2	0	99	0	0	0	0	0		2	0	2	0	0.502035	1	1
51	3	0	0	1	1	1	1	3			3	1	0	0	0	1	1	1	1	1	1	1	1	1	5	0	0	0	0	0				0	0	0	0	0		1	0	2		0.433589	1	1
44	4	0	1	1	1	1	1	2	99	1	99	1	0	0	0	0	1	1	1	1	1	1	1	1	1	1	0	0	0	0	1	0	1	0	0	0	0	1		1	0	2	0	0.502035	1	1
24	3																									3	0	0	0	0	1	0	0	0	0	0	0			2	1	1	0	0.795451	1	1
26	3																									1	0	0	0	0	1	0	0	0	0	0	0		0		0	2	1	0.54214	1	0	0	0	0
27	3	0	1	1	1	1	1	2	99	1	99	1	0	0	0	0	1	1	1	1	1	1	1	1	1	1	0	0	0	0	1	0	0	0	0	0	0			1	0	2	0	0.54214	1	1
42	3	0	1	1	99	1	1	2	99	1	99	1	0	0	0	0	1	1	1	1	1	1	1	1	1	1	0	0	0	0	1	0	1	0	0	0	0	1		2	0	2	0	0.502035	1	1
54	1	0	1	1	1	0	1	2	1	1	1	1	0	0	1	1	1	1	1	1	1	1	1	1	5	0	0	0	0	0				0	0	0	0			2	0	2	0	0.433589	1	1
45	3	2	1	1	1	1	1	2	2	1	3	1	0	0	1	1	1	1	1	1	1	1	1	1	5	1	0	0	0	0	1	0	1	0	0	0	0	1		1	0	2		0.433589	1	1
29	3	0	1	1	1	1	1	2	99	1	3	1	0	0	0	1	1	1	1	1	1	1	1	1	5	1	0	0	0	0	1	0	0	0	0	0	0			1	0	2	0	0.54214	1	1
31	3																									1	0	0	0	0	1	0	1	0	0	0	0			2	0	1	0	0.911962	1	1
34	1	0	1	0	99	99	1	2	99	1	99	1	0	99	0	1	1	1	1	1	1	1	1	1	5	5	0	0	0	1	2	0	1	0	0	0	0	0		1	1	1	1	0.911962	1	1
22	3	0	1	1	1	1	1	2	3	1	99	1	0	0	0	0	1	1	1	1	1	1	1	1	1	1	0	0	0	0	2	1	0	0	0	0	0			1	0	2	0	0.622845	1	1
57	3																																			0	0			2	0	2	0	0.433589	0	1
22	3	0	1	1	1	1	1	2	2	1	2	1	0	0	0	0	1	1	1	1	1	1	1	1	1	1	0	0	0	0	1	0	0	0	0	0	0			1	0	2	0	0.622845	1	1
43	3	0	1	1	1	1	1	2	1	0								1	1	1	1	1	1	1	5	1	0	0	0	0	1	0	0	1	0	0	0			1	0	1		0.874802	1	1
32	3																									1	0	0	0	0	1	0	1	0	0	0	0			1	0	2	0	0.54214	1	1
42	3	0	1	1	1	1	1	2	99	1	2	99	0	0	0	0	1	1	1	1	1	1	1	1	1	1	0	0	0	0	1	0	0	0	0	0	0			2	0	2		0.502035	1	1
22	1	0	99	99	99	99	1	2	3	99	99	99	0	0	99	99	99	1	1	1	1	1	1	1	5	1	0	0	0	0	2	0	0	0	0	0	0			2	0	2	1	0.622845	1	1
37	1	0	1	1	1	1	0	2	2	1	2	1	0	0	0	1	1	1	1	1	1	1	1	1	5	1	0	0	0	0	2	0	1	0	0	0	0	1		1	0	2	0	0.502035	1	1
18	1	0	1	1	99	1	1	2	99	1	99	1	0	0	0	0	1	1	1	1	1	1	1	1	1	1	0	0	0	0	2	0	0	0	0	0	0			2	0	1	0	0.795451	1	1
35																																										2		0.502035
19	3	0	1	1	1	1	1	2	99	1	99	1	0	0	0	0	1	1	1	1	1	1	1	1	1	1	0	0	0	0	1	0	0	0	0	0	0			2	0	2	0	0.622845	1	1
42	6	0	1	1	1	1	1	2	99	1	99	1	0	0	0	0	1	1	1	1	1	1	1	1	1	1	0	0	0	0	2	0	0	0	0	0	0	1		1	0	2		0.502035	1	1
40	3	2	1	1	1	1	1	2	2	1	99	1	0	0	0	0	1	1	1	1	1	1	1	1	1	1	0	0	0	0	1	0	1	0	0	0	0			1	0	2		0.502035	1	1
52	3	0	1	1	1	1	1	2	2	1	2	1	0	0	0	0	0	1	1	1	1	1	1	1	1	1	0	0	0	0	1	1	1	0	0	0	0	0		2	0	1	0	0.582554	1	1
38	3	1	1	1	1	1	1	2	2	1	2	1	0	0	0	0	1	1	1	1	1	1	1	1	1	1	0	0	0	0	1	1	1	1	0	0	0			1	0	2	0	0.502035	1	1
38	3	10	1	1	1	1	1	2	2	1	1	1	0	0	0	0	1	1	1	1	1	1	1	1	1	1	0	0	0	0	1	1	1	0	0	0	0	1		1	0	2		0.502035	1	1
49	5	0	1	1	1	1	1	2	2	1	2	1	0	0	0	0	1	1	1	1	1	1	1	1	1	0	0	0	0	0				0	0	0	0			2	0	2	0	0.433589	1	1
39	6	3	1	1	1	1	1	2	2	1	2	1	0	0	0	0	1	1	1	1	1	1	1	1	1	1	0	0	0	0	2	0	0	0	0	0	0	0		1	0	2		0.502035	1	1
27	3	0	1	1	1	1	1	2	2	1	2	1	0	0	0	0	1	1	1	1	1	1	1	1	1	1	0	0	0	0	1	1	1	0	0	0	0	1		2	0	2		0.54214	1	1
57	3	0	1	1	1	1	1	2	2	1	2	1	0	0	0	0	1	1	1	1	1	1	1	1	1	1	0	0	0	0	1	1	0	0	0	0	0		1		0	1	0	0.582554	1	0	0	0	0
32	3	2	1	1	1	1	1	2	2	1	1	1	0	0	0	0	1	1	1	1	1	1	1	1	1	1	0	0	0	0	1	1	1	0	0	0	0			4	0	2		0.54214	1	1
35	5	0	1	1	1	1	1	2	2	1	99	1	0	0	0	0	1	1	1	1	1	1	1	1	1	0	0	0	0	0				0	0	0	0			1	0	2	0	0.502035	1	1
46	6	0	1	1	1	1	1	2	2	1	2	1	0	0	0	0	1	1	1	1	1	1	1	1	1	0	0	0	0	0				0	0	0	0	0		1	0	2	0	0.433589	1	1
41	3	0	1	1	1	1	1	2	2	1	2	1	0	0	0	0	1	1	1	1	1	1	1	1	1	1	0	0	0	0	1	0	1	0	1	0	0	1		1	0	2	0	0.502035	1	1
28	3	0	1	1	1	1	1	2	2	1	2	1	0	0	0	0	1	1	1	1	1	1	1	1	1	1	0	0	0	0	1	1	1	0	0	0	0	0		2	0	2	0	0.54214	1	1
58	6	5	1	1	1	1	1	2	2	1	2	1	0	0	0	0	1	1	1	1	1	1	1	1	1	1	3	0	0	0	2	1	1	0	0	0	0			1	1	1	1	0.582554	1	1
15	1	0	1	1	1	1	1	2	2	99	1	1	0	0	0	0	1	1	1	1	1	1	1	1	1											0	0		1		0	2		0.622845	0	0	1	0	0
28	3	1	1	1	1	1	1	2	2	1	2	1	0	0	0	0	1	1	1	1	1	1	1	1	1	1	0	0	0	0	1	1	1	0	0	0	0			1	0	2	0	0.54214	1	1
38	3	2	1	1	1	1	1	2	2	1	2	1	0	0	0	0	1	1	1	1	1	1	1	1	1	1	1	0	0	0	1	0	1	0	0	0	0	0		2	1	2	0	0.502035	1	1
16	1	0	1	1	1	1	1	2	2	1	99	1	0	0	0	0	0	1	1	1	1	1	1	1	1											0	0			2	0	1	0	0.795451	0	1
19	1	0	1	1	1	1	0	2	2	1	2	1	0	0	0	0	1	1	1	1	1	1	1	1	1	1	0	0	0	0	2	1	1	0	0	0	0		1		0	2	0	0.622845	1	0	1	0	0
52	6	1	1	1	1	1	1	2	2	1	2	1	0	0	0	0	1	1	1	1	1	1	1	1	1	0	0	0	0	0				0	0	0	0	0		1	0	2	1	0.433589	1	1
38	6	3	1	1	1	1	1	2	2	1	99	1	0	0	0	0	1	1	1	1	1	1	1	1	1	0	0	0	0	0				0	0	0	0	0		1	0	2	1	0.502035	1	1
20	1	0	1	1	1	1	1	2	2	1	99	1	0	0	0	0	1	1	1	1	1	1	1	1	1	1	2	0	0	0	2	1	1	0	0	0	0	0		1	1	2	0	0.622845	1	1
18	1	0	1	1	99	1	1	2	99	1	2	1	0	0	0	0	1	1	1	1	1	1	1	1	1											0	0		1		0	2	0	0.622845	0	0	0	0	0
23	3	1	1	1	1	1	1	2	2	1	99	1	0	0	0	0	1	1	1	1	1	1	1	1	1	1	0	0	0	0	1	1	1	0	0	0	0	0		2	0	2	0	0.622845	1	1
48	6	1	1	1	1	1	1	2	2	1	1	1	0	0	0	0	1	1	1	1	1	1	1	1	1	1	0	0	0	0	1	1	0	0	0	0	0			2	0	2	0	0.433589	1	1
19	1	5	1	1	1	1	1	2	2	1	2	1	0	0	0	0	1	1	1	1	1	1	1	1	1	5	2	1	1	0	2	0	0	0	0	0	0			2	1	1	0	0.795451	1	1
36	3	0	1	1	1	1	1	2	2	1	2	1	0	0	0	0	1	1	1	1	1	1	1	1	1	1	0	0	0	0	1	0	1	0	0	0	0	1		2	0	1		0.874802	1	1
49	3	3	1	1	1	1	1	2	2	1	2	1	0	0	0	0	1	1	1	1	1	1	1	1	1	1	0	0	0	0	1	1	1	0	0	0	0			4	0	2	0	0.433589	1	1
57	3	1	1	1	1	1	1	2	2	1	2	1	0	0	0	0	1	1	1	1	1	1	1	1	1	2	3	4	1	0	1	1	1	0	0	0	0			1	1	1		0.582554	1	1
21	1	0	1	1	1	1	1	2	2	1	3	1	0	0	0	1	1	1	1	1	1	1	1	1	5	1	0	0	0	0	2	0	1	0	0	0	0			1	0	2	0	0.622845	1	1
55	3	0	1	1	1	1	1	2	2	1	99	1	0	0	0	1	1	1	1	1	1	1	1	1	5	0	0	0	0	0				0	0	0	0			2	0	2	0	0.433589	1	1
34	5	0	1	1	1	1	1	2	2	1	99	1	0	0	0	0	1	1	1	1	1	1	1	1	1	5	0	3	0	0	2	1	1	0	0	0	0			1	1	1	0	0.911962	1	1
17	1	0	1	1	1	1	1	2	99	1	99	1	0	0	0	0	0	1	1	1	1	1	1	1	1	2	0	0	0	0	2	1	1	0	0	0	0		1		1	2	1	0.622845	1	0	1	0	0
35	5	0	1	1	1	1	1	2	2	1	2	1	0	0	0	0	1	1	1	1	1	1	1	1	1	1	0	0	0	0	1	1	1	0	0	0	0			1	0	2	1	0.502035	1	1
19	3	0	1	0	0	0	1	2	99	1	2	1	99	0	1	1	1	1	1	1	1	1	1	1	5	10	0	0	0	0	1	0	1	0	0	0	0			2	1	1	0	0.795451	1	1
47	1	0	0	99	1	1	1	2	3	0								1	1	1	1	1	1	1	5	0	0	0	0	0				0	0	0	0	0		1	0	2		0.433589	1	1
31	3	0	1	1	1	1	1	2	2	1	99	1	0	0	0	0	1	1	1	1	1	1	1	1	1	1	0	0	0	0	1	1	1	0	0	0	0	0		2	0	2		0.54214	1	1
38	3	0	0	1	99	1	0	3	3	1	2	1	0	99	0	1	99	1	1	1	1	1	1	1	5	1	0	0	0	0	1	0	1	0	0	0	0			1	0	2	0	0.502035	1	1
41	3	0	1	1	1	1	1	99	99	1	99	1	99	1	0	1	1	1	1	1	1	1	1	1	5	4	0	0	0	0	2	0	1	0	0	0	0			4	1	1	0	0.874802	1	1
19	1	5	1	1	99	1	1	2	99	1	2	1	0	0	0	1	1	1	1	1	1	1	1	1	5	2	0	0	0	0	2	0	1	0	0	0	0			2	1	2		0.622845	1	1
50	3	10	1	1	1	1	1	2	3	1	3	1	0	0	0	1	1	1	1	1	1	1	1	1	5	1	0	0	0	0	1	0	0	0	0	0	0			1	0	2		0.433589	1	1
18	1	0	1	1	1	1	1	2	99	1	99	1	0	0	0	0	1	1	1	1	1	1	1	1	1	1	0	0	0	0	2	0	0	0	0	0	0			2	0	1	0	0.795451	1	1
19	1	0	1	1	1	1	1	2	99	1	99	1	0	0	0	0	1	1	1	1	1	1	1	1	1	1	0	0	0	0	2	1	0	0	0	0	0			1	0	2	0	0.622845	1	1
54	3	0	1	1	1	1	1	2	3	0								1	1	1	1	1	1	1	1	1	0	0	0	0	1	0	1	0	0	0	0			2	0	2	0	0.433589	0	1
52	4	1	1	1	1	1	1	2	2	1	2	1	0	0	0	0	1	1	1	1	1	1	1	1	1	0	0	0	0	0				0	0	0	0			1	0	2		0.433589	1	1
36	2	1	1	1	1	1	1	2	99	1	2	1	0	0	0	0	1	1	1	1	1	1	1	1	1	1	0	0	0	0	1	0	1	0	0	0	0	1		2	0	2	0	0.502035	1	1
20	1	0	1	1	1	1	1	2	99	1	99	1	0	0	0	0	1	1	1	1	1	1	1	1	1	0	0	0	0	0				0	0	0	0			2	0	2	0	0.622845	1	1
38	3	0	1	1	1	1	1	2	2	1	2	1	0	0	0	0	1	1	1	1	1	1	1	1	5	1	0	0	0	0	2	0	0	0	0	0	0	0		1	0	2	0	0.502035	1	1
43	3	1	1	1	1	1	1	2	2	1	1	1	0	0	0	0	0	1	1	1	1	1	1	1	1	1	0	0	0	0	1	1	1	0	0	0	0	0		2	0	1	0	0.874802	1	1
29	3	4	1	1	1	1	1	2	2	1	1	1	0	0	0	0	1	1	1	1	1	1	1	1	1	1	0	0	0	0	1	1	1	0	0	0	0			2	0	2	0	0.54214	1	1
30	3	0	1	1	1	1	1	2	2	1	3	1	0	0	1	1	1	1	1	1	1	1	1	1	5	1	0	0	0	0	1	0	0	0	0	0	0			2	0	2	0	0.54214	1	1
36	3	0	1	1	1	1	1	2	3	1	3	1	0	0	0	1	1	1	1	1	1	1	1	1	5	1	0	0	0	0	1	0	1	0	0	0	0	1		1	0	2	0	0.502035	1	1
56	1	2	1	1	1	1	1	2	3	1	2	1	0	0	0	1	1	1	1	1	1	1	1	1	1	0	0	0	0	0				0	0	0	0			2	0	2	0	0.433589	1	1
52	6	3	1	0	0	0	1	2	1	1	2	1	0	0	0	1	1	1	1	1	1	1	1	1	5	0	0	0	0	0				0	0	0	0			1	0	2		0.433589	1	1
33	2	0	1	1	1	1	1	2	1	1	2	1	0	0	0	1	1	1	1	1	1	1	1	1	5	1	0	0	0	0	1	0	0	0	0	0	0	0		1	0	2		0.54214	1	1
32	3																									1	0	0	0	0	1	0	1	0	0	0	0	1		1	0	2	0	0.54214	1	1
32	3	0	1	1	1	1	1	2	99	1	1	1	0	0	0	1	1	1	1	1	1	1	1	1	5	1	0	0	0	0	1	0	1	0	0	1	0	0		1	0	1	0	0.911962	1	1
35	3	0	1	1	1	1	1	2	2	1	1	1	0	0	0	1	1	1	1	1	1	1	1	1	5	1	0	0	0	0	1	0	1	0	0	0	0			2	0	2	1	0.502035	1	1
22	1	0	1	1	1	1	1	2	2	1	2	1	0	0	0	0	1	1	1	1	1	1	1	1	5	2	0	0	0	0	2	1	1	0	0	0	0			1	1	2	0	0.622845	1	1
24	3	0	1	1	1	1	1	2	2	1	3	1	0	0	0	0	1	1	1	1	1	1	1	1	5	1	0	0	0	0	1	0	1	0	0	0	0	1		1	0	2		0.622845	1	1
18	1	0	1	1	1	1	1	2	2	1	3	1	0	0	0	1	1	1	1	1	1	1	1	1	5	0	1	0	0	0	2	1	1	0	0	0	0			2	0	2	0	0.622845	1	1
21	3	0	1	1	1	1	1	2	2	1	3	1	0	0	0	0	1	1	1	1	1	1	1	1	5	1	0	0	0	0	1	0	1	0	0	0	0			1	0	2	0	0.622845	1	1
41	3	0	1	1	1	1	1	2	2	1	3	1	0	0	1	1	1	1	1	1	1	1	1	1	5	1	0	0	0	0	1	0	1	0	0	0	0	1		2	0	2	0	0.502035	1	1
47	3	0	1	1	1	1	1	2	2	1	2	1	0	0	1	0	1	1	1	1	1	1	1	1	5	1	0	0	0	0	1	0	1	0	0	0	0	0		1	0	2		0.433589	1	1
19	1	0	1	1	1	1	1	2	3	0								1	1	1	1	1	1	1	1	1	0	0	0	0	2	0	0	0	0	0	0	1		2	0	1	0	0.795451	1	1
17	1	0	1	1	1	1	1	2	2	1	2	1	0	0	0	1	1	1	1	1	1	1	1	1	5	1	0	0	0	0	2	1	1	0	0	0	0			2	0	2	0	0.622845	1	1
21	3	0	1	1	1	1	1	2	2	0								1	1	1	1	1	1	1	5	1	0	0	0	0	1	0	1	0	0	0	0	0		2	0	1		0.795451	1	1
37	1	0	1	1	1	1	1	2	2	1	3	1	0	0	0	0	1	1	1	1	1	1	1	1	5	1	0	0	0	0	2	0	0	0	0	0	0			2	0	2	0	0.502035	1	1
35	3	0	1	1	1	1	1	2	2	1	3	1	0	0	0	0	1	1	1	1	1	1	1	1	5	0	0	1	0	0	2	1	0	0	0	0	0	1		2	0	2	1	0.502035	1	1
42	5	0	1	1	1	1	1	2	2	1	3	1	0	0	0	1	1	1	1	1	1	1	1	1	5	2	0	0	0	0	2	0	0	0	0	0	0	0	1		1	1		0.874802	1	0	0	1	0
34	3	0	1	1	1	1	1	2	2	1	2	1	0	0	0	0	1	1	1	1	1	1	1	1	1	1	0	0	0	0	1	1	1	0	0	0	0			2	0	2	0	0.54214	1	1
34	6																									0	0	0	0	0				0	0	0	0		1		0	2	0	0.54214	1	0	0	0	0
30	3	0	1	1	99	1	99	2	2	1	2	1	0	99	0	1	1	1	1	1	1	1	1	1	5	1	0	0	0	0	1	99	0	0	0	0	0			1	0	2	0	0.54214	1	1
32	3	0	1	1	1	1	1	2	2	1	2	1	0	0	0	1	1	1	1	1	1	1	1	1	5	1	0	0	0	0	1	0	0	0	0	0	0	1		2	0	2	0	0.54214	1	1
35	6																									1	0	0	0	0	2	0	1	0	0	0	0			1	0	2		0.502035	1	1
32	6	0	99	99	99	99	1	3	99	1	1	1	0	0	0	1	1	1	1	1	1	1	1	1	5	1	0	0	0	0	2	0	0	0	0	0	0	0		1	0	2		0.54214	1	1
35	3	0	1	1	1	1	1	2	2	1	2	1	0	0	0	1	1	1	1	1	1	1	1	1	5	1	0	0	0	0	1	0	1	0	0	0	0			1	0	2		0.502035	1	1
55	1																																			0	0			2	0	1	0	0.582554	0	1
49	5	53	1	1	1	1	1	2	3	1	2	1	0	0	1	1	1	1	1	1	1	1	1	1	1	1	0	0	0	0	2	1	1	0	0	0	0			2	0	2		0.433589	1	1
21	1	0	1	1	1	1	1	2	2	1	3	1	0	0	1	0	1	1	1	1	1	1	1	1	5	1	0	0	0	0	2	0	0	0	0	0	0			1	0	2	1	0.622845	1	1
20	3	0	1	1	1	1	1	2	2	1	3	1	0	0	1	1	1	1	1	1	1	1		1	5	6	3	2	0	0	2	0	1	0	0	0	0			1	1	1	0	0.795451	1	1
51	6	3	1	1	1	1	1	2	2	1	3	1	0	0	1	0	1	1	1	1	1	1	1	1	5	0	0	0	0	0				0	0	0	0			1	0	2		0.433589	1	1
43	3	4	1	1	1	1	1	2	2	1	3	1	0	1	1	1	1	1	1	1	1	1	1	1	5	0	0	0	0	0				0	0	0	0	1		1	0	2		0.502035	1	1
22	3	1	1	1	1	1	1	2	2	1	3	1	0	0	0	1	1	1	1	1	1	1	1	1	5	1	0	0	0	0	1	0	0	0	0	0	0			1	0	2	0	0.622845	1	1
35	3	0	1	1	1	1	1	3	1	1	99	1	0	0	0	1	1	1	1	1	1	1	1	1	5	1	0	0	0	0	1	0	1	0	0	0	0			1	0	2	0	0.502035	1	1
24	1	8	1	1	1	1	1	2	3	1	3	1	0	1	1	1	1	1	1	1	1	1	1	1	5	0	3	0	0	0	2	0	1	0	0	0	0			1	1	1	0	0.795451	1	1
53	3	10	1	1	1	1	1	2	3	1	3	1	0	0	0	1	1	1	1	1	1	1	1	1	5	0	0	1	0	0	2	0	1	0	0	0	0			1	0	2		0.433589	1	1
55	3	3	1	1	1	1	1	2	3	1	1	1	0	0	0	1	1	1	4	1	1	1	1	1	5	1	0	0	0	0	2	0	1	0	0	0	0	1		2	0	2	0	0.433589	1	1
25	1	0	1	1	0	0	1	3	3	1	3	1	0	0	0	1	1	1	1	1	1	1	1	1	5	1	0	0	0	0	1	0	0	0	0	0	0			1	0	2		0.54214	1	1
48	1	0	1	1	1	1	1	2	2	1	2	1	0	99	99	1	1	1	1	1	1	1	1	1	5	0	2	0	0	0	2	0	0	0	0	0	0			1	1	1	1	0.582554	1	1
17	1																																			0	0			2	0	1	0	0.795451	0	1
27	2	0	1	1	0	0	1	2	2	1	99	1	0	0	0	1	1	1	1	1	1	1	1	1	5	1	0	0	0	0	1	0	0	0	0	0	0	1		1	0	2	0	0.54214	1	1
25	3	0	1	1	99	1	1	99	99	1	99	1	0	0	1	0	1	1	1	1	1	1	1	1	5	1	0	0	0	0	1	0	0	0	0	0	0			1	0	2	0	0.54214	1	1
18	3	0	1	1	0	1	99	99	99	1	1	1	0	0	0	1	1	1	1	1	1	1	1	1	5	1	0	0	0	0	1	0	1	0	0	0	0	1		2	0	2	0	0.622845	1	1
45	1	0	1	1	1	1	1	2	3	0								1	1	1	1	1	1	1	1	1	0	0	0	0	2	0	1	0	0	0	0			2	0	2	0	0.433589	1	1
35	3	0	1	1	1	1	1	2	3	1	3	1	0	0	0	1	1	1	1	1	1	1	1	1	5	1	0	0	0	0	1	0	0	0	0	0	0	0		2	0	2	0	0.502035	1	1
58	6	0	1	1	1	1	1	2	2	1	3	1	0	0	0	0	1	1	1	1	1	1	1	1	5	0	0	0	0	0				0	0	0	0			1	0	2	0	0.433589	1	1
23	3	0	1	1	1	1	1	2	2	1	3	1	0	0	0	0	1	1	1	1	1	1	1	1	5	1	0	0	0	0	1	0	1	0	0	0	0			1	0	2	1	0.622845	1	1
50	5	0	1	1	1	1	1	2	2	1	3	1	0	0	1	0	0	1	1	1	1	1	1	1	5	0	0	1	0	0	2	0	1	0	0	0	0	0		1	0	2	1	0.433589	1	1
44	3	0	1	1	1	1	1	2	2	1	3	1	0	0	0	1	1	1	1	1	1	1	1	1	5	1	0	0	0	0	1	0	1	0	0	0	0	0		1	0	2		0.502035	1	1
53	3	0	1	1	1	1	1	2	2	1	2	1	0	0	0	0	1	1	1	1	1	1	1	1	5	0	0	0	0	0				0	0	0	0	0		1	0	1		0.582554	1	1
29	6	0	1	1	1	1	1	2	2	1	3	1	0	0	0	0	1	1	1	1	1	1	1	1	5	1	0	0	0	0	1	1	1	0	0	0	0	1		1	0	2		0.54214	1	1
34	3	0	1	1	0	1	1	2	2	1	2	1	0	0	0	1	1	1	1	1	1	1	1	1	5	1	0	0	0	0	1	1	1	0	0	0	0			1	0	2		0.54214	1	1
56	3	0	1	1	1	1	1	2	2	1	3	1	0	0	0	0	1	1	1	1	1	1	1	1	5	2	0	0	0	0	1	0	1	0	0	0	0	0		2	1	1	0	0.582554	1	1
50	3	0	1	1	1	1	1	2	2	1	2	1	0	0	0	0	1	1	1	1	1	1	1	1	5	1	0	0	0	0	1	0	1	0	0	0	0			2	0	2	0	0.433589	1	1
21	1	0	1	1	99	1	1	99	2	1	99	1	0	0	0	1	1	1	1	1	1	1	1	1	5	1	0	1	0	0	2	0	1	0	0	0	0			1	1	2	1	0.622845	1	1
56	6	0	1	1	1	1	0	3	2	1	2	1	0	0	0	1	1	1	1	1	1	1	1	1	5	0	0	0	0	0				0	0	0	0			2	0	2	0	0.433589	1	1
19	3	99	1	1	1	1	1	2	2	0								1	1	1	1	1	1	1	5	1	0	0	0	0	1	0	0	0	0	0	0			3	0	2	0	0.622845	1	1
32	3																									1	0	0	0	0	1	0	0	0	0	0	0	0		2	0	2	0	0.54214	1	1
50	1	1	99	99	99	99	99	99	99	1	99	99	99	99	0	1	99	1	1	1	1	1	1	1	5	0	0	0	0	0				1	0	0	0			2	0	2	1	0.433589	1	1
45	1	0	1	1	1	1	1	99	99	0								1	1	1	1	1	1	1	5	1	0	0	0	0	2	0	0	0	0	0	0	1		2	0	2	0	0.433589	1	1
17	1	0	99	99	99	99	1	1	99	0								1	1	1	1	1	1	1	5											0	0	0		1	0	1	0	0.795451	0	1
33	3	10	1	1	1	1	1	2	2	1	3	1	0	0	1	0	1	5	1	1	1	1	1	1	5	1	0	0	0	0	1	0	1	0	0	0	0	1		1	0	2		0.54214	1	1
37	1	0	1	1	99	1	1	2	3	1	2	1	0	0	0	1	1	1	1	1	1	1	1	1	5	1	0	0	0	0	1	0	0	0	0	0	0	1		4	0	2		0.502035	1	1
19	1	0	1	1	1	1	1	2	2	1	1	1	0	0	0	0	0	1	1	1	1	1	1	1	1	1	1	0	0	0	2	1	0	1	0	0	0			2	1	2	0	0.622845	1	1
18	1	0	1	1	1	1	1	2	2	1	3	1	0	0	0	0	1	1	1	1	1	1	1	1	5	2	0	0	0	0	2	0	1	0	0	0	0			2	1	2	1	0.622845	1	1
43	5	0	1	1	1	1	1	2	2	1	3	1	0	0	0	0	1	1	1	1	1	1	1	1	5	3	0	0	0	0	2	0	0	0	0	0	0			2	1	1	0	0.874802	1	1
28	3	0	1	1	1	1	1	2	2	1	3	1	0	0	1	1	1	1	1	1	1	1	1	1	5	1	0	0	0	0	1	0	1	0	0	0	0	1		1	0	2		0.54214	1	1
34	3	0	1	1	1	1	1	2	2	1	3	1	0	0	0	1	1	1	1	1	1	1	1	1	5	1	0	0	0	0	1	0	1	0	0	0	0	1		1	0	2	0	0.54214	1	1
18	1	3	1	1	1	1	1	2	1	1	3	1	0	0	0	0	1	1	1	1	1	1	1	1	5	2	0	0	0	0	2	0	0	0	0	0	0			1	1	1	0	0.795451	1	1
38	3	0	1	1	1	1	1	2	2	1	3	1	0	0	0	0	1	1	1	1	1	1	1	1	5	1	0	0	0	0	1	0	0	0	0	0	0			2	0	2	0	0.502035	1	1
24	3	1	1	1	1	1	0	2	1	1	2	1	0	0	0	1	1	1	1	1	1	1	1	1	5	1	0	0	0	0	1	1	0	0	0	0	0			1	0	2	0	0.622845	1	1
22	3	0	1	1	0	1	1	99	2	1	99	1	0	0	0	1	1	1	1	1	1	1	1	1	5	1	0	0	0	0	1	0	0	0	0	0	0			1	0	2		0.622845	1	1
18	1	0	99	99	99	1	99	99	99	1	99	1	1	0	0	1	1	1	1	1	1	1	1	1	5											0	0			2	0	2		0.622845	0	1
47	3	0	1	1	1	1	1	2	99	1	99	1	0	0	0	1	1	1	1	1	1	1	1	1	5	2	0	0	0	0	1	0	1	0	0	0	0			2	1	2	0	0.433589	1	1
39	6	3	1	1	0	0	1	99	99	1	2	1	0	0	1	1	1	1	1	1	1	1	1	1	5	0	0	0	0	0				0	0	0	0			1	0	2	1	0.502035	1	1
28	3	0	1	1	1	1	1	2	2	1	2	1	0	0	1	1	99	1	1	1	1	1	1	1	5	1	0	0	0	0	1	0	1	0	0	0	0			1	0	2	1	0.54214	1	1
52	3	7	1	1	1	1	1	2	2	1	2	1	0	0	0	0	1	1	1	1	1	1	1	1	5	2	0	0	0	0	2	0	1	0	0	0	0			1	1	1	1	0.582554	1	1
43	3	10	1	1	1	1	1	2	2	1	3	1	0	0	0	1	1	1	1	1	1	1	1	1	5	1	0	0	0	0	1	0	1	0	0	0	0	0		1	0	2		0.502035	1	1
27	5	0	1	1	1	1	1	2	2	1	2	1	0	0	0	1	1	1	1	1	1	1	1	1	5	1	0	0	0	0	2	1	1	0	0	0	0	0		1	0	2	1	0.54214	1	1
50	1	5	1	1	1	1	1	2	2	0								1	1	1	1	1	1	1	5	0	0	0	0	0				0	0	0	0			2	0	1	0	0.582554	1	1
39	2	11	1	1	1	1	1	2	2	1	3	1	0	1	0	1	1	1	1	1	1	1	1	1	5	1	0	0	0	0	1	0	1	0	0	0	0			2	0	2	0	0.502035	1	1
32	3	1	1	1	1	1	1	2	2	1	3	1	0	0	0	0	1	1	1	1	1	1	1	1	5	1	0	99	0	0	1	0	0	0	0	0	0			1	1	2	0	0.54214	1	1
57	3	5	1	1	1	1	1	2	2	1	3	1	0	0	0	0	1	1	1	1	1	1	1	1	5	1	0	0	0	0	1	0	1	0	0	0	0	0		2	0	2	0	0.433589	1	1
33	6	0	1	1	1	1	1	2	2	1	2	1	0	0	0	1	1	1	1	1	1	5	1	1	5	1	2	2	2	2	2	0	1	0	0	0	0			2	1	2	0	0.54214	1	1
55	5	0	1	1	1	1	1	2	99	1	1	1	0	0	0	0	1	1	1	1	1	1	1	1	1	1	0	0	0	0	2	1	1	0	0	0	0			6	0	1		0.582554	1	1
29	3	10	1	1	1	1	1	2	2	1	3	1	0	0	0	0	1	1	1	1	1	1	1	1	1	1	0	0	0	0	1	0	1	0	1	0	0	1		1	0	2	0	0.54214	1	1
27	3	0	1	1	1	1	1	2	3	0								1	1	1	1	1	1	1	1	0	0	0	0	0				0	0	0	0			4	0	2	1	0.54214	1	1
51	3	9999	1	1	99	1	1	2	3	1	99	1	99	0	0	1	1	5	1	1	1	1	1	1	1	0	1	0	0	0	1	0	1	0	0	0	0			2	0	1	0	0.582554	1	1
21	1	9999	1	99	1	1	1	2	99	1	99	1	0	0	0	1	1	1	1	1	1	1	1	1	1	1	0	0	0	0	2	1	1	0	0	0	0			4	0	1	0	0.795451	1	1
20	1	9999	1	0	0	1	1	2	99	0								1	1	1	1	1	1	1	1	7	0	0	0	0	1	0	0	0	0	0	0			4	1	1	0	0.795451	1	1
55	3	9999	1	1	1	1	1	2	3	1	1	1	0	0	1	1	1	1	1	1	1	1	1	1	1	0	1	0	0	0	1	0	1	0	0	0	0			2	0	2	0	0.433589	1	1
29	3	9999	0	0	0	0	0	2	2	1	2	1	0	0	1	1	1	5	1	1	1	1	1	1	1	1	0	0	0	0	1	0	1	1	1	0	0			2	0	2		0.54214	1	1
36	3	1	1	1	99	1	1	99	99	1	2	1	0	0	1	1	1	1	1	1	1	1	1	1	1	1	0	0	0	0	1	0	1	0	0	0	0			2	0	2		0.502035	1	1
37	3	9999	1	1	99	1	1	2	2	1	2	1	0	0	1	1	1	1	1	1	1	1	1	1	1	1	0	0	0	0	1	99	0	0	0	0	0	0		2	0	2		0.502035	1	1
46	3	9999	1	1	1	1	1	2	99	1	2	1	99	0	1	1	1	1	1	1	1	1	1	1	1	1	0	0	0	0	1	0	1	0	0	0	0			4	0	2		0.433589	1	1
52	1	9999	1	1	1	1	1	2	1	1	1	1	0	0	0	1	1	1	1	1	1	1	1	1	1	1	0	0	0	0	2	0	1	0	0	0	0		1		0	2	0	0.433589	1	0	0	0	0
33	3	9	1	99	99	1	1	2	2	1	2	1	0	0	0	1	1	1	1	1	1	1	1	1	1	1	0	0	0	0	1	0	1	0	0	0	0			1	0	1	1	0.911962	1	1
57	3	9999	99	1	1	1	1	3	99	1	2	1	1	0	1	1	1	1	1	1	1	1	1	1	1	0	1	0	0	0	1	0	1	0	0	0	0			2	0	2	0	0.433589	1	1
40	3	10	1	1	99	1	1	2	3	1	2	1	0	0	0	0	1	5	1	1	1	1	1	1	1	1	0	0	0	0	1	0	1	0	0	0	0	0		1	0	2	1	0.502035	1	1
45	2	4	1	1	1	1	1	2	1	1	1	1	0	0	0	1	1	1	1	1	1	1	1	1	1	1	0	0	0	0	1	1	1	0	0	0	0			2	0	2		0.433589	1	1
31	3	2	1	1	1	1	1	2	2	1	3	1	0	0	0	1	1	1	1	1	1	1	1	1	1	2	0	1	0	0	1	1	1	0	0	0	0	0		1	1	1	0	0.911962	1	1
15	1	9999	1	1	1	1	1	2	3	1	99	0	0	0	1	1	99	1	1	1	1	1	1	1	1	3	0	0	0	0	2	0	1	0	0	0	0			4	1	1	0	0.795451	1	1
28	3	12	1	1	99	1	1	2	3	1	2	1	0	0	1	1	1	1	1	1	1	1	1	1	1	1	0	0	0	0	1	0	1	0	0	0	0			2	0	2	0	0.54214	1	1
17	1	9999	1	1	1	1	1	2	1	1	1	1	1	0	1	1	0	5	1	1	5	1	1	1	1	1	0	0	0	0	2	1	0	0	0	0	0			4	0	1	0	0.795451	1	1
57	5	10	1	0	1	1	1	2	1	1	1	1	0	0	0	1	1	1	1	1	1	1	1	1	1	0	0	0	0	1	1	99	0	0	0	0	0			4	0	2	0	0.433589	1	1
20	1	7	1	1	1	1	1	2	2	1	2	1	1	1	0	1	1	1	1	1	1	1	1	1	1	3	0	0	0	0	2	0	0	0	0	0	0			4	1	1	0	0.795451	1	1
20	1	9999	1	1	99	1	1	2	3	1	3	1	99	0	1	1	1	1	1	1	1	1	1	1	1	2	0	1	0	0	1	0	0	0	0	0	0			2	1	1	0	0.795451	1	1
55	3	9999	1	1	1	1	1	2	99	1	2	1	0	0	0	1	1	1	1	1	1	1	1	1	1	0	1	0	0	0	1	0	0	0	0	0	0	0		2	0	2	0	0.433589	1	1
18	1	9999	1	1	1	1	1	3	3	1	3	1	0	1	1	1	1	1	1	1	1	1	1	1	1	5	2	3	0	0	1	1	0	0	0	0	0	0		4	1	1	0	0.795451	1	1
57	3	9999	1	1	1	1	1	2	3	1	1	1	0	0	0	1	1	1	1	1	1	1	1	1	1	1	0	0	0	0	2	1	1	0	0	0	0			1	0	1	0	0.582554	1	1
21	3	99	1	1	99	1	1	2	3	1	99	1	99	0	0	1	1	1	1	1	1	1	1	1	1	1	0	0	0	0	1	0	1	0	0	0	0		1		0	1	0	0.795451	1	0	0	0	0
23	1	9999	99	1	1	1	1	2	3	1	1	1	0	0	0	1	1	1	1	1	1	1	1	1	1	1	0	0	0	0	1	0	99	0	0	0	0			4	0	1	1	0.795451	1	1
27	1	9999	1	1	1	1	1	2	2	0								1	1	1	1	1	1	1	1	1	0	0	0	0	1	0	1	0	0	0	0			2	0	2	0	0.54214	1	1
55	3	9999	1	1	1	1	1	2	3	1	99	1	0	0	0	1	1	1	1	1	1	1	1	1	1	1	0	0	0	0	1	0	1	0	0	0	0			2	0	2	0	0.433589	1	1
32	3	9999	1	1	1	1	1	2	2	1	2	1	0	0	0	1	1	1	1	1	1	1	1	1	1	1	0	0	0	0	1	99	1	0	0	0	0			2	0	2		0.54214	1	1
35	3	9999	0	99	99	1	1	2	99	1	2	1	99	99	0	1	1	1	1	1	1	1	1	1	1	1	0	0	0	0	1	0	1	1	0	0	0	0		2	0	2	0	0.502035	1	1
35	3	6	1	1	1	1	1	2	3	1	99	1	0	0	1	1	1	5	1	1	1	1	1	1	1	0	0	0	1	0	1	0	1	0	0	0	0			2	0	2	1	0.502035	1	1
17	1	9999	1	1	1	1	1	2	2	1	2	1	0	0	0	1	1	1	1	1	1	1	1	1	1	2	0	0	0	0	1	0	0	0	0	0	0			4	1	1	0	0.795451	1	1
51	2	9999	1	1	1	99	1	2	99	1	99	1	0	0	0	1	99	1	1	1	1	1	1	1	1	0	1	0	0	0	1	0	1	0	0	0	0			2	0	2	0	0.433589	1	1
51	3	5	1	1	1	1	1	2	2	1	2	1	0	0	0	1	1	1	1	1	1	1	1	1	1	2	1	0	1	0	1	1	1	0	0	0	0	0		1	1	1	1	0.582554	1	1
28	2	9999	1	1	1	1	1	2	3	1	1	1	0	0	1	1	1	1	1	1	1	1	1	1	1	0	0	1	0	0	1	1	0	0	0	0	0			2	0	1	0	0.911962	1	1
34	3	9999	99	1	99	1	1	3	1	0								1	1	1	1	1	1	1	1	1	0	0	0	0	1	1	1	0	0	0	0	0		1	0	2	0	0.54214	1	1
42	3	9999	1	1	99	1	1	99	99	1	3	1	99	1	1	1	1	5	1	1	1	1	1	1	1	1	0	0	0	0	1	0	1	0	0	0	0	1		1	0	2	0	0.502035	1	1
47	3	6	1	1	99	99	1	99	99	1	1	1	0	0	1	1	1	1	1	1	1	1	1	1	1	2	0	0	0	0	1	1	1	0	0	0	0			4	1	1	1	0.582554	1	1
38	3	9999	1	1	1	1	1	3	2	1	3	1	0	1	0	1	1	5	1	1	1	1	1	1	1	1	0	0	0	0	1	99	0	0	0	0	0			2	0	2	1	0.502035	1	1
34	3	5	1	1	0	1	1	2	99	1	99	1	1	0	99	1	1	1	1	1	1	1	1	1	1	1	0	0	0	0	1	99	99	0	0	0	0			1	0	2	0	0.54214	1	1
17	1	9999	1	1	1	1	1	99	99	1	99	1	0	99	0	1	1	1	1	1	1	1	1	1	1											0	0			2	0	2	0	0.622845	0	1
37	3	9999	1	1	1	1	1	99	1	1	1	1	0	0	0	1	1	1	1	1	1	1	1	1	1	1	0	0	0	0	1	0	1	0	0	0	0			2	0	2	0	0.502035	1	1
43	3	99	1	1	99	1	1	2	2	1	2	1	0	0	0	1	99	1	1	1	1	1	1	1	1	0	1	0	0	0	1	0	1	0	0	0	0			2	0	2	0	0.502035	1	1
54	3	8	1	0	0	1	1	2	2	0								1	1	5	1	1	1	1	1	1	0	0	0	0	1	0	1	0	0	0	0			7	0	1	0	0.582554	1	1
51	3	9999	1	1	1	1	1	2	99	1	99	1	99	99	1	1	1	1	1	1	1	1	1	1	1	1	0	0	0	0	1	0	0	0	0	0	0	0		2	0	2	1	0.433589	1	1
31	3	9999	1	99	99	99	1	99	3	99	2	1	0	0	0	1	1	1	2	1	5	1	1	1	1	1	0	0	0	0	1	0	1	0	0	0	0			2	0	2	0	0.54214	1	1
49	3	9999	1	1	1	1	1	2	2	1	2	1	0	0	1	1	1	1	1	1	1	1	1	1	1	1	0	0	0	0	1	0	1	0	0	0	0			1	0	2	0	0.433589	1	1
21	3	9999	1	1	99	1	1	99	99	0								1	1	1	1	1	1	1	1	1	0	0	0	0	1	0	0	0	0	0	0			1	0	2	0	0.622845	1	1
33	3	99	1	1	1	1	1	2	1	1	3	1	0	0	0	1	1	1	1	1	1	1	1	1	5	1	0	0	0	0	1	0	1	0	0	0	0			5	0	2	0	0.54214	1	1
34	3	9999	1	99	1	99	1	1	1	1	1	1	0	0	0	1	1	1	1	1	1	1	1	1	1	2	0	0	0	0	1	0	1	0	0	0	0	0		2	1	1	0	0.911962	1	1
54	3	9999	99	99	99	99	99	99	99	1	99	99	99	99	99	99	99	1	1	1	1	1	1	1	1	1	0	0	0	0	1	0	0	0	0	0	0			2	0	1	0	0.582554	1	1
53	3	9999	1	1	1	1	1	2	3	1	2	1	0	0	0	1	1	1	3	1	1	1	1	1	1	1	0	0	0	0	1	0	0	0	0	0	0			2	0	2	0	0.433589	1	1
17	1	9999	1	1	99	1	1	3	99	1	99	1	99	0	1	1	1	1	1	1	1	1	1	1	1											0	0		1		0	1	0	0.795451	0	0	0	0	0
34	3	9999	1	1	1	1	1	2	1	1	1	1	0	0	0	1	1	1	1	1	1	1	1	1	1	1	0	0	0	0	1	1	1	0	0	0	0			2	0	2		0.54214	1	1
30	3	3	1	1	1	1	1	2	1	1	1	1	0	0	1	1	1	1	1	1	1	1	1	1	1	1	0	0	0	0	1	0	1	0	0	0	0			1	0	2	0	0.54214	1	1
42	3	50	1	1	1	1	1	2	3	1	99	1	0	0	0	99	1	1	1	1	1	1	3	1	3	1	0	0	0	0	1	0	1	0	0	0	0			2	0	1	0	0.874802	1	1
36	3	5	1	1	1	1	1	2	2	1	2	1	0	0	1	1	1	1	1	1	1	1	1	1	1	1	0	0	0	0	1	0	0	0	0	0	0			2	0	2	1	0.502035	1	1
20	3	9999	1	1	99	1	1	2	3	1	1	1	0	0	1	1	1	1	1	1	1	1	1	1	1	1	0	0	0	0	1	0	0	0	0	0	0			2	0	2	1	0.622845	1	1
35	3	1	1	1	1	1	1	99	99	1	2	1	0	0	0	1	1	1	1	1	1	1	1	1	1	1	0	0	0	0	1	0	1	0	0	0	0			1	0	2	0	0.502035	1	1
37	3	1	1	1	1	1	1	3	1	1	2	1	0	0	0	1	1	1	1	1	1	1	1	1	1	1	0	0	0	0	1	1	1	0	0	0	0			2	0	2		0.502035	1	1
41	3	9999	1	1	1	1	1	2	3	1	2	1	0	0	0	1	1	1	1	1	1	1	1	1	1	1	0	0	0	0	1	0	1	0	0	0	0			2	0	2	0	0.502035	1	1
25	3	9999	1	1	1	1	1	99	99	1	99	1	0	0	0	1	1	1	1	1	1	1	1	1	1	1	0	0	0	0	1	0	1	0	0	0	0			1	0	2		0.54214	1	1
40	3	6	1	1	99	1	1	2	1	1	1	1	0	0	1	1	1	1	1	1	1	1	1	1	1	1	0	0	0	0	1	1	1	0	0	0	0	0		2	0	1	0	0.874802	1	1
30	3	9999	1	1	99	1	1	99	99	1	1	1	0	0	1	1	1	1	1	1	1	1	1	1	1	1	0	0	0	0	1	0	1	0	0	0	0			1	0	2	0	0.54214	1	1
35	3	9999	1	1	1	1	1	2	99	1	1	1	0	0	1	1	1	1	1	1	1	1	1	1	1	1	0	0	0	0	1	0	0	0	0	0	0			2	0	2	0	0.502035	1	1
18	1	99	1	1	1	1	1	99	99	1	99	1	0	0	0	1	1	1	1	1	1	1	1	1	1	1	0	0	0	0	2	1	1	0	0	0	0			1	0	2	0	0.622845	1	1
51	3	9999	1	1	1	1	1	1	1	1	1	1	0	0	0	1	1	1	1	1	1	1	1	1	1	1	0	0	0	0	1	0	1	0	0	0	0			2	0	2	0	0.433589	1	1
45	5	20	1	1	1	1	1	2	2	1	2	1	0	0	1	1	1	1	1	1	1	1	1	1	4	1	0	0	0	0	2	1	1	0	0	0	0			4	0	2		0.433589	1	1
23	1	3	1	1	1	1	1	2	1	1	1	1	0	0	0	1	1	1	1	1	1	1	1	1	1	0	1	0	0	0	1	1	1	0	0	0	0			1	0	2		0.622845	1	1
18	1	9999	1	1	99	1	1	2	99	1	99	1	0	0	0	1	1	1	1	1	1	1	1	1	1	0	1	0	0	0	2	1	1	0	0	0	0			1	0	2	0	0.622845	1	1
50	3	5	1	1	99	1	1	2	99	1	1	1	0	0	0	1	1	1	1	1	1	1	1	1	1	1	0	0	0	0	1	0	1	0	0	0	0			2	0	2	0	0.433589	1	1
25	3	9999	1	1	1	1	1	99	99	1	99	1	0	0	0	1	1	1	1	1	1	1	1	1	1	1	0	0	0	0	1	0	1	0	0	0	0			2	0	2	0	0.54214	1	1
29	3	9999	1	1	1	1	1	2	1	1	1	1	0	0	1	1	1	1	1	1	1	1	1	1	1	1	0	0	0	0	1	1	0	0	0	0	0			2	0	2		0.54214	1	1
21	3	9999	1	99	99	99	1	2	2	1	2	1	1	0	0	1	1	1	1	1	1	1	1	1	1	1	0	0	0	0	1	1	1	0	0	0	0			2	0	1	0	0.795451	1	1
18	1	9999	1	1	0	1	1	2	1	1	1	1	1	0	0	1	1	1	1	1	1	1	1	1	1												0			2	0	1		0.795451	0	1
30	5	9999	1	99	99	99	1	2	99	1	2	1	99	0	0	1	1	1	1	1	1	1	1	1	1	1	0	0	0	0	1	0	0	0	0	0	0			4	0	1	0	0.911962	1	1
35	3	9999	1	1	1	1	1	99	3	1	1	1	0	0	0	1	1	1	1	1	1	1	1	1	1	1	0	0	0	0	1	1	1	0	0	0	0			2	0	2	0	0.502035	1	1
33	3	9999	1	1	99	1	1	99	99	1	99	1	99	0	0	1	1	1	1	1	1	1	1	1	1	1	0	0	0	0	1	0	1	0	0	0	0	0		1	0	1		0.911962	1	1
51	6	9999	1	1	99	1	1	2	2	1	99	1	0	0	0	1	1	1	1	1	1	1	1	1	1	1	0	0	0	0	1	99	99	0	0	0	0			2	0	2	0	0.433589	1	1
18	1	9999	1	99	99	0	1	99	99	1	99	1	0	0	1	1	1	1	1	1	1	1	1	1	1											0	0		1		0	2	0	0.622845	0	0	0	0	0
57	3	4	1	1	1	1	1	99	99	1	99	1	0	0	1	1	1	1	1	1	1	1	1	1	1	1	0	0	0	0	1	1	1	0	0	0	0			4	0	2	0	0.433589	1	1
17	1	9999	1	1	1	1	1	3	1	1	1	1	0	0	0	1	1	1	1	1	1	1	1	1	1	1	0	0	0	0	1	0	0	0	0	0	0			1	0	2	0	0.622845	1	1
43	3	9999	1	1	1	1	1	2	1	1	1	1	0	0	0	1	1	1	1	1	1	1	1	1	1	1	0	0	0	0	1	1	1	0	0	0	0	0		6	0	2		0.502035	1	1
38	3	6	1	1	99	1	1	2	3	1	1	1	0	0	0	1	1	1	1	1	1	1	1	1	1	1	0	0	0	0	1	0	1	0	0	0	0			1	0	2		0.502035	1	1
27	1	9999	1	1	99	1	1	99	99	1	99	1	99	0	0	1	1	1	1	1	1	1	1	1	1	1	0	0	0	0	1	0	1	0	0	0	0			1	0	2	1	0.54214	1	1
23	3	9999	1	1	1	1	1	2	1	1	1	1	0	0	0	1	1	1	1	1	1	1	1	1	1	1	0	0	0	0	1	1	1	0	0	0	0			2	0	2	0	0.622845	1	1
39	3	9999	1	1	99	1	1	3	3	1	3	1	0	0	0	1	1	1	1	1	1	1	1	1	1	0	0	0	0	0	1	0	1	0	0	0	0	0		2	0	1	1	0.874802	1	1
25	3	5	1	99	99	1	1	2	3	1	2	1	0	0	0	1	1	1	1	1	1	1	1	1	1	1	0	0	0	0	1	0	1	0	0	0	0			2	0	2	0	0.54214	1	1
31	6	9999	1	1	1	1	1	2	2	1	2	1	0	0	0	1	1	1	1	1	1	1	1	1	1	1	0	0	0	0	2	1	1	0	0	0	0			1	0	2		0.54214	1	1
23	3	9999	1	1	99	1	1	99	3	1	1	1	0	0	0	1	1	1	1	1	1	1	1	1	1	1	0	0	0	0	1	0	0	0	0	0	0			1	0	2	0	0.622845	1	1
45	3	9999	1	1	99	99	1	2	3	1	2	1	0	0	0	1	1	1	1	1	1	1	1	1	1	1	0	0	0	0	1	0	1	0	0	0	0			2	0	2	0	0.433589	1	1
55	3	9999	1	1	99	1	1	2	2	1	99	1	0	99	1	1	99	1	1	1	1	1	1	1	1	1	0	0	0	0	1	0	1	0	0	0	0			2	0	1	0	0.582554	1	1
27	3	9999	99	99	99	99	1	2	3	1	99	1	0	0	0	1	1	1	1	1	1	1	1	1	1	1	0	0	0	0	1	0	0	0	0	0	0			2	0	2	0	0.54214	1	1
23	1	9999	1	0	1	1	1	2	3	1	3	1	0	1	1	1	1	1	1	1	1	1	1	1	1	1	0	0	0	0	1	0	0	0	0	0	0	0		1	0	1	0	0.795451	1	1
34	3	9999	1	1	1	1	1	2	1	1	1	1	0	0	0	1	0	1	1	1	1	1	1	1	1	1	0	0	0	0	1	0	1	0	0	0	0			2	0	1	0	0.911962	1	1
55	6	9999	1	1	1	1	1	2	3	1	3	1	0	0	0	1	1	1	1	1	1	1	1	1	1	1	0	0	0	0	1	99	99	0	0	0	0			1	0	2		0.433589	1	1
30	3	9999	1	1	1	1	1	2	99	1	2	1	0	0	0	1	1	1	1	1	1	1	1	1	1	1	0	0	0	0	1	0	1	0	0	0	0		1		0	2	0	0.54214	1	0	0	0	0
36	3	200	1	99	99	1	1	2	99	1	99	1	0	99	0	1	1	1	1	1	1	1	1	1	1	1	0	0	0	0	1	0	1	0	0	0	0	0		2	0	1	0	0.874802	1	1
33	3	9999	1	1	99	1	1	2	3	1	99	1	0	0	0	1	1	1	1	1	1	1	1	1	1	1	0	0	0	0	1	0	1	0	0	0	0			2	0	2	0	0.54214	1	1
36	3	9999	1	1	1	1	1	2	3	1	3	1	0	0	0	1	1	1	1	1	1	1	1	1	1	1	0	0	0	0	1	0	0	0	0	0	0			1	0	2	0	0.502035	1	1
24	3	9999	1	1	1	1	1	2	2	1	2	1	0	0	0	1	1	1	1	1	1	1	1	1	1	1	0	0	0	0	1	0	1	0	0	0	0			1	0	2	1	0.622845	1	1
42	3	9999	1	1	1	1	1	2	99	1	1	1	0	0	1	1	99	1	1	1	1	1	1	1	1	1	0	0	0	0	1	0	1	0	0	0	0			2	0	1	0	0.874802	1	1
38	3	9999	1	1	0	1	1	3	1	1	3	1	0	0	1	1	1	1	1	1	1	1	1	1	1	1	0	0	0	0	1	0	1	0	0	0	0			1	0	2	0	0.502035	1	1
36	3	9999	1	1	1	1	1	2	3	1	1	1	99	0	0	1	1	1	1	1	1	1	1	1	1	1	0	0	0	0	1	0	1	0	0	0	0			4	0	1	0	0.874802	1	1
33	3	9999	1	1	1	1	1	2	1	1	99	1	0	0	0	1	1	1	1	1	1	1	1	1	1	1	0	0	0	0	1	0	1	0	0	0	0			1	0	2	0	0.54214	1	1
36	1	5	1	1	1	1	1	2	2	1	2	1	99	0	0	1	1	1	1	1	1	1	1	1	1	1	0	0	0	0	1	0	1	0	0	0	0			1	0	2	0	0.502035	1	1
53	3	9999	1	1	1	1	1	2	3	1	2	1	0	0	0	0	0	1	1	1	1	1	1	1	1	1	0	0	0	0	1	0	1	0	0	0	0			2	0	2	0	0.433589	1	1
23	3	9999	1	1	1	1	1	2	99	1	2	1	99	0	0	1	1	1	1	1	1	1	1	1	1	1	0	0	0	0	1	0	0	0	0	0	0			2	0	2	0	0.622845	1	1
50	1	9999	1	1	1	1	1	2	1	1	2	1	1	0	0	1	1	1	1	1	1	1	1	1	1	1	0	0	0	0	1	0	1	0	0	0	0			2	0	2	0	0.433589	1	1
23	3	9999	1	1	0	1	1	2	3	1	3	1	0	0	0	1	1	1	3	1	1	1	1	1	1	1	0	0	0	0	1	0	0	0	0	0	0			2	0	2	0	0.622845	1	1
52	3	9999	1	1	1	1	1	2	3	1	2	1	0	0	0	1	1	1	1	1	1	1	1	1	1	1	0	0	0	0	1	0	0	0	0	0	0	0		2	0	2	1	0.433589	1	1
16	1	9999	1	99	0	0	1	2	3	1	3	1	0	0	99	1	1	1	1	1	1	1	1	1	1											0	0		1		0	1	0	0.795451	0	0	0	0	0
44	3	2	1	1	99	1	1	2	3	1	1	1	99	0	99	1	99	1	1	1	1	1	1	1	1	1	0	0	0	0	1	0	1	0	0	0	0			2	0	1	0	0.874802	1	1
39	3	9999	1	1	1	99	1	2	3	1	3	1	0	1	1	1	1	1	1	1	1	1	1	1	1	1	0	0	0	0	1	0	1	0	0	0	0			2	0	2	0	0.502035	1	1
18	1	2	1	1	1	1	1	2	2	1	2	1	1	1	1	1	1	1	1	1	1	1	1	1	1	1	0	0	0	0	1	1	1	1	0	0	0			2	0	1	0	0.795451	1	1
18	1	9999	1	0	1	0	1	99	99	0								1	1	1	1	1	1	1	1	1	0	0	0	0	1	1	1	0	0	0	0			2	0	2	0	0.622845	1	1
34	3	3	1	1	1	1	1	2	1	1	1	1	1	0	0	1	1	1	1	1	1	1	1	1	1	1	0	0	0	0	1	1	0	0	1	0	0			2	0	1		0.911962	1	1
48	3	9999	1	1	1	1	1	2	1	1	1	1	0	0	0	1	1	1	1	1	1	1	1	1	1	1	0	0	0	0	1	1	1	0	0	0	0			2	0	2	0	0.433589	1	1
55	3	8	1	1	1	1	1	2	1	1	1	1	0	0	0	0	0	1	1	1	1	1	1	1	1	2	0	0	0	0	1	0	1	0	0	0	0	0	1		1	1	0	0.582554	1	0	0	0	0
21	5	99	1	99	99	99	1	99	99	1	99	1	99	0	1	1	1	4	4	1	1	1	1	1	1	0	1	0	0	0	2	0	0	0	0	0	0		1		0	2	0	0.622845	1	0	0	0	0
42	6	1	1	1	1	1	1	2	1	1	1	1	0	0	0	1	1	1	1	1	1	1	1	1	1	0	1	0	0	0	2	0	1	0	0	0	0			1	0	2	0	0.502035	1	1
20	3	9999	1	0	1	1	1	2	3	1	1	1	1	1	1	1	1	1	1	1	1	5	1	1	1	1	0	0	0	0	1	0	0	0	0	0	0			2	0	2	0	0.622845	1	1
48	3	9999	1	1	1	1	1	2	1	1	1	1	0	0	0	1	1	1	1	1	1	1	1	1	1	1	0	0	0	0	1	0	1	0	0	0	0			2	0	2	0	0.433589	1	1
55	3	9999	1	1	1	1	1	2	1	1	1	1	0	0	0	1	1	1	1	1	1	1	1	1	1	1	0	0	0	0	1	0	1	0	0	0	0			2	0	1	0	0.582554	1	1
31	3	5	1	1	1	1	1	3	99	1	2	1	0	0	1	1	1	1	1	1	1	1	1	1	1	1	0	0	0	0	1	0	1	1	0	0	0			2	0	2		0.54214	1	1
17	1																																			0	0		1		0	1	0	0.795451	0	0	0	0	0
49	5	9999	1	1	1	1	1	2	1	1	1	1	0	0	0	1	1	1	1	1	1	1	1	1	1	1	0	0	0	0	1	0	99	0	0	0	0			2	0	2		0.433589	1	1
30	3	1	1	1	1	1	1	2	1	1	1	1	0	0	0	1	1	1	1	1	1	1	1	1	1	1	0	0	0	0	1	0	1	0	0	0	0			2	0	2	0	0.54214	1	1
31	3	9999	1	1	1	1	1	99	1	1	1	1	0	0	0	1	1	1	1	1	1	1	1	1	1	1	0	0	0	0	1	0	0	0	0	0	0			2	0	2	0	0.54214	1	1
43	3	9999	1	1	1	99	1	2	1	1	1	1	0	0	1	1	1	4	1	1	1	1	1	1	1	1	0	0	0	0	1	0	1	0	0	0	0		1		0	1	0	0.874802	1	0	0	0	0
49	3	9999	1	1	1	1	1	2	1	1	1	1	0	1	1	1	1	1	1	1	1	1	1	1	1	1	0	0	0	0	1	0	1	0	0	0	0			1	0	2	0	0.433589	1	1
33	3	9999	1	1	1	1	1	2	3	1	1	1	0	0	0	1	1	1	1	1	1	1	1	1	1	1	0	0	0	0	1	0	0	0	0	0	0			1	0	2		0.54214	1	1
37	3	9999	1	99	99	99	99	99	99	0								3	1	1	3	3	1	1	1	1	0	0	0	0	1	0	0	0	0	0	0			2	0	1	0	0.874802	1	1
49	3	9999	1	1	99	1	1	2	2	1	1	1	0	0	0	1	1	1	1	1	1	1	1	1	1	1	0	0	0	0	1	0	0	0	0	0	0			2	0	2	0	0.433589	1	1
23	3	9999	1	1	1	1	1	2	3	1	2	1	0	0	0	1	1	1	1	1	1	1	1	1	1	1	0	0	0	0	1	0	1	0	0	0	0			2	0	2	0	0.622845	1	1
49	2	9999	1	1	1	1	1	2	2	0								5	1	3	5	1	1	1	1	1	0	0	0	0	1	0	0	0	0	0	0			2	0	2	0	0.433589	1	1
52	3	9999	1	1	1	1	1	2	1	1	1	1	0	0	0	1	1	1	1	1	1	1	1	1	1	1	0	0	0	0	1	0	0	0	0	0	0	0		1	0	2	1	0.433589	1	1
34	3	9999	1	1	1	99	1	2	99	1	99	1	99	0	0	1	99	1	1	1	1	1	1	1	1	1	0	0	0	0	1	0	0	0	0	0	0			2	0	2	1	0.54214	1	1
57	2	9999	1	1	99	1	1	2	2	1	1	1	0	0	0	1	1	1	1	1	1	1	1	1	1	1	0	0	0	0	1	0	0	0	0	0	0			2	0	2	0	0.433589	1	1
17	1	3	1	1	1	1	1	2	2	1	1	1	0	1	0	1	1	1	1	1	1	1	1	1	1											0	0			2	0	1	0	0.795451	0	1
31	3	9999	1	1	1	1	1	2	2	1	2	1	99	1	0	1	1	1	1	1	1	1	1	1	1	1	2	2	2	2	1	0	0	0	0	0	0			1	1	2	0	0.54214	1	1
35	3	9999	1	1	1	1	1	2	1	1	1	1	99	1	0	1	1	5	1	1	1	1	1	1	1	1	0	0	0	0	1	0	99	0	0	0	0			2	0	2	0	0.502035	1	1
18	1	9999	1	1	1	1	1	2	1	0								1	1	1	1	1	1	1	1	1	0	0	0	0	2	1	1	0	0	0	0			4	0	2	0	0.622845	1	1
42	3	9999	1	1	1	1	1	2	1	1	1	1	0	0	0	1	1	1	1	1	1	1	1	1	1	1	0	0	0	0	1	0	1	0	0	0	0			2	0	2	0	0.502035	1	1
45	3	9999	1	1	1	1	1	2	2	1	3	1	0	0	0	1	99	1	1	1	1	1	1	1	1	0	0	0	0	0				0	0	0	0			4	0	2	0	0.433589	1	1
34	3	3	1	1	1	1	1	2	2	1	99	1	0	0	0	1	1	1	1	1	1	1	1	1	1	1	0	0	0	0	1	0	1	0	0	0	0	0		2	0	2	0	0.54214	1	1
58	3	1	1	1	1	1	1	2	1	1	1	1	0	0	0	1	1	1	1	1	1	1	1	1	1	1	0	0	0	0	1	0	1	0	0	0	0			2	0	2		0.433589	1	1
54	6	9999	1	1	1	1	1	2	1	1	1	1	0	0	0	1	1	1	1	1	1	1	1	1	1	1	0	0	0	0	1	0	99	0	0	0	0			2	0	2	0	0.433589	1	1
40	2	1	1	99	99	1	1	2	1	1	1	1	0	0	0	1	1	1	1	1	1	1	1	1	1	1	0	0	0	0	1	0	1	0	0	0	0			7	0	2	0	0.502035	1	1
20	1	9999	1	99	99	1	1	2	99	1	99	1	0	0	99	1	1	1	1	1	1	1	1	1	1	1	0	0	0	0	1	1	1	0	0	0	0			2	0	2	0	0.622845	1	1
19	3	9999	1	1	99	1	1	2	99	1	99	1	99	0	0	99	1	1	1	3	1	3	1	1	1	1	0	0	0	0	1	0	0	0	0	0	0			1	0	2	0	0.622845	1	1
22	1	9999	1	1	1	99	1	99	99	1	99	1	0	0	0	1	1	1	1	1	1	1	1	1	1	1	0	0	0	0	1	0	0	0	0	0	0			1	0	2	0	0.622845	1	1
18	3	9999	1	1	1	1	99	2	2	1	2	0	99	0	0	0	1	1	1	1	1	1	1	1	1	1	0	0	0	0	1	0	0	0	0	0	0		1		0	2	0	0.622845	1	0	0	0	0
43	3	4	1	1	1	1	1	2	1	1	1	1	0	0	0	1	1	1	1	1	1	1	1	1	1	1	0	0	0	0	1	0	1	0	0	0	0			2	0	2	0	0.502035	1	1
58	3	2	1	1	1	1	1	2	1	1	1	1	0	0	0	1	1	1	1	1	1	1	1	1	1	1	0	0	0	0	1	0	1	0	0	0	0			2	0	1	0	0.582554	1	1
50	3	2	1	1	1	1	1	2	3	1	3	1	0	0	0	1	1	1	1	1	1	1	1	1	1	1	0	0	0	0	1	0	1	1	0	0	0			1	0	2	0	0.433589	1	1
30	3	9999	1	1	1	1	1	2	1	1	1	1	99	0	1	1	1	5	1	1	1	1	1	1	1	1	0	0	0	0	1	0	1	0	0	0	0			1	0	2	1	0.54214	1	1
35	3	1	1	1	1	1	1	2	1	1	1	1	0	0	0	1	1	1	1	1	1	1	1	1	1	1	1	0	0	0	1	0	1	0	0	0	0			2	1	1	0	0.874802	1	1
58	6	9999	1	1	1	1	1	2	1	1	1	1	0	0	0	1	1	1	1	1	1	1	1	1	1	1	0	0	0	0	1	0	0	0	0	0	0			2	0	2	0	0.433589	1	1
19	1	9999	1	1	1	99	1	2	1	1	1	1	0	0	0	1	1	5	1	1	1	1	1	1	1	4	0		0	0	2	1	1	0	0	0	0			2		1	0	0.795451	1	1
36	3	9999	1	1	1	1	1	2	3	1	1	1	0	1	1	1	1	1	1	1	1	1	1	1	1	1	0	0	0	0	1	0	1	0	0	0	0			2	0	1		0.874802	1	1
30	3	10	1	1	1	1	1	2	2	1	3	1	0	0	1	1	1	1	1	1	1	1	1	1	1	1	0	0	0	0	1	0	1	0	0	0	0			2	0	2	0	0.54214	1	1
51	5	9999	99	99	99	99	1	99	99	0								1	1	1	1	1	1	1	1	0	0	0	0	0				1	0	0	0			2	0	2	0	0.433589	1	1
35	3	9999	1	1	1	1	1	3	3	1	2	1	0	0	0	1	1	1	1	1	1	1	1	1	1	0	0	1	0	0	1	0	1	0	0	0	0	1		2	0	2	0	0.502035	1	1
17	3	9999	1	99	99	1	0	99	99	1	1	0	0	0	0	1	1	1	1	1	1	1	1	1	1	1	0	0	0	0	1	0	99	0	0	0	0			1	0	2	0	0.622845	1	1
25	3	9999	1	1	1	1	1	2	2	1	1	1	0	0	0	1	1	1	1	1	1	1	1	1	1	1	0	0	0	0	1	0	1	0	0	0	0			2	0	1		0.911962	1	1
37	1	9999	1	1	1	1	1	2	3	1	3	1	0	0	0	1	1	1	1	1	1	1	1	1	1	1	0	0	0	0	1	0	0	0	0	0	0			4	0	2		0.502035	1	1
20	4	9999	1	1	1	1	1	2	99	1	2	0	0	0	99	1	1	1	3	3	2	1	1	1	1	1	0	0	0	0	1	0	1	0	0	0	0			7	0	2	0	0.622845	1	1
30	3	9999	0	99	99	99	1	2	3	1	3	1	0	0	1	1	1	1	1	1	1	1	1	1	1	1	0	0	0	0	1	0	0	0	0	0	0			2	0	2	0	0.54214	1	1
25	3	9999	99	1	99	99	1	2	3	1	99	1	0	0	99	1	1	3	3	1	1	1	1	1	1	1	0	0	0	0	1	0	1	0	0	0	0			2	0	2	1	0.54214	1	1
32	3	9999	1	1	1	1	1	2	3	1	1	1	99	0	1	1	1	1	1	1	1	1	1	1	1	0	0	0	0	0				0	0	0	0			2	0	1	0	0.911962	1	1
53	3	9999	1	1	99	1	1	2	3	1	1	1	0	0	0	1	1	1	1	1	1	1	1	1	1	1	0	0	0	0	1	0	0	0	0	0	0	0		2	0	2	1	0.433589	1	1
59	3	9999	1	1	1	1	1	2	3	1	1	1	0	0	0	1	1	1	1	1	1	1	1	1	1	1	0	0	0	0	1	99	99	0	0	0	0			2	0	2	0	0.433589	1	1
33	3	9999	1	1	99	1	1	2	3	1	3	1	0	0	0	1	1	1	1	1	1	1	1	1	1	1	0	0	0	0	1	0	1	0	0	0	0			2	0	2	0	0.54214	1	1
34	3	9999	1	99	1	1	1	99	99	1	3	1	0	0	99	1	1	1	1	1	1	1	1	1	1	3	0	0	0	0	1	0	1	0	0	0	0	1		2	1	1	0	0.911962	1	1
52	3	9999	1	1	1	1	1	2	1	1	1	1	0	0	0	1	1	1	1	1	1	1	1	1	1	1	0	0	0	0	1	0	1	0	0	0	0			1	0	2	0	0.433589	1	1
20	1	9999	1	1	1	1	1	2	1	1	1	1	0	0	0	1	1	1	1	1	1	1	1	1	1	1	0	0	0	0	2	1	1	0	0	0	0			4	0	1	0	0.795451	1	1
26	3	9999	99	99	99	99	99	2	3	0								3	3	3	3	2	3	3	3	1	0	0	0	0	1	0	0	0	0	0	0			2	0	2	0	0.54214	1	1
41	6	9999	1	1	1	1	1	2	3	1	1	1	99	0	0	1	1	1	1	1	1	1	1	1	1	1	0	0	0	0	1	99	0	0	0	0	0			1	0	2	1	0.502035	1	1
17	1	9999	1	99	99	99	99	99	99	1	99	1	99	0	0	1	1	1	1	1	1	1	1	1	1	3	0	0	0	0	1	0	0	0	0	0	0			2	1	2	0	0.622845	1	1
34	3	3	1	1	1	1	1	2	2	1	2	0	0	1	0	1	1	1	1	1	1	1	1	1	1	1	0	0	0	0	1	0	1	0	0	0	0			4	0	2		0.54214	1	1
40	3	9999	1	1	1	1	1	2	2	1	2	1	0	0	0	1	1	1	1	1	1	1	1	1	1	2	0	0	0	0	1	0	0	0	0	0	1			1	1	1		0.874802	1	1
40	3	9999	1	1	1	1	1	2	2	1	2	1	0	0	0	1	1	1	1	1	1	1	1	1	1	1	0	0	0	0	1	0	0	0	0	0	0			1	0	2		0.502035	1	1
22	1	9999	99	1	1	1	1	2	2	0								1	1	1	1	1	1	1	1	6	0	0	0	0	1	0	0	0	0	0	0		1		1	1	0	0.795451	1	0	0	0	0
43	3	6	1	1	1	1	1	2	3	1	2	1	0	0	0	1	1	1	1	1	1	1	1	1	5	1	0	0	0	0	1	0	1	0	0	0	0			2	0	2	0	0.502035	1	1
51	3	2	99	1	1	1	1	2	3	0								1	1	1	1	1	1	1	5	1	0	0	0	0	1	0	0	0	0	0	0			1	0	1	0	0.582554	1	1
33	1	2	1	1	1	1	1	99	99	0								1	1	2	1	1	1	1	1	1	0	0	0	0	2	0	1	0	0	0	0	0		1	0	2	0	0.54214	1	1
55	3	9999	1	1	1	1	1	2	99	1	99	1	0	0	0	1	1	1	1	1	1	1	1	1	1	1	0	0	0	0	1	0	1	0	0	0	0			2	0	2	0	0.433589	1	1
25	1	99	1	1	1	1	0	2	1	1	3	1	0	0	0	1	1	1	1	1	1	1	1	1	1	1	0	0	0		1	0	1	0	0	0	0			1		1	0	0.911962	1	1
20	1	1	1	1	1	1	1	2	1	1	3	1	0	0	1	0	1	1	1	1	1	1	5	5	5	3	3	1	0	0	2	1	0	0	0	0	0			4	1	1	0	0.795451	1	1
58	2	5	1	1	1	1	1	1	3	1	3	1	0	0	1	1	1	1	1	1	1	1	1	1	1	0	0	0	0	0				0	0	0	0			3	0	2		0.433589	1	1
17	1	9999	1	1	1	1	1	2	1	0								1	1	1	1	1	1	5	1	1	0	0	0	0	2	1	0	0	0	0	0			3	0	1	0	0.795451	1	1
57	2	4	1	1	1	1	1	2	1	1	2	1	0	0	1	1	1	1	1	1	1	1	1	1	5	0	0	0	0	0				0	0	0	0			2	0	2	1	0.433589	1	1
50	3	3	1	1	1	1	1	2	2	1	2	1	0	0	1	1	1	1	1	1	1	1	1	1	1	1	0	0	0	0	1	0	1	0	0	0	0			2	0	2	0	0.433589	1	1
28	5	99	99	1	1	1	1	2	2	0								5	1	1	1	1	1	1	1	4	3	0	6		2	0	1	0	0	1	0		1			1	1	0.911962	1	0	0	0	0
50	3	2	1	1	1	1	1	2	3	1	2	1	0	1	0	1	99	1	1	1	1	1	1	1	1	1	0	0	0	0	1	0	0	0	0	1	0	0		2	0	1	0	0.582554	1	1
18	1	9999	1	1	1	1	1	2	3	1	3	1	0	0	1	1	1	1	1	1	1	1	1	1	1	2	0	0	0	0	1	1	0	0	0	0	0		1		1	1	0	0.795451	1	0	0	0	0
58	5	2	1	1	1	99	1	2	99	1	2	1	0	0	0	1	99	1	1	1	1	1	1	1	1	0	0	0	0	0				0	0	0	0			2	0	2	0	0.433589	1	1
18	3	9999	99	1	99	99	1	2	2	0								1	1	1	1	1	1	1	1	2	1	0	0	0	1	0	0	0	0	0	0			2	1	1	0	0.795451	1	1
42	3	9999	1	1	1	1	1	2	99	1	99	1	0	99	0	1	1	5	1	1	1	1	1	1	1	1	0	0	0	0	1	0	1	0	0	0	0			3	0	2	0	0.502035	1	1
44	3	9999	1	1	1	1	99	2	3	1	3	1	0	0	0	1	1	5	1	1	1	1	1	1	1	1	0	0	0	0	1	0	1	0	0	0	0			1	0	2		0.502035	1	1
29	3	5	1	1	1	1	1	2	3	1	2	1	0	0	0	1	1	1	1	1	1	1	1	1	1	1	0	0	0	0	1	0	0	0	0	0	0			2	0	2	0	0.54214	1	1
34	2	0	1	1	99	99	0	2	99	1	1	1	0	0	1	1	1	1	1	1	1	1	1	1	1	1	0	0	0	0	1	0	0	0		0	0			1	0	2		0.54214	1	1
29	3	9999	1	1	1	1	1	2	2	1	1	1	0	0	0	1	99	1	1	1	1	1	1	1	1	1	0	0	0	0	1	0	1	0	0	0	0	0		2	0	2		0.54214	1	1
44	3	9999	1	1	1	1	1	2	2	1	2	1	0	1	0	1	1	1	1	1	1	1	1	1	1	1	0	0	0	0	1	0	1	0	0	0	0			2	0	2	0	0.502035	1	1
21	1	99	1	1	1	1	1	2	99	1	99	1	0	0	1	1	99	1	1	1	1	1	1	1	1	1	0	0	0	0	2	1	1	0	0	0	0	1		2	0	2	1	0.622845	1	1
58	3	0	1	1	1	1	1	2	99	1	3	1	99	0	1	1	1	1	1	1	1	1	1	1	5	0	0	0	0	0				0	0	0	0		1		0	2	0	0.433589	1	0	0	0	0
38	3	9999	1	1	1	1	1	2	2	1	1	1	0	0	0	1	1	1	1	1	1	1	1	1	5	1	0	0	0	0	1	0	1	0	0	0	0			1	0	2	1	0.502035	1	1
39	5	9999	1	1	0	1	1	2	3	1	99	1	0	0	1	1	1	1	1	1	1	1	1	1	5	1	0	0	0		2	0	1	0	0	0	0			2		2	0	0.502035	1	1
23	1	10	1	1	0	1	1	2	2	1	2	1	0	0	0	1	1	1	1	1	1	1	1	1	5	1	0	0	0	0	1	1	1	0	0	0	0			2	0	2	0	0.622845	1	1
55	3	9999	1	1	1	1	1	2	3	1	3	0	0	0	0	1	1	1	1	1	1	3	3	1	5	1	0	0	0	0	1	0	0	0	0	0	1		1		0	1	0	0.582554	1	0	0	0	0
39	3	9999	1	1	1	1	1	2	99	0	2	0	0	0	0	0	0	5	1	1	1	1	1	1	1	1	0	0	0	0	1	0	1	0	0	0	0			2	0	2	0	0.502035	1	1
55	3	5	1	1	1	1	1	2	99	1	1	1	0	0	0	0	1	1	1	1	1	1	1	1	5	0	0	0	0	0				0	0	0	0			2	0	2		0.433589	1	1
53	3	2	1	1	1	99	1	2	3	1	3	1	0	0	1	1	99	1	1	1	1	1	1	1	5	1	0	0	0	0	1	0	0	0	0	0	0			1	0	2	0	0.433589	1	1
53	3	99	1	1	1	99	99	2	3	0								1	1	1	1	1	1	1	5	0	0	0	0	0				0	0	0	0			2	0	2	0	0.433589	1	1
55	2	6	1	1	1	1	1	2	2	1	2	1	0	0	1	0	1	1	1	1	1	1	1	1	5	1	0	0	0	0	1	0	1	0	0	0	1			2	0	1	0	0.582554	1	1
52	2	99	1	1	1	1	1	2	3	1	2	1	0	0	1	1	1	1	1	1	1	1	1	1	5	1	0	0	0	0	1	0	0	0	0	0	0			2	0	2	0	0.433589	1	1
56	2	9999	99	1	1	1	1	2	3	1	3	1	0	0	1	1	1	1	1	1	1	1	1	1	5	0	0	0	0	0				0	0	0	0			2	0	2	1	0.433589	1	1
18	1	1	1	1	1	1	1	2	3	0								1	1	1	1	1	1	1	5	3	0	0	0		2	1	0	0	0	0	0			2		1	0	0.795451	1	1
55	3	1	1	1	1	1	1	2	1	1	2	1	0	0	0	1	99	1	1	1	1	1	1	1	5	1	0	0	0	0	1	0	0	0	0	0	0			2	0	2	0	0.433589	1	1
21	3	99	1	1	1	1	1	2	3	1	2	1	0	0	0	1	1	1	1	1	1	1	1	1	5	0	0	0	0	0				0	0	0	0			1	0	2	0	0.622845	1	1
33	3	3	1	1	1	1	1	2	3	1	3	1	0	0	0	1	1	1	1	1	5	1	1	1	5	1	0	0	0	0	1	0	1	0	0	0	0			4	0	2	0	0.54214	1	1
49	3	5	0	1	1	1	1	2	1	1	2	1	0	0	0	1	1	1	1	1	1	1	1	1	5	1	0	0	0	0	1	0	1	0	1	0	0	0		5	0	2	1	0.433589	1	1
26	1	1	1	1	1	1	1	2	3	1	2	1	99	0	0	1	1	1	1	1	1	1	1	1	1	1	0	0	0	0	1	0	1	0	0	0	0	1		2	0	1	0	0.911962	1	1
21	1	9999	0	1	1	99	1	99	99	1	1	99	0	0	99	0	1	1	1	1	1	1	1	1	1	2	0	0	0	0	1	1	0	0	0	0	0			2	1	1	0	0.795451	1	1
59	3	9999	0	1	1	1	1	2	2	1	2	1	0	0	0	1	99	1	1	5	3	1	1	1	1	1	0	0	0	0	1	0	1	0	0	0	0			1	0	1	1	0.582554	1	1
59	2	2	1	1	1	1	99	2	3	1	1	1	0	0	1	0	1	1	1	1	1	1	1	1	5	0	0	0	0	0				0	0	0	0			2	0	2	0	0.433589	1	1
38	1	9999	1	1	1	1	1	2	3	1	2	1	0	0	0	1	1	1	1	1	1	1	1	1	1	1	0	0	0	0	1	0	0	0	0	0	0			2	0	2	0	0.502035	1	1
30	1	1	1	1	1	1	1	2	99	1	3	1	0	0	0	1	1	1	1	1	1	1	1	1	1	1	0	0	0	0	1	1	0	0	0	0	0	1		2	0	2	1	0.54214	1	1
21	1	3	1	1	1	99	1	2	1	1	2	1	1	0	0	1	0	1	1	1	1	1	1	1	5	1	1	0	0	0	1	0	0	0	0	0	1	1	1		1	1	0	0.795451	1	0	0	0	0
58	6	9999	1	1	99	1	99	99	99	0								1	1	3	1	1	1	1	1	0	0	0	0	0				0	0	0	0			2	0	2	0	0.433589	1	1
24	1	9999	1	99	99	99	1	2	2	1	2	1	0	0	0	1	1	1	1	1	1	1	1	1	1	10	0	0	0	0	3	0	1	0	0	0	0			2	1	1	0	0.795451	1	1
18	1	9999	1	99	99	99	1	2	3	0								1	1	1	1	1	1	1	5	2	0	0	0	0	1	1	0	0	0	0	0			2	1	1	0	0.795451	1	1
37	3	9999	1	1	1	1	1	2	99	1	99	1	0	0	0	1	1	1	1	1	1	1	1	1	5	1	0	0	0	0	1	0	0	0	0	0	0			1	0	2	0	0.502035	1	1
30	3	9999	1	1	1	1	1	2	1	1	99	1	99	99	0	1	1	1	1	1	1	5	5	5	1	0	0	0	0	0				0	0	0	0			1		1		0.911962		1
49	3	1	1	1	1	1	1	2	99	1	2	1	0	0	0	1	1	1	1	1	1	1	1	1	5	1	0	0	0	0	1	0	1	0	0	0	0			1	0	2	0	0.433589	1	1
35	3	5	1	1	1	1	1	2	3	1	3	1	0	0	0	1	1	1	1	1	1	1	1	2	5	1	0	0	0	0	1	1	1	0	0	0	0			1	0	2		0.502035	1	1
48	3	7	1	1	1	1	1	2	2	1	3	1	0	0	0	1	1	1	1	1	1	1	1	1	5	1	0	0	0	0	1	0	0	0	0	1	0			1	0	1		0.582554	1	1
58	3	9999	1	1	1	1	1	2	99	1	1	1	0	1	1	1	99	1	5	1	1	1	1	1	1	1	0	0	0	0	1	0	1	0	0	0	0	0		1	0	2	0	0.433589	1	1
50	3	9999	99	0	0	1	99	2	3	1	2	1	0	0	0	1	1	1	1	1	1	1	1	1	1	0	0	0	0	0				0	0	0	0	0		2	0	2		0.433589	1	1
56	6	4	1	1	1	1	1	2	2	1	1	1	0	0	0	0	0	1	1	1	1	1	1	1	1	0	0	0	0	0				0	0	0	0			1	0	2		0.433589	1	1
35	3	8	1	1	1	1	1	2	3	1	3	1	0	0	0	1	1	1	1	1	1	1	1	1	5	1	0	0	0	0	1	0	1	0		0	0			2	0	2	0	0.502035	1	1
40	3	1	1	1	1	1	1	2	3	1	3	1	0	0	1	1	1	1	1	1	1	1	1	1	5	1	0	0	0	0	1	0	1	0	0	0	0			1	0	2		0.502035	1	1
48	3	8	1	1	1	1	1	2	3	1	3	1	0	0	1	1	1	1	1	1	1	1	1	1	5	2	0	0	0	0	1	0	1	0	0	1	0			2	1	1	0	0.582554	1	1
39	5	9999	1	1	1	1	1	2	2	1	3	1	0	0	1	0	1	1	1	1	1	1	1	1	5	1	0	0	0	0	2	0	1	0	0	0	0			2	0	2	0	0.502035	1	1
27	3	1	1	1	1	1	1	2	1	1	3	1	0	0	1	1	1	1	1	1	1	1	1	1	5	1	0	0	0	0	1	0	0	0	0	0	0			1	0	2	1	0.54214	1	1
42	3	99	1	1	1	1	1	2	3	1	3	1	0	0	0	1	1	1	1	1	1	1	1	1	5	1	0	0	0	0	1	0	1	0	0	0	0			1	0	2		0.502035	1	1
23	3	9	1	1	1	1	1	2	2	0								1	1	1	1	1	1	1	1	1	0	0	0	0	1	0	0	0	0	0	0			1	0	2		0.622845	1	1
58	6	25	1	1	1	1	1	2	3	1	1	1	0	0	0	0	1	1	1	1	1	1	1	1	1	0	0	0	0	0				0	0	0	0			1	0	2		0.433589	1	1
27	3	6	0	1	1	1	1	2	2	1	3	1	0	0	1	1	1	5	1	1	5	1	1	1	5	1	0	0	0	0	1	0	0	0	0	0	0			3	0	2	0	0.54214	1	1
53	3	8	1	1	1	1	1	2	2	1	3	1	0	0	0	1	1	1	1	1	1	1	1	1	5	0	0	0	0	0				0	0	0	0			2	0	2	0	0.433589	1	1
57	3	9999	1	1	1	1	99	2	2	1	3	0	0	0	0	0	0	1	1	1	1	1	1	1	1	1	0	0	0	0	1	0	1	0	0	0	0	1		4	0	2		0.433589	1	1
40	3	4	99	1	1	1	1	2	3	0								3	3	1	1	1	1	1	1	1	0	0	0	0	1	0	1	0	0	0	0			2	0	1	0	0.874802	1	1
18	3	9999	99	1	1	1	1	2	99	1	99	1	0	0	99	0	99	1	1	1	1	1	1	1	5	1	0	0	0	0	1	0	1	0	0	0	0			1	0	2	0	0.622845	1	1
39	3	3	99	1	1	1	1	2	3	1	3	1	0	0	0	1	1	5	1	1		1	1	1	5	1	0	0	0	0	1	0	1	0	0	0	0			2	0	2	0	0.502035	1	1
40	3	1	1	1	1	1	1	2	2	1	3	1	0	0	0	1	1	1	1	1	1	3	1	1	5	1	0	0	0	0	1	0	0	0	0	0	0			4	0	2	0	0.502035	1	1
38	3	8	1	1	1	1	0	2	2	1	3	1	0	0	0	0	1	1	1	1	1		1	1	1	0	0	0	0	0				0	0	0	0			1	0	2		0.502035	1	1
17	1	8	1	1	1	1	1	2	3	0								1	1	1	1	1	1	1	5											0	0			2	0	1	0	0.795451	0	1
46	3	1	1	1	1	1	1	2	2	1	2	1	0	0	0	1	1	1	1	1	1	1	1	1	5	1	0	0	0	0	2	1	1	0	0	0	0			2	0	2	0	0.433589	1	1
30	3																									1	0	0	0	0	1	0	1	0	0	0	0			1	0	2	1	0.54214	1	1
59	3	3	1	1	1	1	1	2	2	1	1	1	0	1	0	1	1	1	1	1	1	1	1	1	1	0	0	0	0	0				0	0	0	0			1	0	2		0.433589	1	1
23	1	1	1	1	1	0	1	2	2	1	3	1	0	0	0	0	1	1	1	1	1	1	1	3	3	1	0	0	0	0	2	0	0	0	0	0	0			1	0	2	0	0.622845	1	1
52	3	6	1	1	1	1	1	2	3	1	3	1	0	0	1	1	1	1	1	1	1	1	1	1	5	0	0	0	0	0				0	0	0	0			2	0	2	0	0.433589	1	1
36	5	9999	99	1	1	1	1	2	1	1	1	1	0	0	0	1	99	1	1	1	1	1	1	1	1	1	0	0	0	0	2	1	1	0	0	0	0			2	0	2	1	0.502035	1	1
45	3	9999	1	1	1	1	1	2	3	1	2	1	0	0	0	0	1	1	1	1	1	1	1	1	5	1	0	0	0	0	1	0	0	0	0	0	0			1	0	2	1	0.433589	1	1
35	6	0	1	1	1	1	1	2	3	1	1	1	0	0	0	1	0	1	1	1	1	1	1	1	5	3	0	0	0	0	2	0	0	0	0	0	0			1	1	2	1	0.502035	1	1
41	3	9999	1	1	1	1	1	2	3	1	2	1	0	0	0	0	1	1	1	1	1	1	1	1	5	1	0	0	0	0	1	0	0	0	0	0	0			1	0	1		0.874802	1	1
52	3	9999	1	99	1	1	1	2	2	1	2	1	0	0	0	1	1	1	1	1	1	1	1	1	1	1	0	0	0	0	1	1	1	0	0	0	0			1	0	1		0.582554	1	1
34	3	9999	1	1	1	1	1	2	3	0								1	1	1	1	3	3	1	5	1	0	0	1	0	1	1	1	0	0	0	0			1	1	2	0	0.54214	1	1
23	3	1	1	1	1	1	1	2	3	1	3	1	0	0	0	1	1	1	1	1	1	1	1	1	1	1	0	0	0	0	1	0	0	0	0	0	0			1	0	2	0	0.622845	1	1
32	3	9999	1	1	1	1	1	2	3	1	2	1	0	0	1	1	1	1	3	1	1	1	1	1	5	1	0	0	0	0	1	0	1	0	0	0	0			2	0	2		0.54214	1	1
37	3	9999	99	99	1	1	1	99	99	1	2	1	0	0	0	1	1	1	1	1	1	1	1	1	5	1	0	0	0	0	1	0	1	0	0	0	0			2	0	2	1	0.502035	1	1
44	6	10	99	1	1	1	1	1	1	1	1	1	99	0	99	1	1	1	1	1	1	1	1	1	5	0	0	0	0	0				0	0	0	0			1	0	2	1	0.502035	1	1
21	3	9999	1	1	1	1	1	2	99	1	2	1	99	0	0	99	1	1	1	1	1	1	1	1	5	2	0	0	0	0	1	0	0	0	0	0	0	1		2	1	1	0	0.795451	1	1
47	6	9999	1	1	1	1	1	2	3	1	3	1	0	1	0	1	1	1	1	1	1	1	1	1	5	0	0	0	0	0				0	0	1	0	1		2	0	2		0.433589	1	1
23	1																																			0	0			2	0	1	0	0.795451	0	1
35	3	9999	1	0	0	1	1	2	2	1	2	1	0	0	0	1	1	1	1	1	1	1	1	1	5	1	0	0	0	0	1	0	1	0	0	0	0	0		2	0	2	0	0.502035	1	1
36	3	9999	1	1	1	1	1	2	2	1	2	1	0	0	0	1	1	1	1	1	1	1	1	1	5	1	0	0	0	0	1	0	1	0	0	0	0	1		2	0	2	0	0.502035	1	1
56	3	9999	1	1	1	1	1	2	99	0								5	1	1	1	1	1	1	5	0	0	0	0	0				0	0	0	0			2	0	2	0	0.433589	1	1
58	3	4	1	1	1	1	1	2	1	1	2	1	0	1	0	1	1	5	1	1	1	1	1	1	5	1	0	0	0	0	1	0	1	0	0	0	0	0	1		0	1	1	0.582554	1	0	0	0	0
36	1	8	1	1	1	1	1	2	1	1	99	1	0	0	0	1	1	1	1	1	1	1	1	1	5	1	0	0	0	0	1	0	1	0	0	0	0			6	0	2	0	0.502035	1	1
41	3	1	1	1	1	1	1	99	99	1	2	1	0	0	0	1	1	1	1	1	1	1	1	1	5	1	0	0	0	0	1	0	0	0	0	0	0	0		2	0	2	0	0.502035	1	1
23	3	9999	1	99	99	99	1	2	2	1	1	1	0	0	0	1	1	1	1	1	5	1	1	1	5	1	0	0	0	0	1	0	1	0	0	0	0			1	0	2	0	0.622845	1	1
41	3	9999	1	99	99	99	1	99	99	1	2	1	0	0	0	1	99	1	1	1	1	1	1	1	5	3	0	0	0	0	1	0	1	0	0	0	0	1		2	1	1	1	0.874802	1	1
17	1	1	1	1	99	1	1	99	99	0								1	1	1	1	1	1	1	5	1	0	0	0	0	1	1	1	0	0	0	0			2	0	2	0	0.622845	1	1
19	1	9999	1	1	1	1	1	2	2	0								1	5	1	1	1	1	1	5	1	0	0	0	0	2	1	0	0	0	0	0			2	0	2	0	0.622845	1	1
40	3	9999	99	99	99	1	1	2	2	1	2	99	0	0	0	1	1	1	1	1	1	1	1	1	1	0	0	0	0	0				0	0	0	0			1	0	2		0.502035	1	1
23	3	9999	1	1	99	99	1	2	99	1	2	1	0	0	1	1	1	1	1	1	1	1	1	1	5	1	0	0	0	0	1	0	1	0	0	0	0	1		2	0	2	0	0.622845	1	1
26	3	1	1	1	99	1	1	99	99	0								1	1	1	1	1	1	1	5	8	0	0	0	0	3	1	0	0	0	0	0	1		2	1	1	0	0.911962	1	1
33	1	9999	1	1	1	1	99	99	99	1	2	1	0	0	1	1	1	1	1	1	1	1	1	1	5	0	0	0	0	0				0	0	0	0			2	0	2		0.54214	1	1
32	3	9999	1	99	1	99	1	2	1	1	2	1	0	0	1	1	1	1	1	1	1	1	1	1	1	1	0	0	0	0	1	0	1	0	0	0	0			2	0	2		0.54214	1	1
55	6	1	1	1	1	1	1	2	3	1	1	1	0	0	0	1	1	1	1	1	1	1	1	1	5	0	0	0	0	0				0	0	0	0			2	0	2		0.433589	1	1
31	3	9999	99	99	99	99	99	2	99	1	99	99	99	99	99	1	99	1	1	1	1	1	1	1	5	1	0	0	0	0	1	0	0	0	0	0	0			2	0	2	1	0.54214	1	1
53	3	9999	1	1	1	1	1	2	2	1	2	1	0	0	0	1	99	5	1	1	1	1	1	1	1	0	0	0	0	0				0	0	0	0			2	0	2	0	0.433589	1	1
18	1	9999	1	1	1	1	1	2	99	1	2	1	0	0	99	1	1	1	1	1	1	1	1	1	5	1	0	0	0	0	1	0	0	0	0	0	0			1	0	2	0	0.622845	1	1
50	1	9999	0	1	1	1	1	2	3	1	1	1	0	0	0	1	1	1	1	1	1	1	1	1	5	1	0	0	0	0	2	0	0	0	0	0	0	0		2	0	2	0	0.433589	1	1
41	5	9999	99	1	1	1	1	2	2	0								1	1	1	1	1	1	1	5	1	0	0	0	0	1	0	0	0	0	0	0			1	0	2	1	0.502035	1	1
59	3	24	1	1	1	1	1	2	3	1	3	1	0	0	0	1	1	1	1	1	1	1	1	1	5	0	0	0	0	0				0	0	0	0			2	0	2	1	0.433589	1	1
40	5	30	1	1	1	1	1	2	2	1	3	1	0	0	0	0	0	1	1	1	1	1	1	1	1	1	0	0	1	0	2	1	1	0	0	0	0			1	1	1		0.874802	1	1
38	6	9999	1	1	1	1	1	2	3	1	3	1	0	0	1	1	1	1	1	1	1	1	1	1	5	0	0	1	0	0	2	1	1	0	0	0	0			1	0	2		0.502035	1	1
41	6	1	1	1	1	1	1	99	99	1	99	1	0	0	0	1	1	1	1	1	1	1	1	1	5	0	0	0	0	0				0	0	0	0			2	0	2		0.502035	1	1
34	3	9999	1	1	1	1	1	2	2	0								1	1	1	1	2	2	1	1	1	0	0	0	0	1	0	0	0	1	0	0	1		1	0	2	0	0.54214	1	1
40	3	9999	1	1	1	1	1	2	3	0								1	1	1	1	2	1	1	5	1	0	0	0	0	1	0	1	0	0	0	0			2	0	2	0	0.502035	1	1
43	3	9999	99	1	1	1	1	2	2	1	3	1	0	0	1	1	1	1	1	1	1	1	1	1	5	1	0	0	0	0	1	0	0	0	0	0	0			2	0	1	0	0.874802	1	1
36	3	3	1	1	1	1	1	2	2	1	3	1	0	0	0	1	1	1	1	1	1	1	1	1	1	1	0	0	0	0	1	0	1	0	0	0	0			2	0	2	0	0.502035	1	1
33	5	9999	1	1	1	1	1	2	3	0								1	1	1	1	1	1	1	5	1	0	0	0	0	2	0	0	0	0	0	0			2	0	2	1	0.54214	1	1	0
20	3	1	1	1	1	1	1	2	99	1	99	99	0	1	1	1	1	1	1	1	1	1	1	1	5	1	0	0	0	0	1	0	1	0	0	0	0	1		1	0	2	0	0.622845	1	1
22	3	3	1	1	0	0	1	2	3	0								1	1	1	1	1	1	1	5	1	0	0	0	0	1	0	1	0	0	0	0	1		2	0	1	0	0.795451	1	1
25	3	9999	1	0	1	0	1	2	2	1	2	1	0	0	0	1	1	1	1	1	1	1	1	1	5	1	0	0	0	0	1	0	1	0	0	0	0			2	0	2	0	0.54214	1	1
39	3	9999	1	1	1	1	1	2	3	1	3	1	0	0	0	1	1	1	1	1	1	1	1	1	5	1	0	0	0	0	1	0	0	0	0	0	0			2	0	2	0	0.502035	1	1
35	3	9999	1	1	1	1	1	2	2	1	3	1	1	0	1	1	1	1	1	1	1	1	1	1	5	1	0	0	0	0	1	0	1	0	0	0	0			1	0	2	1	0.502035	1	1
58	3	2	1	1	99	1	1	2	3	0								1	1	1	1	1	1	1	5	2	0	0	0	0	1	1	1	0	0	0	0			2	1	1	0	0.582554	1	1
54	3	9999	1	1	1	1	0	2	3	1	3	1	0	0	1	1	1	1	1	1	1	1	1	5	5	0	0	0	0	0	1			0	0	0	0			2	0	2	0	0.433589	1	1
21	3	3	1	1	1	1	1	2	3	1	3	1	0	0	0	1	1	1	1	1	1	1	1	1	1	0	0	0	0	0				0	0	0	0	1		1	0	2		0.622845	1	1
54	3	5	1	1	1	1	1	2	3	1	2	1	0	0	0	1	1	1	1	1	1	1	1	1	5	1	0	0	0	0	1	1	1	0	0	0	0			2	0	2		0.433589	1	1
19	1	0	1	1	1	1	1	2	3	0								1	1	1	1	1	1	1	5	2	0	0	0	0	2	1	1	0	0	0	0			2	1	1	0	0.795451	1	1
46	3	9999	1	1	1	1	1	2	2	0								1	1	1	1	1	1	1	5	1	0	0	0	0	1	0	0	0	0	0	0	0		1	0	2	0	0.433589	1	1
53	3	9999	1	1	99	99	1	2	2	0								1	1	1	1	1	3	1	1	1	0	0	0	0	1	0	0	0	0	1	0			2	0	1	0	0.582554	1	1
56	3	2	1	1	1	1	1	2	2	1	3	1	0	0	1	1	1	1	1	1	1	3	3	1	5	2	0	0	0	0	1	0	1	0	0	0	0			1	1	1		0.582554	1	1
28	5	67	1	1	1	1	1	2	2	1	1	1	0	1	1	1	1	1	1	1	1	1	1	1	5	1	0	0	0	0	2	1	0	0	0	0	0			2	0	2		0.54214	1	1
59	3	2	1	1	1	1	1	2	1	1	3	0	1	1	1	1	0	1	1	1	3	1	1	1	1	0	0	0	0	0				0	0	0	0			2	0	2	0	0.433589	1	1
30	3	9999	1	1	1	1	1	2	2	0								1	1	1	1	1	1	1	1	1	0	0	0	0	1	1	1	0	0	0	0			2	0	2	1	0.54214	1	1
39	3	9999	0	1	1	1	1	2	2	1	2	1	0	0	0	1	1	1	1	1	1	1	1	1	5	1	0	0	0	0	1	0	0	0	0	0	0			2	0	2	0	0.502035	1	1
19	5	9999	1	1	1	1	1	2	1	1	2	1	0	0	0	1	1	5	1	1	1	1	1	1	5	0	0	0	0	0				0	0	0	0			2	0	2	0	0.622845	1	1
29	3	9999	1	1	0	0	1	99	99	1	1	1	0	0	1	1	1	1	1	1	1	1	1	1	5	1	0	0	0	0	1	0	0	0	0	0	0			2	0	2	0	0.54214	1	1
25	1	9999	99	1	1	1	1	2	99	0								1	1	1	1	1	1	1	5	1	0	0	0	0	1	0	0	0	0	0	0	1		2	0	2	1	0.54214	1	1
38	3	10	1	1	1	1	1	99	1	1	1	1	0	0	0	1	1	1	1	1	1	1	5	1	5	2	0	0	0	0	1	0	1	0	0	0	0	1		1	1	1	1	0.874802	1	1
31	3	9999	1	1	99	1	1	2	99	1	2	1	0	0	0	1	1	1	1	1	1	1	1	1	5	1	0	0	0	0	1	1	0	0	0	0	0			2	0	2	0	0.54214	1	1
21	1	9999	1	1	1	0	1	2	1	1	1	1	0	0	0	1	1	1	1	1	1	1	1	1	1	2	0	0	0	0	2	0	1	0	0	0	0			1	1	1	0	0.795451	1	1
30	1	3	1	1	1	1	1	2	2	1	2	1	0	0	0	1	1	1	1	1	1	1	1	1	5	1	0	0	0	0	1	0	1	0	0	0	0			2	0	2	1	0.54214	1	1
48	3	9999	1	1	1	1	1	99	99	1	2	1	0	0	0	1	1	5	1	1	5	1	1	1	5	0	0	0	0	0				0	0	0	0			1	0	2	0	0.433589	1	1
45	6	9999	1	1	1	1	1	2	3	1	2	1	0	0	0	1	1	1	1	1	1	1	1	1	5	0	0	0	0	0				0	0	0	0			1	0	2		0.433589	1	1
20	1	9999	1	1	1	1	1	2	99	0								1	1	1	1	1	1	1	5	4	0	0	0	0	3	0	0	0	0	0	0			1	1	1	0	0.795451	1	1
53	3	9999	99	99	99	99	99	2	3	1	2	1	0	99	1	1	1	1	1	1	1	1	1	1	5	1	0	0	0	0	1	0	0	0	0	0	0			2	0	2	0	0.433589	1	1
18	1	9999	1	99	99	99	1	2	3	0								1	1	1	1	1	1	1	5											0	0			2	0	1	0	0.795451	0	1
55	3	9999	99	1	1	1	99	99	99	1	99	99	0	0	0	1	99	1	1	1	1	1	1	1	5	0	0	0	0	0				0	0	0	0		1		0	2	1	0.433589	1	0	0	0	0
53	6	9999	1	1	1	1	1	2	1	1	2	1	0	0	1	1	1	1	1	1	1	1	1	1	5	0	0	0	0	0				0	0	0	0			2	0	2		0.433589	1	1
54	1	9999	99	99	99	99	1	2	99	1	99	1	0	1	0	1	99	1	1	1	1	1	1	1	5	1	0	0	0	0	2	0	0	0	0	0	0			2	0	2	1	0.433589	1	1
48	3	3	1	1	1	1	1	2	3	1	3	1	0	0	0	1	1	1	1	1	1	1	1	3	5	1	0	0	0	0	2	0	0	0	0	0	0			2	0	2	1	0.433589	1	1
28	3	9999	1	1	1	1	1	2	3	0								1	1	1	1	1	1	1	1	1	0	0	0	0	1	0	0	0	0	0	0	1		2	0	2	0	0.54214	1	1
38	3	9999	1	1	1	1	1	2	99	1	3	1	0	0	1	1	1	3	1	1	1	3	3	1	1	2	0	0	0	0	1	0	1	0	0	0	0			2	1	1	0	0.874802	1	1
45	5	9999	1	1	1	1	1	2	2	1	3	1	0	0	0	1	1	1	1	1	1	1	1	1	5	0	0	0	0	0				0	0	0	0			1	0	2		0.433589	1	1
30	3	9999	1	1	1	1	0	2	2	0								1	1	1	1	1	1	1	5	1	0	0	0	0	1	0	1	0	0	0	0	1		7	0	1	1	0.911962	1	1
21	3	9999	1	1	1	1	1	2	3	1	3	1	0	0	0	1	1	1	1	1	1	1	1	1	1	1	0	0	0	0	1	0	0	0	0	0	0			1	0	2	0	0.622845	1	1
37	3	1	1	1	1	1	1	2	2	1	3	1	0	0	0	1	1	1	1	1	1	1	1	1	5	1	0	0	0	0	1	0	0	0	0	0	0			2	0	2	0	0.502035	1	1
24	3	8	1	1	1	1	1	2	2	1	2	1	0	0	0	0	1	1	1	1	1	1	1	1	1	1	0	0	0	0	1	0	1	0	0	0	0			2	0	1	0	0.795451	1	1
55	3	9999	1	1	1	1	1	2	2	0								1	1	1	1	1	1	1	5	1	0	0	0	0	2	1	1	0	0	0	0			2	0	2	0	0.433589	1	1
58	6	6	1	1	1	1	1	2	3	1	3	1	0	0	0	1	1	1	1	1	1	1	1	1	5	0	0	0	0	0				0	0	0	0			2	0	2	0	0.433589	1	1
38	3	9999	1	1	1	1	1	2	2	1	3	1	0	0	0	0	0	1	3	1	1	1	1	1	1	1	0	0	0	0	1	0	0	0	0	0	0			2	0	2	0	0.502035	1	1
57	5	9999	99	1	1	1	1	2	3	1	2	1	0	0	1	1	1	1	1	1	1	1	1	1	5											0	0		1		0	2	0	0.433589	0	0	0	0	0
46	3	4	99	1	1	1	1	2	3	1	3	1	0	0	0	0	1	1	1	1	1	1	1	1	5	1	0	0	0	0	1	0	0	1	1	0	0			2	0	1	0	0.582554	1	1
43	3	9999	1	1	1	1	1	2	3	1	3	1	0	0	1	1	1	1	1	1	1	1	1	1	5	1	0	0	0	0	1	0	0	0	0	0	0			2	0	2	0	0.502035	1	1
18	1																																			0	0			2	0	1	0	0.795451	0	1
32	3	9999	1	1	1	1	1	2	2	1	3	1	0	0	0	1	1	1	1	1	1	1	1	1	5	1	1	2	0	0	2	0	0	0	0	1	0			2	1	1	0	0.911962	1	1
47	3	2	1	1	1	1	1	2	3	1	2	1	0	0	0	1	1	1	1	1	1	1	1	1	5	1	0	0	0	0	1	0	0	0	0	0	0			2	0	2	0	0.433589	1	1
58	5	9999	1	1	1	1	1	3	3	1	3	1	0	0	1	1	1	4	5	1	5	5	3	1	1	0	0	0	0	0				0	0	0	0			1	0	2	0	0.433589	1	1
20	3	9999	0	1	0	1	99	2	2	1	2	1	0	0	0	1	1	1	1	1	1	1	1	1	1	1	0	0	0	0	1	0	0	0	0	0	0	0		1	0	2	0	0.622845	1	1
32	5	2	1	1	1	1	1	3	3	1	3	1	0	0	0	1	1	1	1	1	1	1	4	1	1	1	0	0	0	0	2	0	0	0	0	0	0	1		1	0	2	1	0.54214	1	1
23	1	9999	1	1	1	1	1	2	2	1	2	1	0	0	0	0	1	1	1	1	1	1	1	1	1	1	0	0	0	0	2	0	0	0	0	0	0			1	0	2	1	0.622845	1	1
28	3	9999	1	1	0	1	1	3	3	1	3	1	0	0	0	1	1	1	1	1	1	1	1	1	1	1	0	0	0	0	1	0	0	0	0	0	0			1	0	2	0	0.54214	1	1
23	3	9999	1	0	99	1	1	2	2	1	2	1	0	0	0	1	1	1	1	1	1	1	1	1	1	1	0	0	0	0	1	0	0	0	0	0	0	1		1	0	2	1	0.622845	1	1
31	3	9999	1	1	1	1	1	2	2	1	2	1	99	0	0	1	1	1	1	1	1	1	1	1	1	1	0	0	0	0	1	0	0	0	0	0	1			1	0	1	1	0.911962	1	1
48	6	4	1	1	1	1	1	3	99	0								5	5	1	5	5	1	1	1	0	0	0	0	0				1	0	0	0			2	0	2	0	0.433589	1	1
19	1																									2	0	0	0	0	1	0	0	0	0	0	0			4	1	1	0	0.795451	1	1
21	3	9999	1	1	99	1	99	2	2	1	2	1	0	0	1	1	1	1	1	1	1	1	1	1	1	1	0		0	0	1	0	1	0	0	0	0			1		2		0.622845	1	1
34	3	9999	0	1	1	1	1	99	99	1	1	1	0	0	0	1	1	1	1	1	1	1	1	1	1	1	0	0	0	0	1	0	1	0	0	0	0			2	0	2	0	0.54214	1	1
21	3	9999	1	1	1	1	1	99	99	1	99	1	99	0	0	99	99	1	1	1	1	1	1	1	1	1	0	0	0	0	1	0	1	0	0	0	0	1		2	0	2	0	0.622845	1	1
57	6	9999	1	99	99	99	99	99	99	1	99	1	99	0	0	1	1	1	1	1	1	1	1	1	1	0	0	0	0	0				0	0	0	0			2	0	2	0	0.433589	1	1
17	3	0	99	1	1	1	0	2	2	0								5	1	1	5	1	1	1	1	1	0	0	0	0	1	0	0	0	0	0	0			5	0	2	0	1.29119	1	1
48	3	9999	1	1	1	1	1	3	3	1	3	1	0	0	0	1	1	1	1	1	1	1	5	1	1	1	0	0	0	0	1	0	0	0	0	0	0			1	0	2	1	0.433589	1	1
55	3	9999	1	1	1	1	1	2	2	1	2	0	0	0	0	1	1	1	1	1	1	1	5	1	1	1	0	0	0	0	1	0	0	0	0	0	0		1		0	1	1	0.582554	1	0	0	0	0
18	1	9999	0	99	0	1	99	2	1	1	3	1	0	0	0	1	1	1	1	1	1	1	1	1	1	5	0	0	0	0	2	0	0	0	0	0	0	0		2	1	2	0	0.622845	1	1
45	3	5	0	1	1	1	1	2	3	1	3	1	0	1	0	1	1	1	1	1	1	1	5	1	1	1	0	0	0	0	1	0	0	1	0	0	0			2	0	2		0.433589	1	1
28	3	9999	1	1	1	1	1	99	99	1	2	1	99	0	0	1	1	1	1	1	1	1	1	1	1	1	0	0	0	0	1	0	0	0	0	0	0			1	0	2	0	0.54214	1	1
33	3	9999	1	1	1	1	1	2	2	1	2	1	0	1	1	1	1	1	1	1	1	1	1	1	1	1	0	0	0	0	1	0	1	0	0	0	0			1	0	2		0.54214	1	1
19	1	9999	0	1	1	1	1	2	2	0								1	1	1	1	1	1	1	1	1	0	0	0	0	1	0	0	0	0	0	0			2	0	1	0	0.795451	1	1
31	5	9999	1	99	1	1	99	99	99	1	2	1	0	0	0	1	1	1	1	1	1	1	1	1	1	0	1	0	0	0	1	0	1	0	0	0	0			2	0	2		0.54214	1	1
33	3	9999	1	1	1	1	1	2	3	1	2	1	0	0	0	1	1	1	1	1	1	1	1	1	1	1	0	0	0	0	1	0	1	0	0	0	0			2	0	2	0	0.54214	1	1
18	1																									1	0	0	0	0	2	1	1	0	0	0	0			2	0	1	0	0.795451	1	1
36	3	9999	1	1	1	1	1	2	99	1	99	1	0	0	0	1	1	1	1	1	1	1	1	1	1	6	1	0	0	0	1	0	1	1	0	0	1	0		1	1	1	0	0.874802	1	1
52	3	9999	1	1	1	1	1	2	99	1	2	1	0	0	0	1	1	1	1	1	1	1	1	1	1	1	0	0	0	0	1	99	1	1	0	0	0	0		2	0	2	1	0.433589	1	1
20	3	9999	1	1	1	1	1	3	3	0								1	1	1	1	1	1	1	1	1	0	0	0	0	1	0	1	0	1	0	0			2	0	2	0	0.622845	1	1
41	3	9999	1	1	1	1	99	99	2	1	2	1	0	0	0	1	1	1	1	1	1	1	1	1	1	1	0	0	0	0	2	0	1	0	0	0	0			4	0	2	0	0.502035	1	1
31	3	9999	1	1	1	1	1	99	99	1	99	1	0	0	0	1	1	1	1	1	1	1	1	1	1	1	0	0	0	0	1	1	1	0	0	0	0	1		2	0	2	1	0.54214	1	1
18	1	9999	1	99	1	1	1	2	3	99	3	1	99	0	0	1	1	1	1	4	1	3	3	1	1											0	0			2	0	1	0	0.795451	0	1
50	2	9999	0	0	1	1	0	2	2	1	2	0	0	1	0	0	1	1	1	1	1	1	1	1	1											0	0			2	0	2	0	0.433589	0	1
31	3	9999	99	1	1	1	99	2	2	1	2	1	0	0	0	1	1	1	1	1	1	1	1	1	1	1	0	0	0	0	1	0	0	1	0	0	0			2	0	2		0.54214	1	1
38	6	9999	0	1	1	1	1	2	3	0								5	5	1	5	5	1	1	1	1	0	0	0	0	2	0	0	0	0	0	0			1	0	2	1	0.502035	1	1
17	1	0	0	1	0	1	1	2	3	0								1	1	1	1	1	1	1	1	2	0	0	0	0	2	0	1	0	0	0	0			2	1	1	0	0.795451	1	1
43	3	9999	1	1	1	1	1	2	3	1	2	1	0	0	0	1	1	1	1	1	1	1	1	1	1	1	0	0	0	0	1	0	0	0	1	0	0	1		2	0	2	0	0.502035	1	1
42	3	9999	1	99	99	1	1	2	3	1	3	1	0	0	0	1	1	1	1	1	1	1	1	1	1	1	0	0	0	0	1	0	1	0	0	0	0	1		1	0	2	1	0.502035	1	1
33	3	9999	1	1	1	1	1	2	2	1	2	1	0	0	0	1	1	1	1	1	1	1	1	1	1	1	0	0	0	0	1	0	1	0	0	0	0			7	0	2	0	0.54214	1	1
36	3	9999	1	1	1	1	1	2	2	1	2	0	0	0	0	1	1	1	1	1	1	1	1	1	1	1	0	0	0	0	1	0	1	0	0	0	0			4	0	2	0	0.502035	1	1
33	3	9999	99	99	99	99	1	2	3	1	99	1	0	0	0	1	1	1	1	1	1	1	1	1	1																	2	1	0.54214	1
45	3	5	1	1	1	1	1	2	2	1	2	1	0	1	0	1	1	1	1	1	1	1	1	1	1	1	0	0	0	0	1	0	1	1	0	0	0			2	0	2	0	0.433589	1	1
17	1	9999	1	99	99	1	0	99	99	0								1	1	1	1	1	1	1	1	7	0	0	0	0	2	1	1	0	0	0	0			2	1	1	0	0.795451	1	1
44	2	1	1	1	99	1	1	2	2	1	1	1	0	0	0	1	1	1	1	1	1	1	1	1	1	1	0	0	0	0	1	0	0	0	0	0	0			2	0	2	0	0.502035	1	1
27	3	9999	1	1	99	1	1	2	2	1	1	1	1	0	0	1	99	1	1	1	1	1	1	1	1	1	0	0	0	0	1	0	0	0	0	0	0			2	0	2	0	0.54214	1	1
31	3	9999	1	1	1	1	1	2	2	1	2	1	0	0	0	1	1	1	1	1	1	1	1	1	1	1	0	0	0	0	1	0	1	0	0	0	0			4	0	2	0	0.54214	1	1
35	3	9999	1	1	1	1	1	2	2	1	2	0	0	0	0	1	1	1	1	1	1	1	1	1	1	1	0	0	0	0	1	0	0	0	0	0	0			1	0	2	1	0.502035	1	1
41	3	9999	1	1	1	1	1	2	2	1	2	1	0	0	0	1	1	1	1	1	1	1	3	1	1	1	0	0	0	0	1	0	1	0	0	0	0			1	0	1	0	0.874802	1	1
33	3	9999	1	1	1	1	1	2	2	1	2	0	0	0	0	1	1	1	1	1	1	1	1	1	1	1	0	0	0	0	1	0	1	0	0	0	0			1	0	2		0.54214	1	1
33	3	9999	1	1	1	1	1	2	2	1	2	1	0	0	0	1	1	1	1	1	1	1	1	1	1	1	0	0	0	0	1	0	0	0	0	0	0			7	0	1	1	0.911962	1	1
50	2	9999	1	1	1	1	1	2	2	1	2	1	0	0	0	0	1	1	1	1	1	1	1	1	1	1	0	0	0	0	1	0	0	0	0	0	0			4	0	2	0	0.433589	1	1
48	3	9999	1	1	1	1	1	2	2	1	2	1	0	1	0	1	1	1	1	1	1	1	1	1	1	1	0	0	0	0	1	0	1	0	0	0	0			2	0	2	0	0.433589	1	1
50	3	9999	1	1	1	1	0	2	2	1	2	1	0	0	0	1	1	1	1	1	1	1	1	1	1	1	0	0	0	0	1	0	0	0	0	0	0			1	0	1		0.582554	1	1
32	5	9999	0	1	1	1	1	2	2		2	1	0	0	0	1	1	1	1	1	1	1	1	1	1	2	0	0	0	0	2	0	0	0	0	0	0	1		1	1	2	1	0.54214	1	1
50	3	5	0	1	99	99	1	99	99	1	99	1	0	0	0	1	99	1	1	1	1	1	1	1	1	1	0	0	0	0	1	0	1	0	0	0	0			1	0	1	1	0.582554	1	1
51	6	9999	99	1	1	1	1	2	2	0								1	5	1	1	5	5	1	1	1	0	0	0	0	1	0	0	0	0	0	0			1	0	2	0	0.433589	1	1
30	3	9999	1	1	1	1	1	2	2	1	2	1	0	0	0	1	1	1	1	1	1	1	1	1	1	1	0	0	0	0	1	0	1	0	0	0	0			2	0	1	0	0.911962	1	1
39	3	4	1	1	1	1	1	2	2	1	2	0	0	0	0	1	1	1	1	1	1	1	1	1	1	2	0	0	0	0	2	0	0	0	0	0	0			1	1	2	1	0.502035	1	1
33	1	9999	1	1	1	1	0	3	3	1	2	1	0	1	0	1	1	1	1	1	1	1	1	1	1											0	0			2	0	2	0	0.54214	0	1
27	3	9999	1	1	1	1	1	2	2	1	2	1	99	0	0	1	1	1	1	1	1	1	1	1	1	1	0	0	0	0	1	0	0	0	0	0	0			2	0	2	0	0.54214	1	1
23	1	2	1	1	1	1	0	2	2	1	1	1	0	0	0	1	1	1	1	1	1	1	1	1	1	1	0	0	0	0	1	0	1	1	1	0	0			2	0	2	0	0.622845	1	1
36	1	9999	1	1	1	1	0	2	2	1	3	1	0	0	0	1	1	1	1	1	1	1	1	1	1											0	0			1	0	2	1	0.502035	0	1
23	3	9999	1	1	1	1	1	99	99	1	2	1	99	1	0	1	1	1	1	1	1	1	1	1	1	1	0	0	0	0	1	0	1	0	0	0	0			4	0	2	0	0.622845	1	1
52	2	9999	1	1	1	1	99	99	99	1	3	0	99	0	0	1	1	1	1	1	1	1	1	1	1	1	0	0	0	0	1	0	1	0	0	0	0			4	0	2	0	0.433589	1	1
35	3	0	1	1	1	0	0	3	3	1	3	1	0	0	0	0	1	1	1	1	1	1	1	1	1	0	0	0	0	0				0	0	0	0			2	0	2	0	0.502035	1	1
55	5	4	1	0	0	0	1	3	2	0								5	1	1	1	1	1	1	5	4	0	0	0	0	3	0	0	0	0	0	0	1		2	1	1	0	0.582554	1	1
36	3	0	1	1	0	1	1	3	99	1	3	1	0	0	1	1	1	1	1	1	1	1	4	1	1	1	0	0	0	0	1	1	0	0	0	0	0			1	0	2	1	0.502035	1	1
29	3	0	1	99	99	99	1	2	99	1	2	1	0	0	0	0	1	1	1	1	1	1	1	1	1	1	0	0	0	0	1	0	0	0	0	0	0	1		1	0	2	0	0.54214	1	1
17	1	0	1	1	1	1	1	2	2	1	2	1	0	0	0	0	1	1	1	1	1	1	1	1	1											0	0		1		0	2	0	0.622845	0	0	1	0	0
37	3	5	1	1	1	1	1	2	99	1	2	0	0	0	0	0	1	1	1	1	1	1	1	1	1	1	0	0	0	0	1	1	1	0	0	0	0	1		1	0	2	0	0.502035	1	1
56	2	0	1	1	1	1	1	2	99	1	99	1	0	0	0	0	1	1	1	1	1	1	1	1	1	1	0	0	0	0	1	0	1	0	0	0	0		1		0	2	0	0.433589	1	0
35	3	0	99	1	1		1	1	1		99	1	0	0	0	0	1	1	1	1		1	1	1	1	1	0	0	0	0	1	0	0	0	0	0	0		1		0	1	0	0.874802	1	0	1	0	0
30	3	0	1	1	1	1	1	2	2	1	2	1	0	0	0	0	0	2	2	2	2	2	2	2	2	1	0	0	0	0	1	0	0	0	0	0	0			1	0	2		0.54214	1	1
49	3	0	1	0	0	0	1	99	99	0								5	5	4	5	5	1	1	5	0	0	0	0	0				0	0	0	0			2	0	2	0	0.433589	1	1
25	3	2	1	1	0	1	1	2	2	1	2	1	0	0	1	0	1	1	1	1	1	1	1	1	1	1	0	0	0	0	1	1	1	0	0	0	0	1		2	0	2	1	0.54214	1	1
53	3	2	1	1	1	1	1	2	2	1	2	1	0	0	0	0	1	1	1	1	1	1	1	1	1	0		0	0	0				0	0	0	0	1		2		2	0	0.433589	1	1
59	6	3	1	1	1	1	1	2	99	1	1	1	0	0	0	0	1	1	1	1	1	1	1	1	1	0	0	0	0	0				0	0	0	0		1		0	2	0	0.433589	1	0	0	0	0
41	2	3	1	99	99	99	1	2	99	1	99	1	0	0	0	0	1	1	2	1	1	1	1	1	1	3	0	0	0	0	1	0	1	1	0	0	0	0		1	1	1		0.874802	1	1
35	2	0	1	99	99	99	1	2	2	1	99	1	0	0	0	0	1	1	1	1	1	1	1	1	1	1	0	0	0	0	1	0	1	1	0	0	0			1	0	2	1	0.502035	1	1
52	6	4	1	1	1	1	1	2	3	1	3	1	1	1	1	0	1	1	1	5	5	5	5	1	1	1	0	0	0	0	2	0	0	0	0	0	0	1		1	0	2	0	0.433589	1	1
17	1	0	1	1	1	1	1	2	2	1	2	1	0	0	0	0	1	1	1	1	1	1	1	1	1	2	0	0	0		2	0	0	0	0	0	0		1			1	0	0.795451	1	0	0	0	0
22	3	0	1	1	99	1	1	2	2	1	2	1	0	0	0	0	1	1	1	1	1	1	1	1	1	1	0	0	0	0	1	1	1	0	0	0	0			1	0	2	0	0.622845	1	1
59	6	0	99	1	1	1	1	2	2	1	2	1	0	0	0	0	1	1	1	1	1	1	1	1	1	0	0	0	0	0				0	0	0	0			2	0	2	0	0.433589	1	1
46	3	1	1	1	1	1	1	2	2	1	2	1	0	0	0	0	1	1	1	1	1	1	1	1	1	10	6	0	0	0	1	0	1	0	0	0	0			1	1	1		0.582554	1	1
38	3	0	1	1	1	1	1	2	3	1	3	1	0	0	0	0	1	1	1	1	1	1	1	1	1	0	0	0	0	0				0	0	0	0	1	1		0	2	1	0.502035	1	0	0	0	0
34	3	0	1	1	1	1	1	2	2	1	3	1	0	0	0	0	1	1	1	1	1	1	1	1	1	1	0		0	0	1	0	1	0	0	0	0	1		1		2	1	0.54214	1	1
45	3	0	1	1	1	1	1	2	3	1	2	1	0	0	0	0	1	1	1	1	1	1	1	1	1	1	0	0	0	0	1	1	0	0	0	0	0			1	0	2	0	0.433589	1	1
19	1	0	1	1	1	1	1	2	1	1	2	1	0	0	0	0	1	1	1	1	1	1	1	1	1	2	0	0	0	0	2	0	0	0	0	0	0		1		1	1	0	0.795451	1	0	0	0	0
39	6	3	1	1	1	1	1	2	2	1	2	1	0	0	0	0	1	1	1	1	1	1	1	1	1	1	0	0	0	0	2	0	1	0	0	0	0			2	0	2	1	0.502035	1	1
38	3	0	1	1	1	1	1	2	2	1	2	1	0	0	1	0	1	1	1	1	1	1	1	1	1	1	0	0	0	0	1	0	1	0	0	0	0			1	0	2	0	0.502035	1	1
19	1	0	1	1	1	1	1	2	2	1	2	1	0	0	0	0	1	1	1	1	1	1	1	1	1	3	2	0	0	0	2	0	0	0	0	0	0		1		1	1	0	0.795451	1	0	0	0	0
46	3	0	1	1	1	1	1	99	99	1	99	1	0	0	0	0	1	1	1	1	1	1	1	1	1	1	0	0	0	0	1	0	0	0	0	0	0			1	0	2	0	0.433589	1	1
21	5	1	1	1	1	1	1	99	2	1	99	1	0	0	0	0	1	1	1	1	1	1	1	1	1	3	1	0	3	0	3	0	1	0	0	0	0	1		7	1	1	0	0.795451	1	1
17	3	2	1	0	0	1	1	2	1	1	1	1	0	0	1	0	1	1	1	1	1	1	1	1	1	1	0	0	0	0	1	0	0	0	0	0	0		1		0	1	0	0.795451	1	0	0	0	0
58	6	1	1	1	1	1	1	2	2	1	2	1	0	0	0	0	1	1	2	2	1	1	1	1	1	0	0	0	0	0				0	0	0	0			2	0	2	0	0.433589	1	1
25	3	2	1	1	1	1	1	2	1	1	1	1	0	0	0	0	1	1	1	1	1	1	1	1	1	1	0	0	0	0	1	1	1	0	0	0	0			4	0	1	0	0.911962	1	1
17	1	0	1	1	1	1	1	2	2	1	2	1	0	0	0	0	1	1	1	1	1	1	1	1	1											0	0			2	0	2	0	0.622845	0	1
27	5	2	1	1	1	1	1	2	2	1	2	1	0	0	0	0	1	1	1	1	1	1	1	1	1	1	0	0	0	0	2	0	1	0	0	0	0			2	0	2		0.54214	1	1
33	3	0	1	1	1	1	1	2	3	1	2	1	0	0	0	0	1	1	1	1	1	1	1	1	1	1	0	0	0	0	1	1	0	0	0	0	0			2	0	2	1	0.54214	1	1
19	1	1	99	1	1	0	1	2	2	1	99		0	0	0	0	1	1	1	1	1	1	1	1	1	0	0	0	0	0				0	0	0	0			1	0	1	0	0.795451	1	1
23	3	1	1	1	1	1	1	2	2	1	2	1	0	0	0	0	1	1	1	1	1	1	1	1	1	1	0	0	0	0	1	0	1	0	0	0	0			1	0	2	0	0.622845	1	1
25	3	0	1	1	1	1	1	2	2	1	2	1	0	0	0	0	1	1	1	1	1	1	1	1	1	10	0	0	6	0	2	1	1	0	1	0	0		1		1	1	1	0.911962	1	0
57	3	1	99	99	99	99	1	2	99	1	99	1	0	0	0	0	1	1	1	1	1	1	1	1	1	1	0	0	0	0	1	1	1	0	0	0	0	0		1	0	2	0	0.433589	1	1
21	3	5	1	1	99	1	1	3	2	1	2	1	0	0	0	0	1	1	1	1	1	1	1	1	1	1	0	0	0	0	1	0	1	0	0	0	0			3	0	2	0	0.622845	1	1
25	1	0	1	1	1	1	1	2	2	1	2	1	0	0	0	0	1	1	1	1	1	1	1	1	1	1	0	0	0	0	2	0	0	0	0	0	0	1		1	0	2	0	0.54214	1	1
30	3	2	1	1	1	1	1	2	3	1	2	1	0	0	0	0	1	1	1	1	1	1	1	1	1	3	6	4	3	0	3	0	1	0	1	0	0	1		2	1	1	0	0.911962	1	1
51	6	0	99	99	99	99	1	2	99	1	2	1	0	0	0	0	1	1	1	1	1	1	1	1	1	0	0	0	0	0				0	0	0	0	1		1	0	2	0	0.433589	1	1
37	3	0	99	99	99	1	1	99	99	1	99	1	0	0	0	0	99	1	1	1	1	1	1	1	1	1	0	0	0	0	1	0	0	0	0	0	0			2	0	2	0	0.502035	1	1
51	6	0	1	1	1	1	1	2	1	1	2	1	0	0	0	0	1	1	1	1	1	1	1	1	1	0	0	0	0	0				0	0	0	0	0		2	0	2		0.433589	1	1
49	6	3	1	1	1	1	1	2	99	1	2	1	0	0	0	0	1	1	1	1	1	1	1	1	1	0	0	0	0	0				0	0	0	0			2	0	2	0	0.433589	1	1
29	3	0	1	1	1	1	1	2	99	1	2	1	0	0	0	0	1	1	1	1	1	1	1	1	1	1	0	0	0	0	1	1	1	0	0	0	0			1	0	2	0	0.54214	1	1
37	3	4	1	99	99	99	1	2	99	1	1	1	0	1	0	0	1	1	1	1	1	1	1	1	1	6	0	0	0	0	1	0	1	0	0	0	0			1	1	1	0	0.874802	1	1
55	6	0	1	1	1	1	1	2	2	1	2	1	0	0	0	0	1	1	1	1	1	1	1	1	1	0	0	0	0	0				0	0	0	0	0		1	0	2		0.433589	1	1
47	6	0	1	1	1	1	1	2	2	0								5	1	1	5	1	1	1	1	0	0	0	1	0	1	0	0	0	0	0	0			4	0	2		0.433589	1	1
21	3	6	1	1	99	1	1	99	99	1	99	1	99	1	1	1	1	3	1	1	3	1	1	1	1	1	0	0	0	0	1	0	1	0	0	0	0			1	0	2	0	0.622845	1	1
20	3	0	1	1	1	1	1	3	99	1	99	1	0	1	0	1	1	1	1	1	1	1	1	5	4	1	0	0	0	0	1	0	0	0	0	0	0			1	0	2	1	0.622845	1	1
17	1	0	1	99	99	99	1	2	2	1	3	1	0	0	0	1	1	1	3	1	1	1	1	1	1											0	0			2	0	2	0	0.622845	0	1
18	3	0	99	1	1	1	1	2	99	1	2	1	0	0	0	0	1	1	1	1	1	1	1	1	1	1	0	0	0	0	1	0	0	0	0	0	0			1	0	2	0	0.622845	1	1
40	3	2	1	1	1	1	1	2	3	1	2	1	0	0	0	0	1	1	1	1	1	2	1	1	1	1	0	0	0	0	1	0	0	0	0	0	0			2	0	2	0	0.502035	1	1
32	3	0	1	1	1	99	1	99	99	1	2	1	0	0	0	0	1	1	1	1	1	1	1	1	1	1	0	0	0	0	1	0	1	0	0	0	0			1	0	1		0.911962	1	1
29	3	0	1	1	1	1	1	3	1	1	2	1	0	0	0	0	1	1	1	1	1	1	1	1	1	1	0	0	0	0	1	1	1	0	0	0	0			1	0	2		0.54214	1	1
59	6	0	1	1	1	1	1	2	2	1	2	1	0	0	0	0	1	1	1	1	1	1	1	1	1	0	0	0	0	0				0	0	0	0			2	0	2	0	0.433589	1	1
37	6	1	1	1	1	1	1	2	2	1	1	1	0	0	0	0	1	1	1	1	1	1	1	1	1	0	0	0	0	0				0	0	0	0	0		1	0	2		0.502035	1	1
23	3	0	1	1	1	1	1	2	1	1	2	1	0	0	0	0	1	1	1	1	1	1	5	1	1	1	0	0	0	0	1	0	0	0	0	0	0			1	0	2	0	0.622845	1	1
23	3	0	1	1	99	1	1	99	2	1	2	1	0	0	0	1	1	1	1	1	1	1	1	1	1	1	0	0	0	0	1	0	1	0	0	0	0			2	0	2	0	0.622845	1	1
26	3	0	1	1	1	1	1	2	2	1	2	1	0	0	0	0	1	1	1	1	1	1	1	1	1	1	0	0	0	0	1	0	0	0	0	0	0			2	0	2	0	0.54214	1	1
50	3	3	1	1	1	1	1	2	2	1	2	1	0	0	0	1	1	1	1	1	1	1	1	1	1	1	0	0	0	0	2	0	1	0	0	0	0	1		4	0	2		0.433589	1	1
23	3	4	1	1	1	1	1	2	1	1	2	1	0	0	0	0	1	1	1	1	1	1	1	1	1	1	0	0	0	0	1	0	0	0	0	0	0			2	0	2		0.622845	1	1
34	3	0	99	1	99	1	1	2	3	1	2	1	0	0	0	0	1	1	1	1	1	1	1	1	1	1	0	0	0	0	1	0	0	0	0	0	0	1		1	0	2	0	0.54214	1	1
44	5	0	1	1	1	1	1	2	2	1	2	1	0	0	0	0	1	1	1	1	1	1	1	1	1	1	0	0	0	0	1	0	0	1	0	0	0	0		2	0	2		0.502035	1	1
41	1	2	1	1	1	1	1	2	3	1	99	1	0	0	0	1	1	1	1	1	1	1	1	1	1	1	0	0	0	0	2	1	0	0	0	0	0			4	0	2		0.502035	1	1
21	3	0	1	1	1	1	1	2	2	1	2	1	0	0	0	1	1	1	1	1	1	1	1	1	5	1	0	0	0	0	1	0	0	0	0	0	0			2	0	2	0	0.622845	1	1
38	3	0	1	1	1	1	0	2	99	1	2	1	0	0	0	0	1	1	1	1	1	1	1	1	1	1	0	0	0	0	1	0	0	0	0	0	0	1		2	0	2	1	0.502035	1	1
25	3	0	1	1	1	1	1	99	99	0								1	1	1	1	1	1	1	1	1	0	0	0	0	1	0	0	0	0	0	0	0		2	0	2	1	0.54214	1	1
28	2	0	1	1	1	1	0	2	2	0								1	1	1	1	1	1	1	1	1	0	0	0	0	1	0	1	0	0	0	0	1		2	0	2	0	0.54214	1	1
42	6	0	1	1	1	1	1	2	99	1	2	1	0	0	0	0	1	1	1	1	1	1	1	1	1	1	0	0	0	0	2	0	0	0	0	0	0			1	0	2		0.502035	1	1
21	3	0	99	0	99	99	99	99	99	1	99	1	99	0	0	0	1	1	1	1	1	1	1	1	5	1	0	0	0	0	1	1	0	0	0	0	0			1	0	2	0	0.622845	1	1
44	3	0	99	99	99	99	1	99	99	1	99	1	0	0	0	0	1	1	1	1	1	1	1	1	1	1	0	0	0	0	1	0	1	0	1	0	0			2	0	2	0	0.502035	1	1
19	1																									1	0	0	0	0	1	0	0	0	0	0	0		1		0	2	0	0.622845	1	0
35	3																									1	0	0	0	0	1	0	0	0	0	0	0			1	0	2	0	0.502035	1	1
33	3	2	1	1	1	1	1	3	3	1	99	1	0	0	0	1	1	1	1	1	1	1	1	1	1	1	0	0	0	0	1	0	1	0	0	0	0			2		2	0	0.54214		1
31	3	0	1	1	1	1	1	2	99	1	2	1	0	0	0	1	99	1	1	1	1	1	1	1	1	1	0	0	0	0	1	0	0	0	0	0	0			2	0	2		0.54214	1	1
50	3	99	0	1	99	1	1	99	99	1	99	1	0	0	0	1	99	1	1	1	1	1	1	1	1	1	0	0	0	0	1	0	0	0	0	0	0			1	0	2		0.433589	1	1
36	3	0	1	99	99	99	1	99	99	1	3	1	0	0	0	1	99	1	1	1	1	1	1	1	1	1	0	0	0	0	1	0	0	0	0	0	0			2	0	2	0	0.502035	1	1
34	5																									1	0	0	0	0	2	0	0	0	0	0	0			2	0	1	0	0.911962	1	1
23	3	0	0	1	1	1	99	99	99	0								3	1	1	3	1	1	1	1	1	0	0	0	0	1	0	0	0	0	0	0			2	0	2	0	0.622845	1	1
28	3	0	99	1	1	1	1	99	99	1	2	1	0	0	0	1	1	1	1	1	1	1	1	1	1	1	0	0	0	0	1	0	0	1	0	0	0			2	0	2	0	0.54214	1	1
25	1	0	0	0	0	0	1	99	99	0								1	1	1	1	1	1	1	1	1	0	0	0	0	1	0	0	0	0	0	0			2	0	2		0.54214	1	1
17	3																									1	0	0	0	0	1	0	0	0	1	0	0			2	0	1	0	0.795451	1	1
34	1	0	0	1	1	1	1	2	99	1	99	1	0	0	0	0	1	1	1	1	1	1	1	1	1	1	0	0	0	0	1	0	0	0	0	0	0			2	0	2		0.54214	1	1
39	3	0	0	1	1	1	1	99	99	1	99	1	0	0	0	0	1	1	1	1	1	1	1	1	1	1	0	0	0	0	1	0	0	0	0	0	0			2	0	2		0.502035	1	1
58	3	0	99	1	1	1	99	99	99	0								1	1	1	1	1	1	1	1	0	0	0	0	0				0	0	0	0			2	0	2	0	0.433589	1	1
30	1	0	1	99	99	99	99	99	99	0	1	99	0	1	0	1	1	2	2	2	2	2	2	2	5	0	1	2	1	2	1	1	1	0	0	0	0				1	2		0.54214	1	1
56	6	0	1	1	1	1	1	2	2	1	1	1	0	0	0	0	1	1	1	1	1	1	1	1	1	1	0	0	0	0	1	1	1	0	0	0	0			2	0	1		0.582554	1	1
18	1																																			0	0			2	0	2	0	0.622845	0	1
42	3	0	0	1	1	1	1	2	99	0								1	1	1	1	1	1	1	1	1	0	0	0	0	1	0	0	0	0	0	0			2	0	2	0	0.502035	1	1
17	1	0	1	99	99	1	1	1	1	0								1	1	1	1	1	1	1	1	1	0	0	0	0	1	99	0	0	0	0	0			2	0	2	0	0.622845	1	1
52	3	0	1	1	1	1	1	3	1	1	3	1	0	0	0	0	0	1	1	1	1	1	1	1	1	1	0	0	0	0	1	0	1	0	0	0	0			1	0	1	0	0.582554	1	1
56	3	0	0	1	1	1	99	99	99	1	2	1	99	0	0	0	1	1	1	1	1	1	1	1	1	1	0	0	0	0	1	0	1	0	0	0	0	1		1	0	2	0	0.433589	1	1
58	6	0	1	1	1	1	1	2	2	1	2	1	0	0	0	0	0	1	1	1	1	1	1	1	1	2	0	0	0	0	1	1	1	0	0	0	0			2	1	1	0	0.582554	1	1
23	3	0	1	1	1	1	1	99	99	1	3	1	0	0	0	0	1	1	1	1	1	1	1	1	1	1	0	0	0	0	1	0	1	0	1	0	0	1		2	0	2	0	0.622845	1	1
33	3	0	1	1	0	1	0	2	2	0								1	1	1	1	1	1	1	1	1	0	0	0	0	1	0	0	1	0	0	0			2	0	2		0.54214	1	1
42	3	0	0	1	1	1	1	2	99	1	99	1	0	0	0	0	1	1	1	1	1	1	1	1	1	1	0	0	0	0	1	0	0	0	0	0	0			2	0	2		0.502035	1	1
21	5	0	1	1	1	99	1	99	99	0								1	1	1	1	1	1	1	1	1	0	0	0	0	1	0	1	0	0	0	0			1	0	2	0	0.622845	1	1
19	5	0	0	99	99	99	0	99	99	1	99	99	99	0	0	0	99	3	3	1	3	1	1	1	1	1	0	0	0	0	2	0	0	0	0	0	0			1	0	2	0	0.622845	1	1
40	6	0	1	1	1	1	1	2	2	1	2	1	0	0	0	0	0	1	1	1	1	1	1	1	1	1	0	0	0	0	1	0	0	0	0	0	0			2	0	2	1	0.502035	1	1
36	3	5	1	1	1	1	1	2	99	1	2	1	0	0	0	0	1	1	1	1	1	1	1	1	1	1	0	0	0	0	1	0	1	0	0	0	0			2	0	2	0	0.502035	1	1
31	5	0	1	1	1	1	1	2	99	1	99	1	0	0	0	0	1	1	1	1	1	1	1	1	1	1	0	0	0	0	1	0	1	0	0	0	0			2	0	2	0	0.54214	1	1
55	2	3	1	1	1	1	1	2	2	1	2	1	0	0	0	0	1	1	1	1	1	1	1	1	1	0	1	0	0	0	1	0	1	0	0	0	0			2	0	2	0	0.433589	1	1
17	1																									4	2	0	0	0	1	0	0	0	0	0	0		1		1	1	0	0.795451	1	0	0	0	0
38	3	0	1	1	1	1	1	2	2	1	2	1	0	0	0	0	1	1	1	1	1	1	1	1	1	1	0	0	0	0	1	0	1	0	0	0	0	0		1	0	2		0.502035	1	1
40	6	0	1	99	99	1	1	1	99	1	2	1	0	0	0	0	1	1	1	1	1	1	1	1	1											0	0			1	0	2		0.502035	0	1
33	3	0	1	1	99	1	1	2	99	1	99	1	0	0	0	0	1	1	1	1	1	1	1	1	1	1	0	0	0	0	1	0	1	0	0	0	0	1		2	0	2		0.54214	1	1
55	2	0	1	0	0	0	1	2	2	0								1	1	1	1	1	1	1	1	1	0	0	0	0	1	0	0	0	0	0	0			2	0	2	0	0.433589	1	1
59	2	0	1	0	0	0	1	2	2	0								1	1	1	1	1	1	1	1	1	0	0	0	0	1	1	0	0	0	0	0			2	0	1	0	0.582554	1	1
28	3	0	0	1	1	1	1	2	2	1	2	1	0	0	0	0	1	1	1	1	1	1	1	1	1	4	1	0	0	0	2	1	1	0	0	0	0			2	1	1	0	0.911962	1	1
18	1	0	1	1	1	1	1	3	3	0								1	1	1	1	1	1	1	1	1	0	0	0	0	1	0	1	0	0	0	0			2	0	2	0	0.622845	1	1
35	3	0	1	1	1	1	1	2	2	1	2	1	0	0	0	0	1	1	1	1	1	1	1	1	1	1	0	0	0	0	1	0	0	0	0	0	0			1	0	2		0.502035	1	1
40	3	0	1	1	1	1	1	99	99	1	99	1	99	0	0	0	1	1	1	1	1	1	1	1	1	1	0	0	0	0	1	0	0	0	0	0	0			2	0	2	0	0.502035	1	1
43	3	0	1	1	1	1	1	2	2	1	3	1	0	1	0	0	1	1	1	1	1	1	1	1	1	1	0	0	0	0	1	1	0	0	0	0	0			1	0	1		0.874802	1	1
52	1	0	0	1	1	1	1	2	3	1	2	1	0	0	0	0	1	1	1	1	1	1	1	1	1	1	0	0	0	0	1	0	0	0	0	0	0			1	0	2		0.433589	1	1
34	2	0	1	1	0	1	1	3	99	1	3	1	0	0	0	0	1	1	1	1	1	1	1	1	1	1	0	0	0	0	1	0	0	1	0	0	0			2	0	2		0.54214	1	1
38	3	0	1	1	1	1	1	2	2	1	1	1	0	0	0	0	0	1	1	1	1	1	1	1	1	1	0	0	0	0	1	0	0	0	0	0	0	0		1	0	2	0	0.502035	1	1
47	1	0	99	1	99	1	99	3	3	1	3	1	0	0	0	0	1	1	1	1	1	1	1	1	1											0	0			1	0	2	1	0.433589	0	1
19	1																																			0	0			4	0	1	0	0.795451	0	1
20	3	0	0	1	0	0	0	2	2	0								1	1	1	1	1	1	1	1	1	0	0	0	0	1	0	0	0	0	0	0			2	0	2	0	0.622845	1	1
25	3	0	1	1	1	1	99	99	99	1	99	1	0	0	0	0	1	1	1	1	1	1	1	1	1	1	0	0	0	0	1	0	0	0	0	0	0			1	0	2		0.54214	1	1
20	3	0	1	1	0	1	1	2	3	0								1	1	1	1	1	1	1	1	1	0	0	0	0	1	0	0	1	0	0	0			1	0	2		0.622845	1	1
33	3	0	99	1	1	1	1	2	1	1	2	1	0	0	0	0	1	1	1	1	1	1	1	1	1	1	0	0	0	0	1	0	1	1	0	0	0			2	0	1	0	0.911962	1	1
27	3																									1	0	0	0	0	1	0	0	0	0	0	0			1	0	2	0	0.54214	1	1
55	6	10	1	1	1	1	1	2	2	1	2	1	0	0	0	0	1	1	1	1	1	1	1	1	1	0	0	0	0	0				0	0	0	0	0		2	0	2	0	0.433589	1	1
30	3	3	1	1	1	1	1	2	2	1	2	1	0	0	0	0	1	1	1	1	1	1	1	1	1	1	0	0	0	0	1	1	1	0	0	0	0			1	0	2		0.54214	1	1
39	3	1	1	1	1	1	1	3	3	1	3	1	0	0	0	0	1	1	1	1	1	1	1	1	1	2	0	0	0	0	1	1	0	0	0	0	0			5	1	1		0.874802	1	1
20	3	0	99	99	99	99	1	99	99	1	99	1	0	0	0	0	1	3	3	3	3	3	3	3	3	1	0	0	0	0	1	0	0	0	0	0	0	1		2	0	2	0	0.622845	1	1
32	3	0	1	1	1	1	1	2	3	1	99	1	0	0	0	1	1	1	1	1	1	1	1	1	1	1	0		0	0	1	0	1	0	0	0	0			2		2	0	0.54214	1	1
18	1	0	1	1	1	1	1	99	99	0								5	5	5	5	5	5	5	5	3	0	0	0	0	1	0	0	0	0	0	0			2	1	1	0	0.795451	1	1
31	3	0	1	1	1	1	1	2	2	1	2	1	0	0	0	0	1	1	1	1	1	1	1	1	1	3	0	1	0	0	1	0	1	0	0	0	0	0	1		1	1	1	0.911962	1	0	0	0	0
23	3	1	1	1	1	1	1	2	2	1	2	1	0	0	0	0	1	1	1	1	1	1	1	1	1	1	0	0	0	0	1	0	1	0	0	0	0	0		2	0	2	1	0.622845	1	1
23	3																									1	0	0	0	0	1	1	0	1	0	0	0			2	0	2	0	0.622845	1	1
36	3	0	1	1	0	1	1	3	3	1	99	1	0	0	0	0	1	1	1	1	1	1	1	1	1	1	0	0	0	0	1	0	1	0	0	0	0			2	0	2		0.502035	1	1
57	3	0	1	1	1	1	1	2	3	1	2	1	0	0	0	0	1	1	1	1	1	1	1	1	1	3	0	0	0	0	1	0	0	0	0	0	0			2	1	1	0	0.582554	1	1
41	3	0	1	1	1	1	1	2	3	0								1	1	1	1	1	1	1	1	1	0	0	0	0	1	0	0	0	0	0	0			1	0	2	0	0.502035	1	1
45	3	0	1	1	1	1	1	2	3	1	3	1	0	0	0	0	1	1	1	1	1	1	1	1	1	1	0	0	0	0	1	0	0	0	0	0	0			2	0	2	0	0.433589	1	1
23	3	0	1	1	0	1	1	2	3	0								1	1	1	1	1	1	1	1	1	0	0	0	0	1	0	0	0	1	0	0			7	0	2	0	0.622845	1	1
41	1	0	1	1	1	1	1	2	99	1	3	1	0	0	0	0	1	1	1	1	1	1	1	1	1	1	0	0	0	0	2	1	0	0	0	0	0			1	0	2		0.502035	1	1
49	3	0	99	1	1	1	1	2	99	0								1	1	1	1	1	1	1	1	1	0	0	0	0	1	0	0	0	0	0	0			1	0	2		0.433589	1	1
23	3	0	0	1	1	1	1	2	2	1	3	1	0	0	0	0	1	1	1	1	1	1	1	1	1	1	0	0	0	0	1	0	0	1	1	0	0			2	0	2	0	0.622845	1	1
50	3	5	1	1	1	1	1	2	2	1	3	1	0	0	99	0	1	1	1	1	1	1	1	1	1	1	0	0	0	0	1	1	0	0	0	0	0			1	0	2	0	0.433589	1	1
59	3	0	99	1	99	1	1	2	3	0								1	1	1	1	1	1	1	1	2	0	0	0	0	1	0	0	0	0	0	88		1		1	1	0	0.582554	1	0	0	0	0
56	3	0	1	1	1	1	1	2	99	0								1	1	1	1	1	1	1	1	1	0	0	0	0	1	0	0	0	0	0	0	1		1	0	2	0	0.433589	1	1
20	3	0	1	1	1	1	1	99	99	1	2	1	0	0	0	0	1	1	1	1	1	1	1	1	1	1	0	0	0	0	1	0	0	0	0	0	0			2	0	2		0.622845	1	1
22	5	0	1	1	1	1	99	2	99	1	99	1	0	0	0	0	1	1	1	1	1	1	1	1	1	1	0	0	0	0	1	0	0	1	0	0	0			1	0	2	0	0.622845	1	1
27	5																									0	0	0	0	0				0	0	0	0			2	0	2	0	0.54214	1	1
29	5	0	1	1	1	1	1	2	3	0								1	1	1	1	1	1	1	1	1	0	0	0	0	1	0	0	0	0	0	0			2	0	2	0	0.54214	1	1
23	1	0	1	1	1	1	1	2	3	0								5	1	1	5	1	1	1	1	1	0	0	0	0	1	0	0	0	0	0	0			2	0	2	0	0.622845	1	1
22	1	0	0	1	1	1	1	2	3	1	2	1	0	0	0	0	1	1	1	1	1	1	1	1	1	1	0	0	0	0	1	0	0	1	0	0	0			2	0	2	0	0.622845	1	1
19	1	0	99	1	1	1	1	2	2	1	2	1	0	0	0	0	1	1	1	1	1	1	1	1	1	1	0	0	0	0	2	0	0	0	0	0	0			2	0	2	0	0.622845	1	1
38	3	0	1	1	1	1	1	2	3	0								5	1	1	5	1	1	1	1	1	0	0	0	0	1	0	1	0	0	0	0			1	0	2	1	0.502035	1	1
41	3	0	0	99	99	99	1	99	99	0								3	1	1	1	1	1	1	1	1	0	0	0	0	1	0	0	0	0	0	0		1		0	2	0	0.502035	1	0
43	3	0	1	1	99	1	1	2	99	1	99	1	0	0	0	0	1	1	1	1	1	1	1	1	1	2	0	0	0	0	1	0	1	0	0	0	0		1		1	1	0	0.874802	1	0	0	0	0
21	1	0	1	99	99	99	1	3	3	0								1	1	1	1	1	1	1	1	1	0	0	0	0	2	0	0	0	0	0	0		1		0	1	0	0.795451	1	0	0	0	0
58	3	0	1	1	1	1	1	2	3	0								1	1	1	1	1	1	1	1	1	0	0	0	0	1	0	0	0	0	0	0		0		0	1	1	0.582554	1	0	0	0	0
41	3	0	1	1	1	1	1	2	3	0								1	1	1	1	1	1	1	1	1	0	0	0	0	1	0	1	0	0	0	0			1	0	2		0.502035	1	1
31	5	2	1	1	1	1	1	2	2	1	1	1	0	1	0	1	1	1	1	1	1	1	1	1	1	1	0	0	0	0	2	0	0	0	0	0	0			1	0	2		0.54214	1	1
57	3	0	1	1	1	1	1	2	2	1	99	1	0	0	0	0	1	1	1	1	1	1	1	1	1	4	0	0	0	0	1	0	1	0	0	0	0			2	1	1	0	0.582554	1	1
51	3	9999	0	1	1	1	99	99	99	0								3	5	5	3	5	5	5	5	1	2	2	2	2	1	0	0	0	0	0	0			1	1	2	0	0.433589	1	1
52	3	0	99	99	99	99	99	99	99	0								3	1	1	1	1	1	1	1	1	0	0	0	0	1	0	0	0	0	0	0		0		0	2	0	0.433589	1	0	0	0	0
29	3	0	1	1	1	1	1	2	99	1	2	1	0	0	0	0	1	1	1	1	1	1	1	1	1	4	0	3	0	0	1	1	0	0	88	0	0		0		1	1		0.911962	1	0	0	0	0
47	3	1	1	1	1	1	1	2	2	1	2	1	0	0	0	0	1	1	1	1	1	1	1	1	1	1	0	0	0	0	1	0	1	0	0	0	0	0		1	0	2		0.433589	1	1
49	2	1	1	1	1	1	1	2	2	1	99	1	0	0	0	0	1	1	1	1	1	1	1	1	1	3	0	0	1	0	1	0	1	0	0	0	0	0		2	1	1	0	0.582554	1	1
40	2	3	1	1	1	1	1	2	2	1	2	1	0	0	0	0	1	1	1	1	1	1	1	1	1	1	0	0	0	0	1	0	1	0	0	0	0			2	0	2	0	0.502035	1	1
19	3	0	1	99	99	99	1	99	99	0								1	1	1	1	1	1	1	1	1	0	0	0	0	1	0	0	0	0	0	0			1	0	2	0	0.622845	1	1
54	5	5	1	1	99	99	1	2	2	1	99	1	0	0	0	0	1	1	1	1	1	1	1	1	1	0	0	0	0	0				0	0	0	0			2	0	2	0	0.433589	1	1
56	3	0	1	99	99	99	1	2	99	1	1	1	0	0	0	0	1	1	1	1	1	1	1	1	1	1	1	0	0	0	1	0	1	0	0	0	0	0		2	1	2		0.433589	1	1
29	3	0	1	1	1	1	1	2	2	0								1	1	1	1	1	1	1	1	1	0	0	0	0	1	0	1	0	0	0	0	1		2	0	2	0	0.54214	1	1
58	3	0	1	1	1	1	0	2	2	1	2	1	0	0	0	0	1	1	1	1	1	1	1	1	1	1	0	0	0	0	1	0	0	0	0	0	0			2	0	2		0.433589	1	1
23	3	0	1	1	1	1	1	2	99	1	99	1	0	0	0	0	1	1	1	1	1	1	1	1	1	1	0	0	0	0	1	0	1	1	0	0	0			7	0	2	0	0.622845	1	1
44	5	0	1	1	1	1	1	99	99	1	2	1	99	0	0	0	1	1	1	1	1	1	1	1	1	1	0	0	0	0	1	0	1	0	1	0	0			1	0	2	1	0.502035	1	1
38	5	2	1	1	99	1	1	99	99	1	1	1	0	0	0	0	1	1	1	1	1	1	1	1	1	1	0	0	0	0	1	0	1	0	0	0	0			2	0	2	0	0.502035	1	1
41	3																									1	0	0	0	0	1	0	0	0	0	0	0			2	0	2	0	0.502035	1	1
18	1	0	1	1	0	1	1	2	99	1	99	99	99	99	99	99	1	1	1	1	1	1	1	1	1	1	0	0	0	0	2	1	0	0	0	0	0			2	0	2	0	0.622845	1	1
30	5	0	1	1	1	1	1	2	99	1	99	1	0	0	0	0	1	1	1	1	1	1	1	1	1	1	0	0	0	0	2	0	1	0	0	0	0	0		1	0	2	0	0.54214	1	1
39	5	10	1	1	1	1	1	2	3	0								1	1	1	1	1	1	1	1	1	0	0	0	0	1	1	1	0	0	0	1			2	0	1	0	0.874802	1	1
26	3	0	0	1	1	1	1	99	3	1	99	1	0	0	0	0	1	1	1	1	1	1	1	1	1	1	0	0	0	0	1	0	0	0	0	0	0			1	0	2	1	0.54214	1	1
44	5	0	1	1	1	1	1	99	2	1	2	1	0	0	0	0	1	1	1	1	1	1	1	1	1	1	0	0	0	0	1	0	0	0	0	0	0	0		7	0	2	0	0.502035	1	1
20	5																									0	0	0	0	0				0	0	0	0			2	0	2	0	0.622845	1	1
31	3	0	99	1	1	1	1	2	3	0								5	1	1	5	1	1	1	1	1	0	0	0	0	1	0	0	0	0	0	0	0		2	0	2	0	0.54214	1	1
23	1	0	1	1	99	99	1	99	99	0								1	1	1	1	1	1	1	1	1	0	0	0	0	1	0	0	0	0	0	0			2	0	2	1	0.622845	1	1
45	3	0	99	1	1	1	99	99	99	1	2	1	0	0	0	1	0	1	1	1	1	1	1	1	1	1	0	0	0	0	1	0	0	0	0	0	0			2	0	2		0.433589	1	1
49	3	0	1	1	99	1	1	99	99	1	99	99	99	0	0	1	99	1	1	1	1	1	1	1	1	3	0	0	0	0	1	0	0	0	0	0	0			1	1	1		0.582554	1	1
23	3																									1	0	0	0	0	1	0	0	0	0	0	0			2	0	2		0.622845	1	1
19	1	4	0	1	99	99	1	2	99	1	2	1	0	0	0	1	1	1	1	1	1	1	1	1	1											0	0			2	0	2	0	0.622845	0	1
19	1	0	0	1	1	1	99	99	99	1	99	1	0	0	99	1	1	1	1	1	1	1	1	1	1	1	0	0	0	0	1	0	0	1	0	0	0			1	0	2	0	0.622845	1	1
53	2	0	99	1	1	1	1	2	99	0								5	1	1	5	1	1	1	1	1	0	0	0	0	1	0	0	0	0	0	0	0		2	0	2	0	0.433589	1	1
38	3	0	1	1	1	1	99	2	99	0								3	1	1	1	1	1	1	1	1	0	0	0	0	1	0	0	0	0	0	0	1		2	0	2	0	0.502035	1	1
18	1																									2	0	0	0	0	1	0	1	0	0	0	0			2	1	1	0	0.795451	1	1
34	3																									1	0	0	0	0	1	0	0	0	0	0	0	1		2	0	2	0	0.54214	1	1
23	3																									1	0	0	0	0	1	0	1	0	0	0	0	0		2	0	2	0	0.622845	1	1
56	6	4	1	1	1	1	1	2	3	0								1	1	1	1	1	1	1	1	0	0	0	0	0				0	0	0	0	1		2	0	2	0	0.433589	1	1
25	3	0	1	1	1	1	1	2	3	1	2	1	0	0	0	0	1	1	1	1	1	1	1	1	1	1	0	0	0	0	1	0	0	0	0	0	0			2	0	2	0	0.54214	1	1
23	3	0	1	1	1	1	0	2	2	1	2	1	99	0	0	1	1	1	1	1	1	1	1	1	1	1	0	0	0	0	1	1	1	1	0	0	0			7	0	2	1	0.622845	1	1
48	3	4	1	1	1	1	1	2	2	1	2	1	0	0	0	1	1	5	1	1	5	1	1	1	1	1	0	0	0	0	1	0	1	0	0	0	0			2	0	2	0	0.433589	1	1
25	3	0	1	1	1	1	1	2	3	0								1	1	1	1	1	1	1	1	1	0	0	0	0	1	0	1	0	0	0	0			2	0	2	0	0.54214	1	1
26	3	0	99	1	1	1	1	2	3	0								5	3	1	5	1	1	1	1	1	0	0	0	0	1	0	0	0	0	0	0			2	0	2	0	0.54214	1	1
35	3	0	1	1	1	1	1	2	3	0								1	1	1	1	1	1	1	1	1	0	0	0	0	1	0	1	0	0	0	0			2	0	2	0	0.502035	1	1
24	1	2	1	1	1	99	99	2	99	1	2	1	0	0	0	1	1	1	1	1	1	1	1	1	1	1	0	0	0	0	1	0	0	0	0	0	0			2	0	2	0	0.622845	1	1
55	2	0	0	1	1	1	1	2	99	1	3	1	0	0	99	1	1	3	1	1	3	1	1	1	1	0	0	0	0	0				0	0	0	0			2	0	2		0.433589	1	1
58	2	0	1	1	1	1	1	2	2	1	99	1	0	0	0	1	1	1	1	1	1	1	1	1	1	1	0	0	0	0	1	0	0	0	0	0	0			2	0	2	0	0.433589	1	1
34	1	0	1	1	1	1	0	99	99	1	2	1	0	0	0	1	1	1	1	1	1	1	1	1	1	1	0	0	0	0	1	0	1	0	0	0	0			2	0	2		0.54214	1	1
27	1	0	1	1	1	1	1	2	3	1	2	1	0	0	0	1	0	1	1	1	1	1	1	1	1	1	0	0	0	0	1	0	0	0	0	0	0			1	0	2	0	0.54214	1	1
20	3																									1	0	0	0	0	1	0	0	1	0	0	0			2	0	2	0	0.622845	1	1
34	3	0	99	1	99	1	1	2	99	1	99	1	0	0	0	1	1	2	4	3	5	1	1	5	5	1	0	0	0	0	1	0	1	0	0	0	0	0		2	0	2	1	0.54214	1	1
34	3	4	1	1	1	1	1	2	2	1	1	1	0	1	0	0	1	1	1	1	1	1	1	1	5	1	0	0	0	0	1	0	1	0	0	0	0			1	0	2	0	0.54214	1	1
27	3	0	1	1	1	1	1	2	2	1	2	1	0	0	0	0	1	1	1	1	1	1	1	1	5	2	1	0	0	0	1	1	1	0	0	0	0			1	1	1	1	0.911962	1	1
23	3	0	1	1	1	1	1	3	3	0								1	1	1	1	1	1	1	5	1	0	0	0	0	1	1	1	0	0	0	0			1	0	2	0	0.622845	1	1
32	3	0	1	1	1	1	1	2	3	1	1	1	0	0	0	0	1	1	1	1	1	1	1	1	5	3	0	0	0	0	1	1	1	0	0	0	0	1		1	1	1	0	0.911962	1	1
54	2	0	1	1	1	1	1	2	3	1	2	1	0	1	1	1	1	1	1	1	1	1	1	1	5	1	0	0	0	0	1	0	1	0	0	0	0	0		1	0	2	0	0.433589	1	1
57	2	20	1	1	1	1	1	2	2	1	2	1	0	0	1	1	1	1	1	1	1	1	1	1	5	1	0	0	0	0	1	0	1	0	0	0	0	0		5	0	1	0	0.582554	1	1
29	2	0	1	1	1	1	1	2	3	1	2	1	0	0	0	1	1	1	1	1	1	1	1	1	5	2	0	0	0	0	1	1	1	1	0	0	0			1	1	1		0.911962	1	1
30	3	0	1	1	1	1	1	2	3	1	1	1	0	0	0	1	1	1	1	1	1	1	1	1	5	4	2	0	0	0	1	0	0	1	0	1	0	0		1	1	1	0	0.911962	1	1
28	3	0	1	1	1	1	0	2	3	1	2	1	0	0	0	1	1	1	1	1	1	1	1	1	5	1	0	0	0	0	1	0	0	1	1	0	0	1		2	0	2	0	0.54214	1	1
30	3	0	1	1	1	1	1	2	3	1	2	1	0	0	0	1	1	1	1	1	1	1	1	1	5	1	0	0	0	0	1	0	1	1	0	0	0	1		1	0	2	0	0.54214	1	1
41	3	0	1	1	1	1	0	2	99	1	2	1	0	0	1	1	1	1	1	1	1	1	1	1	5	0	0	1	0	0	2	1	0	0	0	0	0	1		1	0	2	1	0.502035	1	1
20	3	0	1	1	1	1	1	2	2	1	3	1	0	0	1	0	1	1	1	1	1	1	1	1	5	1	0	0	0	0	1	0	1	1	0	0	0			1	0	2	0	0.622845	1	1
48	3	15	1	1	1	1	1	2	99	1	2	1	0	0	0	0	1	1	1	1	1	1	1	1	5	1	0	0	0	0	1	1	1	0	0	0	0			1	0	2	1	0.433589	1	1
34	5	0	1	1	1	1	1	2	3	1	2	1	0	0	0	1	1	1	1	1	1	1	1	1	5	0	1	0	0	0	2	0	1	0	0	0	0			2	0	2	0	0.54214	1	1
27	3	0	1	0	1	1	1	2	2	1	2	1	0	0	1	1	1	1	1	1	1	1	1	1	5	6	0	2	0	0	1	1	1	0	1	0	0		1		1	1		0.911962	1	0	0	0	0
18	1	0	1	1	0	0	1	2	3	1	3	1	0	0	0	1	1	1	1	1	1	1	1	1	5	1	0	0	0	0	2	0	1	0	0	0	0		1		0	1	0	0.795451	1	0	1	0	0
23	1	0	1	1	1	1	1	2	3	1	2	1	0	0	1	1	1	1	1	1	1	1	1	1	5	2	0	0	0	0	1	0	1	1	0	0	0			5	1	1	0	0.795451	1	1
45	2	0	1	1	1	1	1	2	2	1	2	1	0	0	0	1	1	1	1	1	1	1	1	1	5	1	0	0	0	0	1	0	1	0	0	0	0			2	0	2		0.433589	1	1
45	2	0	1	1	1	1	1	2	2	1	2	1	0	0	0	1	1	1	1	1	1	1	1	1	5	1	0	0	0	0	1	0	1	0	0	0	0			2	0	2	0	0.433589	1	1
54	2	1	1	1	1	1	1	2	3	1	2	1	0	0	0	1	1	1	1	1	1	1	1	1	5	1	0	0	0	0	1	0	1	0	0	0	0			2	0	1	0	0.582554	1	1
35	3	5	1	99	99	1	1	2	2	0								1	1	1	1	1	1	1	5	1	0	0	0	0	1	0	1	0	1	1	0			2	0	1	0	0.874802	1	1
59	3	0	1	1	1	1	1	2	2	1	2	1	0	0	1	0	1	1	1	1	1	1	1	1	5	1	0	0	0	0	1	0	1	0	0	0	0			5	0	2	1	0.433589	1	1
56	3	0	1	1	1	1	1	2	2	1	3	1	0	0	0	1	1	1	1	1	1	1	2	1	5	2	0	0	0	0	2	0	1	0	0	0	0			3	1	1	1	0.582554	1	1
58	6	2	1	1	1	1	1	2	3	1	2	1	1	0	0	1	1	1	1	1	1	1	1	1	5	1	0	0	0	0	1	0	0	1	0	0	0	0		1	0	2	0	0.433589	1	1
31	2	0	1	99	99	1	99	1	3	1	99	1	0	1	0	1	1	1	1	1	1	1	1	1	5	1	0	0	0	0	1	0	1	0	0	0	0	1		1	0	2	1	0.54214	1	1
34	1	0	1	1	1	1	1	2	2	1	3	1	0	0	0	1	1	1	1	1	1	1	1	1	5	1	0	0	0	0	2	0	1	0	0	0	0			2	0	2	0	0.54214	1	1
20	3	0	1	1	1	1	1	2	2	1	3	1	0	0	0	0	1	1	1	1	1	1	1	1	5	0	1	0	0	0	1	1	1	0	0	0	0			1	0	2	0	0.622845	1	1
25	3	0	1	1	1	1	1	99	2	1	3	1	0	0	0	1	1	1	1	1	1	1	1	1	5	0	0	0	0	0				0	0	0	0			2	0	2		0.54214	1	1
47	3	0	1	1	1	1	1	2	2	1	2	1	0	0	1	1	1	1	1	1	1	1	1	1	5	1	0	0	0	0	1	0	0	0	0	0	0	0	1		0	2	0	0.433589	1	0	1	0	0
38	3	0	1	1	1	1	1	2	1	1	2	1	0	0	0	1	1	1	1	1	1	1	1	1	5	1	0	0	0	0	1	0	0	0	0	0	0	0		1	0	2	0	0.502035	1	1
23	3																									1	0	0	0	0	1	0	1	1	0	0	0	1		1	0	2		0.622845	1	1
25	1	0	1	1	1	1	1	2	2	1	3	1	0	0	0	1	1	1	1	1	1	1	1	1	5	7	0	0	0	0	2	0	0	0	0	0	0			1	1	1		0.911962	1	1
51	6	1	1	0	99	0	1	99	99	1	2	1	0	1	0	1	1	1	1	1	1	1	1	1	5	0	0	0	0	0				0	0	0	0			2	0	2	0	0.433589	1	1
51	4	0	1	0	1	1	99	2	2	1	2	1	0	0	1	0	1	1	1	1	1	1	1	1	5	0	0	0	0	0				0	0	0	0			2	0	2	0	0.433589	1	1
31	3	0	1	1	1	1	1	2	2	1	2	1	0	0	0	0	1	1	1	1	1	5	1	1	5	1	0	0	0	0	1	0	1	0	0	0	0	1		2	0	2	0	0.54214	1	1
30	3	0	1	1	0	1	1	2	2	1	1	1	0	0	1	1	1	1	1	1	1	1	1	1	5	3	1	1	0	0	1	0	1	0	0	0	0			2	1	1	0	0.911962	1	1
21	1	1	1	1	1	1	1	2	3	1	2	1	0	0	0	1	1	1	1	1	1	1	1	1	5	0	0	0	0	0				0	0	0	0	1		1	0	2		0.622845	1	1
18	1	0	1	1	99	1	1	2	99	1	99	1	0	0	0	0	1	1	1	1	1	1	1	1	1	1	0	0	0	0	2	1	1	0	0	0	0			1	0	2	0	0.622845	1	1
33	3	0	1	99	99	99	1	2	99	1	3	1	0	1	0	1	1	1	1	1	1	1	1	1	5	1	0	0	0	0	1	0	0	0	0	0	0		1		0	2		0.54214	1	0	0	0	0
30	5	8	1	1	1	1	1	2	2	1	3	1	0	0	1	1	1	1	1	1	1	5	1	1	5	3	0	0	0	0	2	0	0	0	0	0	0	1	1		1	2	0	0.54214	1	0	0	0	0
54	6	0	1	1	1	1	1	2	2	1	3	1	0	0	0	1	1	1	1	1	2	1	1	1	5	0	0	0	0	0				0	0	0	0	0		1	0	2		0.433589	1	1
41	3	1	1	1	1	1	1	2	3	1	3	1	0	0	0	1	1	1	1	1	1	1	1	1	5	0	0	0	0	0				0	0	0	0			1	0	2		0.502035	1	1
17	1	2	1	1	1	1	1	2	2	1	3	1	0	0	0	1	1	1	1	1	1	1	1	1	5	0	1	0	0	0	2	1	0	0	0	0	0		1		0	1	0	0.795451	1	0	1	0	0
21	1	0	1	1	1	1	1	2	2	1	2	1	0	0	0	1	1	1	1	1	1	1	1	1	5	1	0	0	0	0	2	0	1	0	0	0	0	1		4	0	2		0.622845	1	1
38	3	0	1	99	99	99	1	99	99	1	99	1	0	99	0	1	99	1	1	1	1	1	1	1	5	2	0	0	0	0	1	0	0	0	0	0	0			2	1	1	0	0.874802	1	1
17	1	0	1	1	1	0	1	2	2	1	2	1	0	0	0	1	1	1	1	1	1	1	1	1	5	0	0	0	0	0				0	0	0	0			4	0	1	0	0.795451	1	1
21	3	0	1	1	1	1	1	2	1	1	2	1	0	0	0	1	1	1	1	1	1	1	1	1	5	1	1	0	0	0	1	1	0	0	0	0	0		1		1	1	0	0.795451	1	0	0	0	0
26	3																									1	0	0	0	0	1	0	1	0	0	0	0			4	0	2	0	0.54214	1	1
53	6	0	1	1	1	1	1	2	2	1	3	1	0	0	0	0	1	1	1	1	1	1	1	1	5	1	0	0	0	0	2	0	0	0	0	0	0	0		2	0	2	0	0.433589	1	1
22	1	0	1	1	1	1	1	2	2	1	2	1	0	0	0	1	1	1	1	1	1	5	1	1	5	1	0	0	0	0	2			0	0	0	0			1	0	2	1	0.622845	1	1
26	3	2	1	1	1	1	1	2	2	1	3	1	0	0	1	1	1	5	1	1	2	1	1	1	5	1	0	0	0	0	1	0	0	0	0	0	0	0		1	0	2	1	0.54214	1	1
35	3	0	1	1	1	1	1	3	3	1	3	1	0	0	0	1	1	1	1	1	1	1	1	1	5	1	0	0	0	0	1	0	0	0	0	0	0	1		1	0	2	0	0.502035	1	1
58	3	0	1	1	1	1	1	2	2	1	2	1	0	0	0	1	1	1	1	1	1	1	1	1	5	1	0	0	0	0	1	0	0	0	0	0	0			2	0	2	0	0.433589	1	1
48	2	30	1	1	1	1	0	2	2	1	2	1	0	0	0	0	0	1	1	1	1	1	1	1	5	0	0	0	0	0				0	0	0	0			1	0	2	1	0.433589	1	1
33	2	15	1	1	1	1	1	2	2	1	2	1	0	0	1	1	1	5	4	3		5	4	4	5	1	0	0	0	0	1	0	0	0	1	0	0	0		1	0	2	0	0.54214	1	1
18	1	0	1	1	1	1	1	2	2	1	2	1	0	1	0	1	1	1	1	1	1	1	1	1	5	1	0	0	0	0	2	0	0	0	0	0	0		0		0	2		0.622845	1	0	0	0	0
31	3	0	1	1	1	1	1	2	2	1	2	1	0	0	1	0	1	5	1	1	1	1	1	1	5	1	0	0	0	0	1	0	0	0	1	0	0	0		1	0	2	0	0.54214	1	1
30	3	1	1	1	1	1	1	2	2	1	3	1	0	0	0	0	1	1	1	1	1	1	1	1	5	1	0	0	0	0	1	0	1	0	0	0	0	0		2	0	2	0	0.54214	1	1
26	3	0	1	1	1	1	1	2	2	1	3	1	0	0	0	0	1	1	1	1	1	1	1	1	5	1	0	0	0	0	1	0	1	0	0	0	0	0		1	0	2	1	0.54214	1	1
29	6	0	1	1	99	1	1	2	1	1	2	1	0	0	1	1	1	1	1	1	1	1	1	1	5	0	1	0	0	0	2	0	1	0	0	0	0			2	0	2		0.54214	1	1
58	1	30	1	1	1	1	1	2	3	1	3	1	0	0	0	1	1	1	1	1	1	1	1	1	5	0	0	0	0	0				0	1	0	0			1	0	2	0	0.433589	1	1
24	3	0	1	1	99	1	1	99	99	1	2	1	0	0	1	1	1	1	1	1	1	1	1	1	5	3	0	0	0	0	1	1	1	0	0	0	0			1	1	1	0	0.795451	1	1
41	3	0	1	1	1	1	1	2	3	1	3	1	0	0	1	1	1	1	1	1	1	1	1	1	5	1	0	0	0	0	1	0	0	0	0	0	0			1	0	2	0	0.502035	1	1
24	1																																			0	0	1		2	0	2	0	0.622845	0	1
30	1	0	1	0	1	1	1	3	2	1	3	1	0	0	0	1	1	1	1	1	1	1	1	1	5	2	0	0	0	0	1	0	0	0	0	0	0			1	1	2		0.54214	1	1
51	3	0	1	1	1	1	0	1	99	0								1	1	1	1	1	1	1	1	1	0	0	0	0	1	0	0	0	0	0	0	0		2	0	2	0	0.433589	1	1
35	3	0	1	1	1	1	1	2	3	1	2	1	0	0	0	1	1	1	1	1	1	1	1	1	5	1	0	0	0	0	1	0	1	0	0	0	0	0		2	0	2	0	0.502035	1	1
46	3	0	1	1	1	1	1	2	1	1	1	1	0	0	0	0	1	1	1	1	1	1	1	1	5	1	0	0	0	0	1	0	1	0	0	0	0			3	0	1	0	0.582554	1	1
23	5	0	1	1	1	1	1	2	3	1	2	1	0	0	0	0	1	1	1	1	1	1	1	1	5	1	0	0	0	0	2	0	0	0	0	0	0	1		5	0	2	0	0.622845	1	1
35	3	0	1	1	1	1	1	2	2	1	2	1	0	0	1	1	1	1	1	1	1	1	1	1	5	1	0	0	0	0	1	0	0	0	0	0	0	1		2	0	2	0	0.502035	1	1
36	3	0	1	1	1	1	1	2	2	1	2	1	0	0	1	0	1	1	1	1	1	1	1	1	1	1	0	0	0	0	1	0	0	0	0						0	1	0	0.874802	1
31	3	0	1	1	1	1	1	2	2	1	3	1	0	0	0	0	1	1	1	1	1	1	1	1	5	1	0	0	0	0	1	0	0	0	0	0	0			2	0	2	0	0.54214	1	1
38	3	0	1	1	1	1	1	2	2	1	3	1	0	0	1	1	1	1	1	1	1	1	1	1	5	1	0	0	0	0	1	0	0	0	0	0	0			2	0	2	0	0.502035	1	1
22	3	2	1	1	1	1	1	2	3	1	2	1	0	0	0	1	1	1	1	1	1	1	1	1	5	1	0	0	0	0	1	0	0	0	0	0	0	0		1	0	2	0	0.622845	1	1
53	6	1	1	1	1	1	1	2	2	1	3	1	0	0	0	1	1	1	1	1	1	1	1	1	5	0	0	0	0	0				0	0	0	0	0		2	0	2		0.433589	1	1
19	1	0	1	1	1	1	1	2	2	1	2	1	0	0	0	1	1	1	1	1	1	5	1	1	5	3	2	0	0	0	2	0	0	0	0	0	0	0		2	1	1	0	0.795451	1	1
51	3	0	1	1	1	1	1	2	2	0								1	1	1	1	1		1	5	1	0	0	0	0	1	0	1	0	0	0	0	0		1	0	2		0.433589	1	1
27	3	0	99	1	1	1	1	2	99	0								1	1	1	1	1	1	1	1	1	0	0	0	0	1	0	0	0	0	0	0			1	0	2	0	0.54214	1	1
35	3	0	0	99	99	99	1	2	99	1	99	1	0	0	1	1	99	1	1	1	1	1	1	1	5	4	0	0	0	0	2	0	0	0	0	0	0	0		2	1	1	1	0.874802	1	1
29	3	0	1	1	1	1	1	2	1	1	2	1	0	0	1	0	1	1	1	1	1	1	1	1	5	1	0	0	0	0	1	0	1	0	0	0	0	0		2	0	2	0	0.54214	1	1
31	1	0	1	1	1	1	1	2	2	1	2	1	0	0	1	0	1	1	1	1	1	1	1	1	5	20	2	0	0	0	2	0	0	0	0	0	0			2	1	1	0	0.911962	1	1
34	3	1	1	1	1	1	1	2	2	1	3	1	0	0	0	0	1	1	1	1	1	1	1	1	5	1	0	0	0	0	1	0	1	0	0	0	0			5	0	2		0.54214	1	1
37	6	0	1	1	1	1	1	2	2	1	2	1	0	0	1	0	1	1	1	1	1	1	1	1	5	1	0	0	0	0	2	0	0	0	0	0	0			1	0	2		0.502035	1	1
39	3	0	1	1	1	1	1	2	2	1	2	1	0	0	0	0	1	1	1	1	1	1	1	1	5	1	0	0	0	0	1	0	0	0	0	0	0	0		2	0	2	0	0.502035	1	1
46	3	0	1	1	1	1	1	2	2	1	2	1	0	1	1	1	1	5	1	1	1	1	1	1	5	1	0	0	0	0	1	0	0	0	0	0	0	0	0		0	1		0.582554	1	0	0	0	0
24	3	0	1	1	1	1	1	2	2	1	3	1	0	0	1	1	1	1	1	1	1	1	1	1	5	1	0	0	0	0	1	0	0	0	0	0	0		1		0	2	0	0.622845	1	0	1	0	0
49	1	0	0	99	99	99	1	3	2	0								1	1	1	1	1	1	1	5	0	0	0	0	0				0	0	0	0			1	0	2		0.433589	1	1
53	3	1	1	1	1	1	1	2	3	1	3	1	0	0	1	1	1	1	1	1	1	1	1	1	5	1	0	0	0	0	1	0	1	0	0	0	0			2	0	2	0	0.433589	1	1
23	3	0	1	1	1	1	1	2	3	1	2	1	0	0	0	1	1	1	1	1	1	1	1	1	5	1	0	0	0	0	1	0	0	0	0	0	0			2	0	2		0.622845	1	1
33	2	0	1	99	99	99	1	2	2	1	2	1	0	0	0	1	1	1	1	1	1	1	1	1	5	1	0	0	0	0	1	0	0	0	0	0	0			2	0	1	0	0.911962	1	1
27	2	0	1	0	1	1	1	3	2	1	3	1	0	0	0	1	1	1	1	1	1	1	1	1	5	1	0	0	0	0	1	0	1	0	0	0	0	0		2	0	2	1	0.54214	1	1
22	3	0	1	1	1	1	1	3	1	1	3	1	0	0	0	1	1	1	1	1	1	1	1	1	5	1	0	0	0	0	1	0	1	0	0	0	0	1		2	0	2	0	0.622845	1	1
42	2	2	1	1	1	1	1	2	2	1	2	1	0	0	0	0	1	1	1	1	1	1	1	1	1	1	0	0	0	0	1	1	1	0	0	0	0			1	0	2		0.502035	1	1
50	2	10	1	1	1	1	1	2	99	1	2	1	0	0	0	1	1	1	1	1	1	1	1	1	5	1	0	0	0	0	1	0	0	0	0	0	0	1		1	0	2		0.433589	1	1
26	3	0	1	1	1	1	1	2	2	1	2	1	0	0	0	1	1	1	1	1	1	1	1	1	5	0	0		1	0	1	0	1	0	0	0	0	1		2		2	0	0.54214	1	1
38	3	9999	1	1	1	1	1	2	3	1	3	1	99	0	1	1	1	1	1	1	1	1	1	1	1	1	0	0	0	0	1	0	0	1	0	0	0			2	0	2	0	0.502035	1	1
23	5	9999	1	1	1	1	1	2	1	1	2	1	99	0	0	1	1	1	1	1	1	1	1	1	1	0	1	0	0	0	1	1	1	0	0	0	0	0		1	0	2	0	0.622845	1	1
51	3	99	1	1	1	1	1	2	2	1	2	1	0	0	1	1	1	5	1	1	5	5	1	1	1	1	0	0	0	0	1	99	0	0	0	0	0	0		2	0	2		0.433589	1	1
19	1	9999	0	1	1	0	1	2	1	0								5	1	1	5	1	1	1	1	1	0	0	0	0	2	1	1	0	0	0	0			1	0	1		1.94855	1	1
18	1	1	1	1	99	99	1	2	99	0								1	1	1	1	1	1	1	1	0	0	0	0	0				0	0	0	0			2	0	1		1.94855	1	1
17	1	2	1	0	0	0	1	2	1	0								1	1	1	1	1	1	1	1											0	0			2	0	1	0	1.94855	0	1
17	1	9999	0	0	0	1	1	2	2	0								1	1	1	1	1	1	1	1											0	0			2	0	1	0	1.94855	0	1
16	1	9999	1	0	0	99	1	2	1	1	99	1	0	1	0	1	99	1	1	1	1	1	1	1	1											0	0			3	0	2	0	1.29119	0	1
16	1	9999	1	0	99	0	1	2	1	0								1	1	1	1	1	5	1	1	1	0	0	0	0	2	1	0	0	0	0	0			2	0	1	0	1.94855	1	1
50	2	9999	1	1	1	1	1	2	2	1	2	1	0	1	0	1	1	1	1	1	1	1	1	1	1	1	0	0	0	0	1	0	1	0	0	0	0			1	0	2		1.34737	1	1
31	3	9999	1	99	99	99	1	99	99	1	3	1	0	0	1	1	1	1	1	1	1	1	1	1	1	1	0	0	0	0	1	0	0	0	0	0	0	1		4	0	2	0	1.35223	1	1
18	1	1	1	0	0	0	1	2	1	1	2	1	0	0	0	1	1	1	1	1	1	1	1	1	5	1	0	0	0	0	2	1	0	0	0	0	0			2	0	1	0	1.94855	1	1
16	1	9999	1	1	99	99	1	2	99	0								1	1	1	1	1	1	1	1											0	0			2	0	2	0	1.29119	0	1
23	3	30	1	1	1	1	1	2	2	1	3	1	0	0	1	1	1	1	1	1	1	1	1	1	5	1	0	0	0	0	1	0	1	0	0	0	0			2	0	1	0	1.94855	1	1
16	1	9999	1	1	1	1	1	2	2	0								1	1	1	1	3	3	1	5											0	0			2	0	1	0	1.94855	0	1
29	1	9999	99	99	99	99	99	1	1	1	2	1	0	0	0	1	99	1	1	1	1	1	5	1	5	0	0	0	0	0				0	0	0	0			2	0	2	0	1.35223	1	1
30	3	9999	1	1	0	1	1	2	1	1	3	1	0	0	0	1	1	1	1	1	1	1	1	1	5	1	0	0	0	0	1	0	0	0	0	0	0		1		0	1	1	2.4996	1	0	0	0	0
16	1	9999	1	1	99	1	1	99	99	1	99	99	0	1		99	1	1	1	1	1	1	1	1	5											0	0		1		0	2	0	1.29119	0	0	0	0	0
45	1	1	1	1	1	1	1	2	1	1	2	1	0	0	0	1	1	1	1	1	1	1	1	1	5	0	0	0	0	0				0	0	0	0			1	0	2	1	1.34737	1	1
17	1	9999	99	1	1	99	1	2	3	0								1	1	1	1	1	1	1	1	0	3	2	0	0	2	1	0	0	1	0	0		1		1	1	0	1.94855	1	0	0	0	0
16	1	9999	99	1	1	1	1	2	2	0								1	1	1	1	1	1	1	1	2	0	0	0	0	2	1	0	0	0	0	0			2	1	2	0	1.29119	1	1
21	1	4	1	1	1	1	1	2	3	1	3	1	0	1	0	1	1	1	1	1	1	1	1	1	1	1	0	1	0	0	1	1	1	0	0	0	0			1	1	2		1.29119	1	1
17	1	9999	1	1	1	1	1	2	3	0								1	1	1	1	1	1	1	5	1	0	0	0	0	2	1	0	0	0	0	0			1	0	2	0	1.29119	1	1
16	3	4	1	1	1	1	1	2	3	0								1	1	1	1	1	1	1	5	1	0	0	0	0	1	0	0	0	0	0	0			2	0	2	0	1.29119	1	1
18	1	3	1	1	1	1	1	2	2	0								1	1	1	1	1	1	1	5	3	0	0	0	0	2	1	0	0	0	0	0			2	1	1	0	1.94855	1	1
16	1	9999	0	0	0	1	1	2	3	1	99	99	0	0	1	1	99	1	1	1	1	1	1	1	5	1	0	0	0	0	1	1	1	0	0	0	0			2	0	1	0	1.94855	1	1
16	1	9999	1	1	1	1	1	2	3	0								5	1	1	5	1	1	1	5											0	0		1		0	1	0	1.94855	0	0	0	0	0
15	1	0	1	1	99	1	1	1	99	1	99	1	99	99	0	0	1	1	1	1	1	1	1	1	1											0	0			3	0	2	0	1.29119	0	1
18	3	0	1	1	99	1	1	2	99	1	99	1	0	0	0	0	1	1	1	1	1	1	1	1	1	1	0	0	0	0	1	0	0	0	0	0	0			1	0	2	0	1.29119	1	1
20	5	0	1	1	1	1	1	2	2	1	99	1	0	0	0	0	1	1	1	1	1	1	1	1	1	1	0	0	0	0	2	0	0	0	0	0	0	1	1		0	2	0	1.29119	1	0	0	0	0
16	1	0	1	99	99	99	1	2	99	1	99	1	0	0	0	0	1	1	1	1	1	1	1	1	1	4	0	0	0	0	2	0	0	0	0	0	0			2	1	1	0	1.94855	1	1
17	1	0	1	1	1	1	1	2	99	1	99	1	0	0	0	0	1	1	1	1	1	1	1	1	1	1	2	2	2	2	1	0	0	0	0	0	0			2	1	2	0	1.29119	1	1
16	1	0	1	1	1	1	1	2	99	1	99	1	0	0	0	0	1	1	1	1	1	1	1	1	1	1	2	2	2	2	2	0	0	0	0	0	0		1		1	2	0	1.29119	1	0	0	0	0
16	1	0	1	1	1	1	1	2	1	1	1	1	0	0	0	0	1	1	1	1	1	1	1	1	1											0	0			1	0	1	0	1.94855	0	1
16	1	0	1	1	1	1	1	2	2	1	2	1	0	0	0	0	1	1	1	1	1	1	1	1	5											0	0			2	0	1		1.94855	0	1
25	1	0	1	1	1	1	1	2	1	1	1	1	0	0	0	0	1	1	1	1	1	1	1	1	1	1	0	0	0	0	1	1	1	0	0	0	0			1	0	2	1	1.35223	1	1
17	1	0	1	1	99	1	1	2	99	1	99	1	0	0	0	0	1	1	1	1	1	1	1	1	1	1	0	0	0	0	1	0	1	0	0	0	0			1	0	2	0	1.29119	1	1
16	1	0	1	1	99	1	1	2	99	1	99	1	99	99	0	0	1	1	1	1	1	1	1	1	1											0	0		1		0	1	0	1.94855	0	0	0	0	0
[truncated: 1,170 more rows]
[truncated: 29 more columns]
