# Supplementary material for: Using repeated home-based HIV testing services to reach and diagnose HIV infection among persons who have never tested for HIV, Chókwè health demographic surveillance system, Chókwè district, Mozambique, 2014–2017
Source: PLoS One. 2020 Nov 20;15(11):e0242281. doi: 10.1371/journal.pone.0242281 (PMC7678994; doi:10.1371/journal.pone.0242281)
Supplement: S3 Data — (XLS) [file pone.0242281.s008.xls]

## Sheet: round3
age	MARITAL	knwldg3	knwldg4	knwldg5	knwldg6	knwldg7	knwldg9	knwldg10	knwldg11	knwldg12	knwldg13	belief1	belief2	belief3	belief4	belief5	belief6	stg1	stg2	stg3	stg4	stg5	stg6	stg7	stg8	sex2	sex3	sex4	sex5	sex6	sex7	sex10	sex11	vlnce1	vlnce2	drug1	drug2	sti2	test13	test18	m_sexpartner	Sex	FinalHIVresult	c2weight	sex1	test1	test2	test3	test4
26	1	0	1	1	1	1	1	2	2	1	2	1	0	0	0	99	1	1	1	1	1	1	1	1	1	2	0	0	0	0	2	1	0	0	0	0	0			1	1	1		3.04513	1	1	0	0	0
31	3	88	1	1	1	1	1	3	3	1	2	1	99	0	0	1	1	1	1	1	1	1	1	1	1	1	3	0	0	0	1	0	1	0	0	0	0			1	1	2	1	1.51157	1	1	0	0	0
21	3	0	1	99	99	99	1	2	99	1	99	1	0	0	0	0	1	1	1	1	1	1	1	1	1	1	0	0	0	0	1	0	0	0	0	0	0			2	0	2		1.51065	1	1	0	0	0
34	1	0	0	1	0	0	1	3	99	0								1	1	1	1	1	1	1	1	1	0	0	0	0	1	1	1	0	0	0	0	1		1	0	2		1.51157	1	1	0	0	0
36	5	0	1	1	1	1	1	2	1	1	1	1	0	0	0	0	1	1	1	1	1	1	1	1	1	0	0	0	0	0				0	0	0	0	0		1	0	2		1.44323	1	1	0	0	0
17	3	0	1	1	1	1	0	2	2	1	99	1	0	1	0	0	0	1	1	1	1	1	1	1	1	1	0	0	0	0	1	1	1	0	0	0	0			1	0	1		1.8554	1	1	0	0	0
23	1	1	1	1	1	1	1	2	2	1	2	1	0	0	0	0	1	1	1	1	1	1	1	1	1	0	1	0	0	0	1	1	99	0	0	0	0			7	0	2		1.51065	1	1	0	0	0
25	3	0	1	1	1	1	1	3	3	1	2	1	0	1	1	1	1	1	1	1	1	1	1	1	1	1	0	0	0	0	1	0	0	0	0	0	0		1		0	2	0	1.51157	1	0	0	0	0
33	1	0	1	99	99	99	99	99	99	1	2	1	0			1	1	1	1	1	1	1	1	1	1	0					1	0	1	0	0	0	0			4		2	0	1.51157	1	1	0	0	0
19	1	0	1	1	1	1	1	2	2	1	2	1	0	0	0	1	1		1	1	1	1	1	1	1											0	0		1		0	1		1.8554	0	0	0	0	0
18	1																																			0	0			1	0	1		1.8554	0	1	0	0	0
27	3	0	1	1	1	1	1	2	2	1	2	0	1	1	1	1	1	1	1	1	1	1	1	1	1											0	0			2	0	1		3.04513	0	1	0	0	0
44	2	0	1	99	1	1	1	2	3	1	3	1	0	0	0	1	1	1	1	1	1	1	1	1	1	0	0	0	0	0	1	1		0	0	0	0			5	0	2		1.44323	1	1	0	0	0
50	3	0	1	1	1	1	1	2	3	1	2	1	0	0	0	0	1	1	1	1	1	1	1	1	1	1	0		0	0	1	1	0	0	0	0	0			2		2	0	1.30885	1	1	0	0	0
25	1	0	1	1	1	1	1	2	2	1	2	1	0	0	0	0	0	1	1	1	1	1	1	1	1	1	0	0	0	0	1	0	1	0	0	0	0	0		2	0	2		1.51157	1	1	0	0	0
34	1	10	1	1	1	1	0	2	99	1	2	1	0	0	0	0	1	1	1	1	1	1	1	1	1	1	0	1	0	0	1	0	1	0	0	0	0	0		2	1	2	0	1.51157	1	1	0	0	0
31	3	9999	1	1	1	1	1	2	3	1	3	1	0	1	1	1	1	1	1	1	1	1	1	1	1	1	1	0	0	0	1	0	0	0	0	0	0			1	1	1	0	3.04513	1	1	0	0	0
30	3	1	1	1	0	1	1	2	2	1	3	1	0	1	1	1	1	1	1	1	1	1	1	1	1	1	0	0	0	0	1	0	0	0	0	0	0			1	0	2	0	1.51157	1	1	0	0	0
48	6	0	1	1	1	1	1	2	2	1	3	1	0	0	0	1	99	1	1	1	1	1	1	4	3	0	0	1	0	0	2	1	1	0	0	0	0	0		1	0	2		1.30885	1	1	0	0	0
26	6	0	99	1	1	1	99	99	99	1	99	0	0	0	0	99	1	1	1	1	1	1	1	1	1	1	0	0	0	0	2	0	1	0	0	0	0			1	0	2		0.528334	1	1	0	0	0
20	1	9999	1	1	1	1	1	2	3	1	1	1	0	1	0	1	1	1	1	1	1	1	1	1	1	1	1	1	0	0	1	1	1	0	0	0	0			2	1	2		1.51065	1	1	0	0	0
44	3	9999	1	1	1	1	1	2	2	1	99	1	0	0	1	1	0	1	1	1	1	1	1	1	1	1	1	1	0	0	1	1	1	0	0	0	0			1	1	2		1.44323	1	1	0	0	0
55	6	9999	1	1	1	1	1	2	1	1	2	1	0	1	1	1	1	1	1	1	1	1	1	1	1	0	0	0	0	0				0	0	0	0			3	0	2	0	1.30885	1	1	0	0	0
20	1	4	1	1	1	1	1	2	3	1	2	1	0	0	0	0	1	1	1	1	1	4	4	4	1	1	0	0	0	0	1	0	1	0	0	0	0	0		2	0	2	0	1.51065	1	1	0	0	0
28	3	9999	1	1	1	1	1	99	2	1	2	1	0	0	0	1	1	1	1	1	1	1	1	1	1	1	0	0	0	0	1	1	0	0	0	0	0			1	0	2		1.51157	1	1	0	0	0
49	2	18	1	1	1	1	1	2	2	1	2	1	0	0	0	0	1	1	1	1	1	1	1	1	1	1	0	0	0	0	1	0	1	0	0	0	0			1	0	2	0	1.30885	1	1	0	0	0
19	1	9999	1	1	1	1	1	2	2	0								1	1	1	1	1	1	1	1	1	0	0	0	0	2	0	1	0	0	0	0			1	0	2	0	1.51065	1	1	0	0	0
22	3	1	1	1	1	1	1	2	2	1	2	1	0	0	0	1	1	1	1	1	1	1	1	1	1	1	0	0	0	0	1	0	1	0	0	0	0			1	0	2	0	1.51065	1	1	0	0	0
54	2	0	1	1	1	1	1	2	2	1	2	1	0	0	0	0	1	1	1	1	1	1	1	1	1	2	0	0	0	0	1	0	0	0	0	0	0			1	1	1	0	2.55349	1	1	0	0	0
38	1	10	1	1	1	1	1	2	3	1	3	1	0	0	0	0	1	1	1	1	1	1	1	1	1	1	0	0	0	0	1	0	1	0	0	0	0			1	0	1		3.53122	1	1	0	0	0
47	3	9999	1	1	1	1	1	2	3	1	3	1	0	0	0	1	1	1	1	1	1	1	1	1	1	1	0	0	0	0	1	0	1	0	0	0	0			2	0	2	0	1.30885	1	1	0	0	0
59	3	9999	1	1	99	99	1	2	2	1	99	1	0	0	0	1	1	1	1	1	1	1	1	1	1	1	0	0	0	0	1	0	1	0	0	0	0		1		0	1	0	2.55349	1	0	0	0	0
32	1	9999	1	1	1	1	1	2	2	1	2	1	0	0	0	0	1	1	1	1	1	1	1	1	1	1	0	0	0	0	1	0	0	0	0	0	0			1	0	2		1.51157	1	1	0	0	0
33	2	9999	1	1	1	1	1	2	2	1	2	1	0	0	0	0	1	1	1	1	1	1	1	1	1	1	0	0	0	0	1	1	1	0	0	0	0			2	0	2	0	1.51157	1	1	0	0	0
41	2	5	1	1	1	1	1	2	2	1	3	0	0	0	0	0	1	1	1	1	1	1	1	1	1	1	0	0	0	0	1	0	1	0	0	0	0			1	0	2		1.44323	1	1	0	0	0
23	3	0	1	1	1	1	1	2	2	1	2	1	0	0	0	0	1	1	1	1	1	1	1	1	1	1	0	0	0	0	1	0	0	0	0	0	0			1	0	2	0	1.51065	1	1	0	0	0
34	3	0	1	1	1	1	1	2	2	1	2	1	0	0	0	1	1	1	1	1	1	1	1	1	1	1	0	0	0	0	1	0	1	0	0	0	0			1	0	2		1.51157	1	1	0	0	0
27	1	1	1	1	1	1	1	2	2	1	2	1	0	0	0	0	1	1	1	1	1	1	1	1	1	1	0	0	0	0	2	1	1	0	0	0	0			2	0	2	0	1.51157	1	1	0	0	0
53	1		1	1	1	1	1	2	2	1	2	1	0	0	0	1	1	1	1	1	1	1	1	1	1	2					1	1	1	0	0	0	0			1		2		1.30885	1	1	0	0	0
19	1																									1	0	0	0	0	2	0	1	0	0	0	0		0		0	2		1.51065	1	0	0	1	0
46	2	5	1	1	1	1	1	2	3	1	3	1	0	99	1	1	1	1	1	1	1	1	1	1	1	1	0	0	0	0	1	1	1	0	0	0	0	0		1	0	2	0	1.30885	1	1	0	0	0
26	2	3	1	1	1	1	1	2	3	1	3	1	0	0	0	1	1	1	1	1	1	1	1	1	1	1	0	0	0	0	1	0	0	0	0	0	0			5	0	2	0	1.51157	1	1	0	0	0
23	3	0	1	1	1	1	1	2	2	1	2	1	0	0	0	0	1	1	1	1	1	1	1	1	1	1	0	0	0	0	1	0	1	0	0	0	0			1	0	2		1.51065	1	1	0	0	0
47	3	9999	1	1	1	1	1	2	99	1	3	1	0	0	0	1	1	1	1	1	1	1	1	1	1	1	0	0	0	0	1	1	0	0	0	0	0	1		2	0	2	0	1.30885	1	1	0	0	0
31	3	10	1	99	1	1	1	2	2	1	3	1	1	0	0	1	1	1	1	1	1	1	1	1	1	1	0	0	0	0	1	0	1	0	0	0	0			1	0	2	0	1.51157	1	1	0	0	0
37	2	6	1	1	1	1	1	2	2	1	3	1	0	0	0	1	1	1	1	1	1	1	1	1	1	1	0	0	0	0	1	0	1	0	0	0	0			1	0	2	0	1.44323	1	1	0	0	0
56	6	9999	1	1	1	1	1	2	3	1	2	1	0	0	0	1	1	1	1	1	1	1	1	1	1	1	0	0	0	0	2	1	1	0	0	0	0			1	0	1		2.55349	1	1	0	0	0
21	1	9999	1	1	1	1	1	2	2	1	3	1	0	0	0	1	1	1	1	1	1	1	1	1	1											0	0			6	0	1	0	1.8554	0	1	0	0	0
30	3	5	1	0	1	1	1	2	1	1	3	1	0	0	0	1	0	1	1	1	1	1	1	1	1	1	0	2	2	0	1	0	1	0	0	1	0	1		1	1	1		3.04513	1	1	0	0	0
34	2	9999	1	1	1	1	1	2	99	1	3	1	0	0	0	1	1	1	1	1	1	1	1	1	1	1	0	0	0	0	1	0	1	0	0	0	0			1	0	1		3.04513	1	1	0	0	0
30	2	9999	1	1	1	1	1	2	2	1	3	1	0	0	0	1	1	1	1	1	1	1	1	1	1	1	0	0	0	0	1	0	1	0	0	0	0			1	0	2		1.51157	1	1	0	0	0
41	3	5	1	1	1	1	1	2	2	1	99	1	0	0	0	1	1	1	1	1	1	1	1	1	5	1	0	0	0	0	1	0	0	0	0	0	0	0		2	0	2	0	1.44323	1	1	0	0	0
38	3																									1	0	0	0	0	1	0	0	0	0	0	0			2	0	1	0	3.53122	1	1	0	0	0
33	1	5	1	0	1	1	1	2	2	1	2	1	0	0	0	1	1	1	1	1	1	1	1	1	5	1	0	0	0	0	1	1	1	0	0	0	0			1	0	1	0	3.04513	1	1	0	0	0
32	2	99	1	0	0	0	1	2	2	1	2	1	0	1	0	0	1	1	1	1	1	1	1	1	1	1	0	0	0	0	1	0	1	0	0	0	0	0		1	0	2		1.51157	1	1	0	0	0
54	1	0	1	0	0	0	1	2	2	1	2	1	0	0	0	0	1	1	1	1	1	1	1	1	1	0	0	0	0	0				0	0	0	0	0		6	0	2		1.30885	1	1	0	0	0
24	3	4	1	0	0	0	1	2	2	1	2	1	0	0	0	0	1	1	1	1	1	1	1	1	1	1	0	0	0	0	1	0	0	0	0	0	0	0		2	0	2	0	1.51065	1	1	0	0	0
32	3	0	1	0	0	0	1	2	2	1	2	1	0	0	1	0	1	1	1	1	1	1	1	1	1	2	0	0	0	0	1	0	1	0	0	0	0		1		1	1	0	3.04513	1	0	0	1	0
56	3	99	1	0	0	0	1	2	2	1	2	1	0	0	0	0	1	1	1	1	1	1	1	1	1	1	0	0	0	0	1	0	1	0	0	0	0			2	0	2		1.30885	1	1	0	0	0
24	3	2	0	1	1	1	1	99	1	1	3	1	0	0	0	1	1	1	1	1	1	1	1	1	1	1	0	0	0	0	1	0	0	0	0	0	0			2	0	1	0	1.8554	1	1	0	0	0
18	3	9999	1	1	99	1	1	99	99	1	99	1	0	0	0	1	1	1	1	1	1	1	1	1	1	1	0	0	0	0	1	0	0	1	0	0	0			1	0	2	0	1.51065	1	1	0	0	0
33	3	0	1	1	1	1	1	2	2	1	2	1	0	0	0	0	1	1	1	1	1	1	1	1	1	1	0	0	0	0	1	1	1	0	0	0	0	0		2	0	2	1	1.51157	1	1	0	0	0
32	3	0	1	1	1	1	1	2	2	1	2	1	0	0	0	0	1	1	1	1	1	1	1	1	1	3	0	0	0	0	1	1	1	0	0	0	0			2	1	1	0	3.04513	1	1	0	0	0
38	3	3	1	1	1	1	1	2	99	1	1	1	0	1	0	1	1	1	1	1	1	1	1	1	1	1	0	0	0	0	1	0	0	0	0	0	0			1	0	2	0	1.44323	1	1	0	0	0
53	3	2	1	99	99	99	1	2	2	1	1	1	0	0	0	1	1	1	1	1	1	1	1	1	1	6	0	0	0	0	1	0	1	0	0	0	0			2	1	1	0	2.55349	1	1	0	0	0
30	3																									1	0	0	0	0	1	1	1	0	0	0	0			2	0	1	0	3.04513	1	1	0	0	0
53	5	1	1	1	1	1	1	99	99	1	1	1	0	0	0	1	1	1	1	1	1	1	1	1	1	0	0	0	0	0				0	0	0	0	0		1	0	2	0	1.30885	1	1	0	0	0
28	3	9999	1	1	1	1	1	2	2	1	2	1	0	0	0	1	1	1	1	1	1	1	1	1	1	1	0	0	0	0	1	1	1	0	0	0	0			1	0	2	0	1.51157	1	1	0	0	0
44	6	9999	1	1	1	1	1	1	2	1	1	0	0	1	1	1	1	1	1	1	1	1	1	1	1	0	0	0	0	0				0	0	0	0			1	0	2		1.44323	1	1	0	0	0
49	1	9999	1	1	1	1	1	2	2	0								1	1	1	1	1	1	1	1	1	0	0	0	0	2	0	99	0	0	0	0	0	1		0	1		2.55349	1	0	0	1	0
20	1	9999	1	1	0	99	1	2	2	1	2	1	1	1	1	1	1	1	1	1	1	1	1	1	1	1	1	1	0	0	1	1	99	0	0	0	0			1	1	2	0	1.51065	1	1	0	0	0
54	3	9999	1	0	0	0	1	2	3	1	2	1	0	1	1	1	1	1	1	1	1	1	1	1	1	1	1	1	0	0	1	0	1	0	0	0	0			2	1	1	0	2.55349	1	1	0	0	0
29	3	9999	1	1	1	1	1	2	3	1	99	1	0	1	1	1	1	1	1	2	2	2	1	1	1	1	1	1	0	0	2	0	1	0	0	0	0			1	1	2	0	1.51157	1	1	0	0	0
20	1	9999	1	1	1	99	1	1	2	0								1	1	1	1	1	1	1	1	1	1	1	0	0	1	1	1	0	0	0	0			2	1	1	0	1.8554	1	1	0	0	0
44	3	2	1	1	1	1	1	1	3	1	2	1	0	1	1	1	1	1	3	1	1	1	1	1	1	1	1	1	0	0	1	88	1	0	0	0	0			2	1	2		1.44323	1	1	0	0	0
23	3	9999	1	1	1	1	1	2	2	1	2	1	0	0	0	1	1	1	1	1	1	1	1	1	1	1	0	0	0	0	1	0	0	0	0	0	0			2	0	2	0	1.51065	1	1	0	0	0
28	3	9999	1	1	1	1	1	2	2	1	2	1	0	0	1	1	1	1	1	1	1	1	1	1	1	1	0	0	0	0	1	0	1	0	0	0	0			4	0	1	0	3.04513	1	1	0	0	0
21	1	1	1	99	99	99	1	2	1	1	99	99	0	99	99	99	1	1	1	1	1	1	1	4	3	1	1	1	0	0	1	0	1	0	0	0	0			1	1	1	0	1.8554	1	1	0	0	0
28	3	9999	1	1	1	1	1	2	2	1	2	1	1	1	1	1	1	5	1	1	1	1	1	1	1	1	0	0	0	0	1	0	1	0	0	0	0			2	0	1	0	3.04513	1	1	0	0	0
47	3	9999	1	1	1	1	1	2	1	1	2	1	0	0	0	1	1	1	1	1	1	1	1	1	1	1	0	0	0	0	1	0	99	0	0	0	0			2	0	2		1.30885	1	1	0	0	0
43	2	9999	1	1	1	1	1	2	99	1	3	1	99	0	0	1	1	1	1	1	1	1	1	1	1	1	0	0	0	0	1	0	1	0	0	0	0			1	0	2		1.44323	1	1	0	0	0
21	3	9999	1	1	99	1	1	2	3	1	3	1	0	0	1	1	1	1	1	1	1	1	1	1	1	3	0	0	0	0	1	0	1	0	0	0	0			2	1	1	0	1.8554	1	1	0	0	0
42	3	9999	1	1	1	1	0	99	2	0								1	1	1	1	1	1	1	1	1	0	0	0	0	1	0	1	0	0	0	0			2	0	2	0	1.44323	1	1	0	0	0
46	3	9999	99	1	99	99	1	99	99	1	1	1	0	1	0	1	99	1	1	1	1	1	1	1	1	3	0	0	0	0	1	0	1	0	0	0	0			2	1	1		2.55349	1	1	0	0	0
44	6	9999	1	1	1	99	99	2	3	99	3	1	0	1	1	1	99	4	1	1	4	1	1	1	1	0	0	0	0	0				0	0	0	0			2	0	1	0	3.53122	1	1	0	0	0
20	1	0	1	0	1	1	1	2	99	1	99	1	0	0	0	0	1	1	1	1	1	1	1	1	1	1	0	0	0	0	2	1	1	0	0	0	0			1	0	2		1.51065	1	1	0	0	0
32	1	9999	1	99	99	99	1	99	99	1	3	1	0	0	0	1	1	1	1	1	1	1	1	1	1	0	0	0	0	0				0	0	0	0			1	0	2	0	1.51157	1	1	0	0	0
56	6	9999	1	1	1	1	1	2	2	1	2	1	0	0	0	1	1	1	1	1	1	1	1	1	1	0	0	0	0	0				0	0	0	0			1	0	2		1.30885	1	1	0	0	0
53	3	9999	1	1	1	1	1	2	2	0								1	1	1	1	1	1	1	1	1	0	0	0	0	1	0	0	0	0	0	0			3	0	2	0	1.30885	1	1	0	0	0
30	1	0	0	0	0	0	0	2	3	0								1	1	1	1	1	1	1	1	1	0	0	0	0	2	1	0	0	0	0	0			2	0	1	0	3.04513	1	1	0	0	0
20	1	9999	1	0	0	0	1	2	3	0								1	1	3	3	1	1	1	1	1	1	1	0	0	2	1	0	0	0	0	0	1		1	1	2	0	1.51065	1	1	0	0	0
35	2	2	1	0	0	0	1	99	99	1	2	1	0	0	0	1	1	1	1	1	1	1	1	1	5	1	0	0	0	0	1	0	1	0	0	0	0			2	0	2		1.44323	1	1	0	0	0
28	3	2	1	0	0	0	1	2	2	1	2	1	0	0	0	0	1	1	1	1	1	1	1	1	1	1	0	0	0	0	1	0	1	0	0	0	0	0		2	0	2	0	1.51157	1	1	0	0	0
37	1	0	1	0	0	0	1	2	2	1	2	1	0	0	0	1	1	1	1	1	1	1	1	1	1	2	0	0	0	0	1	0	1	0	0	1	0	0		1	1	1	0	3.53122	1	1	0	0	0
59	3	3	1	0	0	0	1	2	2	1	2	1	0	0	0	0	0	1	3	3	3	2	1	3	2	1	0	0	0	0	1	0	0	0	0	0	0	0		2	0	2		1.30885	1	1	0	0	0
24	1	99	1	0	0	0	1	2	2	1	2	1	0	1	1	1	1	1	1	1	1	1	1	1	1											0	0			2	0	1	0	1.8554	0	1	0	0	0
24	1	2	1	0	0	0	1	2	2	1	2	1	0	0	0	0	1	1	1	1	1	1	1	1	1	1	0	0	0	0	2	0	0	0	0	0	0	0		2	0	2		1.51065	1	1	0	0	0
25	3	0	1	1	1	1	0	2	3	1	2	1	0	0	0	1	1	1	1	1	1	1	1	1	1	1	0	0	0	0	1	0	1	0	0	0	0			4	0	2		1.51157	1	1	0	0	0
52	1	99	1	1	0	0	1	2	2	1	2	1	0	0	0	0	1	1	2	2	1	1	1	1	1	0	0	0	0	0				0	0	0	0	0		2	0	2	0	1.30885	1	1	0	0	0
35	3	0	1	0	0	0	1	2	2	1	2	1	0	0	0	0	1	1	1	1	1	1	1	1	1	1	0	0	0	0	1	0	1	0	0	0	0	0		1	0	2	0	1.44323	1	1	0	0	0
23	1	1	1	0	0	0	1	2	2	1	2	1	0	1	0	1	1	1	1	1	1	1	1	1	1	1	0	0	0	0	1	1	0	0	0	0	0	0		2	0	2	0	1.51065	1	1	0	0	0
59	1	99	1	0	0	0	1	2	2	1	2	1	0	1	0	0	1	1	1	1	1	1	1	1	1	0	0	0	0	0				0	0	0	0	0		2	0	2		1.30885	1	1	0	0	0
27	1	0	1	0	0	0	1		2	1	2	1	0	0	0	0	1	1	1	1	1	1	1	1	1	1	0	0	0	0	2	0	1	0	0	0	0			2	0	1	0	3.04513	1	1	0	0	0
52	1	1	1	0	0	0	1	2	2	1	2	1	0	0	0	0	1	1	1	1	1	1	1	1	1	0	0	0	0	0				0	0	0	0	0		2	0	2	0	1.30885	1	1	0	0	0
33	3	0	1	1	1	1	1	2	2	1	2	1	0	0	0	0	1	1	1	1	1	1	1	1	1	3	0	0	0	0	1	1	0	0	0	0	0		0		1	1		3.04513	1	0	0	0	0
56	2	0	1	1	1	1	1	2	2	1	2	0	0	0	0	0	1	1	1	1	1	1	1	1	1	1	0	0	0	0	1	99	1	0	0	0	0			1	0	2	0	1.30885	1	1	0	0	0
51	2	0	1	1	1	1	1	2	2	1	2	1	99	0	0	1	1	1	1	1	1	1	1	1	1	1	0	0	0	0	1	0	1	0	0	0	0			2	0	1	0	2.55349	1	1	0	0	0
48	2	0	1	1	1	1	1	2	2	1	2	1	0	0	0	1	1	1	1	1	1	1	1	1	1	2					1	0	1	0	0	0	0	0		2		2	0	1.30885	1	1	0	0	0
27	1	0	99	1	1	1	1	2	2	1	2	0	0	0	0	0	1	1	1	1	1	1	1	1	1	1	0	0	0	0	1	1	0	0	0	0	0			1	0	2		1.51157	1	1	0	0	0
22	1	0	1	1	1	1	1	2	2	1	2	1	0	0	0	0	1	1	1	1	1	1	1	1	1											0	0			2	0	1	0	1.8554	0	1	0	0	0
19	1	0	99	1	1	1	1	2	2	1	2	1	0	0	0	0	1	1	1	1	1	1		1	1											0	0			2	0	2	0	1.51065	0	1	0	0	0
24	1	1	1	1	0	1	1	2	3	0								1	1	1	1	1	1	1	1	1	0	0	0	0	99	0	0	0	0	0	0			2	0	1	0	1.8554	1	1	0	0	0
19	1	0	1	1	0	1	1	2	99	1	2	1	99	1	1	1	1	1	1	1	1	1	1	1	1	1	0	0	0	0	2	1	1	0	0	0	0			1	0	1	0	1.8554	1	1	0	0	0
43	3	0	1	1	0	1	1	2	3	1	2	1	0	1	1	1	1	1	1	3	3	3	3	3	1	1	0	0	0	0	1	0	0	0	0	0	0		0		0	2		1.44323	1	0	0	1	0
43	6	9999	1	1	1	1	1	3	3	1	2	1	0	0	0	1	1	1	1	1	1	1	1	1	1	1	0	0	0	0	1	1	0	0	0	0	0			2	0	2		1.44323	1	1	0	0	0
20	1	0	0	0	0	0	1	2	2	0								1	1	1	1	1	1	1	1											0	0			2	0	2	0	1.51065	0	1	0	0	0
27	5	3	1	1	1	1	1	2	2	1	2	1	0	0	0	1	1	1	1	1	1	1	1	1	1						2	1	1	0	0	0	0			1		1		3.04513	1	1	0	0	0
43	3	3	1	1	1	1	1	2	2	1	2	1	0	0	0	1	1	1	1	1	1	1	1	1	1	1					1	1	1	0	0	0	0			1		2		1.44323	1	1	0	0	0
58	6	2	1	1	1	1	1	2	2	1	2	1	0	0	0	1	1	1	1	1	1	1	1	1	1	1					1					0	0			1		2		1.30885	1	1	0	0	0
21	1	0	1	1	1	1	1	2	2	1	2	1	0	0	0	1	1	1	1	1	1	1	1	1	1	9	2				2	0	0	0	0	0	0			2		1	0	1.8554	1	1	0	0	0
29	3	0	1	1	1	1	1	2	2	0								1	1	1	1	1	1	1	1	3	0	0	0		1	1	1	0	0	0	0			2		2	0	1.51157	1	1	0	0	0
46	2	0	1	1	1	1	1	2	2	1	2	0	0	0	0	1	1	1	1	1	1	1	1	1	1						1	1	1	0	0	0	0			1		1		2.55349	1	1	0	0	0
20	1	0	1	1	1	1	1	2	2	1	2	1	0	0	0	1	1	1	1	1	1	1	1	1	1	1					2	1	0	0	0	0	0			2		1	0	1.8554	1	1	0	0	0
41	3	8	1	1	1	1	1	2	2	1	2	1	0	0	0	1	1	1	1	1	1	1	1	1	1	1					1	0	1	0	0	0	0			2		2	0	1.44323	1	1	0	0	0
22	3	1	1	1	1	1	1	2	2	1	2	1	0	0	99	1	1	1	1	1	1	1	1	1	1	0	5	0	0	0	1	0	1	0	0	0	0			1	1	1		1.8554	1	1	0	0	0
34	3	7	1	1	1	1	1	2	2	1	2	1	0	0	0	1	1	1	1	1	1	1	1	1	1	1	0				1	0	1	0	0	0	0			2		2	0	1.51157	1	1	0	0	0
52	3	0	1	1	1	1	1	2	2	1	2	0	0	0	0	1	1	1	1	1	1	1	1	1	1	1	0	0	0	0	1	0	0	0	0	0	0			2	0	2	0	1.30885	1	1	0	0	0
53	3	9999	1	1	1	1	1	2	2	1	3	1	0	0	0	1	1	1	1	1	1	1	1	1	1	1	0	0	0	0	1	0	1	0	0	0	0			1	0	2	0	1.30885	1	1	0	0	0
23	1	1	1	1	1	1	1	2	2	1	2	1	99	0	0	1	1	1	1	1	1	1	1	1	1	1	0	0	0	0	2	1	1	0	0	0	0			1	0	2	0	1.51065	1	1	0	0	0
28	3	0	1	0	1	0	1	2	2	1	2	1	0	1	1	1	1	1	1	1	2	1	1	1	1	0	0	0	1	0	2	1	0	0	0	0	0	0		3	0	2		1.51157	1	1	0	0	0
58	6	9999	1	1	1	1	1	2	2	1	3	1	0	0	0	1	1	1	1	1	1	1	1	1	1	0	0	0	0	0				0	0	0	0		1		0	2	0	1.30885	1	0	1	0	0
38	3	0	1	1	1	1	0	2	2	0								3	1	1	1	1	1	1	1	1	0	0	0	0	2	0	0	0	0	0	0	0		2	0	2		1.44323	1	1	0	0	0
28	1	6	1	1	1	0	1	2	2	1	2	1	0	0	0	0	0	1	1	1	1	1	1	1	1	0	0	1	0	0	1	1	1	0	0	0	0			1	0	2	0	1.51157	1	1	0	0	0
21	1	9999	1	1	1	1	1	2	2	1	2	99	1	1	1	1	1	1	1	1	1	1	1	1	1	1	99	99	99		1	1	1	0	0	0	0			1		1		1.8554	1	1	0	0	0
27	1	9999	1	1	1	1	1	2	99	1	99	1	0	0	0	1	1	1	1	1	1	1	1	1	1	1	0	0	0	0	1	0	0	0	0	0	0		1		0	1		3.04513	1	0	1	0	0
19	1	9999	1	1	1	1	1	3	3	1	3	1	0	0	0	1	1	1	1	1	1	1	1	1	1	1	0	0	0	0	2	1	1	0	0	0	0			2	0	1	0	1.8554	1	1	0	0	0
59	2	1	1	1	1	1	1	2	2	1	2	1	0	0	0	0		1	1	1	1	1	1	1	1	1	0	0	0	0	1	0	0	0	0	0	0			2	0	2	0	1.30885	1	1	0	0	0
37	1	1	1	0	0	0	1	2	2	1	2	1	0	0	0	0	1	1	1	1	1	1	1	1	1	0	0	1	0	0	2	1	1	0	0	0	0	0		1	0	2		1.44323	1	1	0	0	0
18	1	99	1	0	0	0	1	2	2	1	2	1	0	1	0	1	1	1	1	1	1	1	1	1	1	1	0	0	0	0	2	1	1	0	0	0	0	0		2	0	2	0	1.51065	1	1	0	0	0
19	1	99	1	99	99	99	1	3	2	1	2	1	0	99	99	99	99	1	1	1	1	1	1	1	1	1	0	0	0	0	2	1	0	0	0	0	0	99		2	0	1	0	1.8554	1	1	0	0	0
58	1	2	1	0	0	0	1	2	2	1	2	1	0	1	1	0	1	1	1	1	1	1	1	1	1	1	0	0	0	0	2	1	1	0	0	0	0	0		2	0	2		1.30885	1	1	0	0	0
26	2	10	1	1	0	0	1	2	2	1	2	1	0	0	0	1	1	1	1	1	1	1	1	1	1	2	2	0	0	0	1	0	0	0	0	0	0	0		2	1	1	0	3.04513	1	1	0	0	0
53	5	0	1	1	1	1	1	3	3	1	2	1	0	1	1	1	1	1	1	1	1	1	1	1	1	1	0	0	0	0	2	0	0	0	0	0	0			1	0	1		2.55349	1	1	0	0	0
18	1	1	1	0	0	1	1	3	3	0								1	1	1	1	1	1	1	1	3	3	0	0	0	2	1	0	0	0	0	0			1	1	1	0	1.8554	1	1	0	0	0
35	3	0	1	1	1	1	1	2	2	1	2	1	0	0	0	1	1	1	1	1	1	1	1	1	1	1	0	0	0	0	1	0	0	0	0	0	0			2	0	2	0	1.44323	1	1	0	0	0
30	3	5	1	1	1	1	1	2	2	1	2	1	0	0	0	1	1	1	1	1	1	1	1	1	1	1	0	0	0	0	1	1	0	0	0	0	0			2	0	2	1	1.51157	1	1	0	0	0
55	3	0	1	1	1	1	1	3	3	1	2	1	99	1	1	1	1	1	1	1	1	1	1	1	1	2	0	0	0	0	1	1	1	0	0	0	0			2	1	1	0	2.55349	1	1	0	0	0
19	1	9999	1	1	1	1	1	2	2	1	2	1	0	0	0	0	1	1	1	1	1	1	1	1	1	1	0	0	0	0	1	1	1	0	0	0	0			2	0	2	0	1.51065	1	1	0	0	0
25	3	0	1	1	0	1	1	99	99	0								1	1	1	1	1	1	1	1	1	0	0	0	0	1	0	0	0	0	0	0			1	0	2	0	1.51157	1	1	0	0	0
55	6	0	1	1	1	1	1	2	2	1	2	1	0	0	0	1	1	1	1	1	1	1	1	1	1	1	0	0	0	0						0	0			1	0	2		1.30885	1	1	0	0	0
21	1	0	1	1	1	1	1	2	2	1	2	1	0	0	0	1	1	1	1	1	1	1	1	1	1	1	0	0	0	0	2	0	1	0	0	0	0			2	0	2	0	1.51065	1	1	0	0	0
18	1	0	1	1	1	1	0	2	3	0								1	1	1	1	1	1	1	1	1	0	0	0	0	2	1	1	0	0	0	0			2	0	1	0	1.8554	1	1	0	0	0
38	3	7	1	1	1	1	1	2	2	0								1	1	1	1	1	1	1	1	1	0	0	0	0	1	1	1	0	0	0	0			1	0	2		1.44323	1	1	0	0	0
44	3	6	1	1	1	1	1	2	2	1	2	1	0	0	0	1	1	1	1	1	1	1	1	1	1				3		1	0	1	0	0	0	0			1		1		3.53122	1	1	0	0	0
21	1	0	1	1	0	1	1	2	2	0								1	1	1	1	1	1	1	1	1	0	0	0	0	2	0	0	0	0	0	0	0		2	0	2	0	1.51065	1	1	0	0	0
31	2	0	1	1	1	1	1	2	2	1	2	1	0	0	0	1	1	1	1	1	1	1	1	1	1	1	0	0	0	0	1	0	1	0	0	0	0			1	0	2		1.51157	1	1	0	0	0
24	3																									1	0	0	0	0	1	1	0	0	0	0	0			1	0	2	0	1.51065	1	1	0	0	0
23	1	0	1	1	1	1	1	2	3	1	3	1	0	1	1	1	1	1	1	1	1	1	1	1	2	1	0	0	0	0	2	0	1	0	0	0	0			3	0	2		1.51065	1	1	0	0	0
23	1	3	1	1	1	1	1	2	2	0								1	1	1	1	1	1	1	1	2	0	0	0	0	2	1	0	0	0	0	0			2	1	2	0	1.51065	1	1	0	0	0
25	3	0	1	1	1	1	1	2	2	0								1	1	1	1	1	1	1	5	1	0	0	0	0	1	0	1	0	0	0	0			2	0	2	0	1.51157	1	1	0	0	0
51	3																									0	0	0	0	0				0	0	0	0			2	0	2	0	1.30885	1	1	0	0	0
28	3	2	0	1	1	1	1	2	2	1	2	1	0	0	0	0	1	1	1	1	1	1	1	1	1	1	0	0	0	0	1	0	0	0	0	0	0			2	0	2	0	1.51157	1	1	0	0	0
29	1	0	1	1	1	1	1	2	1	1	2	1	0	0	0	0	1	1	1	1	1	1	1	1	1	1	0	0	0	0	1	0	1	0	0	0	0			1	0	2		1.51157	1	1	0	0	0
24	1	2	1	0	0	0	1	2	2	1	2	1	0	0	1	0	1	1	1	1	1	1	1	1	1	3	0	0	0	0	2	0	1	0	0	0	0			1	1	1	0	1.8554	1	1	0	0	0
53	3	1	1	0	0	0	0	2	2	1	2	1	0	1	1	0	1	1	1	1	1	1	1	1	1	1	0	0	0	0	1	0	1	0	0	0	0	0		2	0	2	0	1.30885	1	1	0	0	0
30	3	2	1	0	0	0	1	2	2	1	2	1	0	1	0	0	1	1	1	1	1	1	1	1	1	1	1	0	0	0	1	0	0	0	0	0	0	0		1	1	2		1.51157	1	1	0	0	0
44	1	99	1	99	99	99	1	2	2	1	2	1	0	0	1	1	1	2	2	1	1	2	2	2	2	6	2	0	0	0	2	0	0	0	0	0	0	0	0		1	1		3.53122	1	0	0	1	0
57	1	1	1	0	0	0	1	2	2	1	2	1	0	0	0	0	1	1	1	1	1	1	1	1	1	0	0	0	0	0				0	0	0	0	0		2	0	2	0	1.30885	1	1	0	0	0
18	1	99	1	0	0	0	1	2	2	1	2	1	0	1	99	99	1	1	1	1	1	1	1	1	1	1	0	0	0	0	2	1	0	0	0	0	0			2	0	1	0	1.8554	1	1	0	0	0
54	1	2	1	0	0	0	1	2	2	1	2	1	0	0	0	0	1	1	1	1	1	1	1	1	1	1	0	0	0	0	2	0	0	0	0	0	0	0		2	0	2	0	1.30885	1	1	0	0	0
40	3	2	1	1	0	0	1	2	2	1	2	1	0	1	0	0	1	1	1	1	1	1	1	1	1	1	0	0	0	0	1	0	0	0	0	0	0	0		2	0	2	0	1.44323	1	1	0	0	0
38	3	9999	1	1	1	1	1	2	2	1	2	1	0	0	0	1	1	1	1	1	1	1	1	1	1	1	0	0	0	0	1	0	0	0	0	0	0	0		1	0	2	0	1.44323	1	1	0	0	0
25	3	30	1	1	99	1	1	2	3	1	2	1	0	0	0	0	1	1	1	1	1	1	1	1	1	1	0	0	0	0	1	0	1	0	0	0	0			1	0	2	0	0.528334	1	1	0	0	0
23	3	0	1	1	1	1	1	2	2	0								1	1	1	1	1	1	1	1	1	0	0	0	0	1	1	1	0	0	0	0			2	0	2	0	1.51065	1	1	0	0	0
57	6	9999	1	1	1	1	1	2	3	1	3	1	0	0	0	1	1	1	1	1	1	1	1	1	1	0	0	0	0	0				0	0	0	0			2	0	2	0	1.30885	1	1	0	0	0
32	3	9999	1	1	1	1	1	2	2	1	3	1	0	0	0	1	1	1	1	1	1	1	1	1	1	1	0	0	0	0	1	0	1	0	0	0	0			1	0	2		1.51157	1	1	0	0	0
39	3	0	99	1	1	1	1	2	2	1	2	1	0	0	0	0	1	1	1	1	1	1	1	1	1	1	0	0	0	0	1	0	0	0	0	0	0			2	0	2	0	1.44323	1	1	0	0	0
19	3	0	1	1	1	1	1	2	2	0								1	1	1	1	1	1	1	1	1	0	0	0	0	1	0	0	0	0	0	0			1	0	1	0	1.8554	1	1	0	0	0
43	3	1	1	1	1	1	1	2	2	1	2	1	0	0	0	0	1	1	1	1	1	1	1	1	1	1	0	0	0	0	1	0	0	0	0	0	0			2	0	2	0	1.44323	1	1	0	0	0
25	1	0	1	1	1	1	99	2	2	1	2	1	0	0	0	0	1	1	1	1	1	1	1	1	1	1	0	0	0	0	2	0		0	0	0	0			2	0	2	0	1.51157	1	1	0	0	0
21	1	6	1	1	1	1	1	2	2	1	2	1	0	0	0	0	1	1	1	1	1	1	1	1	1	8	3	1	0	0	2	0	1	0	0	0	0			1	1	1	0	1.8554	1	1	0	0	0
28	1																									3	0	0	0	0	2	0	0	0	0	0	0			2	1	1	0	3.04513	1	1	0	0	0
20	1	9999	1	1	1	1	1	99	3	1	3	1	0	0	0	1	1	1	1	1	1	1	1	1	1	1	0	0	0	0	2	1	0	0	0	0	0			2	0	1	0	1.8554	1	1	0	0	0
55	6	9999	1	1	1	1	1	2	2	1	2	1	0	0	0	1	1	1	1	1	1	1	1	1	1	0	0	0	0	0				0	0	0	0			1	0	2		1.30885	1	1	0	0	0
56	3	9999	1	1	1	1	1	3	3	1	3	1	0	0	1	1	1	1	1	1	1	1	1	1	1	1	0	0	0	0	1	0	99	0	0	0	0			1	0	2	0	1.30885	1	1	0	0	0
25	1	9999	1	1	1	1	1	3	3	1	3	1	0	0	1	1	1	1	1	1	1	1	1	1	1	1	0	0	0	0	1	0	0	0	0	0	0	0		7	0	2		1.51157	1	1	0	0	0
43	3	0	1	1	1	1	1	2	2	1	2	1	0	0	1	0	1	1	1	1	1	1	1	1	1	1	0	0	0	0	1	0	0	0	0	0	0			2	0	2	0	1.44323	1	1	0	0	0
23	1	3	1	1	1	1	1	2	2	1	2	1	1	1	1	1	1	1	1	1	1	1	1	1	1	1	0	0	0	0	2	0	0	0	0	0	0			2	0	2		1.51065	1	1	0	0	0
21	3	9999	1	1	1	1	1	3	3	1	3	1	0	0	0	1	1	1	1	1	1	1	1	1	1	1	0	0	0	0	1	0	0	0	0	0	0	1	1		0	2	0	1.51065	1	0	0	0	0
46	6	3	1	1	1	1	1	2	2	1	2	1	0	0	0	0	1	1	1	1	1	1	1	1	1	0	0	0	0	0				0	0	0	0			2	0	2	0	1.30885	1	1	0	0	0
46	6	9999	1	1	1	1	1	2	2	1	2	1	0	0	0	1	1	1	1	1	1	1	1	1	1	1	0	0	0	0	1	0	0	0	0	0	0	1		2	0	2	1	1.30885	1	1	0	0	0
42	3	1	1	1	1	1	1	2	2	1	2	1	0	0	0	0	1	1	1	1	1	1	1	1	1	1	0	0	0	0	1	0	0	0	0	0	0	0		2	0	2	0	1.44323	1	1	0	0	0
25	3	0	1	0	1	1	1	2	2	1	2	1	0	0	0	0	1	1	1	1	1	1	1	1	1	1	0	0	0	0	1	0	1	0	0	0	0	1		1	0	2		1.51157	1	1	0	0	0
27	1	1	1	1	1	1		2	2	1	2	1	0	0	0	0	1	1	1	1	1	1	1	1	1	1	0	0	0	0	1	1	0	0	0	0	0			1	0	2	0	1.51157	1	1	0	0	0
28	3	1	1	1	1	1	1	2	2	1	2	1	0	0	0	0	1	1	1	1	1	1	1	1	1	1	0	0	0	0	1	0	1	0	0	0	0	0		2	0	2		1.51157	1	1	0	0	0
22	1																									3	0	0	0	0	2	0	0	0	0	0	0			2	1	1	0	1.8554	1	1	0	0	0
28	1	4	1	1	0	99	1	99	3	0								1	1	1	1	1	1	1	5	1	0	0	0	0	1	0	1	0	0	0	0			4	0	1		3.04513	1	1	0	0	0
37	6	5	1	1	1	1	1	2	99	0								1	1	1	1	1	1	1	5	5	0	0	0	0	2	0	0	0	0	0	0			1	1	1		3.53122	1	1	0	0	0
56	2	2	1	1	1	1	1	2	2	1	2	1	0	0	0	0	1	1	1	1	1	1	1	1	1	1	0	0	0	0	1	99	0	0	0	0	0			2	0	2	0	1.30885	1	1	0	0	0
31	1	0	1	1	1	1	1	2	2	1	2	1	0	0	0	1	1	1	1	1	1	1	1	1	1	1	0	0	0	0	1	1	1	0	0	0	0			1	0	2		1.51157	1	1	0	0	0
31	3																									1	0	0	0	0	1	0	0	0	0	0	0			2	0	2	0	1.51157	1	1	0	0	0
34	3																									1	0	0	0	0	1	0	0	0	0	1	0			2	0	1	0	3.04513	1	1	0	0	0
36	3																									1	0	0	0	0	1	0	1	0	0	0	0			2	0	2	0	1.44323	1	1	0	0	0
32	3	0	1	0	0	0	1	2	2	0								1	1	1	1	1	1	1	1	1	0	0	0	0	1	1	1	0	0	0	0			1	0	1	0	3.04513	1	1	0	0	0
22	1	0	0	0	0	0	1	2	2	1	2	0	0	0	0	1	1	1	1	1	1	1	1	1	1	1	0	0	0	0	2	1	0	0	0	0	0			2	0	1	0	1.8554	1	1	0	0	0
58	3	0	1	1	1	1	1	2	2	0								1	1	1	1	1	1	1	1	1	0	0	0	0	1	1	1	0	0	0	0			2	0	2	0	1.30885	1	1	0	0	0
25	3	3	1	0	1	1	1	2	3	1	3	1	0	0	0	1	1	1	1	1	1	1	3	1	1	1	0	0	0	0	1	0	1	0	0	0	0	1		1	0	1	0	3.04513	1	1	0	0	0
23	1	9999	1	0	0	0	1	2	3	1	3	1	0	1	1	1	1	1	1	1	1	1	1	1	1	1	1	0	0	0	2	1	1	0	0	0	0			2	1	1	0	1.8554	1	1	0	0	0
18	1	1	1	1	1	1	1	2	2	0								1	1	1	1	1	1	1	1											0	0			2	0	2	0	1.51065	0	1	0	0	0
48	2	0	1	1	1	1	1	2	2	0								1	1	1	1	1	1	1	1	1	0	0	0	0	1	0	0	0	0	0	0	0		2	0	2	0	1.30885	1	1	0	0	0
21	1	0	1	1	1	1	1	2	3	0								1	1	1	1	1	1	1	1	2	2	0	1	0	2	1	0	1	0	0	0			2	1	1	0	1.8554	1	1	0	0	0
44	3	2	1	0	1	0	99	2	2	0								1	1	1	1	1	1	1	1	1	0	0	0	0	1	0	1	1	1	0	0			2	0	2	0	1.44323	1	1	0	0	0
47	3	9999	1	0	0	0	1	2	2	1	3	1	0	1	1	1	1	1	1	1	1	1	1	1	1	2	0	0	1	0	1	0	0	0	0	0	0			1	1	1	0	2.55349	1	1	0	0	0
35	3	0	1	1	0	1	1	2	2	1	3	1	0	1	0	0	1	1	1	1	1	1	1	1	1	1	0	0	0	0	1	0	0	1	1	0	0			2	0	2	0	1.44323	1	1	0	0	0
30	5	0	1	1	1	1	1	2	2	0								1	1		1	1	1	3	1	1	0	0	0	0	2	0	0	0	0	0	0	0		2	0	1		3.04513	1	1	0	0	0
20	1	1	1	0	0	0	1	2	2	1	2	1	0	0	0	0	1	1	1	1	1	1	1	1	1	2	0	0	0	0	2	1	0	0	0	0	0			2	1	1	0	1.8554	1	1	0	0	0
37	3	2	1	0	0	0	1	2	2	1	2	1	0	0	0	0	1	1	1	1	1	1	1	1	1	1	0	0	0	0	1	0	1	0	0	0	0	0		1	0	2		1.44323	1	1	0	0	0
38	3	1	1	0	0	0	1	2	2	1	2	1	0	0	0	0	1	1	1	1	1	1	1	1	1	1	0	0	1	0	1	0	0	0	0	0	0	0		2	1	2	0	1.44323	1	1	0	0	0
23	1	2	1	0	0	0	1	2	2	1	2	1	0	0	0	0	1	1	1	1	1	1	1	1	1	2	0	0	0	0	2	0	0	0	0	0	0	0		4	1	2		1.51065	1	1	0	0	0
22	3	1	1	0	0	0	0	2	2	1	2	1	0	0	0	1	1	1	1	1	1	1	1	1	1	1	0	0	0	0	1	0	0	0	0	0	0	0		2	0	2		1.51065	1	1	0	0	0
39	3	1	1	0	0	0	1	2	2	1	2	1	0	0	0	0	1	1	1	1	1	1	1	1	1	1	0	0	0	0	1	0	1	0	0	0	0	0		2	0	2	0	1.44323	1	1	0	0	0
53	3	0	1	1	1	1	1	2	2	0								1	1	1	1	1	1	1	1	0	0	0	0	0				0	0	0	0			2	0	2	0	1.30885	1	1	0	0	0
20	1	0	99	0	0	0	1	2	2	0								1	1	1	1	1	1	1	5											0	0			2	0	2	0	1.51065	0	1	0	0	0
36	3	1	1	1	1	1	1	2	2	1	2	1	0	0	0	1	1	1	1	1	1	1	1	1	1	1					1	0	1	0	0	0	0			1		2	0	1.44323	1	1	0	0	0
57	3	0	1	1	1	1	1	2	2	1	2	0	0	0	0	0	0	1	1	1	1	1	1	1	1	1	0	0	0	0	1	0	1	0	0	0	0			7	0	1	1	0.606398	1	1	0	0	0
31	1																									0	0	0	0	0				0	0	0	0			5	0	1		3.04513	1	1	0	0	0
40	3	0	1	1	1	1	1	2	2	1	2	1	0	0	0	1	1	1	1	1	1	1	1	1	1	0	0	0	0	0				0	0	0	0			1	0	2		1.44323	1	1	0	0	0
22	3	0	1	1	1	1	1	2	2	1	2	1	0	0	0	0	1	1	1	1	1	1	1	1	1	1	0	0	0	0	1	0	1	0	0	0	0	1		1	0	2		1.51065	1	1	0	0	0
33	1	0	1	1	1	1	1	2	3	1	3	1	0	0	0	1	1	1	1	1	1	1	1	1	1	1	0	0	0	0	1	0	1	0	0	0	0			2	0	1		3.04513	1	1	0	0	0
37	1	0	1	1	1	1	1	2	2	1	2	1	0	0	0	0	1	1	1	1	1	1	1	1	1	1	0	0	0	0	2	0	0	0	0	0	0			1	0	2		1.44323	1	1	0	0	0
30	2	0	1	1	1	1	1	2	2	1	2	1	0	0	0	0	1	1	1	1	1	1	1	1	1	1	0	0	0	0	1	0	1	0	0	0	0			2	0	2		1.51157	1	1	0	0	0
32	2	9999	1	1	1	1	1	3	3	1	3	1	0	0	1	1	1	1	1	1	1	2	4	1	3	1	0	0	0	0	1	1	1	0	1	0	0			5	0	1	0	3.04513	1	1	0	0	0
26	3	0	1	1	1	1	1	2	2	1	2	1	0	0	0	0	1	1	1	1	1	1	1	1	1	1	0	0	0	0	1	0	1	0	0	0	0			1	0	1	0	3.04513	1	1	0	0	0
18	1	0	1	1	1	99	1	2	2	1	99	1	0	0	0	0	1	1	1	1	1	1	1	1	1											0	0			3	0	2	0	1.51065	0	1	0	0	0
37	3	1	1	1	1	1	1	2	2	1	2	1	0	0	0	0	1	1	1	1	1	1	1	1	1	1	0	0	0	0	1	0	1	0	0	0	0	0		1	0	2	0	1.44323	1	1	0	0	0
42	2	9999	1	1	1	1	1	2	2	1	2	1	0	0	0	0	1	1	1	1	1	1	1	1	1	1	0	0	0	0	1	1	1	0	0	0	0			1	0	2	0	1.44323	1	1	0	0	0
18	1	9999	1	1	1	1	1	2	2	1	2	1	0	0	0	0	1	1	1	1	1	1	1	1	1	1	0	0	0	0	1	1	1	0	0	0	0			2	0	2	0	1.51065	1	1	0	0	0
20	1	9999	1	1	1	1	1	2	2	1	2	1	0	0	0	0	1	1	1	1	1	1	1	1	1	1	0	0	0	0	1	1	1	0	0	0	0			2	0	1	0	1.8554	1	1	0	0	0
26	3	0	1	1	1	1	1	99	99	1	2	1	0	0	0	1	1	1	1	1	1	1	1	1	1	1	0	0	0	0	1	0	1	0	0	1	0	0		5	0	2	0	1.51157	1		0	0	0
19	1	1	1	1	1	1	1	2	2	1	2	1	0	0	0	0	1	1	1	1	1	1	1	1	1	1	1	0	0	0	1	0	1	0	0	0	0			2	1	2	0	1.51065	1	1	0	0	0
22	3	0	1	1	1	1	1	2	3	1	2	1	0	0	0	1	1	1	1	1	1	1	1	1	1	1	0	0	0	0	1	0	1	0	0	0	0			1	0	2	1	1.51065	1	1	0	0	0
57	1	0	1	1	1	1	99	99	2	1	2	1	0	1	0	0	1	1	1	1	1	1	1	1	1											0				2	0	1	0	2.55349	0	1	0	0	0
18	1	0	1	1	1	1	1	2	2	1	2	1	0	99	0	99	1	1	1	1	1	1	1	1	1	2	0	0	0	0	2	1	0	0	0	0	0			2	1	1	0	1.8554	1	1	0	0	0
37	2	0	1	1	1	1	1	2	2	1	2	1	0	0	0	0	1	1	1	1	1	1	1	1	1	1	0	0	0	0	1	0	0	0	0	0	0			2	0	2	0	1.44323	1	1	0	0	0
50	6																									1	0	0	0	0	1	88	88	88	88	0	0			1	0	2		1.30885	1	1	0	0	0
35	3	0	1	1	1	1	0	2	1	1	2	1	0	0	0	1	1	1	1	1	1	1	1	1	1	1	0	0	0	0	1	0	1	0	0	0	0			2	0	2	0	1.44323	1	1	0	0	0
54	6	1	1	1	1	1	1	2	2	1	2	1	0	0	0	0	1	1	1	1	1	1	1	1	1	0	0	0	0	0				0	0	0	0			2	0	2	0	1.30885	1	1	0	0	0
22	3	0	1	1	1	1	1	2	99	1	99	1	0	0	0	0	1	1	1	1	1	1	1	1	1	2	0	0	0	0	1	1	1	0	0	0	0			2	1	1	0	1.8554	1	1	0	0	0
56	3	2	1	1	1	1	1	2	2	1	99	1	0	0	0	0	1	1	1	1	1	1	1	1	1	1	0	0	0	0	1	0	1	0	0	0	0	0		2	0	2	0	1.30885	1	1	0	0	0
54	3	3	1	1	1	1	1	2	99	1	99	1	0	0	0	0	1	1	1	1	1	1	1	1	1	2	0	0	0	0	1	0	1	0	0	0	0			2	1	1	0	2.55349	1	1	0	0	0
39	5	9999	1	99	99	99	1	99	99	0								1	1	1	1	1	1	1	1	1	1	0	0	0	2	0	0	0	0	0	0	1		1	1	2		0.440921	1	1	0	0	0
20	3	2	1	1	1	1	1	2	2	1	2	1	0	0	0	0	1	1	1	1	1	1	1	1	1	3	0	0	0	0	1	0	1	0	0	0	0			1	1	1		1.8554	1	1	0	0	0
21	2	0	1	1	1	1	1	2	2	1	2	1	0	0	0	0	1	1	1	1	1	1	1	1	1	1	0	0	0	0	1	0	0	0	0	0	0			2	0	2	0	1.51065	1	1	0	0	0
49	3	0	1	1	1	1	1	2	2	1	2	1	0	1	0	1	1	1	1	1	1	1	1	1	1											0	0			1	0	2		1.30885	0	1	0	0	0
21	1	0	1	1	1	1	1	2	2	0								1	1	1	1	1	1	1	1											0	0			1	0	1	0	1.8554	0	1	0	0	0
18	1	0	1	1	1	1	1	2	2	0								1	1	1	1	1	1	1	1											0	0			2	0	2	0	1.51065	0	1	0	0	0
21	3	0	1	1	1	1	1	2	99	1	2	99	0	0	0	0	1	1	1	1	1	1	1	1	1	1	0	0	0	0	1	0	1	0	0	0	0			2	0	2	0	1.51065	1	1	0	0	0
24	1	0	1	1	1	1	1	2	2	1	2	1	1	1	0	0	1	1	4	4		4	1	1	1	1	0	0	0	0	1	0	0	0	0	0	0			2	0	2	0	1.51065	1	1	0	0	0
21	3	5	1	1	1	1	1	2	2	1	2	1	0	0	0	0	1	1	1	1	1	1	1	1	1	1	0	0	0	0	1	1	1	0	0	0	0			2	0	2	0	1.51065	1	1	0	0	0
30	3	0	1	1	1	1	1	2	2	1	2	1	0	0	0	0	1	1	1	1	1	1	1	1	1	1	0	0	0	0	1	0	1	0	0	0	0			1	0	2		1.51157	1	1	0	0	0
18	1	9999	1	1	1	1	1	2	2	1	2	1	0	0	0	1	1	1	1	1	1	1	1	1	1	1	0	0	0	0	1	1	1	0	0	0	0			2	0	1	0	1.8554	1	1	0	0	0
58	2	9999	1	1	1	1	1	2	2	1	2	1	0	0	0	0	1	1	1	1	1	1	1	1	1											0	0			2	0	2	0	1.30885	0	1	0	0	0
19	1	9999	1	1	1	1	1	2	2	1	2	1	0	0	0	0	1	1	1	1	1	1	1	1	1	1	0	0	0	0	1	1	1	0	0	0	0			2	0	2	0	1.51065	1	1	0	0	0
49	2	9999	1	1	1	1	1	2	2	1	2	1	0	0	0	0	1	1	1	1	1	1	1	1	1	1	0	0	0	0	1	0	1	0	0	0	0			1	0	2		1.30885	1	1	0	0	0
40	1	9999	1	1	1	1	1	2	2	1	2	1	0	0	0	1	1	1	1	1	1	1	1	1	1	1	0	0	0	0	1	0	1	0	0	0	0			1	0	2	1	1.44323	1	1	0	0	0
19	1	9999	1	1	1	1	1	2	2	1	2	1	0	0	0	0	1	1	1		1	1	1	1	1	0	0	0	0	0				0	0	0	0			1	0	2	0	1.51065	1	1	0	0	0
42	3	1	1	1	1	1	1	2	3	1	3	1	0	0	0	1	1	1	1	1	1	1	1	1	1	1	0	0	0	0	1	0	1	0	0	0	0			1	0	2		1.44323	1	1	0	0	0
34	1	0	1	1	1	1	1	2	2	1	2	1	0	0	0	0	1	1	1	1	1	1	1	1	1	1	0	0	0	0	2	1	1	0	0	0	0			2	0	2		1.51157	1	1	0	0	0
18	1	0	1	1	1	1	1	2	2	1	99	1	0	0	0	0	1	1	1	1	1	1	1	1	1	2	0	0	0	0	2	1	99	0	0	0	0			2	1	1	0	1.8554	1	1	0	0	0
20	1	4	1	1	1	1	1	2	2	1	2	1	0	0	0	0	1	1	1	1	1	1	1	1	1	1	0	0	0	0	2	1	1	0	0	0	0	1		1	0	2		1.51065	1	1	0	0	0
59	6	3	1	1	1	1	1	2	2	1	2	1	0	0	0	0	1	1	1	1	1	1	1	1	1	0	0	0	0	0				0	0	0	0			1	0	2		1.30885	1	1	0	0	0
51	6	0		1	1	1	1	1	2		1		1	0	0	0	1	1	1	1	1	1	1	1	1	1	0	0	0	0					0	0	0	0		8		1	1	2.55349			0	0	0
28	1	9999	1	1	1	1	1	2	2	1	2	1	0	0	0	0	1	1	1	1	1	1	1	1	1											0	0			2	0	1		3.04513	0	1	0	0	0
19	1	0	1	1	1	1	1	2	2	1	2	0	0	0	0	0	1	1	1	1	1	1	1	1	1	7	1	0	0	0	2	1	0	0	0	0	0			2	1	1	0	1.8554	1	1	0	0	0
18	1	1	1	1	1	1	1	3	2	1	2	1	0	0	0	0	1	1	1	1	1	1	1	1	1											0	0	1		4	0	2	0	1.51065	0	1	0	0	0
19	3	0	1	1	1	1	1	99	99	1	1	1	1	0	0	0	1	1	1	1	1	1	1	1	1	1	0		0	0	1	1	0	0	0	0	0			1		2	0	1.51065	1	1	0	0	0
29	3	1	1	0	1	1	1	2	2	1	2	1	0	0	0	0	1	1	1	1	1	1	1	1	1	1	0	0	0	0	1	1	1	0	0	0	0			1	0	2		1.51157	1	1	0	0	0
40	3	3	1	0	1	1	1	2	2	1	2	1	0	0	0	0	1	1	1	1	1	1	1	1	1	1	0	0	0	0	1	0	1	0	0	0	0			1	0	2	0	1.44323	1	1	0	0	0
41	3	1	1	1	1	1	1	2	2	1	2	1	0	1	1	1	1	1	1	1	1	1	1	1	1	1	0	0	0	0	1	0	1	0	0	0	0			1	0	2	0	1.44323	1	1	0	0	0
44	2	10	1	1	1	1	1	2	3	1	2	1	0	0	0	0	1	1	1	1	1	1	1	1	1	1	0	0	0	0	1	1	1	0	0	0	0			2	0	2	0	1.44323	1	1	0	0	0
42	3	3	1	1	1	1	1	2	2	1	2	1	0	0	0	0	1	1	1	1	1	1	1	1	1	1	0	0	0	0	1	0	0	0	0	0	0	0	3	2	0	2		1.44323	1	1	0	0	0
26	3	3	1	1	99	99	99	2	2	1	99	1	0	0	0	0	1	1	1	1	1	1	1	1	1	4	0	1	1	0	1	0	0	0	0	1	0	1	1		1	1	0	3.04513	1	0	0	0	0
53	6	4	1	1	1	1	1	2	2	1	2	1	0	0	0	0	1	1	1	1	1	1	1	1	1	0	0	0	0	0				0	0	0	0			1	0	2		1.30885	1	1	0	0	0
52	3	0	1	1	1	99	1	2	2	1	2	1	0	99	0	1	1	1	1	1	1	1	1	1	1	1	0	0	0	0	1	0	1	0	0	0	0			2	0	2	0	1.30885	1	1	0	0	0
24	3	0	99																							1	0	0	1	0	1	0	1	0	0	0	0			1	1	2	0	1.51065	1	1	0	0	0
45	3	0	1	1	1	1	1	2	2	1	2	1	99	0	0	1	1	1	1	1	1	1	1	1	1	1	0	0	0	0	1	0	1	0	0	0	0			1	0	2	0	1.30885	1	1	0	0	0
15	1																																			0	0		1		0	1	0	1.8554	0	0	0	0	0
37	6	0	1	1	1	1	1	2	99	1	2	1	0	0	0	0	1	1	1	1	1	1	1	1	1	0	0	0	0	0				88	88	0	0			1	0	2	0	1.44323	1	1	0	0	0
33	5	9999	1	1	1	1	1	2	2	1	1	1	0	1	1	1	1	1	1	1	1	1	1	1	1	1	0	1	0	0	1	1	1	0	0	0	0			2	1	2		1.51157	1	1	0	0	0
37	3	0	1	1	1	1	1	2	2	1	2	1	0	0	1	0	1	1	1	1	1	1	1	1	1	1	0	0	0	0	2	0	0	0	0	0	0			1	0	2		1.44323	1	1	0	0	0
24	3	4	1	1	1	1	1	2	2	1	2	1	0	0	0	0	1	1	1	1	1	1	1	1	1	1	0	0	0	0	1	0	1	0	0	0	0			1	0	2		1.51065	1	1	0	0	0
26	3	0	1	1	1	1	1	2	2	1	2	1	0	0	1	0	1	1	1	1	1	1	1	1	1	1	0	0	0	0	1	1	1	0	0	0	0			1	0	2	0	1.51157	1	1	0	0	0
46	3	0	1	1	1	1	99	99	99	1	99	1	0	0	0	1	1	1	1	1	1	1	1	1	1	1	0	0	0	0	1	88	88	88	88	0	0			1	0	2		1.30885	1	1	0	0	0
19	1	6	1	99	99	99	0	2	99	0								1	4	1	1	1	1	1	1	3	0	0	0	0	2	0	1	0	0	0	0			2	1	1	0	1.8554	1	1	0	0	0
58	6	0	1	1	1	1	1	99	99	99	99	99	0	99	99	1	1	1	1	1	1	1	1	1	1	1	0	0	0	0	1	88	88	88	88	0	0			2	0	2	0	1.30885	1	1	0	0	0
22	1	0	1	1	1	1	1	2	2	1	3	1	0	0	0	0	1	1	1	1	1	1	5	1	1	10	0	0	0	0	1	1	0	0	0	0	0			1	1	2		1.51065	1	1	0	0	0
58	2	7	0	1	1	1	1	2	2	0								1	1	1	1	1	1	1	1	1	0	0	0	0	1	0	0	0	0	0	0	1		2	0	2	0	1.30885	1	1	0	0	0
25	1	2	1	1	99	1	1	2	99	1	99	1	0	99	0	0	1	1	1	1	1	1	1	1	1	1	0	0	0	0	1	0	1	0	0	0	0	0		1	0	1	0	3.04513	1	1	0	0	0
55	5	0	0	0	0	1	1	2	2	0								5	1	1	1	1	1	1	1	0	0	0	0	0				0	0	0	0			2	0	2	0	1.30885	1	1	0	0	0
56	2	0	1	1	1	1	1	2	2	1	2	1	0	0	0	0	1	1	1	1	1	1	1	1	1	1	0	0	0	0	1	0	1	0	0	0	0	0		1	0	2		1.30885	1	1	0	0	0
52	6	0	1	1	1	1	1	2	2	1	2	1	0	0	0	0	1	1	1	1	1	1	1	1	1	1	0	0	0	0	1	0	1	0	0	0	0			2	0	2	0	1.30885	1	1	0	0	0
26	3	0	1	1	1	1	1	2	3	1	3	1	0	0	0	1	1	1	1	1	1	1	1	1	1	1	0	0	0	0	1	0	1	0	0	0	0			2	0	2	0	1.51157	1	1	0	0	0
37	1																									0	0	0	0	0				0	0	0	0			2	0	2		1.44323	1	1	0	0	0
19	1	9999	1	1	1	1	1	2	2	1	2	0	0	0	0	0	1	1	1	1	1	1	1	1	1	5	0	0	0	0	3	0	0	0	0	0	0			2	1	1	0	1.8554	1	1	0	0	0
41	2	9999	99	1	1	1	1	2	2	1	2	1	0	0	0	0	1	1	1	1	1	1	1	1	1	1	0	0	0	0	1	0	1	0	0	0	0			2	0	2		1.44323	1	1	0	0	0
24	3	25	1	1	1	1	1	2	2	1	2	1	0	0	0	0	1	1	1	1	1	2	2	2	2	1	0	0	0	0	1	0	0	0	0	0	0			2	0	2	0	1.51065	1	1	0	0	0
25	2	3	1	1	1	1	1	2	2	1	2	1	0	0	1	0	1	1	1	1	1	1	1	1	1	1	0	0	0	0	1	0	1	0	0	0	0			1	0	2		1.51157	1	1	0	0	0
33	2	9999	1	1	1	1	1	2	2	1	1	1	0	0	1	0	1	1	1	1	1	1	1	1	1	1	1	0	0	0	1	0	1	0	0	0	0	1		1	1	2		1.51157	1	1	0	0	0
25	3	0	1	1	1	1	1	2	2	1	2	0	0	0	0	0	0	1	1	1	1	1	1	1	1	1	0	0	0	0	1	1	1	0	0	0	0			2	0	2		0.528334	1	1	0	0	0
58	1	9999	1	1	1	1	1	2	2	1	2	1	0	0	0	0	1	1	1	1	1	1	1	1	1											0	0			1	0	2		1.30885	0	1	0	0	0
18	1	1	1	1	1	1	1	2	2	1	2	1	0	0	0	0	1	1	1	1	1	1	1	1	1	1	0	0	0	0	1	1	1	0	0	0	0			2	0	2	0	1.51065	1	1	0	0	0
39	3	0	1	1	1	1	1	2	2	1	2	1	0	0	0	0	1	1	1	1	1	1	1	1	1	1	0	0	0	0	1	0	1	0	0	0	0	1		2	0	2		1.44323	1	1	0	0	0
19	1	0	1	99	99	99	1	2	99	1	99	99	0	0	0	0	1	1	1	1	1	1	1	1	1	1	0	0	0	0	2	0	0	0	0	0	0			2	0	1	0	1.8554	1	1	0	0	0
43	3	0	1	1	1	1	1	2	2	1	99	1	0	0	0	0	1	1	1	1	1	1	1	1	1	3	0	3	0	0	1	0	1	0	0	0	0			2	1	1		3.53122	1	1	0	0	0
39	3	5	1	1	1	1	1	2	2	1	2	1	0	0	0	0	1	1	1	1	1	1	1	1	1	1	0	0	0	0	1	0	1	0	0	0	0	0		1	0	2		1.44323	1	1	0	0	0
55	3	2	1	1	1	1	1	2	2	1	2	1	0	0	0	0	1	1	1	1	1	1	1	1	1	1	0	0	0	0	1	1	1	0	0	0	0			2	0	2	0	1.30885	1	1	0	0	0
55	3	1	1	1	1	1	1	2	2	1	2	1	0	1	0	0	1	1	1	1	1	1	1	1	1											0	0			2	0	2	0	1.30885	0	1	0	0	0
38	3	0	1	1	1	1	1	2	2	1	2	1	0	1	1	1	1	1	1	1	1	1	1	1	1	1	0	0	0	0	1	0	0	0	0	0	0			2	0	2	0	1.44323	1	1	0	0	0
17	1	0	1	1	1	1	1	2	2	1	2	1	1	1	1	1	1	1	1		1	1	1	1	1											0	0			2	0	2	0	1.51065	0	1	0	0	0
58	3	1	1	1	1	1	1	2	2	1	2	1	0	1	0	0	1	1	1	1	1	1	1	1	1											0	0			1	0	2		1.30885	0	1	0	0	0
29	3	0	1	1	1	1	1	2	2	1	2	1	0	1	1	1	1	1	1	1	1	1	1	1	1	1	0	0	0	0	1	0	0	0	0	0	0			2	0	2	1	1.51157	1	1	0	0	0
51	2	9999	1	1	1	1	1	2	2	1	2	1	0	0	0	0	1	1	1	1	1	1	1	1	1	1	0	0	0	0	1	0	1	0	0	0	0			2	0	2	0	1.30885	1	1	0	0	0
41	1	9999	1	1	1	1	1	2	2	1	2	1	0	0	0	0	1	1	1	1	1	1	1	1	1	1	0	0	0	0	1	1	1	0	0	0	0			1	0	2		1.44323	1	1	0	0	0
21	1	9999	1	1	1	1	1	2	2	1	2	1	0	0	0	0	1	1	1	1	1	1	1	1	1	1	0	0	0	0	1	0	1	0	0	0	0	1		1	0	2	1	1.51065	1	1	0	0	0
27	2	1	1	1	1	1	1	2	2	1	2	1	0	0	0	0	1	1	1	1	1	1	1	1	1	1	0	0	1	0	1	1	1	0	0	0	0			1	1	2		1.51157	1	1	0	0	0
28	2	2	1	1	1	1	1	2	2	1	2	1	0	0	0	1	1	1	1	1	1	1	1	1	1	1	0	1	1	0	1	1	1	0	0	0	0	1		7	1	2	0	1.51157	1	1	0	0	0
25	3	0	1	99	99	99	1	2	2	1	2	1	0	0	0	0	1	1	1	1	1	1	1	1	1	1	0	0	0	0	1	0	0	0	0	0	0			2	0	2	0	1.51157	1	1	0	0	0
21	1	1	1	99	99	99	1	2	2	1	2	1	0	0	1	0	1	1	1	1	1	1	1	1	1	1	0	0	0	0	2	0	0	0	0	0	0			1	0	2		1.51065	1	1	0	0	0
52	1	3	1	99	99	99	1	2	2	1	2	1	0	0	0	0	1	1	1	1	1	1	1	1	1	1	0	0	0	0	1	0	0	0	0	0	0			1	0	2		1.30885	1	1	0	0	0
59	3	0	1	99	1	1	1	2	2	1	2	1	0	0	0	0	1	1	1	1	1	1	1	1	1	1	0	0	0	0	1	0	1	0	0	0	0			2	0	2	0	1.30885	1	1	0	0	0
22	3	0	1	1	1	1	1	2	2	1	2	1	99	0	0	0	1	1	1	1	1	2	3	2	2	1	0	0	0	0	1	0	0	0	0	0	0			1	0	2	0	1.51065	1	1	0	0	0
30	3	5	1	0	1	1	1	2	2	1	2	1	0	0	1	0	1	1	1	1	1	1	1	2	2	1	0	0	0	0	1	0	1	0	0	0	0			2	0	2	0	1.51157	1	1	0	0	0
32	3																									2	0	0	0	0	1	0	0	0	0	0	0			4	1	1		3.04513	1	1	0	0	0
53	3	0	1	1	1	1	1	2	3	0								1	1	1	1	1	1	1	1	1	0	0	0	0	1	0	0	0	0	0	0			2	0	2	0	1.30885	1	1	0	0	0
50	6	0	1	1	1	1	1	2	3	1	3	1	0	0	0	1	1	1	1	1	1	1	1	1	1	0	0	0	0	0				0	0	0	0			2	0	2	0	1.30885	1	1	0	0	0
38	3	0	1	1	1	1	1	2	3	1	2	1	0	0	0	1	1	1	1	1	1	1	1	1	1	1	0	0	0	0	1	0	1	0	0	0	0			1	0	1		3.53122	1	1	0	0	0
19	3	0	1	1	1	1	1	2	2	1	2	1	0	0	0	0	1	1	1	1	1	1	1	1	1	1	0	0	0	0	1	0	1	0	0	0	0	1		1	0	2	0	1.51065	1	1	0	0	0
30	2	9999	1	1	1	1	1	3	3	1	3	1	0	0	1	0	0	1	1	1	1	1	1	1	1	1	0	0	0	0	1	0	1	0	0	0	0			6	0	2		1.51157	1	1	0	0	0
19	1	0	0	1	99	1	1	99	3	1	3	1	0	0	0	1	1	1	1	1	1	1	1	1	1	1	0	0	0	0	1	1	1	0	0	0	0			2	0	1	0	1.8554	1	1	0	0	0
56	4	0	0	1	1	1	1	2	3	1	2	1	0	0	0	1	1	1	1	1	1	1	1	1	1	0	0	0	0	0				0	0	0	0			2	0	2	0	1.30885	1	1	0	0	0
18	1																																			0	0			2	0	1	0	1.8554	0	1	0	0	0
36	1	2	1	1	1	1	1	2	2	1	2	1	0	0	0	0	1	1	1	1	1	1	1	1	1	1	0	0	1	0	1	0	1	0	0	0	0			2	1	2		1.44323	1	1	0	0	0
39	3	0	1	1	1	1	1	2	2	1	2	1	0	0	0	0	1	1	1	1	1	1	1	1	1	1	0	0	0	0	1	0	0	0	0	0	0	1		4	0	2	0	1.44323	1	1	0	0	0
18	1	0	1	1	1	1	1	2	2	1	2	1	0	0	0	0	1	1	1	1	1	1	1	1	1	1	0	0	0	0	2	1	1	0	0	0	0			2	0	1	0	1.8554	1	1	0	0	0
34	5	5	1	1	1	1	1	2	2	1	2	1	0	0	0	0	1	1	1	1	1	1	1	1	1	1	0	0	0	0	2	0	0	0	0	0	0			2	0	2		1.51157	1	1	0	0	0
56	6	0	1	1	1	1	1	2	2	1	2	1	0	0	0	0	1	1	1	1	1	1	1	1	1	0	0	0	0	0				0	0	0	0	0		2	0	2		1.30885	1	1	0	0	0
28	2	1	1	1	1	1	1	1	2	1	2	0	0	0	0	1	1	1	1	1	1	1	1	1	1	1	0	0	0	0	1	0	1	0	0	0	0			1	0	1		3.04513	1	1	0	0	0
24	1	9	1	1	1	1	1	2	2	1	99	1	0	0	0	0	1	1	1	1	1	1	1	1	1	1	0	2	0	0	2	1	1	0	0	0	0	0		6	1	2	0	1.51065	1	1	0	0	0
28	3	2	1	1	1	1	1	2	99	1	99	1	0	0	0	0	1	1	1	1	1	1	1	1	1	1	0	0	0	0	1	1	1	0	0	0	0	1		1	0	2	0	1.51157	1	1	0	0	0
27	3	0	1	1	1	1	99	99	99	1	99	1	0	0	0	1	1	1	1	1	1	1	1	1	1	1	0	0	0	1	1	0	1	0	0	0	0			1	1	2		1.51157	1	1	0	0	0
21	1	0	1	1		1	1	99	99	1	2	1		1	0	1	1	1	1	1	1	1	1	1	1	1	0	0	0	0	2	1	1	1	0	0	0			2	0	2	0	1.51065	1	1	0	0	0
29	3	0	1	1	99	1	1	2	99	0								1	1	1	1	1	1	1	1	1	0	0	0	0	1	1	1	0	0	0	0			1	0	2	0	1.51157	1	1	0	0	0
28	1	1	1	1	1	0	1	2	3	1	2	1	0	0	0	1	1	1	1	1	1	1	1	1	1	2	0	0	0	0	1	0	0	0	0	0	0				1	1		3.04513	1	0	0	0	0
20	1	0	1	1	1	1	1	2	3	1	3	1	0	0	0	1	1	1	1	1	1	1	1	1	1	4	0	0	0	0	2	0	0	0	0	0	0			1	1	1		1.8554	1	1	0	0	0
19	1	0	1	0	1	1	1	2	3	1	2	1	0	0	0	1	1	1	1	1	1	1	1	1	1	1	0	0	0	0	1	1	1	0	0	0	0			1	0	2	0	1.51065	1	1	0	0	0
28	3	0	1	1	1	1	1	2	3	1	3	1	0	0	0	1	1	1	1	1	1	1	1	1	1	1	0	0	0	0	1	0	1	0	0	0	0			1	0	2	0	1.51157	1	1	0	0	0
40	2	4	1	1	1	1	1	2	2	1	99	1	0	0	0	0	1	1	1	1	1	1	1	1	1	1	0	0	0	0	1	0	1	0	0	0	0			2	0	2	0	1.44323	1	1	0	0	0
33	3	0	1	1	1	1	1	2	2	1	2	1	0	0	0	0	1	1	1	1	1	1	1	1	1	1	0	0	0	0	1	0	1	0	0	0	0	1		2	0	2		1.51157	1	1	0	0	0
35	3	0	1	1	1	1	1	2	2	1	99	1	0	0	0	0	1	1	1	1	1	1	1	1	1	1	0	0	0	0	1	0	1	0	0	0	0	1		7	0	2	0	1.44323	1	1	0	0	0
34	3	3	1	1	1	1	1	2	99	1	99	1	0	0	0	0	1	1	1	1	1	1	1	1	1	1	0	0	0	0	1	1	1	0	0	0	0	0		2	0	2	0	1.51157	1	1	0	0	0
33	3																									1	0	0	0	0	1	0	0	0	0	0	0			2	0	2	0	1.51157	1	1	0	0	0
20	1	0	1	1	1	1	1	2	2	1	2	1	0	99	0	99	1	1	1	1	1	1	1	1	1	6	0	0	0	0	2	0	1	0	0	0	0			1	1	1		1.8554	1	1	0	0	0
19	3	2	1	1	1	1	1	2	1	1	3	1	1	1	1	1	1	1	1	1	1	1	1	1	1	1	1	1	0	0	1	0	1	0	0	0	0			1	1	2	0	1.51065	1	1	0	0	0
27	1	0	1	0	1	1	1	2	2	1	2	0	1	1	0	0	1	1	1	1	1	1	1	1	1	1	0	0	0	0	1	0	0	0	0	0	0			1	0	2	0	1.51157	1	1	0	0	0
25	1	0	1	99	99	99	1	2	2	1	2	1	0	0	0	0	1	1	1	1	1	1	1	1	1	1	1	0	0	0	1	0	0	0	0	0	0			1	1	2	0	1.51157	1	1	0	0	0
20	1	0	1	1	1	1	1	2	2	1	2	1	0	0	0	0	1	1	1	1	1	1	1	1	1	1	1	0	0	0	1	0	1	0	0	0	0			2	1	2	0	1.51065	1	1	0	0	0
23	1	0	1	1	1	1	1	2	2	1	2	1	0	0	0	0	1	1	1	1	1	1	1	1	1	1	0	0	0	0	1	1	1	0	0	0	0			2	0	2	0	1.51065	1	1	0	0	0
19	1	9999	1	1	1	1	99	2	2	1	2	1	0	0	0	0	1	1	1	1	1	1	1	1	1	1	0	0	0	0	1	1	99	0	0	0	0			1	0	2		1.51065	1	1	0	0	0
21	3	0	1	1	1	1	1	2	2	1	1	1	1	1	1	1	1	1	1	1	1	1	1	1	1	1	0	0	0	0	1	0	0	0	0	0	0			1	0	2	0	1.51065	1	1	0	0	0
40	3	0	1	1	1	1	1	2	2	1	2	1	0	1	1	1	1	1	1	1	1	1	1	1	1	1	0	0	0	0	1	1	0	0	0	0	0			1	0	1		3.53122	1	1	0	0	0
29	1	9999	1	99	1	1	1	2	2	1	2	1	0	1	0	0	1	1	1	1	1	1	1	1	1	1	0	0	0	0	1	1	1	0	0	0	0			1	0	2	0	1.51157	1	1	0	0	0
35	1	9999	0	1	1	1	1	2	2	1	2	1	0	0	0	0	1	1	1	1	1	1	1	1	1	0	0	0	0	0				0	0	0	0			2	0	2	0	1.44323	1	1	0	0	0
35	2	9999	1	1	1	1	1	2	2	1	2	1	0	0	0	0	1	1	1	1	1	1	1	1	1	1	0	0	0	0	1	1	1	0	0	0	0			2	0	1	0	3.53122	1	1	0	0	0
43	2	9999	1	1	1	1	1	99	2	1	2	1	0	0	0	0	1	1	1	1	1	1	1	1	1	0	0	0	0	0				0	0	0	0			2	0	2		1.44323	1	1	0	0	0
24	2	9999	1	1	1	1	1	2	2	1	2	1	0	0	0	0	1	1	1	1	1	1	1		1	0	0	0	0	0				0	0	0	0			2	0	2	0	1.51065	1	1	0	0	0
19	3	0	1	1	1	1	1	2	2	1	2	1	0	1	0	99	1	1	1	1	1	1	1	1	1	1	0	0	0	0	1	0	1	0	0	0	0			1	0	2	0	1.51065	1	1	0	0	0
52	2	9999	1	1	1	1	1	2	2	1	2	1	0	0	0	0	1	1	1	1	1	1	1	1	1	0	0	0	0	0				0	0	0	0			1	0	1		2.55349	1	1	0	0	0
24	1	9999	1	1	1	1	1	2	2	1	2	1	0	0	0	0	1	1	1	1	1	1	1	1	1	1	0	0	0	0	1	1	1	0	0	0	0			2	0	2	0	1.51065	1	1	0	0	0
22	1	0	1	1	1	1	1	2	2	1	2	1	0	0	0	0	1	1	1	1	1	1	1	1	1	1	0	0	0	0	1	0	1	0	0	0	0			2	0	2	0	1.51065	1	1	0	0	0
34	3	0	1	1	1	1	1	2	2	1	2	1	0	1	0	1	1	1	1	1	1	1	1	1	1	1	0	0	0	0	1	0	0	0	0	0	0			1	0	2	0	1.51157	1	1	0	0	0
23	3	0	1	1	1	1	1	2	2	1	2	1	1	1	0	1	1	1	1	1	1	1	1	1	1	1	0	0	0	0	1	0	0	0	0	0	0			1	0	2		1.51065	1	1	0	0	0
29	3	0	1	1	1	1	1	2	99	1	99	1	0	0	0	0	1	1	1	1	1	1	1	1	1	1	0	0	0	0	1	0	0	0	0	0	0	0		7	0	2	0	1.51157	1	1	0	0	0
22	3	0	99	99	0	1	1	2	3	1	99	1	0	0	0	1	1	1	1	1	1	1	1	1	1	1	0	0	0	0	1	0	1	0	0	0	0			1	0	2	0	1.51065	1	1	0	0	0
38	2	0	1	99	99	99	1	2	2	0								1	1	1	1	1	1	1	1	1	0	0	1	0	2	0	1	1	0	0	0			2	1	2	0	1.44323	1	1	0	0	0
34	3	0	99	1	1	1	1	2	99	0								4	1	1	1	1	1	1	1	1	0	0	0	0	1	0	0	0	0	0	0			1	0	2	0	1.51157	1	1	0	0	0
45	3	0	1	99	1	1	0	2	2	1	1	1	0	0	0	1	1	1	1	1	1	1	1	1	1	4	0	0	0	0	2	1	0	0	0	0	0			1	1	1		2.55349	1	1	0	0	0
55	2	3	1	0	1	1	1	2	2	1	2	1	0	0	0	0	1	1	1	1	1	1	1	2	2	1	0	0	0	0	1	0	1	0	0	0	0			2	0	2		1.30885	1	1	0	0	0
20	3	0	1	1	1	1	1	2	2	1	99	1	0	0	0	0	1	1	1	1	1	1	1	1	1	1	0	0	0	0	1	1	1	0	0	0	0	1		1	0	2	0	1.51065	1	1	0	0	0
32	3	1	1	0	1	1	1	99	99	1	2	1	0	0	0	0	1	1	1	1	1	1	1	1	1	1	0	0	0	0	1	0	0	0	0	0	0			7	0	2	1	1.51157	1	1	0	0	0
55	3	0	1	1	1	1	1	2	2	1	99	1	0	0	0	0	1	1	1	1	1	1	1	1	1	0	0	0	0	0				0	0	0	0	0		2	0	2	0	1.30885	1	1	0	0	0
58	3	0	1	1	1	1	1	2	99	1	99	1	0	0	0	0	1	1	1	1	1	1	1	1	1	3	0	2	0	0	1	0	1	0	0	0	0			6	1	1	0	2.55349	1	1	0	0	0
52	3	0	1	1	1	1	1	2	2	1	99	1	0	0	1	0	1	1	1	1	2	2	1	1	1	1	0	0	0	0	1	0	1	0	0	0	0			1	0	2		1.30885	1	1	0	0	0
20	1	0	1	1	1	1	1	2	2	1	2	1	0	0	0	0	1	1	1	1	1	1	1	1	1	1	0	0	0	0	2	1	1	0	0	0	0	1		1	0	2	0	1.51065	1	1	0	0	0
34	2	9999	1	1	1	1	1	2	2	1	2		1	0	0	1	1	1	1	1	1	1	1	1	1	1	0	0	0	0	1	0	1	0	0	0	0			1	0	2		1.51157	1	1	0	0	0
27	1	9999	1	1	1	1	1	99	99	1	2	1	0	0	0	0	1	1	1	1	1	1	1	1	1	1	0	0	0	0	1	1	0	0	0	0	0			2		2	0	1.51157		1	0	0	0
40	1	9999	1	1	1	1	1		2	1	2	1	0	0	0	1	1	1	1	1	1	1	1	1	1	0	0	0	1	0	1	1	1	0	0	0	0			2	0	2	0	1.44323	1	1	0	0	0
17	1	9999	1	1	1	1	1	2	2	1	2	1	0	0	0	0	1	1	1	1	1	1	1	1	1	1	0	0	0	0	1	0	0	0	0	0	0			1	0	2	0	1.51065	1	1	0	0	0
26	3	0	99	1	1	1	1	2	3	1	99	1	0	0	0	1	1	1	1	1	1	1	1	1	1	1	0	0	0	0	1	0	0	0	0	0	0	0		4	0	2	0	1.51157	1	0	0	0	0
50	6																									0	0	0	0	0				0	0	0	0			1	0	2	1	1.30885	1	1	0	0	0
33	3	0	1	1	1	1	1	2	2	1	2	1	1	1	1	1	1	1	1	1	1	1	1	1	1	1	0	0	0	0	1	0	0	0	0	0	0			1	0	2	0	1.51157	1	1	0	0	0
35	3	0	1	1	1	1	1	2	2	1	2	1	1	1	1	1	1	1	1	1	1	1	1	1	1	1	0	0	0	0	1	0	1	0	0	0	0			2	0	2	0	1.44323	1	1	0	0	0
49	1	0	1	0	99	99	1	2	2	1	2	1	0	0	0	0	1	1	1	1	1	2	1	1	1	0	0	0	0	0				0	0	0	0			2	0	2	0	1.30885	1	1	0	0	0
22	3	3	1	0	1	1	1	2	2	1	2	1	0	0	0	0	1	1	1	1	1	1	1	1	1	1	0	0	0	0	1	0	1	0	0	0	0			2	0	2	1	1.51065	1	1	0	0	0
19	1	0	1	0	1	1	1	2	2	1	2	0	0	0	0	0	1	1	1	1	1	1	1	1	1	1	0	0	0	0	1	0	1	0	0	0	0			2	0	2	0	1.51065	1	1	0	0	0
25	3	0	1	1	1	1	1	99	99	1	99	1	0	0	0	1	1	1	1	1	1	1	1	1	1	1	0	0	0	0	1	0	1	0	0	0	0			1	0	2		1.51157	1	1	0	0	0
35	3																									0	0	0	1	0	1	0	0	0	0	0	0			1	0	2		1.44323	1	1	0	0	0
24	1	4	1	1	1	99	0	3	1	1	1	1	0	0	1	1	1	1	1	1	1	1	1	1	1	1	0	0	0	0	1	0	88	0	0	0	0			1	0	2	1	1.51065	1	1	0	0	0
37	6																									1	0	0	0	0	1	1	1	0	0	0	0			1	0	2		1.44323	1	1	0	0	0
40	3	0	1	1	1	1	1	2	2	1	2	1	0	0	0	0	1	1	1	1	1	1	1	1	1	1	0	0	0	0	1	0	0	0	0	0	0	1		1		2		1.44323		1	0	0	0
47	2	9999	1	1	1	1	1	2	2	1	2	1	0	0	0	0	1	1	1	1	1	1	1	1	1	1	0	0	0	0	1	0	0	0	0	0	0	1		1	0	2		1.30885	1	1	0	0	0
20	1	9999	1	1	1	1	1	2	2	1	2	1	0	0	0	0	1	1	1	1	1		1	1	1	1	0	0	0	0	1	0	99	0	0	0	0			2	0	1	0	1.8554	1	1	0	0	0
42	2	9999	1	1	1	1	1	2	2	1	2	1	0	0	0	0	1	1	1	1	1	1	1	1	1	1	0	0	0	0	1	0	1	0	0	0	0			2	0	2	0	1.44323	1	1	0	0	0
18	1	0	1	99	99	99	1	2	2	1	2	1	0	0	0	0	1	1	2	1	1	1	1	1	2	1	0	0	0	0	1	0	0	0	0	0	0			2	0	1	0	1.8554	1	1	0	0	0
19	3	0	1	0	0	99	1	2	2	1	2	1	0	0	0	0	1	1	1	1	1	3	1	1	2	1	0	0	0	0	1	0	0	0	0	0	0			2	0	1	0	1.8554	1	1	0	0	0
42	3	2	1	0	1	1	1	2	2	1	2	1	0	0	0	0	1	1	1	1	1	1	2	3	2	1	0	0	0	0	1	0	1	0	0	0	0			1	0	2	0	1.44323	1	1	0	0	0
22	3	0	1	1	1	1	1	2	3	1	2	1	0	0	0	0	1	1	1	1	1	1	1	1	1	1	0	0	0	0	1	0	1	0	0	0	0	1		1	0	2		1.51065	1	1	0	0	0
57	6	0	1	1	1	1	1	2	2	1	2	1	0	0	0	0	1	1	1	1	1	1	1	1	1	3	0	0	0	0	1	0	0	0	0	0	0			2	1	2		1.30885	1	1	0	0	0
39	2	0	1	1	1	1	1	2	2	1	2	1	0	0	0	0	1	1	1	1	1	1	1	1	1	3	0	0	0	0	1	0	1	0	0	0	0			2	1	2		1.44323	1	1	0	0	0
18	1	0	1	1	1	1	1	2	2	1	2	1	0	0	0	0	1	1	1	1	1	1	1	1	1	3	0	0	0	0	2	1	0	0	0	0	0		0		1	2		1.51065	1	0	0	1	0
26	3	0	99	99	99	99	1	99	99	1	99	99	99	99	99	99	99	1	1	1	1	1	1	1	1	1	0	0	0	0	1	0	1	0	0	0	0			1	0	2	0	1.51157	1	1	0	0	0
35	4	4	1	1	1	1	1	2	3	1	3	1	0	0	0	1	1	1	1	1	1	1	1	1	1	0	0	0	0	0				0	0	0	0	0		1	0	2		1.44323	1	1	0	0	0
29	3	0	1	99	99	1	1	2	99	1	2	1	0	0	0	1	1	1	1	1	1	1	1	1	1	1	0	0	0	0	1	1	1	0	0	0	0			2	0	2		1.51157	1	1	0	0	0
53	3	0	99	1	1	1	1	99	99	0								1	1	1	1	1	1	1	1	0	0	0	0	0				0	0	5	0	0		5	0	2	0	1.30885	1		0	0	0
18	1	0	1	1	1	1	1	99	99	1	2	1	0	0	0	1	1	1	1	1	1	1	1	1	1	1	0	0	0	0	1	1	0	0	0	0	0			2	0	2		1.51065	1	1	0	0	0
41	3	0	1	1	1	1	1	99	99	1	2	1	0	0	0	1	1	1	1	1	1	1	1	1	1	0	0	0	0	0				0	0	0	0			1	0	2	1	1.44323	1	1	0	0	0
18	3	0	1	1	1	1	1	2	2	1	2	1	0	0	0	0	1	1	1	1	1	1	1	1	1	1	0	0	0	0	1	0	99	0	0	0	0			1	0	2	0	1.51065	1	1	0	0	0
29	3	0	1	1	1	1	1	2	3	1	3	1	0	0	0	1	1	1	1	1	1	1	1	1	1	1	0	0	0	0	1	0	1	0	0	0	0			1	0	2	1	1.51157	1	1	0	0	0
25	3	0	1	1	1	1	1	2	3	1	3	1	0	0	0	1	1	1	1	1	1	1	1	1	1	5	5	0	0	0	1	0	1	0	0	0	0	0		1	1	1	0	3.04513	1	1	0	0	0
18	1	9	1	1	1	1	1	1	3	0								1	1	1	1	1	1	1	1	9	3	0	0	0	2	0	0	0	0	0	0			2	1	1	0	1.8554	1	1	0	0	0
26	3	0	1	1	1	1	1	2	3	1	3	1	0	0	0	1	1	1	1	1	1	1	1	1	1	1	0	0	0	0	1	1	1	0	0	0	0			2	0	2	0	1.51157	1	1	0	0	0
31	3	0	99	1	1	1	99	2	3	1	2	1	0	0	0	0	1	1	1	3	1	1	1	1	1	1	0	0	0	0	1	0	1	0	0	0	0			1	0	2		1.51157	1	1	0	0	0
26	1	9999	1	1	1	1	1	2	2	1	2	1	0	0	0	1	1	1	1	1	1	1	1	1	1	0	0	0	1	0	1	0	1	1	0	0	0			1	0	2	1	1.51157	1	1	0	0	0
54	1	9999	1	1	1	1	1	2	2	1	2	1	0	0	0	0	1	1	1	1	1	1	1	1	1	0	0	0	0	0				0	0	0	0			1	0	2		1.30885	1	1	0	0	0
21	1	9999	1	1	1	1	1	2	2	1	2	1	0	0	0	0	1	1	1	1	1	1	1	1	1	1	0	0	0	0	1	0	1	0	0	0	0	1		1	0	2	0	1.51065	1	1	0	0	0
42	2	4	1	1	1	1	1	2	2	1	2	1	0	0	0	0	1	1	1	1	1	1	1	1	1	1	0	0	0	0	1	0	1	0	0	0	0	0		2	0	2		1.44323	1	1	0	0	0
45	3	0	99	1	1	1	1	2	1	1	2	1	0	1	0	1	0	1	1	1	1	1	1	1	1	1	1	0	0	0	1	0	1	0	0	0	0	1		1	1	2	1	1.30885	1	1	0	0	0
35	3	0	1	1	1	1	99	2	1	1	2	1	0	0	0	1	1	1	1	1	1	1	1	1	1	1	0	0	0	0	1	0	1	0	0	0	0			1	0	2		1.44323	1	1	0	0	0
18	1																									1	0	0	0	0	1	0	0	1	0	0	0			2	0	2	0	1.51065	1	1	0	0	0
28	1																									1	0	0	0	0	1	0	1	1	0	0	0	1		1	0	2		1.51157	1	1	0	0	0
32	3	0	1	0	1	1	1	2	2	0								1	1	1	1	1	1	1	1	1	0	0	1	0	1	0	0	0	0	0	0			2	1	2	0	1.51157	1	1	0	0	0
58	3	0	1	1	1	1	1	2	2	1	1	1	0	1	0	0	1	1	1	1	1	1	1	1	1											0	0			1	0	2		1.30885	0	1	0	0	0
24	3	0	1	1	1	1	1	1	2	0								1	1	1	1	1	1	1	1	1	0	0	0	0	1	0	0	0	0	0	0			2	0	2		1.51065	1	1	0	0	0
54	3	0	1	1	1	1	1	2	2	1	2	1	0	1	0	1	1	1	1	1	1	1	1	1	1											0	0			2	0	2	0	1.30885	0	1	0	0	0
40	3	2	1	1	1	1	1	2	2	1	2	1	0	1	0	1	1	1	1	1	1	1	1	1	1	1	0	0	0	0	1	0	0	0	0	0	0			1	0	1		3.53122	1	1	0	0	0
42	3	0	1	1	1	1	1	2	2	1	1	1	1	1	0	1	1	1	1	1	1	1	1	1	1											1	1			1	0	2		1.44323	0	1	0	0	0
20	2	1	1	1	1	1	1	2	2	1	2	1	0	0	0	0	1	1	1	1	1	1	1	1	1	1	0	0	0	0	1	0	1	0	0	0	0			1	0	2	0	1.51065	1	1	0	0	0
43	3	0	1	99	1	1	1	2	2	1	2	1	0	0	0	0	1	1	1	1	1	1	2	2	2	1	0	0	0	0	1	0	0	0	0	0	0			1	0	2	0	1.44323	1	1	0	0	0
51	3	0	1		0	1	1	99	99	1	2	0	0	0	0	0	1	1	1	1	1	1	1	1	1	1	0	0	0	0	1	0	1	0	0	0	0			1	0	2		1.30885	1	1	0	0	0
58	6	0	1	0	1	1	1	2	2	1	2	1	0	0	0	0	1	1	1	1	1	1	1	2	2	0	0	0	0	0				0	0	0	0			1	0	2	0	1.30885	1	1	0	0	0
36	1	0	1	1	1	1	1	2	2	1	99	1	0	0	0	0	1	1	1	1	2	1	1	2	2	1	0	0	0	0	2	0	1	0	0	0	0			1	0	2		1.44323	1	1	0	0	0
33	6																									1	0	0	0	0	1	88	88	0	88	0	0	1		2	0	2	0	1.51157	1	1	0	0	0
47	2	0	99	99	99	99	99	2	2	1	2	1	0	1	0	1	99	1	1	1	1	1	1	1	1	1	0	0	0	0	1	0	1	0	0	0	0			2	0	2		1.30885	1	1	0	0	0
24	1	0	1	99	99	1	1	2	3	1	2	1	0	99	0	99	1	1	1	1	1	1	1	1	1	1	0	0	0	0	1	0	1	0	0	0	0			2	0	2	0	1.51065	1	1	0	0	0
47	2	0	99	99	99	99	1	2	2	1	2	1	0	99	0	99	1	1	1	1	1	1	1	1	1	1	0	0	0	0	1	0	0	0	0	0	0			2	0	2		1.30885	1	1	0	0	0
30	2	0	1	1	1	1	1	2	2	1	2	1	0	0	0	0	1	1	1	1	1	1	1	1	1	1	0	0	0	0	1	0	0	0	0	0	0			2	0	2		1.51157	1	1	0	0	0
24	3	0	0	1	1	1	1	2	3	1	2	1	0	99	0	99	1	1	1	1	1	1	1	1	3	1	0	0	0	0	1	0	0	0	0	0	0			2	0	2	0	1.51065	1	1	0	0	0
32	3	0	1	1	1	1	1	2	3	1	2	1	0	99	0	99	1	1	1	1	1	1	3	3	3	2	0	0	0	0	1	0	0	0	0	0	0	0		2	1	2	0	1.51157	1	1	0	0	0
37	3	5	1	1	1	1	1	2	2	1	2	1	0	1	0	0	1	1	1	1	1	1	1	1	1	3	0	0	0	0	1	0	1	0	0	0	0			2	1	1	0	3.53122	1	1	0	0	0
26	3	0	1	1	1	1	1	2	2	1	2	1	0	1	1	1	1	1	1	1	1	1	1	1	1	1	0	0	0	0	1	0	1	0	0	0	0	1		2	0	2	0	1.51157	1	1	0	0	0
23	3	0	1	1	1	1	1	2	2	1	2	1	0	0	0	0	1	1	1	1	1	1	1	1	1	1	0	0	0	0	1	0	1	0	0	0	0	1		2	0	2	0	1.51065	1	1	0	0	0
44	3	1	1	1	1	1	1	2	99	1	2	1	0	0	0	1	1	1	1	1	1	1	1	1	1	1	1	0	0	0	1	0	1	0	0	0	0			2	1	2	0	1.44323	1	1	0	0	0
24	1																									1	1	0	0	0	1	0	1	0	0	1	0		1		1	2		1.51065	1	1	0	0	0
48	3	0	1	1	1	1	1	2	2	1	2	1	0	0	0	1	1	1	1	1	1	1	1	1	1																	2	0	1.30885			0	0	0
46	2	6	1	1	1	1	1	2	2	1	2	1	0	0	0	0	1	1	1	1	1	1	1	1	1	1	0	0	0	0	1	0	1	0	0	0	0	0		2	0	2		1.30885	1	1	0	0	0
55	2	9999	99	1	1	1	1	2	2	1	2	1	0	0	0	0	1	1	1	1	1	1	1	1	1	1	0	0	0	0	1	0	1	0	0	0	0			2	0	2	0	1.30885	1	1	0	0	0
44	1	0	1	0	1	1	1	2	2	1	2	1	0	0	0	0	1	1	1	1	1	2	2	2	1	1	0	0	0	0	1	1	1	0	0	0	0			1	0	2	1	1.44323	1	1	0	0	0
37	3	1	1	0	1	1	1	2	2	1	2	1	0	0	0	0	1	1	1	1	1	1	2	3	1	1	0	0	0	0	1	0	1	0	0	0	0			2	0	2	0	1.44323	1	1	0	0	0
32	3	2	1	1	1	1	1	2	3	1	3	1	0	0	0	1	1	1	1	1	1	1	1	1	1	1	0	0	0	0	1	0	1	0	0	1	0	0		9	0	2	1	1.51157	1		0	0	0
23	1	0	1	1	1	1	1	3	3	1	3	1	99	0	0	1	1	1	1	1	1	1	1	1	1	4	0	1	0	0	2	1	0	0	0	0	0			4	1	1	0	1.8554	1	1	0	0	0
19	1	2	1	1	0	1	1	3	3	1	2	0	0	0	0	1	1	1	1	1	1	1	1	1	1											0	0			2	0	1	0	1.8554	0	1	0	0	0
46	6	2	1	1	1	1	1	2	3	1	3	1	0	0	0	1	1	1	1	1	1	1	1	1	1	0	0	0	0	0				0	0	0	0			1	0	2		1.30885	1	1	0	0	0
34	1	1	1	1	1	1	1	1	1	1	1	1	0	0	0	0	1	1	1	1	1	1	1	1	1	1	0	0	0	0	1	0	1	0	0	0	0			1	0	2	0	1.51157	1	1	0	0	0
28	3	3	1	1	1	1	1	2	2	1	99	1	0	0	0	0	1	1	1	1	1	1	1	1	1	3	2	0	0	0	1	0	1	0	0	0	0	0	1		1	1	1	3.04513	1	0	0	1	0
26	3	1	1	1	1	1	1	2	2	1	2	1	0	1	0	0	1	1	1	1	1	1	1	1	1	1	0	0	0	0	1	0	0	0	0	0	0			2	0	2	1	1.51157	1	1	0	0	0
39	3	0	1	1	1	1	1	2	2	1	1	1	0	0	0	0	1	1	1	1	1	1	1	1	1	1	0	0	0	0	1	1	1	0	0	0	0			2	0	1		3.53122	1	1	0	0	0
37	3	0	1	1	1	1	1	2	2	1	2	0	0	0	0	1	0	1	1	1	1	1	1	1	1	1	0	0	0	0	1	0	1	0	0	0	0			1	0	2		1.44323	1	1	0	0	0
28	3	0	1	1	1	1	1	2	2	1	2	0	0	1	0	0	0	1	1	1	1	1	1	1	1	1	0	0	0	0	1	0	0	0	0	0	0			2	0	2	0	1.51157	1	1	0	0	0
30	3	0	1	1	1	1	1	2	2	1	2	1	1	1	1	1	1	1	1	1	1	1	1	1	1	1	0	0	0	0	1	0	1	0	0	0	0			2	0	1	0	3.04513	1	1	0	0	0
42	5	2	1	1	1	1	1	2	1	1	2	1	0	0	0	1	1	2	2	2	2	2	2	2	2	1	2	0	0	0	2	0	1	0	0	0	0			4	1	2		1.44323	1	1	0	0	0
56	1	1	1	1	1	1	1	1	2	1	99	1	0	0	0	1	99	1	1	1	1	1	1	1	1	1	0	0	0	0	1	0	0	0	0	0	0			1	0	2		1.30885	1	1	0	0	0
43	6																									1	0	0	0	0	2	0	1	0	0	0	0			1	0	2		1.44323	1	1	0	0	0
47	6	0	1	1	1	1	1	3	2	1	2	1	0	0	1	0	1	1	1	1	1	1	1	1	1	1	0	0	0	0	1	0	1	0	0	0	0			4	0	2		1.30885	1	1	0	0	0
53	1	0	1	1	1	1	1	2	2	1	2	1	0	0	1	1	1	1	1	1	1	1	1	1	1	1	0	0	0	0	2	0	1	0	0	0	0			1	0	2		1.30885	1	1	0	0	0
45	1	9999	1	1	1	1	1	2	99	1	2	1	0	0	0	0	1	1	1	1		1	1	1	1	1	0	0	0	0	1	0	0	0	0	0	0	0		2	0	2		1.30885	1	1	0	0	0
52	1	9999	1	1	1	1	1	2	2	1	2	1	0	0	0	0	1	1	1	1	1	1	1	1	1	0	0	0	0	0				0	0	0	0			1	0	2		1.30885	1	1	0	0	0
19	3	0	1	1	1	1	1	2	2	1	2	1	0	99	0	99	1	1	1	1	1	1	1	1	1	1	0	0	0	0	1	0	0	0	0	0	0			1	0	2		1.51065	1	1	0	0	0
20	3																									1	0	1	0	0	1	0	0	0	0	0	0			2	1	2	0	1.51065	1	1	0	0	0
59	6	3	1	1	1	1	1	2	2	1	2	1	0	1	0	0	1	1	1	1	1	1	1	3	3	1	0	0	0	0	1	99	99	0	0	0	0			2	0	2	0	1.30885	1	1	0	0	0
22	3	0	0	99	99	1	1	99	99	0								5	1	1	1	1	1	1	1	1	0	0	0	0	1	1	1	0	0	0	0			2	0	2	0	1.51065	1	1	0	0	0
32	3	3	1	1	1	1	1	99	99	1	2	1	99	0	0	1	1	1	1	1	1	1	1	1	1	1	0	0	0	0	1	0	1	0	0	0	0	1		1	0	2	0	1.51157	1	1	0	0	0
38	3	3	1	1	1	1	1	2	3	1	3	1	0	0	0	1	1	1	1	1	1	1	1	1	1	1	0	0	0	0	1	0	1	0	0	0	0	0		1	0	2	0	1.44323	1	1	0	0	0
44	6	2	1	1	1	1	1	2	3	1	3	1	0	0	0	1	1	1	1	1	1	1	1	1	1	1	0	0	0	0	1	1	1	0	0	0	0			1	0	2		1.44323	1	1	0	0	0
45	6	4	1	1	1	1	1	99	99	1	3	1	0	0	0	1	1	1	1	1	1	1	1	1	1	0	0	0	0	0				0	0	0	0	1		6	0	2		1.30885	1	1	0	0	0
48	5	0	99	1	1	1	1	2	3	1	99	1	0	0	0	1	1	1	1	1	1	1	1	1	1	0	0	0	0	0				0	0	0	0	1		1	0	2	0	1.30885	1	1	0	0	0
43	1	0	1	1	1	0	1	2	2	1	2	1	0	0	0	0	1	1	1	1	1	3	1	1	1	1	0	0	0	0	1	0	1	0	0	0	0			1	0	2		1.44323	1	1	0	0	0
52	3	7	1	99	1	1	1	99	99	1	2	1	0	0	0	0	1	1	1	1	1	3	3	3	2	1	0	0	0	0	1	0	0	0	0	0	0			2	0	2	0	1.30885	1	1	0	0	0
31	3	0	1	1	1	1	99	2	2	1	2	1	0	0	0	0	1	1	1	2	1	1	1	1	1	1	0	0	0	0	1	0	1	0	0	0	0	0		1	0	2	1	1.51157	1	1	0	0	0
30	3	10	1	0	0	0	1	2	2	1	2	0	0	0	0	1	1	1	1	1	1	1	1	1	1	1	0	0	0	0	1	1	1	0	0	0	0	0		1	0	2	0	1.51157	1	1	0	0	0
45	6	2	1	1	1	1	1	2	2	1	2	1	0	0	0	0	1	1	1	1	1	1	1	1	1	2	0	0	0	0	2	0	1	0	0	0	0			2	1	2	1	1.30885	1	1	0	0	0
32	3	2	1	1	1	1	1	2	2	1	2	1	0	0	0	0	1	1	1	1	1	1	1	1	1	1	0	0	0	0	1	1	1	0	0	0	0			2	0	2		1.51157	1	1	0	0	0
38	3	0	1	1	1	1	1	2	3	1	3	1	0	0	0	1	1	1	1	1	1	1	1	1	1	1	0	0	0	0	1	0	1	0	0	0	0			2	0	2	0	1.44323	1	1	0	0	0
54	3	0	1	1	1	1	1	2	2	1	2	1	0	0	0	0	1	1	1	1	1	1	1	1	1	1	0	0	0	0	1	0	1	0	0	0	0			2	0	1	0	2.55349	1	1	0	0	0
56	4	2	1	1	1	1	1	2	2	1	2	1	0	0	0	0	1	1	1	1	1	1	1	1	1	2	0	0	0	0	2	0	1	0	0	0	0			2	1	1	0	2.55349	1	1	0	0	0
20	1	0	1	1	99	1	1	2	99	1	3	1	0	0	0	0	99	1	1	1	1	1	1	1	1	0	1	0	0	0	1	1	1	0	0	0	0			1	0	2	0	0.630926	1	1	0	0	0
56	6	1	1	1	1	1	1	2	99	1	2	1	0	0	0	0	1	1	1	1	1	1	1	1	1	0	0	0	0	0				0	0	0	0			1	0	2		1.30885	1	1	0	0	0
27	3	9999	1	1	1	1	1	3	2	1	2	1	0	0	0	0	1	1	1	1	1	1	1	1	1	1					1	0	1	99	0	0	0			5		2		1.51157	1	1	0	0	0
19	1	0	1	1	99	1	1	1	2	1	2	1	0	0	0	0	1	1	1	1	1	1	1	1	1	1	0	0	0	0	1	1	1	0	0	0	0			1	0	2		1.51065	1	1	0	0	0
39	1	9999	1	1	1	1	1	2	2	1	2	1	0	0	0	0	1	1	1	1	1	1	1	1	1	1	0	0	0	0	2	0	1	0	0	0	0	1		2	0	2		1.44323	1	1	0	0	0
36	1	0	1	1	1	1	1	2	2	1	2	1	1	1	1	1	1	1	1	1	1	1	1	1	1	1	0	0	0	0	2	1	0	0	0	0	0			2	0	2	1	1.44323	1	1	0	0	0
43	3	0	1	1	1	1	1	2	2	1	2	0	1	0	1	1	1	1	1	1	1	1	1	1	1	1	0	0	0	0	1	0	0	0	0	0	0			1	0	2		1.44323	1	1	0	0	0
59	3	0	1	1	1	1	1	2	2	1	2	1	0	1	1	0	1	1	1	1	1	1	1	1	1	1	0	0	0	0	1	0	0	0	0	0	0			1	0	1		2.55349	1	1	0	0	0
44	1	0	1	1	1	1	1	2	2	1	2	1	0	1	0	0	1	1	1	1	1	1	1	1	1	1	0	0	0	0	2	0	0	0	0	0	0			1	0	2		1.44323	1	1	0	0	0
39	3	0	1	1	1	1	1	2	2	1	2	1	0	1	1	1	1	1	1	1	1	1	1	1	1	1	0	0	0	0	1	0	1	0	0	0	0			1	0	2		1.44323	1	1	0	0	0
29	1	9999	99	99	99	99	1	99	99	1	99	1	99	99	1	1	1	1	1	1	1	1	1	1	1	2	0	0	0	0	2	0	1	0	0	0	0			1	1	2	1	1.51157	1	1	0	0	0
36	4	0	1	1	1	1	1	2	2	1	2	1	0	0	0	0	1	1	1	1	1	1	1	1	1	1	0	0	0	0	1	0	1	0	0	0	0	1		2	0	2		1.44323	1	1	0	0	0
21	1	9999	1	1	1	1	0	2	99	1	99	1	99	0	1	0	1	1	1	1	1	1	1	1	1	4	0	0	0	0	2	0	1	0	0	0	0			2	1	1	0	1.8554	1	1	0	0	0
15	1	0	99	99	99	99	99	99	99	0								1	1	1	1	1	1	1	1											0	0			1	0	1	0	1.8554	0	1	0	0	0
20	1	9999	1	1	1	1	1	2	2	1	2	1	0	0	1	0	1	1	1	1	1	1	1	1	1	1	0	0	0	0	1	1	1	0	0	0	0			1	0	1	0	1.8554	1	1	0	0	0
32	1	0	1	1	1	1	1	2	2	0							1	1	1	1	1	1	1	1	1	3	0	1	0	3	3	1	1	0	0	0	0			1	1	1		3.04513	1	1	0	0	0
21	3	0	1	1	1	1	1	2	2	1	2	1	99	0	0	0	1	1	1	1	1	2	2	2	2	1	0	0	0	0	1	0	1	0	0	0	0			1	0	2	0	1.51065	1	1	0	0	0
26	3	9999	1	1	1	1	1	3	3	1	3	1	0	0	0	1	1	1	1	1	1	1	1	1	1	1	1	0	0	0	1	0	0	0	0	0	0			1	1	2		1.51157	1	1	0	0	0
26	2	9999	1	1	1	1	1	2	2	1	2	1	0	0	1	0	1	1	1	1	1	1	1	1	1	1	0	0	0	0	1	1	1	0	0	0	0			1	0	2		1.51157	1	1	0	0	0
53	6	0	1	99	99	99	1	2	2	1	2	1	0	0	0	0	1	1	1	1	1	1	1	1	1	1	0	0	0	0	1	0	0	0	0	0	0			2	0	2	0	1.30885	1	1	0	0	0
25	1	0	1	99	99	99	1	3	3	0								1	1	1	1	1	1	1	1	5	0	0	0	0	2	0	1	0	0	0	0			1	1	1	0	3.04513	1	1	0	0	0
40	5																									1	0	0	0	0	1	0	1	1	0	0	0			1	0	2	1	1.44323	1	1	0	0	0
22	1																									2	2	0	0	0	2	0	1	1	0	0	0			2	1	2	0	1.51065	1	1	0	0	0
40	2	9999	1	1	1	1	1	2	3	1	2	1	1	0	0	1	1	1	1	1	1	1	1	1	1	1	0	0	0	0	1	0	0	0	0	0	0			2	0	2	0	1.44323	1	1	0	0	0
21	3	0	1	1	1	1	1	2	2	1	2	1	0	0	0	1	1	1	1	1	1	1	1	1	1	1	0	0	0	0	1	0	0	1	0	0	0			2	0	2	0	1.51065	1	1	0	0	0
17	1	9999	1	1	1	1	1	2	2	1	2	1	0	0	0	0	1	1	1	1	1	1	1	1	1	1	0	0	0	0	1	1	0	0	0	0	0			2	0	1	0	1.8554	1	1	0	0	0
29	1	9999	1	1	1	0	1	2	2	0								1	1	1	1	1	1	1	1	1					1	0	1	0	0	0	0	0		1		2	1	0.528334	1	1	0	0	0
55	2	9999	1	1	1	1	1	2	2	1	2	1	0	0	1	0	1	1	1	1	1	1	1	1	1	1	0	0	0	0	1	88	1	0	0	0	0			1	0	2	0	1.30885	1	1	0	0	0
45	2	0	1	1	1	1	1	99	99	1	2	1	0	0	0	1	1	1	1	1	1	1	1	1	1	1	0	0	0	0	1	0	1	0	0	0	0			1	0	2		1.30885	1	1	0	0	0
30	1	0	1	1	1	1	1	2	2	1	99	1	0	0	0	1	1	1	1	1	1	1	1	1	1	1	0	0	0	0	1	0	1	0	0	0	0			2	0	1	0	3.04513	1	1	0	0	0
24	3	0	1	1	1	1	1	2	3	0								1	1	1	1	1	1	1	1	1	0	0	0	0	1	0	1	0	0	0	0	0		1	0	2		1.51065	1	1	0	0	0
30	5	0	1	1	1	1	1	99	99	1	2	1	0	0	0	1	1	1	1	1	1	1	1	1	1	1	0	0	0	0	1	0	0	0	0	0	0	1		1	0	2		1.51157	1	1	0	0	0
33	1	0	1	1	1	1	1	2	2	1	1	1	1	1	0	1	1	1	1	1	1	1	1	1	1	1	0	0	0	0	1	1	0	0	0	0	0			2	0	2	0	1.51157	1	1	0	0	0
17	1	0	1	1	1	1	1	2	2	1	1	1	1	1	1	0	1	1	1	1	1	1	1	1	1											0	0			2	0	2	0	1.51065	0	1	0	0	0
34	2	9999	1	1	1	1	1	2	2	1	2	1	0	0	0	0	1	1	1	1	1	1	1	1	1	1	0	0	0	0	1	0	1	0	0	0	0			1	0	2		1.51157	1	1	0	0	0
20	1	0	1	1	1	1	1	2	2	1	2	1	0	0	0	0	1	1	1	1	1	1	1	1	1	0	0	1	0	0	1	1	1	0	0	0	0			5	0	2		1.51065	1	1	0	0	0
52	6	0	1	1	1	1	1	2	2	1	2	1	0	0	0	0	1	1	1	1	1	1	1	1	1	0	0	0	0	0				0	0	0	0	0		2	0	2	0	1.30885	1	1	0	0	0
40	3	0	1	1	1	1	1	2	99	1	2	1	0	1	1	1	1	1	1	1	1	1	1	1	1	1	0	0	0	0	2	1	1	0	0	0	0	0		2	0	2	0	1.44323	1	1	0	0	0
32	3	0	1	1	1	1	1	2	2	1	2	1	0	0	0	0	1	1	1	1	1	1	1	1	1	1	0	0	0	0	1	1	1	0	0	0	0			1	0	2		1.51157	1	1	0	0	0
35	2	0	1	1	1	1	1	2	3	1	2	1	0	0	0	99	1	1	1	1	1	1	1	1	1	1	0	0	0	0	1	0	1	0	0	0	0	0		2	0	2		1.44323	1	1	0	0	0
39	2	0	1	1	1	1	1	2	3	1	2	1	0	0	0	0	1	1	1	1	1	1	1	1	1	1	0	0	0	0	1	0	0	0	0	0	0	1		2	0	2	0	1.44323	1	1	0	0	0
35	1	9999	1	1	1	1	1	2	2	1	99	1	0	0	0	1	1	1	1	1	1	1	1	1	1	20	0	6	0	0	2	0	0	0	0	0	0			1	1	1	0	3.53122	1	1	0	0	0
16	1	9999	1	1	1	1	1	2	2	1	2	1	0	0	0	0	1	1	1	1	1	1	1	1	1											0	0			2	0	1		1.8554	0	1	0	0	0
36	3	0	1	1	1	1	1	2	2	1	99	1	0	0	0	0	1	1	1	1	1	1	1	1	1	1	0	0	0	0	1	1	1	0	0	0	0			1	0	2	0	1.44323	1	1	0	0	0
54	1	9999	1	1	1	1	1	2	2	1	2	1	0	0	0	0	1	1	1	1	1	1	1	1	1	0	0	0	0	0				0	0	0	0		0		0	2		1.30885	1	0	0	0	0
36	1	9999	1	1	1	1	1	2	2	1	2	1	0	0	0	0	1	1	1	1	1	1	1	1	1	1	0	0	0	0	1	1	1	0	0	0	0	1		1	0	2		1.44323	1	1	0	0	0
54	3	0	1	1	1	1	1	2	2	1	2	1	0	0	0	1	1	1	1	1	1	1	1	1	1	1	0	0	0	0	1	0	1	0	0	0	0			2	0	1	0	2.55349	1	1	0	0	0
25	3																									3	0	0	0	0	1	0	1	0	0	0	0	1		2	1	1	0	3.04513	1	1	0	0	0
50	3	0	1	1	1	1	1	2	2	1	2	1	0	0	0	1	1	1	1	1	1	1	1	1	1	1	0	0	0	0	1	0	1	0	0	0	0			2	0	2	0	1.30885	1	1	0	0	0
52	3																									1	0	0	0	0	1	0	0	1	0	0	0		1		0	2	0	1.30885	1	0	0	0	0
19	1																									1	0	0	0	0	2	1	1	0	0	0	0			1	0	1	0	1.8554	1	1	0	0	0
43	6																									0	0	0	0	0				88	88	0	0			1	0	2	1	1.44323	1	1	0	0	0
52	5																									1	0	0	0	0	1	0	0	0	0	0	0	0		2	0	2	0	1.30885	1	1	0	0	0
52	3	0	0	99	99	1	1	2	2	1	99	1	0	0	0	1	1	1	1	1	1	1	1	1	1	0	0	0	0	0	1			0	0	0	0			2	0	2	0	1.30885	1	1	0	0	0
21	1	0	1	99	99	99	1	99	99	1	99	1	0	0	0	1	1	1	1	1	1	1	1	1	1	1	1	0	0	0		0	1	0	0	1	0	0		6		2	0	1.51065			0	0	0
41	3	0	1	1	1	1	1	2	3	1	3	1	0	0	0	1	1	1	1	1	1	1	1	1	1	0	0	0	0	0				0	0	0	0			6	0	1	0	3.53122	1	1	0	0	0
20	1	0	1	1	1	1	1	2	2	1	1	1	0	1	0	0	1	1	1	1	1	1	1	1	1	1	0	0	0	0	2	1	1	0	0	0	0	0		2	0	1	0	1.8554	1	1	0	0	0
58	3																									1	0	0	0	0	1	0	1	0	0	0	0			2	0	2	0	1.30885	1	1	0	0	0
53	3	0	1	1	1	1	1	2	2	1	2	1	0	1	0	0	1	1	1	1	1	1	1	1	1											0	0			2	0	2	0	1.30885	0	1	0	0	0
20	1																									1	0	0		0	1	1	0	0	0	0	0			1		2		1.51065	1	1	0	0	0
33	3	0	1	1	1	1	1	2	2	1	2	1	0	1	0	1	1	1	1	1	1	1	1	1	1	1	0	0	0	0	1	1	1	0	0	0	0			1	0	2	0	1.51157	1	1	0	0	0
36	2	3	1	1	1	1	1	2	3	1	3	1	0	0	0	1	1	1	1	1	1	1	1	1	1	1	0	0	0	0	1	0	1	0	0	0	0			1	0	1		3.53122	1	1	0	0	0
18	1	0	1	1	1	1	1	2	3	1	2	1	0	0	0	0	1	1	1	1	1	1	1	1	1	1	0	0	0	0	1	0	0	0	0	0	0			2	0	2	0	1.51065	1	1	0	0	0
19	1	1	1	1	1	1	1	2	99	1	99	1	0	0	0	1	1	1	1	1	1	1	1	1	1	7	0	0	0	0	1	0	1	0	0	0	0			2	1	1	0	1.8554	1	1	0	0	0
24	1	0	1	1	1	1	1	1	2	1	1	1	0	0	1	1	1	1	1	1	1	1	1	1	1	1	0	0	0	0	2	1	0	0	0	0	0			2	0	2		1.51065	1	1	0	0	0
41	3	0	1	1	1	1	1	2	2	1	2	1	0	0	0	0	1	1	1	1	1	1		1	1	1	0	0	0	0	1	0	0	0	0	0	0			1	0	2	0	1.44323	1	1	0	0	0
59	2																									1	0	0	0	0	1	99	99	1	0	0	0			2	0	2	0	1.30885	1	1	0	0	0
27	1																									1	0	0	0	0	2	0	1	1	1	0	0			2	0	2	0	1.51157	1	1	0	0	0
39	3																									1	0	0	0	0	1	0	1	1	0	0	0			1	0	2	0	1.44323	1	1	0	0	0
45	3																									1	0	0	1	0	1	0	0	0	0	0	0	1		1	1	2		1.30885	1	1	0	0	0
54	3	0	1	1	1	1	1	1	2	1	2	1	0	0	0	1	1	1	1	1	1	1	1	1	1	1	0	0	0	0	1	0	0	0	0	0	0		1		0	2	0	1.30885	1	0	0	0	1
55	3	3	1	1	1	1	1	2	2	1	2	1	0	0	0	0	1	1	1	1	1	1	1	1	1	1	2	0	0	0	1	1	1	0	0	0	0			2	1	1	0	2.55349	1	1	0	0	0
26	2	9999	1	1	1	1	1	2	2	1	2	1	0	0	1	0	1	1	1	1	1	1	1	1	1	1	0	0	0	0	1	1	1	0	0	0	0	1		1	0	2	0	1.51157	1	1	0	0	0
55	2	9999	1	1	1	1	1	2	2	1	2	1	0	0	0	0	1	1	1	1	1	1	1	1	1	1	0	0	0	0	1	88	1	0	0	0	0			1	0	2		1.30885	1	1	0	0	0
20	1	9999	1	1	1	1	1	2	2	1	2	1	0	0	0	0	1	1	1	1	1	1	1	1	1	1	0	0	0	0	1	1	1	0	0	0	0			1	0	2		1.51065	1	1	0	0	0
31	3	0	0	1	1	1	1	99	99	1	2	1	0	0	0	1	1	1	1	1	1	1	1	1	1	1	0	0	0	0	1	0	1	0	0	0	0			2	0	2	0	1.51157	1	1	0	0	0
42	6	0	1	1	1	1	1	2	3	1	3	1	0	0	0	1	1	1	1	1	1	1	1	1	1	1	0	0	0	0	1	0	0	0	0	0	0			2	0	2	0	1.44323	1	1	0	0	0
37	4	5	1	1	1	1	1	2	2	0								1	1	1	1	1	1	1	1	4	0	0	0	0	2	1	0	0	0	0	1	1		1	1	1		3.53122	1	1	0	0	0
46	6	0	99	99	99	99	1	99	99	1	3	1	0	0	0	1	1	1	1	1	1	1	1	1	1	0	0	0	0	0				0	0	0	0			2	0	2		1.30885	1	1	0	0	0
22	1																									1	0	0	1	0	1	0	0	0	0	0	0			2	1	2	0	1.51065	1	1	0	0	0
40	3	0	1	1	1	1	0	2	2	0								1	1	1	1	1	1	1	1	1	0	0	0	0	1	0	0								0	2	0	1.44323	1		0	0	0
19	1	0	1	1	1	1	0	2	2	1	3	1	0	1	0	1	1	1	1	1	1	1	1	1	1	3	0	0	0	0	2	0	0	0	0	0	0			2	1	1	0	1.8554	1	1	0	0	0
39	3	0	1	1	1	1	1	2	2	1	2	1	0	0	0	0	1	1	1	1	1	1	1	1	1	1	0	0	0	0	1	0	0	0	0	0	0			1	0	2	0	1.44323	1	1	0	0	0
18	1	0	1	1	1	1	1	2	2	1	2	1	0	0	0	0	1	1	1	1	1	1	1	1	1	1	0	0	0	0	1	1	0	0	0	0	0		1		0	1	0	1.8554	1	0	0	0	0
55	3	0	1	1	1	1	1	2	2	1	2	1	0	1	1	1	1	1	1	1	1	1	1	1	1											0	0			2	0	2	0	1.30885	0	1	0	0	0
22	1	0	1	1	1	1	1	2	2	1	2	1	0	1	1	0	0	1	1	1	1	1	1	1	1	3	0	0	0	0	2	0	1	0	0	0	0			1	1	1	0	1.8554	1	1	0	0	0
20	1	0	1	1	1	1	1	2	2	1	2	1	0	0	0	0	1	1	1	1	1	1	1	1	1	1	0	0	0	0	1	1	0	0	0	0	0			2	0	1	0	1.8554	1	1	0	0	0
31	3	0	1	1	1	1	1	2	2	1	2	1	0	0	0	1	1	1	1	1	1	1	1	1	1	1	0	0	0	0	1	0	0	0	0	0	0			2	0	2		1.51157	1	1	0	0	0
22	3	0	1	1	1	1	1	2	3	1	2	1	0	0	0	1	1	1	1	1	1	1	1	1	1	1	0	0	0	0	1	0	1	0		0	0	0		1	0	2		0.630926	1	1	0	0	0
35	1	0	1	1	1	1	1	2	2	1	2	1	0	1	1	0	0	1	1	1	1	4	5	1	1	1	0	0	0		1	99	0	0	0	0	0			2		2		1.44323	1	1	0	0	0
31	3	1	1	1	1	1	1	2	99	1	99	1	0	0	0	0	1	1	1	1	1	1	1	1	1	1	0	0	0	0	1	0	1	0	0	0	0	0		2	0	2	1	1.51157	1	1	0	0	0
43	5	0	1	1	1	1	1	2	2	1	2	1	0	0	0	0	1	1	1	1	1	1	1	1	1	0	0	0	0	0				0	0	0	0			2	0	2		1.44323	1	1	0	0	0
29	6	0	1	1	1	1	1	2	2	1	99	1	0	0	0	0	1	1	1	1	1	1	1	1	1	1	0	0	0	0	1	0	0	0	0	0	0			1	0	2	0	1.51157	1	1	0	0	0
24	1	0	1	1	1	1	1	2	99	1	99	1	0	0	0	0	1	1	1	1	1	1	1	1	1	2	0	0	0	0	2	0	0	0	0	0	0	0		2	1	2	1	1.51065	1	1	0	0	0
33	3	0	1	1	1	1	1	2	2	1	2	1	0	0	0	0	1	1	1	1	1	1	1	1	1	1	0	0	0	0	1	0	1	0	0	0	0	0		2	0	2		1.51157	1	1	0	0	0
36	2	0	1	1	1	1	1	2	3	1	2	1	0	0	0	99	1	1	1	1	1	1	1	1	1	1	0	0	0	0	1	0	0	0	0	0	0			2	0	2	0	1.44323	1	1	0	0	0
30	1	9999	1	1	1	1	1	2	2	1	2	1	1	1	1	1	0	1	1	1	1	1	1	1	1	1	1	0	0	0	1	0	1	0	0	0	0			1	1	2	1	1.51157	1	1	0	0	0
24	3	2	1	1	1	1	1	2	2	1	2	1	0	0	0	0	1	1	1	1	1	1	1	1	1	1	0	0	0	0	1	0	1	0	0	0	0			2	0	2	0	1.51065	1	1	0	0	0
44	3	0	1	1	1	1	1	2	2	1	2	1	0	0	0	1	1	1	1	1	1	1	1	1	1	1	0	0	0	0	1	0	0	0	0	0	0			1	0	2		1.44323	1	1	0	0	0
25	3	0	1	1	1	1	1	2	2	1	2	1	1	0	0	1	1	1	1	1	1	1	1	1	1	1	0	0	0	0	1	0	1	0	0	0	0			2	0	2	0	1.51157	1	1	0	0	0
53	3	0	1	1	1	1	0	2	2	1	2	1	0	1	1	1	1	1	1	1	1	1	1	1	1											0	0			2	0	2	0	1.30885	0	1	0	0	0
29	1	0	1	1	1	1	1	2	2	1	2	1	0	1	1	1	1	1	1	1	1	1	1	1	1	1	0	0	0	0	1	0	0	0	0	0	0			2	0	2	0	1.51157	1	1	0	0	0
45	3	0	1	1	1	1	99	2	2	1	2	1	0	1	1	1	1	1	1	1	1	1	1	1	1											0	0			2	0	2	1	1.30885	0	1	0	0	0
19	1	1	1	99	99	99	1	2	2	1	2	1	0	0	0	0	1	1	1	1	1	1	1	1	1	1	0	0	0	0	1	0	0	0	0	0	0		1		0	1	0	1.8554	1	0	0	0	0
44	2	9999	1	1	1	1	1	2	2	1	2	1	0	0	1	0	1	1	1	1	1	1	1	1	1	1	0	0	0	0	1	0	1	0	0	0	0			2	0	1	0	3.53122	1	1	0	0	0
27	2	9999	1	1	1	1	1	2	2	1	2	1	0	0	0	0	1	1	1	1	1	1	1	1	1	1	0	0	0	0	1	0	1	0	0	0	0			2	0	2	0	1.51157	1	1	0	0	0
22	3																									1	6	0	0	0		0	0		0	0	0	0		5		1	0	1.8554	3		0	0	0
57	6	3	1	1	1	1	1	2	2	1	2	1	0	0	1	1	1	1	1	1	1	1	1	1	1	0	0	0	0	0				0	0	0	0	0		2	0	2	0	1.30885	1	1	0	0	0
33	3	0	1	1	1	1	1	99	99	1	2	1	0	0	0	1	1	1	1	1	1	1	1	1	1	1	0	0	0	0	1	0	0	0	0	0	0			2	0	2		1.51157	1	1	0	0	0
37	1	0	99	99	99	99	99	99																																		1	0	3.53122			0	0	0
53	6	1	1	1	1	1	1	2	99	1	2	1	0	0	0	0	0	1	1	1	1	1	1	1	1	0	0	0	0	0				0	0	0	0			2	0	2		1.30885	1	1	0	0	0
22	1	9999	1	1	1	1	1	3	3	1	3	1	0	0	0	1	1	1	1	1	1	1	1	1	1	0	0	0	0	0				0	0	0	0			1	0	2	0	1.51065	1	1	0	0	0
42	3	4	1	1	1	1	1	2	2	1	2	1	0	0	0	0	1	1	1	1	1	1	1	1	1	2	0	0	0	0	1	1	1	0	0	0	0			2	1	1		3.53122	1	1	0	0	0
22	3	0	1	1	1	1	1	2	2	0								1	1	1	1	1	1	1	1	1	1	0	0	0	1	0	0	0	0	0	0			1	1	2	0	1.51065	1	1	0	0	0
30	3	0	1	99	99	99	1	2	1	1	2	1	0	0	0	1	1	1	1	1	1	1	1	1	1	1	0	0	0	0	1	0	1	0	0	0	0			1	0	1		3.04513	1	1	0	0	0
30	3	5	1	1	1	1	1	2	3	1	2	1	0	0	1	1	1	1	1	1	1	1	1	1	1	1	0	0	0	0	1	1	1	1	0	0	0	1		1	0	2		1.51157	1	1	0	0	0
22	3																									1	0	0	0	0	1	0	0	0	0	0	0			1	0	2	0	1.51065	1	1	0	0	0
19	3	0	99	99	1	1	1	2	2	1	2	1	0	0	0	0	1	1	1	1	1	1	1	1	1	1	0	0	0	0	1	0	0	0	0	0	0			2	0	2	0	0.630926	1	1	0	0	0
46	6																									1	0	0	0	0	1	88	88	88	0	0	0			2	0	2	0	1.30885	1	1	0	0	0
23	3	5	99	99	99	99	0	3	3	1	3	1	99	0	0	1	1	1	1	1	1	1	1	1	1	1	0	0	0	0	1	0	0	0	0	0	0			1	0	2		1.51065	1	1	0	0	0
41	2	0	1	1	1	1	1	2	2	1	2	1	0	0	0	0	1	1	1	1	1	1	1	1	1	1	0	0	0	0	1	0	1	0	0	0	0	1		2	0	2		1.44323	1	1	0	0	0
29	3	3	1	1	1	99	99	99	99	1	99	1	0	0	0	0	1	1	1	1	1	1	1	1	1	1	0	0	0	0	1	0	1	0	0	0	0			1	0	2	1	1.51157	1	1	0	0	0
20	1	9999	1	1		1	1	2	2	1	2	1	0	0	0	0	1	1	1	1	1	1	1	1	1	1	0	0	0	0	1	1	1	0	0	0	0			1	0	2	0	1.51065	1	1	0	0	0
39	2	9999	1	1	1	1	1	2	2	1	2	1	0	0	1	0	1	1	1	1	1	1	1	1	1	1	0	0	0	0	1	1	1	0	0	0	0			2	0	2	0	1.44323	1	1	0	0	0
58	6	0	1	1	1	1	1	2	2	1	2	1	0	0	0	0	1	1	1	1	1	1	1	1	1	0	0	0	0	0				0	0	0	0			2	0	2	0	1.30885	1	1	0	0	0
47	2	0	1	1	1	1	1	2	2	1	2	1	1	0	0	0	1	1	1	1	1	1	1	1	1	1	0	0	0	0	1	0	1	0	0	0	0			2	0	2	0	1.30885	1	1	0	0	0
47	2	0	0	1	1	1	99	2	2	1	2	1	0	0	0	0	1	1	1	1	1	1	1	1	1	1	0	0	0	0	1	0	1	0	0	0	0			2	0	2	0	1.30885	1	1	0	0	0
30	2	9999	1	1	1	1	1	3	3	1	2	1	0	0	0	0	1	1	1	1	1	1	1	1	1	1	0	0	0	0	1	0	1	0	0	0	0			1	0	2	0	1.51157	1	1	0	0	0
33	1	9999	1	1	1	1	1	2	2	1	2	1	0	0	0	0	1	1	1	1	1	1	1	1	1	1	0	0	0	0	1	0	1	0	0	0	0			1	0	1		3.04513	1	1	0	0	0
35	2	9999	1	1	1	1	1	2	2	1	2	1	0	0	0	0	1	1	1	1	1	1	1	1	1	1	0	0	1	0	1	0	1	0	0	0	0			1	1	2	1	1.44323	1	1	0	0	0
34	6	0	1	1	1	1	1	2	2	1	2	1	0	0	0	0	1	1	1	1	1	1	1	1	1	1	0	0	0	0	1	0	1	0	0	0	0			1	0	2	0	1.51157	1	1	0	0	0
30	1	9999	1	1	1	1	1	2	2	1	2	1	99	0	0	0	1	1	1	1	1	1	1	1	1	0	0	1	0	0	1	0	0	0	0	0	0			1	0	2		1.51157	1	1	0	0	0
53	3	0	0	1	1	1	1	99	2	1	3	1	0	0	0	1	1	1	1	1	1	1	1	1	1	0	0	0	0	0				0	0	0	0			1	0	2		1.30885	1	1	0	0	0
28	3	2	1	1	1	1	1	2	2	1	2	1	0	0	0	0	1	1	1	1	1	1	1	1	1	1	0	0	0	0	1	0	1	0	0	0	0			2	0	2	0	1.51157	1	1	0	0	0
27	1																									1	0	0	0	0	2	0	0	1	0	0	0			1	0	2		1.51157	1	1	0	0	0
30	5	1	1	1	1	1	1	2	2	1	99	1	0	0	0	0	1	1	1	1	1	1	1	1	1	1	0	0	0	0	2	1	1	0	0	0	0	1		2	0	2	0	1.51157	1	1	0	0	0
32	3	0	1	1	1	1	1	2	99	1	99	1	0	0	99	0	1	1	1	1	1	1	1	1	1	1	0	0	0	0	1	0	1	0	0	0	0	0		2	0	2	0	1.51157	1	1	0	0	0
49	3	0	1	1	1	1	1	2	2	1	2	0	0	0	0		1	1	1	1	1	1	1	1	1	2	0	0	0	0	1	1	1	0	0	0	0			1	1	1		2.55349	1	1	0	0	0
42	3	0	1	1	1	1	1	2	99	1	2	0	0	0	0	1	1	1	1	1	1	1	1	1	1	1	0	0	0	0	1	0	1	1	0	0	0			2	0	2	0	1.44323	1	1	0	0	0
41	3	0	1	1	1	1	1	2	2	1	2	1	0	0	1	1	1	1	1	1	1	1	1	1	1	1	0	0	0	0	1	0	1	0	0	0	0			2	0	2	0	1.44323	1	1	0	0	0
19	1																									1	0	0	0	0	3	0	1	1	0	0	0			2	0	2	0	1.51065	1	1	0	0	0
18	1	0	1	1	1	1	1	99	99	1	99	1	0	0	0	0		1	1	1	1	1	1	1	1	1	0	0	0	0	1	1	0	0	0	0	0	1		2	0	2	0	1.51065	1	1	0	0	0
41	3	0	1	1	1	1	1	2	2	0								1	1	1	1	1	1	1	1	1	0	0	0	0	1	0	0	0	0	0	0			2	0	2	0	1.44323	1	1	0	0	0
54	3	0	1	1	1	1	1	2	2	1	2	1	0	0	0	0	1	1	1	1	1	1	1	1	1	1	0	0	0	0	1	0	0	0	0	0	0			2	0	2	0	1.30885	1	1	0	0	0
39	3	9999	1	1	1	1	1	99	99	1	99	1	0	0	0	1	1	1	1	1	1	1	1	1	1	1	0	0	0	0	1	0	1	0	0	0	0			2	0	2		1.44323	1	1	0	0	0
49	3	9999	1	1	1	1	1	2	99	1	2	1	0	0	0	1	1	1	1	1	1	1	1	1	1	1	0	0	0	0	1	0	1	0	0	0	0			1	0	2	0	1.30885	1	1	0	0	0
54	3																									1					1	0	0	0	0	0	0			2		2	1	1.30885	1	1	0	0	0
50	6	0	0	1	1	1	1	2	2	1	2	0	0	0	0	0	1	2	2	2	2	2	2	2	2	1	0	0	0	0	1	0	0	0	0	0	0			1	0	2	1	1.30885	1	1	0	0	0
38	3																									1	0	0	0	0	1	0	0	0	0	0	0	0		1	0	2		1.44323	1	1	0	0	0
34	3	1	1	99	99	99	1	99	99	1	99	1	0	99	99	0	1	1	1	1	1	1	1	1	1	1	0	0	0	0	1	0	0	0	0	0	0			2	0	2	0	1.51157	1	1	0	0	0
56	3	2	1	1	1	1	1	3	3	0								1	1	1	1	1	1	1	1	1	0	0	0	0	1	0	0	0	0	0	0	1		2	0	2	0	1.30885	1	1	0	0	0
36	4	5	1	1	1	1	1	2	2	0								1	1	1	1	1	1	1	1	1	0		0	0	1	0	0	0	0	0	0			2		2		1.44323	1	1	0	0	0
18	1	9999	1	1	99	99	1	2	2	1	2	1	0	0	0	1	1	1	1	1	1	1	1	1	1	2	0	0	0	0	1	0	0	0	0	0	0			2	1	1	0	1.8554	1	1	0	0	0
40	3	9999	1	1	1	1	1	2	2	1	2	1	0	0	0	1	1	1	1	1	1	1	1	1	1	1	0	0	0	0	1	0	0	0	0	0	0			2	0	2		1.44323	1	1	0	0	0
30	3	9999	1	1	1	1	1	99	99	1	99	1	0	0	0	1	1	1	1	1	1	1	1	1	1	1	0	0	0	0	1	0	1	0	0	0	0			2	0	2	0	1.51157	1	1	0	0	0
49	6	9999	1	1	1	1	1	2	2	1	2	1	0	0	0	1	1	1	1	1	1	1	1	1	1	1	0	0	0	0	1	0	0	0	0	0	0			2	0	2		1.30885	1	1	0	0	0
31	2	0	1	1	1	1	1	2	2	1	2	1	0	0	0	0	1	1	1	1	1	1	1	1	1	1	0	0	0	0	1	0	0	0	0	0	0			2	0	2		1.51157	1	1	0	0	0
36	2	0	1	1	1	99	1	2	2	1	2	1	0	0	0	0	1	1	1	1	1	1	1	1	1	1	0	0	0	0	1	0	0	0	0	0	0			2	0	2	0	1.44323	1	1	0	0	0
41	2	6	1	1	1	1	1	2	2	1	2	1	0	0	0	0	99	1	1	1	1	1	1	1	1	2	0	0	0	0	1	0	1	0	0	0	0			2	1	1	0	3.53122	1	1	0	0	0
32	2	0	1	1	1	1	1	2	2	1	2	1	0	0	0	0	1	1	1	1	1	1	1	1	1	1	0	0	0	0	1	1	0	0	0	0	0			2	0	2	0	1.51157	1	1	0	0	0
22	3	9999	1	1	99	1	1	2	3	1	1	1	0	1	1	1	1	1	1	1	1	1	1	1	1	1	1	1	0	0	1	1	1	0	0	0	0			2	1	2	0	1.51065	1	1	0	0	0
29	1	0	1	99	99	99	1	2	2	0								1	1	1	1	1	1	1	1	1	0	0	0	0	1	0	0	0	0	99	1			2	0	1	0	3.04513	1	1	0	0	0
50	2	2	1	1	1	1	1	2	2	1	2	1	0	0	0	0	1	1	1	1	1	1	1	1	1	1	0	0	0	0	1	0	0	0	0	0	0			2	0	2	0	1.30885	1	1	0	0	0
53	2	0	1	99	99	99	1	99	99	0								1	1	1	1	1	1	1	1	1	0	0	0	0	1	0	0	0	0	0	0		0		0	1		2.55349	1	0	0	0	0
37	3	9999	1	1	0	0	1	2	1	1	1	1	0	0	0	1	1	1	1	1	1	1	1	1	1	1	1	1	0	0	1	0	1	0	0	0	0			1	1	2		1.44323	1	1	0	0	0
37	3	2	1	1	1	1	1	1	2	1	2	1	0	1	99	1	1	1	1	1	1	1	1	1	1	1	1	1	0	0	1	0	0	0	0	0	0			1	1	2		1.44323	1	1	0	0	0
30	3	0	1	1	1	1	1	2	2	1	2	1	1	1	1	1	1	1	1	1	1	1	1	1	1	1	0	0	0	0	1	0	1	0	0	0	0			1	0	2		1.51157	1	1	0	0	0
45	3	0	1	1	1	1	1	2	3	1	2	1	0	1	0	1	1	1	1	1	1	1	3	1	4	1	0	0	0	0	1	0	0	0	0	0	0			2	0	2	0	1.30885	1	1	0	0	0
22	1	0	1	1	1	1	0	2	3	1	1	1	0	0	0	1	1	1	1	1	1	4	1	4	1	1	0	0	0	0	2	0	0	0	0	0	0			1	0	2	1	1.51065	1	1	0	0	0
55	3																									2	0	0	0	0	1	0	0	0	0	0	0			2	1	1	0	2.55349	1	1	0	0	0
32	3	3	1	1	1	1	1	2	3	1	2	1	0	1	0	1	1	1	1	1	1	1	1	4	4	1	0	0	0	0	1	0	1	0	0	0	0	1		1	0	2	0	1.51157	1	1	0	0	0
41	3	9999	1	1	1	1	1	2	1	1	1	1	0	1	1	1	1	1	1	1	1	1	1	1	1	3	3	0	0	0	1	0	1	0	0	0	0			1	1	1	0	3.53122	1	1	0	0	0
38	3	9999	1	1	1	1	1	2	1	1	1	1	0	1	1	1	1	1	1	1	1	2	1	1	1	1	1	1	0	0	1	0	1	0	0	0	0			2	1	2	0	1.44323	1	1	0	0	0
51	6	15	1	1	1	1	1	2	2	1	2	1	0	0	0	1	1	1	1	1	1	1	1	1	1	0	0	1	0	0	2	0	0	0	0	0	0	1		1	0	2		1.30885	1	1	0	0	0
34	3	1	1	1	1	1	1	1	2	1	3	1	0	1	1	1	1	1	1	1	1	1	1	1	1	1	1	1	0	0	1	0	1								1	2	0	1.51157	1		0	0	0
56	2	0	1	1	1	1	1	2	2	1	2	1	0	0	0	0	1	1	1	1	1	1	1	1	1	1	0	0	0	0	1	1	0	0	0	0	0			2	0	2		1.30885	1	1	0	0	0
34	2	0	1	1	1	1	1	99	99	0								1	1	1	1	1	1	1	1	1	0	0	0	0	1	0	0	0	0	0	0			1	0	2	0	1.51157	1	1	0	0	0
38	4		99	1	1	1	99	99	99	1	2	1	0	0	0	0	1	1	1	1	1	1	1	1	1	1	0	0	0	0	1	0	0	0	0	0	0	0		1	0	2	1	1.44323	1	1	0	0	0
40	1	3	1	1	1	1	1	2	2	0								5	1	1	1	1	1	1	1	0	0	0	0	0				0	0	0	0	1		1	0	2	0	1.44323	1	1	0	0	0
50	6	0	1	1	1	1	1	2	3	1	2	1	0	1	0	1	1	1	1	1	1	1	1	4	1	0	1	0	0	0	88	88	0	88	88	0	0			2	0	2	1	1.30885	1	1	0	0	0
18	1	9999	1	1	1	1	99	2	2	1	2	1	99	0	0	1	1	1	1	1	1	1	1	1	1	1	0	0	0	0	2	1	1	0	0	0	0	0		1	0	2	0	1.51065	1	1	0	0	0
48	3	9999	99	1	1	1	1	2	2	0								3	3	3	3	3		3	3	1	0	0	0	0	1	0	0	0	0	0	0			2	0	2		1.30885	1	1	0	0	0
47	3	9999	1	1	1	1	1	2	3	1	2	1	0	1	1	1	1	1	1	1	1	1	1	1	1	1	1	1	0	0	1	1	1	0	0	0	0			1	1	2	0	1.30885	1	1	0	0	0
19	1																																			0	0			2	0	1	0	1.8554	0	1	0	0	0
21	1	9999	1	99	99	99	1	2	2	0								3	1	1	1	1	1	1	1						2					0	0			2	0	2	0	1.51065	0	1	0	0	0
21	1	9999	1	99	99	99	1	2	2	0								4	1	1	1	1	1	1	1											0	0			2	0	2	0	1.51065	0	1	0	0	0
29	3	9999	1	1	1	1	1	2	2	1	2	1	0	0	0	0	0	1	1	1	1	1	1	1	1	0	0	1	0	0	1	0	0	0	0	0	0			2	0	2	0	1.51157	1	1	0	0	0
37	3	0	1	1	1	1	1	99	3	1	2	1	0	0	0	1	1	1	1	1	1	1	1	1	4	0	0	0	1	0	1	0	0	0	0	0	0		0		0	2		1.44323	1	0	0	0	0
50	3	7	1	1	1	1	1	2	2	1	2	1	0	0	1	1	1	1	1	1	1	1	1	1	1	1	0	0	0	0	1	0	1	0	0	0	0			1	0	1	0	2.55349	1	1	0	0	0
27	3	0	1	1	1	1	1	2	2	1	2	1	0	0	0	0	1	2	2	2	2	2	1	1	1	1	0	0	0	0	1	0	0	0	0	0	0			2	0	2	0	1.51157	1	1	0	0	0
19	3	0	1	1	1	1	1	99	99	0								1	1	1	1	1	1	1	1	1	0	0	0	0	1	0	0	0	0	0	0			1	0	1	0	1.8554	1	1	0	0	0
41	3	0	1	1	1	1	1	99	99	1	2	1	0	0	0	0	1	1	1	1	1	1	1	1	1	1	0	0	0	0	1	0	0	0	0	0	0	1		4	0	2	0	1.44323	1	1	0	0	0
51	6	9999	1	1	1	1	1	2	2	1	2	1	0	0	0	1	1	1	1	1	1	1	1	1	1	1	0	0	0	0	1	0	0	0	0	0	0			2	0	2	0	1.30885	1	1	0	0	0
40	1	9999	1	1	1	1	1	2	2	1	2	1	0	0	0	1	1	1	1	1	1	1	1	1	1	1	0	0	0	0	1	0	0	0	0	0	0			2	0	2		1.44323	1	1	0	0	0
20	1	9999	1	1	99	99	1	2	2	1	2	1	0	0	0	1	1	1	1	1	1	1	1	1	1	3	0	0	0	0	1	0	99	0	0	0	0			2	1	1	0	1.8554	1	1	0	0	0
54	6	9999	1	1	1	1	1	2	2	1	2	1	0	0	0	1	1	1	1	1	1	1	1	1	1	1	0	0	0	0	1	0	0	0	0	0	0			2	0	2		1.30885	1	1	0	0	0
19	1	9999	1	1	1	1	1	2	2	1	2	1	0	0	0	1	1	1	1	1	1	1	1	1	1	1	0	0	0	0	1	0	0	0	0	0	0			2	0	2	0	1.51065	1	1	0	0	0
33	3	9999	1	1	1	1	1	2	2	1	2	1	0	0	0	1	1	1	1	1	1	1	1	1	1	1	0	0	0	0	1	0	0	0	0	0	0			2	0	2	0	1.51157	1	1	0	0	0
19	1	9999	1	1	1	1	1	2	2	1	2	1	0	0	0	1	1	1	1	1	1	1	1	1	1	1	0	0	0	0	1	1	0	0	0	0	0			2	0	2	0	1.51065	1	1	0	0	0
33	2	9999	1	1	1	1	1	2	2	1	2	1	0	0	0	1	1	1	1	1	1	1	1	1	1	1	0	0	0	0	1	0	1	0	0	0	0			2	0	2	0	1.51157	1	1	0	0	0
25	3	0	1	1	1	1	1	2	2	1	2	0	0	0	0	1	1	1	1	1	1	1	1	1	1	1	0	0	0	0	1	0	1	0	0	0	0		1		0	2	0	0.528334	1	0	0	1	0
57	6	9999	1	1	1	1	1	2	2	1	2	1	0	0	0	1	1	1	1	1	1	1	1	1	1	1	0	0	0	0	1	99	1	0	0	0	0			2	0	2		1.30885	1	1	0	0	0
55	3	0	1	1	1	1	99	2	3	1	2	1	0	1	1	1	1	1	1	1	1	1	1	1	1	1	0	0	0	0	1	88	0	88	88	0	0			2	0	2	0	1.30885	1	1	0	0	0
33	3	2	1	1	1	1	0	3	3	1	2	0	0	1	1	1	1	1	1	1	1	1	1	1	1	1	0	0	0	0	1	0	0	0	0	1	0			1	0	1		3.04513	1	1	0	0	0
35	3	0	1	1	1	1	1	99	3	1	3	1	0	1	1	1	1	1	1	1	1	1	1	1	1	1	0	0	0	0	1	0	0	0	0	0	0			1	0	2		1.44323	1	1	0	0	0
20	1	2	1	1	1	1	0	2	3	1	3	1	0	0	1	1	1	1	1	1	1	1	1	1	1	1	1	1	0	0	2	0	0	0	0	0	0			1	1	2	1	1.51065	1	1	0	0	0
36	5	5	1	99	99	99	1	2	3	1	2	1	0	1	1	1	1	1	1	1	1	1	1	1	4	0	0	1	0	0	1	88	88	0	0	0	0			1	0	2		1.44323	1	1	0	0	0
37	3	0	1	99	1	1	1	2	3	1	99	1	0	1	1	1	1	1	1	1	1	1	1	1	4	1	0	0	0	0	1	0	0	0	1	0	0			1		2	0	1.44323		1	0	0	0
47	3	0	1	1	1	1	1	2	3	1	99	1	0	0	1	1	1	1	1	1	1	1	1	1	2	1	0	0	0	0	1	0	1	0	0	0	0			2	0	1	0	2.55349	1	1	0	0	0
42	3	0	1	1	1	1	1	2	3	0								1	1	1	1	1	1	1	1	1	0	0	0	0	1	0	1	0	0	0	0	1		2	0	2	0	1.44323	1	1	0	0	0
37	1	2	1	1	1	0	1	2	3	1	2	1	0	1	0	1	1	1	1	1	1	1	2	1	1	1	1	0	0	0	1	1	1	0	0	0	0			1	1	2	0	1.44323	1	1	0	0	0
22	3	9999	1	1	0	1	1	2	1	1	1	1	0	1		1	1	2	1	1	1	1	1	1	1	1	1	1	0	0	1	0	1	0	0	0	0			4	1	2	0	1.51065	1	1	0	0	0
19	1	9999	99	1	1	1	1	2	99	0								1	1	1	1	1	1	1	1	1	1	1	0	0	1	1	1	0	0	0	0			2	1	1	0	1.8554	1	1	0	0	0
31	3	9999	1	1	1	1	1	2	3	1	2	1	1	1	1	1	1	1	1	1	2	1	1	1	1	1	1	0	1	0	1	0	1	0	0	0	0			2	1	2	0	1.51157	1	1	0	0	0
45	2	9999	1	1	99	1		2	3	1	3	1	0	0	0	1	1	1	1	1	1	1	1	1	1	1	0	0	0	0	1	1	1	0	0	0	0			1	0	2		1.30885	1	1	0	0	0
20	1	1	1	1	99	1	1	99	2	1	3	1	0	0	0	1	1	1	1	1	1	1	1	1	1	1	0	0	0	0	2	1	1	0	0	0	0			2	0	2	0	1.51065	1	1	0	0	0
45	2	9999	1	99	99	99	1	2	1	1	1	1	99	0	0	1	1	1	1	1	1	1	1	1	1	1	0	0	0	0	1	1	0	0	0	0	0			1	0	1		2.55349	1	1	0	0	0
16	1																									1	0	0	0	0	2	1	1	0	0	0	0	0	1		0	2	0	1.51065	1	0	0	1	0
29	3	1	1	1	1	1	1	2	2	1	3	1	0	0	0	1	1	1	1	1	1	1	1	1	1	1	1	0	0	0	1	0	1	0	0	0	0			1	1	1	0	3.04513	1	1	0	0	0
21	1	9999	1	1	1	1	1	2	2	1	99	1	99	1	1	1	1	1	1	1	1	1	1	1	1	1	0	0	0	0	2	0	0	0	0	0	0			1	0	2	0	1.51065	1	1	0	0	0
59	3	9999	99	99	99	99	99	99	99	1	2	1	0	0	1	1	1	1	1	1	1	1	1	1	1	1	0	0	0	0	1	0	0	0	0	0	0			1	0	2	0	1.30885	1	1	0	0	0
24	1	1	1	1	1	1	1	1	3	1	3	1	0	0	1	0	1	1	1	1	1	4	3	3	3	0	1	0	0	0	1	0	1	0	0	0	0	0		5	0	2	0	1.51065	1	1	0	0	0
26	2	9999	1	1	1	1	1	2	2	0								1	1	1	1	1	1	1	1	1					1	0	1	0	0	0	0			1		2		1.51157	1	1	0	0	0
22	1	9999	1	1	1	1	1	2	3	1	99	1	0	0	0	1	1	1	1	1	1	1	1	1	1	1	0	0	0	0	2	1	1	0	0	0	0			1	0	1	0	1.8554	1	1	0	0	0
31	3	1	1	1	0	1	1	2	3	1	3	1	0	0	0	1	1	1	1	1	1	1	1	1	1	2	3	0	0	0	1	0	0	0	0	0	0			2	1	1	0	3.04513	1	1	0	0	0
51	3	9999	99	99	0	0	99	99	99	1	99	1	0	0	0	1	99	1	1	1	1	1	1	1	1	1	0	0	0	0	1	0	0	0	0	0	0		1		0	2	0	1.30885	1	0	0	0	0
22	3	2	1	1	99	1	0	2	3	0								1	1	1	1	1	1	1	1	1	1	1	1	1	1	0	0	0	0	0	0			2	1	2	0	1.51065	1	1	0	0	0
38	3	9999	1	1	0	1	99	99	99	1	99	1	0	1	0	0	0	1	1	1	1	1	1	1	1	1	0	0	0	0	1	0	0	0	0	0	0		1		0	2	0	1.44323	1	0	1	0	0
27	1	9999	1	1	1	1	1	2	99	1	2	1	0	0	0	1	1	1	1	1	1	1	1	1	1	1	0	0	0	0	1	1	1	0	0	0	0			1	0	2		1.51157	1	1	0	0	0
26	3	9999	1	99	0	1	1	99	2	1	3	1	0	1	0	1	1	1	1	1	1	1	1	1	1	1	0	0	0	0	1	1	0	0	0	0	0			1	0	1		3.04513	1	1	0	0	0
49	1	9999	99	99	99	99	99	99	99	99	99	99	0	0	0	1	1	1	1	1	1	1	1	1	1	0	0	0	0							0	0			2	0	2		1.30885	0	1	0	0	0
22	1	0	1	99	99	99	1	99	99	0								1	1	1	2	1	1	1	1	1	0	0	0	0	1	1	1	0	0	0	0			2	0	2	1	1.51065	1	1	0	0	0
20	1	0	1	1	1	1	1	2	2	1	2	1	99	0	1	0	1	1	1	1	1	1	1	1	1	1	0	0	0	0	1	1	1	0	0	0	0			2	0	2	0	1.51065	1	1	0	0	0
38	3	2	1	1	1	1	1	2	99	1	99	1	0	0	0	0	1	1	1	1	1	1	1	1	1	1	0	0	0	0	1	1	1	0	0	0	0	1		2	0	2		1.44323	1	1	0	0	0
19	1	0	1	1	1	1	1	2	2	1	2	1	0	1	0	0	1	1	1	1	1	1	1	1	1	1					1	1	0	0	0	0	0			2		2	0	1.51065	1	1	0	0	0
45	2	9999	1	1	1	1	1	2	2	1	2	0	0	0	0	1	1	1	1	1	1	1	1	1	1	1	0	0	0	0	1	1	1	0	0	0	0			1	0	1		2.55349	1	1	0	0	0
38	2	9999	1	1	1	1	1	2	2	1	2	1	0	0	1	1	1	1	1	1	1	1	1	1	1	1	0	0	0	0	1	0	1	0	0	0	0			2	0	2	0	1.44323	1	1	0	0	0
54	3	9999	99	99	99	99	99	99	2	1	2	1	99	99	99	99	99	1	1	1	1	1	1	1	1	1	0	0	0	0	1	88	0	0	0	0	0			2	0	2	0	1.30885	1	1	0	0	0
22	1	9999	1	1	1	1	1	2	2	1	2	1	0	0	0	1	1	1	1	1	1	1	1	1	1	1	0	0	0	0	2	1	0	0	0	0	0			2	0	2	0	1.51065	1	1	0	0	0
27	2	2	1	1	1	1	1	2	2	1	2	1	0	0	0	0	1	1	1	1	1	1	1	1	1	1	0	0	0	0	1	0	0	0	0	0	0			2	0	2	0	1.51157	1	1	0	0	0
27	2	12	1	1	1	1	1	2	2	1	2	1	0	0	0	0	1	1	1	1	1	1	1	1	1	1	0	0	1	0	1	0	0	0	0	0	0			1	1	2	1	1.51157	1	1	0	0	0
52	2	0	1	1	1	1	1	2	2	0	2							1	1	1	1	1	1	1	1	1	0	0	0	0	1	0	0	0	0	0	0			2	0	2	0	1.30885	1	1	0	0	0
32	3	2	1	1	0	0	1	2	2	1	2	1	0	1	1	1	1	1	1	1	1	1	1	1	1	1	1	1	1	0	1	0	1	0	0	0	0			1	1	2		1.51157	1	1	0	0	0
50	2	0	1	1	99	99	1	2	2	1	99	1	0	0	0	0	0	1	1	1	1	1	1	1	1	1	1	0	0	0	1	0	0	0	0	0	0		1		1	1	0	2.55349	1	0	0	0	0
43	2	0	1	1	1	1	1	2	2	1	2	1	0	0	0	0	1	1	1	1	1	1	1	1	1	1	0	0	0	0	1	0	0	0	0	0	0			2	0	2	0	1.44323	1	1	0	0	0
44	6	0	1	1	1	1	1	2	3	1	3	1	0	0	1	1	1	1	1	1	1	1	1	2	2	1	0	0	0	0	3	0	0	0	0	0	0			2	0	2		1.44323	1	1	0	0	0
23	3	0	1	1	1	1	1	2	3	1	2	0	0	0	0	1	1	1	1			1	2	1	1	1	0	0	0	0	1	1	1	0	0	0	0			1	0	2		1.51065	1	1	0	0	0
29	1	1	1	1	1	1	1	2	3	1	3	1	0	0	1	1	1	1	1	1	1	1	1	1	1	1	0	0	0	0	2	1	0	0	0	0	0			2	0	2	1	1.51157	1	1	0	0	0
49	3	0	1	1	1	1	1	2	3	1	3	1	0	0	0	1	1	1	1	1	1	1	1	1	4	1	0	0	0	0	1	0	1	0	0	0	0	1		2	0	2	0	1.30885	1	1	0	0	0
53	5	0	1	1	1	1	1	2	3	1	1	1	0	0	0	1	1	1	1	1	1	1	1	1	1	0	0	0	0	0				88	88	0	0			1	0	2		1.30885	1	1	0	0	0
34	3	0	1	1	1	1	1	2	3	1	3	1	0	0	0	0	1	1	1	1	1	1	1	1	1	3	5	0	0	0	1	0	1	0	0	0	0			2	1	1	0	3.04513	1	1	0	0	0
20	1	2	1	1	1	1	1	2	3	1	1	1	0	0	0	1	1	1	1	1	1	1	1	1	3	3	3	0	2	0	2	1	1	0	0	0	0			1	1	1		1.8554	1	1	0	0	0
28	3	0	1	1	1	1	1	2	3	1	3	0	0	0	0	1	1	1	1	1	1	2	1	2	5	1	0	0	0	0	1	0	1	0	0	0	0			1	0	2	0	1.51157	1	1	0	0	0
48	3	0	1	1	1	1	1	2	3	1	2	1	0	0	0	1	1	1	1	1	1	1	1	1	4	1	0	0	0	0	1	0	88	88	88	0	0			2	0	2		1.30885	1	1	0	0	0
21	1	0	1	1	1	1	1	2	3	1	3	1	0	0	0	1	1	1	1	1	1	3	1	1	1	3	5	7	0	0	2	1	1	0	1	0	0			2	1	1	0	1.8554	1	1	0	0	0
27	1	0	1	1	1	1	1	2	1	1	2	1	0	0	0	0	1	1	1	1	1	3	1	1	1	4	4	2	0	0	2	1	0	1	1	0	0	1		2	1	1	1	3.04513	1	1	0	0	0
51	6	0	1	1	1	1	1	2	3	1	3	1	0	0	1	1	1	1	1	1	1	1	1	1	1	0	0	0	0	0				0	88	0	0			2	0	2	0	1.30885	1	1	0	0	0
34	1	0	1	1	1	1	1	2	3	1	1	1	0	0	1	1	1	1	1	1	1	1	1	1	1	1	0	0	0	0	2	0	1	0	0	0	0			1	0	1		3.04513	1	1	0	0	0
24	1	1	1	1	1	1	1	2	3	1	2	0	1	1	0	1	1		1	1	1	1	1	4	1	1	0	0	0	0	3	1	1	0	0	0	0			1	0	2	0	1.51065	1	1	0	0	0
22	3	9999	1	99	99	99	1	1	2	0								1	1	1	1	1	1	1	1	1	1	1	0	0	1	1	0	0	0	0	0			1	1	1	0	1.8554	1	1	0	0	0
35	3	9999	1	1	1	1	1	2	2	1	3	1	1	1	0	1	1	1	1	1	1	1	1	1	1	1	1	1	1	0	1	0	0	0	0	0	0		99		1	2		1.44323	1	0	0	0	0
22	1	9999	1	99	99	99	1	2	3	0								1	1	1	1	1	1	1	1	1	1	1	0	0	1	1	0	0	0	0	0		0		1	1		1.8554	1	0	0	0	0
28	3	9999	1	1	1	1	1	2	3	1	3	1	1	0	1	1	1	1	1	1	1	1	1	1	5	1	1	1	0	0	1	0	1	0	0	0	0			7	1	2		1.51157	1	1	0	0	0
20	3	9999	1	1	1	1	1	1	2	0								1	1	1	1	1	1	1	1	1	1	1	0	0	1	1	0	0	0	0	0			1	1	2	1	1.51065	1	1	0	0	0
51	3	9999	1	1	1	1	1	1	2	1	1	0	0	1	1	1	1	1	1	1	1	1	1	1	1	1	1	1	0	0	1	0	0	0	0	0	0			2	1	2	0	1.30885	1	1	0	0	0
33	3	0	1	1	1	1	1	2	3	1	2	1	0	1	99	1	1	1	1	1	1	1	1	1	1	1	1	1	0	0	1	0	1	0	0	0	0			1	1	2	0	1.51157	1	1	0	0	0
22	3	9999	1	1	1	1	1	1	2	99	3	1	0	1	1	1	1	1	1	1	1	1	1	1	1	1	1	1	0	0	1	1	1	0	0	0	0			2	1	2	0	1.51065	1	1	0	0	0
58	6	9999	1	1	1	1	1	2	3	1	3	1	0	1	0	1	1	1	1	1	1	1	1	1	1	0	0	0	0	0				0	0	0	0			1	0	2		1.30885	1	1	0	0	0
49	3	1	1	1	1	1	1	2	3	0								1	1	1	1	1	1	1	1	1	1	1	0	0	1	0	0	0	0	0	0			2	1	2	0	1.30885	1	1	0	0	0
33	3	2	1	1	1	1	1	2	1	1	99	1	1	1	1	1	1	1	1	1	1	1	1	1	1	1	1	1	1	0	1	0	1	0	0	0	0			3	1	2		1.51157	1	1	0	0	0
19	1	9999	1	99	99	99	1	2	3	0								1	1	1	1	1	1	1	1	1	1	1	0	0	1	1	1	0	0	0	0			2	1	2	0	1.51065	1	1	0	0	0
34	1	0	1	1	1	1	1	2	2	1	2	1	0	0	0	0	0	1	1	1	1	1	1	1	1	1	0	0	0	0	1	1	0	0	0	0	0			2	0	2		1.51157	1	1	0	0	0
50	1	0	1	1	1	1	1	2	2	1	2	1	0	0	0	0	0	1	1	1	1	1	1	1	1	0	0	0	0	0				0	0	0	0			1	0	2		1.30885	1	1	0	0	0
22	1	0	1	1	1	99	1	2	2	1	2	1	0	0	0	0	0	1	1	1	1	1	1	1	1	1	0	0	0	0	1	1	1	0	0	0	0			2	0	2	0	1.51065	1	1	0	0	0
30	3	0	1	1	1	1	1	2	3	1	2	1	0	0	0	1	1	1	1	1	1	1	1	2	4	6	0	0	0	0	2		1	0	0	0	0			1	1	1	0	3.04513	1	1	0	0	0
23	1	0	1	1	1	1	1	2	2	0								1	1	1	1	1	1	1	1	1	0	0	0	0	1	1	0	0	0	0	0			1	0	1		1.8554	1	1	0	0	0
26	2	0	1	1	1	1	1	2	2	1	2	1	0	0	0	0	1	1	1	1	1	1	1	1	1	1	0	0	0	0	1	0	0	0	0	0	0	1		2	0	2		1.51157	1	1	0	0	0
42	3	2	1	1	1	1	1	2	2	1	2	0	0	0	0	0	1	1	1	1	1	1	1	1	1	1	0	0	0		1	0	0	0	0	0	0	1		1		2	0	1.44323	1	1	0	0	0
21	1	3	1	1	1	1	1	2	2	1	3	1	99	0	0	0	1	1	1	1	1	1	1	1	1	1	0	0	0	0	2	1	1	0	0	0	0	1		2	0	2	0	1.51065	1	1	0	0	0
48	3	2	1	1	1	1	1	2	1	1	3	1	0	0	0	1	1	1	1	1	1	1	1	1	1	2	1	0	0	0	1	0	0	0	0	0	0			1	1	1	0	2.55349	1	1	0	0	0
30	3	0	1	0	0	0	1	2	1	1	2	1	0	1	0	0	1	2	2	2	2	2	2	1	5	1	0	0	0	0	1	0	1	0	0	0	0			2	0	2		1.51157	1	1	0	0	0
44	1	0	1	1	1	1	1	1	2	0								1	1	1	1	1	1	1	1	3	1	0	0		1	0	0	0	0	0	0			2		1	0	3.53122	1	1	0	0	0
25	1	2	1	1	1	1	1	2	99	1	3	1	0	1	1	0	1	1	1	1	1	1	1	1	1	11	9	6	0	0	3	0	0	0	0	0	0			1	1	1	0	3.04513	1	1	0	0	0
33	3	0	1	1	1	1	1	2	2	1	2	0	0	0	0	0	1	1	1	1	1	1	1	1	1	1	0	0	0	0	1	1	0	0	0	1	0			2	0	1	0	3.04513	1	1	0	0	0
24	1	4	99	0	1	0	1	2	99	1	3	1	0	0	0	0	1	1	1	1	1	1	1	1	1	3	1	4	0	0	2	0	1	0	0	0	0			2	1	1	0	1.8554	1	1	0	0	0
53	3	6	1	1	1	1	1	2	99	1	2	1	0	0	0	0	1	1	1	1	1	1	1	1	1	1	0	0	0	0	1	0	0	0	0	0	0			1	0	1	1	2.55349	1	1	0	0	0
47	3	9999	1	1	1	1	1	2	2	1	2	0	0	0	0	1	1	1	1	1	1	1	1	1	1	0	0	1	0	0	2	1	0	0	0	0	0			1	0	2	0	1.30885	1	1	0	0	0
37	3	9999	1	1	1	0	1	99	99	1	1	1	0	0	0	1	1	1	1	1	1	1	1	1	1	0	0	0	1	0	1	1	1	0	0	0	0			1	0	2		1.44323	1	1	0	0	0
51	1	1	1	1	1	1	1	2	3	1	99	1	0	0	0	1	1	1	1	1	1	1	1	1	1	1	0	0	0	0	1	0	1	0	0	0	0			1	0	2		1.30885	1	1	0	0	0
27	1	9999	99	1	1	1	1	1	99	1	99	1	0	0	99	1	1	1	1	1	1	1	1	1	1	0	0	1	0	0	1	88	1	0	0	0	0			5	0	2		1.51157	1	1	0	0	0
55	1	9999	1	1	1	1	1	3	3	1	2	1	0	0	0	1	1	1	1	1	1	1	1	1	1	1	0	0	0	0	1	0	1	0	0	0	0			2	0	2	0	1.30885	1	1	0	0	0
18	1																									5	0	0	0	0	2	0	1	0	0	0	0			1	1	1	0	1.8554	1	1	0	0	0
58	3	9999	1	1	1	1	1	2	2	1	2	1	0	0	0	1	1	1	1	1	1	1	1	1	1	1	0	0	0	0	1	0	0	0	0	0	0			2	0	2		1.30885	1	1	0	0	0
21	1	9999	1	1	1	1	1	2	2	1	2	1	0	0	0	1	1	1	1	1	1	1	1	1	1	1	0	0	0	0	1	0	0	0	0	0	0			2	0	2	0	1.51065	1	1	0	0	0
41	3	9999	1	1	1	1	1	2	2	1	2	1	0	0	0	1	1	1	1	1	1	1	1	1	1	1	0	0	0	0	1	0	1	0	0	0	0			2	0	2	0	1.44323	1	1	0	0	0
37	3	9999	1	1	1	1	1	2	2	1	2	1	0	0	0	1	1	1	1	1	1	1	1	1	1	0	0	0	0	0				0	0	0	0			2	0	1	0	3.53122	1	1	0	0	0
31	3	9999	1	1	1	1	1	2	2	1	2	1	0	0	0	1	1	1	1	1	1	1	1	1	1	1	0	0	0	0	1	0	1	0	0	0	0			2	0	2	0	1.51157	1	1	0	0	0
56	3	9999	1	1	1	1	1	2	2	1	2	1	0	0	0	1	1	1	1	1	1	1	1	1	1	1	0	0	0	0	1	0	99	0	0	0	0			2	0	1		2.55349	1	1	0	0	0
21	3	9999	1	1	1	1	1	2	2	1	2	1	0	0	0	1	1	1	1	1	1	1	1	1	1	1	0	0	0	0	1	0	1	0	0	0	0			2	0	2		1.51065	1	1	0	0	0
34	2	0	1	1	1	1	1	2	2	1	99	1	0	0	0	0	1	1	1	1	1	1	1	1	1	1	0	0	0	0	1	0	0	0	0	0	0			1	0	2	0	1.51157	1	1	0	0	0
22	1	9999	1	1	1	1	1	2	2	1	2	1	99	0	0	1	99	1	1	1	1	1	1	1	1	6	1	0	0	0	1	99	0	0	0	0	0			2	1	1	0	1.8554	1	1	0	0	0
47	2	9999	1	1	1	1	1	2	2	1	2	1	0	0	0	1	1	1	1	1	1	1	1	1	1	1	0	0	0	0	1	0	1	0	0	0	0			2	0	2		1.30885	1	1	0	0	0
27	1	9999	1	1	1	1	1	2	2	1	2	1	0	0	0	1	1	1	1	1	1	1	1	1	1	1	0	0	0	0	1	1	1	0	0	0	0			2	0	2	0	1.51157	1	1	0	0	0
57	2	9999	1	1	1	1	1	2	2	1	2	1	0	0	0	1	1	1	1	1	1	1	1	1	1	0	0	0	0	0				0	0	0	0			2	0	1		2.55349	1	1	0	0	0
34	3	9999	1	1	1	1	1	2	2	1	2	1	0	0	0	1	1	1	1	1	1	1	1	1	1	1	0	0	0	0	1	0	1	0	0	0	0			1	0	2	0	1.51157	1	1	0	0	0
19	3	0	1	1	1	1	1	2	2	1	2	1	0	0	0	0	1	1	1	1	1	1	1	1	1	1	0	0	0	0	1	0	1	0	0	0	0			2	0	2		1.51065	1	1	0	0	0
43	2	0	1	1	1	1	1	2	2	1	2	1	0	0	0	0	1	1	1	1	1	1	1	1	1	0	0	1	0	0	1	0	0	0	0	0	0			2	0	2	0	1.44323	1	1	0	0	0
20	2	0	1	1	1	1	1	2	2	1	2	1	0	0	0	0	1	1	1	1	1	1	1	1	1	1	0	0	0	0	1	0	0	0	0	0	0			2	0	2		0.630926	1	1	0	0	0
31	1	9999	1	1	1	1	1	2	2	0								1	1	1	1	1	1	1	1	1	0	0	0	0	2	0	0	0	0	0	0			1	0	2		1.51157	1	1	0	0	0
19	1																									1	0	0	0	0	1	0	1	0	0	0	0			2	0	1	0	1.8554	1	1	0	0	0
24	3	9999	1	1	1	1	1	99	99	1	2	1	0	0	0	1	1	1	1	1	1	1	1	1	1	1	0	0	0	0	2	0	0	0	0	0	0			1	0	2		1.51065	1	1	0	0	0
38	3	9999	1	1	0	1	1	99	2	1	1	1	0	0	0	1	1	1	1	1	1	1	1	1	1	1	0	0	0	0	1	0	0	0	0	0	0			1	0	1	1	3.53122	1	1	0	0	0
42	5	9999	1	1	1	1	1	99	99	1	99	1	99	99	0	99	99	1	1	1	1	1	1	1	1	1	0	0	0	0	2	1	1	0	0	0	0			1	0	2	1	1.44323	1	1	0	0	0
21	3	0	99	1	1	1	1	3	3	0								1	1	1	1	1	1	1	1	1	0	0	0	0	1	0	0	0	0	0	0			2	0	2	0	1.51065	1	1	0	0	0
54	3	9999	1	99	0	1	99	99	3	99	3	1	1	0	0	0	99	1	1	1	5	1	1	1	1	1	0	0	0	0	1	0	0	0	0	0	0		1		0	2	0	1.30885	1	0	0	0	0
39	3	9999	1	99	99	99	99	1	1	1	1	1	0	0	0	1	1	1	1	1	1	1	1	1	2	1	0	0	0	0	1	0	1	0	0	0	0			1	0	2	0	1.44323	1	1	0	0	0
43	3	0	1	99	99	99	99	99	99	99	99	99	0	0	0	0	1	1	1	1	1	1	1	1	1	1	0	0	0	0	2	1	1	0	0	0	0			1	0	2		1.44323	1	1	0	0	0
30	3	5	1	1	1	1	1	2	2	1	2	1	0	0	0	1	1	1	1	1	1	1	1	1	1	2	0	1	0	0	1	0	1	0	0	0	0			1	1	2	0	1.51157	1	1	0	0	0
17	1	5	1	0	0	1	1	2	2	0								2	1	2	2	2	2	2	2	3	0	0	0	0	2	0	0	0	0	0	0			2	1	1	0	1.8554	1	1	0	0	0
22	3	1	1	0	0	0	1	3	3	0								2	2	2	2	2	2	2	2	1	0	0	0	0	1	1	1	1	0	0	0			2	0	1	0	1.8554	1	1	0	0	0
22	3	0	1	1	1	1	1	2	2	1	2	1	0	0	0	0	1	1	1	1	1	1	1	1	1	1	0	0	0	0	1	0	0	0	0	0	0			1	0	2		1.51065	1	1	0	0	0
32	3		1	1	1	1	1	2	2	1	99	1	99	0	0	0	1	1	1	1	1	1	1	1	1	2	0	0	0	0	1	1	1	0	0	0	0			6	1	1	0	3.04513	1	1	0	0	0
44	3	0	1	1	1	1	1	2	2	1	2	1	0	0	0	0	1	1	1	1	1	1	1	1	1	1	0	0	0	0	1	0	0	0	0	0	0			1	0	2		1.44323	1	1	0	0	0
48	3	3	1	1	1	1	1	2	2	1	2	1	0	0	99	0	1	1	1	1	1	1	1	1	1	2	0	0	0	0	1	0	1	0	0	0	0			1	1	1		2.55349	1	1	0	0	0
42	3	9999	1	99	0	1	1	2	2	1	2	1	0	0	0	1	1	1	1	1	1	1	1	1	1	1	0	0	0	0	1	0	1	0	0	0	0			1	0	1	0	3.53122	1	1	0	0	0
30	3	0	1	1	1	1	0	2	3	0								1	1	1	1	1	1	1	1	1	0	0	0	0	1	0	1	0	0	0	0			1	0	2	0	1.51157	1	1	0	0	0
22	2	1	1	99	99	1	1	3	3	1	3	1	0	0	1	1	1	1	1	1	1	1	1	1	1	1	0	0	0	0	1	0	0	0	0	0	0			1	0	2	0	1.51065	1	1	0	0	0
36	2	2			1	1	1	3	3	1	2	1	0	0	0	1	1	1	1	1	1	1	1	1	1	1	0	0	0	0	1	1	1	1	1	0	0			1	0	2		1.44323	1	1	0	0	0
48	2	9	1	1	1	1	1	2	2			1	0	99	0	99	1	1	1	1	1	1	1	1	1	1	0	0	0	0	2	1	1	1	1	0	0			1	0	1		2.55349	1	1	0	0	0
45	2	1	1	1	1	99	1	2	3	1	3	1	0	0	0	0	0	1	1	1	1	1	1	1	1	1	0	0	0	0	1	0	1	0	0	0	0			1	0	2		1.30885	1	1	0	0	0
32	3	1	1	1	99	99	1	1	3	1	3	1	0	0	0	0	1	1	1	1	1	1	1	1	1	1	0	0	0	0	1	1	1	0	0	0	0	1	0		0	1		3.04513	1	0	1	0	0
40	6	9999	1	1	1	1	1	2	2	1	2	1	0	0	0	1	1	1	1	1	1	1	1	1	1	1	0	0	0	0	1	0	0	0	0	0	0			2	0	2	0	1.44323	1	1	0	0	0
50	1	3	1	1	1	1	1	2	2	1	2	1	0	0	0	1	1	1	1	1	1	1	1	1	1	1	0	0	0	0	2	1		0	0	1	1			1	0	2		1.30885	1	1	0	0	0
26	1	9999	1	1	99	0	1	3	3	1	3	1	0	0	0	1	1	1	1	1	1	1	1	1	1	1	0	0	0	0	1	1	1	0	0	0	0	0		2	0	2	0	1.51157	1	1	0	0	0
20	1		1	1	1	1	1	2	2	1	3	1	0	0	0	0	1	1	1	1	1	1	1	1	1	1					2	1	1	0	0	0	0			1		1	0	1.8554	1	1	0	0	0
18	1	2	1	1	1	1	1	2	2	1	2	1	0	0	0	0	0	1	1	1	1	1	1	1	1											0	0		1		0	2	0	1.51065	0	0	1	0	0
18	1	0	1	1	99	1	1	2	3	1	3	1	0	0	1	1	1	1	1	1	1	3	1	5	1	3	0	1	0	0	2	0	1	0	0	1	0			1	1	1	0	1.8554	1	1	0	0	0
56	2	5	1	1	99	1	1	2	3	1	2	1	0	1	0	1	0	1	1	1	1	1	1	1	2	1	0	1	0	99	1	0	1	0	0	0	0			4	1	2	0	1.30885	1	1	0	0	0
46	1	9999	1	0	1	0	1	99	3	1	99	1	0	0	1	0	1	1	1	1	5	1	1	1	1	1	1	1	0	99	1	1	1	0	0	0	0			1	1	2	0	1.30885	1	1	0	0	0
57	3	6	1	99	1	1	1	2	3	1	2	1	0	0	0	1	1		1	1	1	1	1	1	1	3	0	0	0	0	1	0	0	0	0	0	0			2	1	1	0	2.55349	1	1	0	0	0
41	1	5	1	1	1	1	1	3	3	0								1	1	1	1	1	1	1	5		99	99	99	99	2	0	1	0	0	0	0			1		2	0	1.44323	1	1	0	0	0
18	1	0	1	1	1	1	99	99	3	1	3	1	0	0	0	1	99		1	1	1	1	1	1	1											0	0			2	0	1	0	1.8554	0	1	0	0	0
28	3	5	1	1	99	1	1	2	99	1	2	1	0	0	0	0	1	1	1	1	1	1	1	1	1	1	0	0	0	0	1	0	0	0	0	0	0	1		1	0	2	0	1.51157	1	1	0	0	0
36	1	0	0	99	99	99	1	2	2	1	2	1	0	0	0	1	1	1	1	1	1	1	1	1	1	1	2	0	0	0	1	0	1	0	0	0	0			1	1	1	0	3.53122	1	1	0	0	0
41	3	0	1	1	1	1	1	2	1	1	2	1	0	0	0	1	1	1	1	1	1	1	1	1	1	1	0	0	0	0	1	0	1	0	0	0	0			1	0	2	0	1.44323	1	1	0	0	0
19	3																									1	0	0	0	0	1	0	0	0	0	0	0			1	0	2	0	1.51065	1	1	0	0	0
51	3	5	0	1	1	1	1	2	2	0								1	1	1	1	1	1	1	5	0	0	0	0	0				0	0	0	0			2	0	2	0	1.30885	1	1	0	0	0
35	3	0	1	1	1	1	1	2	2	1	2	1	0	1	0	1	1	1	1	1	1	1	1	1	1	1	0	0	0	0	1	0	1	0	0	0	0			1	0	2		1.44323	1	1	0	0	0
15	3	0	1	1	1	1	1	2	1	1	2	1	0	0	0	1	1	1	1	1	1	1	1	1	1	0	0	0	0	0				0	0	0	0			2	0	2	0	1.51065	1	1	0	0	0
32	3	4	1	1	1	1	1	2	2	1	2	1	0	0	0	1	1	1	1	1	1	1	1	1	1	3	0	0	0	0	1	0	1	0	0	0	0			2	1	1	0	3.04513	1	1	0	0	0
22	2	9999	1	1	99	1	1	2	2	1	3	1	0	0	0	0	1	1	1	1	1	1	1	1	1	1	0	0	0	0	1	0	1	0	0	0	0			1	0	2		1.51065	1	1	0	0	0
58	3	3	1	1	1	1	0	2	3	1	3	1	0	0	0	0	0	1	1	1	1	1	1	1	1	1	0	0	0	0	1	0	1	0	0	0	0	1		2	0	2	0	1.30885	1	1	0	0	0
21	1	0	1	1	1	1	1	2	2	0								1	1	1	1	1	1	1	1											0	0			2	0	1	0	1.8554	0	1	0	0	0
37	3	0	1	99	99	99	1	2	3	0								3	3	3	3	3	3	3	3	0	0	1	0	0	1	0	1	0	0	0	0			1	0	1		3.53122	1	1	0	0	0
44	1	2	1	1	1	1	1	2	2	1	3	1	0	0	0	1	1	1	1	1	1	1	1	1	1	1	0	0	0	0	1	1	0	0	0	0				3	0	2		1.44323	1	1	0	0	0
22	3	9999	1	1	1	1	1	3	3	1	3	1	0	0	0	0	1	1	1	1	1	1	1	1	1	1	88	88	88	88	1	1	0	0	0	0	0			1	1	2	0	1.51065	1	1
28	1	0	1	1	1	1	1	2	2	1	3	1	0	0	0	1	1	1	1	1	1	1	1	1	1	1	0	0	1	0	2	0	1	0	0	0	0			5	1	2		1.51157	1	1	0	0	0
19	1	0	1	1	1	1	1	2	2	1	3	1	0	1	0	1	1	1	1	1	1	1	1	1	1	2	0	0	0	0	2	1	0	0	0	0	0			4	1	1	0	1.8554	1	1	0	0	0
53	1	0	1	1	1	1	1	2	3	1	1	1	0	0	0	1	1	1	1	1	1	1	1	1	1											0	0			1	0	2	0	1.30885	0	1	0	0	0
54	6	3	1	1	99	1	1	2	3	1	99		1	0	0	0	0	1	1	1	1	1	1	1	1											0	0	0		1	0	2		1.30885	0	1	0	0	0
17	1	0	1	1	99	99	1	2	99	1	99	1	0	0	0	0	0	1	1	1	1	1	1	1	1											0	0			1	0	1		1.8554	0	1	0	0	0
39	3	0	1	1	99	99	1	2	3	1	99	1	0	0	0	0	1	1	1	1	1	1	1	1	1	1	0	0	0	0	1	0	0	0	0	0	0			1	0	2		1.44323	1	1	0	0	0
33	1	0	1	1	1	1	1	2	3	0								1	1	1	1	1	1	1	1											0	0			2	0	1	0	3.04513	0	1	0	0	0
51	3	0	1	1	1	1	1	2	3	1	2	1	0	0	0	0	1	1	1	1	1	1	1	1		1	0	0	0	0	1	1	1	0	1	0	0	0		2	0	1	0	2.55349	1	1	0	0	0
35	1	0	1	1	1	1	1	2	3	1	99	1	0	0	0	0	0	1	1	1	1	1	1	1	1	1	0	0	0	0	1	0	1	0	0	0	0			2	0	2		1.44323	1	1	0	0	0
18	1	2	1	1	99	99	1	2	2	1	99	1	0	0	0	0	99	1	1	1	1	1	1	1	1	1	99	99			2	1	1	0	0	0	0			1		2	0	1.51065	1	1	0	0	0
51	2	3	1	1	1	1	0	2	2	1	2	1	99	0	0	0	0	2	1	1	1	1	1	1	1	1					2	1	1	0	0	0	0	0		1		1	1	2.55349	1	1	0	0	0
30	2	9999	1	1	1	1	1	2	2	1	2	1	0	0	0	0	1	1	1	1	1	1	1	1	1	1					1	1	1	0	0	0	0			1		2	0	1.51157	1	1	0	0	0
17	1	9999	1	1	99	1	1	2	2	1	2	1	0	0	1	0	1	1	1	1	1	1	1	1	1	3	0	0	0	0	2	1	1	0	0	0	0			1	1	1	0	1.8554	1	1	0	0	0
37	1	19	1	0	1	1	1	2	2	1	1	1	0	0	0	1	1	1	1	1	1	1	1	1	1	2					1	1	1	0	1	0	0	1		1		1	1	3.53122	1	1	0	0	0
43	2	9999	1	1	1		1	2	2	1	2	1	0	1	1	1	1	1	1	1	1	1	1	1	2	1	0	0	0	0	1	0	0	0	0	0	0			2	0	2	0	1.44323	1	1	0	0	0
30	1	5	1	1	1	1	1	2	99	1	1	1	0	0	0	0	1	1	1	1	1	1	1	1	1		1				1	1	1	0	0	1	0			1		1		3.04513	1	1	0	0	0
54	6	9999	1	1	1	1	1	2	2	1	2	0	99	0	0	0	1	1	1	1	1	1	1	1	1	1					2	1	1	0	0	0	0			2		2	0	1.30885	1	1	0	0	0
38	5	9999	1	1	1	1	1	2	2	1	2	1	0	0	0	0	1	1	1	1	1	1	1	1	1		1				2	0	0	0	0	0	0	0		1		2	0	1.44323	1	1	0	0	0
30	1	0	1	1	1	1	1	2	2	1	3	1	0	0	0	0	1	1	1	1	1	1	1	1	1	0	0	1	0	0	2	0	99	0	0	0	0			2	0	2		1.51157	1	1	0	0	0
25	2	9999	1	1	1	1	1	2	2	1	2	1	0	0	0	0	0	1	1	1	1	1	1	1	1	1	1				1	0	1	0	0	0	0			1		1	0	3.04513	1	1	0	0	0
32	4	0	1	1	1	1	1	1	1	1	2	1	0	0	0	1	1	2	2	2	2	2	2	1	1	0	0	1	0	0	99	0	1	0	0	0	0	1		1	0	2		1.51157	1	1	0	0	0
22	1	0	1	1	1	1	1	2	2	1	2	1	0	0	0	0	1	1	1	1	1	1	1	1	1	1	0	0	0	0	2	1	1	0	0	0	0	1		2	0	2	0	1.51065	1	1	0	0	0
46	1																									1	0	0	0	0	1	88	1	0	0	0	0			2	0	2	0	1.30885	1	1	0	0	0
38	3	0	1	1	99	1	1	2	99	1	3	1	1	1	1	1	1	1	1	1	1	1	1	1	1	1	0	0	0	0	1	0	0	0	0	0	0			2	0	2		1.44323	1	1	0	0	0
58	3	0	1	1	99	99	1	99	99	1	3	1	0	0	0	0	99	1	1	1	1	1	1	1	1	1	0	0	0	0	1	0	0	0	0	0	0			2	0	1	0	2.55349	1	1	0	0	0
51	3	0	0	99	1	1	1	2	1	1	2	1	0	0	0	1	0	1	1	1	1	1	1	1	4	1	0	0	0	0	2	1	1	0	0	0	0			2	0	2	0	1.30885	1	1	0	0	0
30	3	10	1	99	99	99	1	2	99	1	99	1	0	0	0	0	0	1	1	1	1	1	1	1	1	1	0	0	0	0	1	1	1	0	0	0	0			1	0	1	0	3.04513	1	1
54	2	0	1	1	1	1	1	2	2	1	2	1	1	0	0	0	1	1	1	1	2	1	1	1	1	1	0	0	0	0	99	0	1	0	0	0	0			2	0	1	0	2.55349	1	1	0	0	0
26	3	0	1	1	0	1	1	2	99	1	99	1	0	0	0	0	0	1	1	1	1	1	1	1	1	1	0	0	0	0	1	1	1	0	0	0	0			1	0	2	0	1.51157	1	1
53	2	0	0	1	1	1	1	2	2	1	2	1	1	0	0	0	1	1	1		1	1	1	1	1	1	0	0	0	0	99	0	1	0	0	0	0			2	0	2	0	1.30885	1	1	0	0	0
21	1	9999	1	1	99	1	1	2	3	1	2	1	0	0	0	0	1	1	1	1	1	1	1	1	1	4	1	0	0	0	2	1	0	0	0	0	0			2	1	1		1.8554	1	1
25	5	1	1	1	99	1	1	2	99	1	99	1	0	0	0	0	0	1	1	1	1	1	1	1	1	0	0	0	0	0				0	0	0	0	0		1	0	2		1.51157	1	1	0	0	0
58	6	0	1	1	99	1	1	2	99	1	99	1	0	0	0	0	0	1	1	1	1	1	1	1	1											0	0			2	0	2	0	1.30885	0	1	0	0	0
50	3	0	0	99	1	1	1	2	2	1	2	1	0	1	0	1	1	1	1	1	1	1	1	1	1	1	0	0	0	0	1	0	1	0	0	0	0	1		1	0	2	1	1.30885	1	1	0	0	0
47	3	9	1	1	99	1	1	99	99	1	99	1	0	0	0	1	1	1	1	1	1	1	1	1	1	2	0	0	0	0	1	0	0	0	0	0	0			2	1	1	0	2.55349	1	1	0	0	0
29	3	1	1	1	1	1	1	3	2	1	2	1	0	0	0	1	1	1	1	1	1	1	1	1	1	1	0	0	0	0	1	0	1	0	0					1	0	2	0	1.51157	1	1	0	0	0
21	1	0	0	1	1	1	1	2	3	1	2	1	1	0	0	0	1	1	1	1	1	1	1	1	1	1	1	0	0	0	1	0	0	0	0	1	0	1		2	1	2	0	1.51065	1	1	0	0	0
30	3	9999	1	1	1	1	1	2	2	1	2	1	0	0	0	0	1	1	1	1	1	1	1	1	1	1	0	0	0	0	1	1	1	0	0	0	0			1	0	2		0.528334	1	1	0	0	0
19	1	1	1	0	0	1	1	99	99	0								1	1	1	1	1	1	1	1	1	0	0	0	0	2	0	1	0	0	0	0	1		1	0	2	0	1.51065	1	1
27	3	0	1	1	1	1	1	3	1	1	99	1	0	0	99	99	99	1	1	1	1	1	1	1	1	1	0	0	0	0	1	1	1	0	0	0	0			1	0	2	0	1.51157	1	1	0	0	0
50	3	0	1	1	1	1	1	2	3	1	2	1	0	1	1	1	1	1	1	1	1	1	1	1	1	1	0	0	0	0	1	0	1	0	0	0	0			1	0	2	0	1.30885	1	1	0	0	0
19	1	0	0	1	1	1	1	3	1	1	3	1	99	1	1	1	1	1	1	1	1	1	1	1	1	1	0	0	0	0	2	1	1	0	0	0	0			1	0	2		1.51065	1	1	0	0	0
21	1	3	1	1	99	1	1	2	2	1	2	0	0	0	0	0	0	1	1	1	1	1	1	1	1			1			1	0	1	0	0	0	0			4		2	0	1.51065	1	1	0	0	0
58	5	9999	1	1	1	1	1	2	2	1	2	0	0	0	0	0	1	1	1	1	1	1	1	1	1						1	0	0	0	0	0	0			1		2	0	1.30885	1	1	0	0	0
20	1	0	1	1	1	1	1	2	2	1	2	0	0	0	0	0	99	1	1	1	1	1	1	1	1	1	1	1	0	1	1		1	0	0	0	0			1	1	2	0	1.51065	1	1	0	0	0
20	1	0	1	1	1	1	99	99	99	1	2	1	0	1	1	1	1	1	1	3	1	1	1	1	1	0	1	0	0	0	1	0	0	1	0	0	0			1	0	2		1.51065	1	1	0	0	0
33	1	9999	1	1	1	1	1	2	2	1	2	0	0	0	0	0	0	1	1	1	1	1	1	1	1	1					1	1	0	0	0	0	0			1		2	1	1.51157	1	1	0	0	0
39	2	9999	1	1	1	1	1	99	2	1	2	1	0	0	0	0	1	1	1	1	1	1	1	1	1	1					1	0	1	0	0	0	0		1	1		2		1.44323	1	1	0	0	0
19	1	9999	1	1	99	1	0	99	99	1	2	1	0	0	0	0	0	1	1	1	1	1	1	1	1	1	1	0	0	0	1	0	0	0	0	0	0	1		2	1	2	0	1.51065	1	1	0	0	0
18	1	9999	1	1	99	1	99	2	2	0								1	1	1	1	1	1	1	1	1	1	0	0	0	2	1	1	0	0	0	0			2	1	1	0	1.8554	1	1	0	0	0
49	2	0	1	1	1	1	1	2	2	0								1	1	1	1	1	1	1	1	0	1	1	0	1	1	88	0	0	0	0	0			1	1	2		1.30885	1	1	0	0	0
21	1	0	1	1	99	1	1	2	2	1	3	1	0	0	0	0	1	1	1	1	1	1	1	1	1	1	1	1	0	0	1	0	1	0	0	0	0	1		1	1	2	0	1.51065	1	1	0	0	0
30	5	0	1	1	1	1	1	2	2	1	2	1	0	0	0	1	1	1	1	1	1	1	1	1	1	1	0	0	0	0	1	0	1	0	0	0	0			1	0	2	0	1.51157	1	1	0	0	0
23	5	0	1	1	1	1	1	2	3	1	99	1	0	0	0	0	1	1	1	1	1	1	1	1	1	0	1	0	0	0	1	1	0	0	0	0	0	1		4	0	2	0	1.51065	1	1	0	0	0
38	1	2	1	1	1	1	1	2	2	1	2	1	0	0	0	0	1	1	1	1	1	1	1	1	1	1	1	0	0	0	1	0	1	0	0	0	0		1		1	1		3.53122	1	0	0	0	0
22	3	9999	1	1	1	99	1	2	3	1	2	1	0	1	0	1	1	1	1	1	1	1	1	1	1	1	1	0	1	0	1	0	1	0	0	0	0			2	1	2	1	0.630926	1	1	0	0	0
34	1	9999	1	1	1	1	1	3	2	1	3	1	0	0	0	1	1	1	1	1	1	1	1	1	1	1	2	2	2	2	1	0	1	0	0	0	0			2	1	1	0	3.04513	1	1
21	1	0	1	1	1	1	1	2	2	1	2	1	1	1	1	1	1	1	1	1	1	1	1	1	1											0	0			1	0	2		1.51065	0	1	0	0	0
43	3	9999	1	1	99	1	1	2	3	1	3	1	0	0	0	0	0	1	1	1	1	1	1	1	1	1	0	0	0	0	1	0	0	0	0	0	0		1		0	1	0	3.53122	1	0	1	0	0
36	3	9999	1	1	1	1	1	2	3	1	3	1	0	0	0	0	0	1	1	1	1	1	1	1	1	1	0	0	0	0	1	0	1	0	0	0	0	1		1	0	2	0	1.44323	1	1
19	3	0	1	1	0	1	1	2	3	1	2		0	0	0	0	1	1	1	1	1	1	1	1	1	1	0	0	0	0	1	1	1	0	0	0	0			1	0	1	0	1.8554	1	1	0	0	0
21	1	0	1	1	1	1	1	1	1	1	2	1	1	0	1	0	1	1	1	1	4	2	1	1	2	1	1	0	0	0	1	1	0	0	0	0	0			2	1	1	0	1.8554	1	1	0	0	0
19	1	0	1	1	99	1	1	2	2	1	2	1	1	0	0	1	1	1	2	1	5	1	5	1	1	1	0	0	0	0	2	0	1	1	0	0	0			2	0	2	0	1.51065	1	1	0	0	0
53	2	0	1	1	1	1	1	2	2	1	2	1	0	1	0	0	99	1	1	1	1	1	1	1	1	1	0	0	0	0	1	0	1	0	0	0	0	1		2	0	1	0	2.55349	1	1	0	0	0
18	3	0	1	1	1	1	1	2	1	0								1	1	1	1	1	1	1	5	1	0	0	0	0	1	0	0	0	0	0	0			3	0	2	0	1.51065	1	1	0	0	0
26	3	0	1	0	0	0	1	2	3	1	3	1	1	0	0	1	1	1	1	1	1	1	1	1	1	1	0	0	0	0	1	0	1	0	0	0	0			2	0	1	0	3.04513	1	1	0	0	0
34	1	0	1	1	1	1	1	3	3	1	3	1	0	0	0	1	99	1	1	1	1	1	1	1	1	1	0	0	0	0	1	0	1	0	0	0	0	1		2	0	2	0	1.51157	1	1	0	0	0
23	3	5	1	1	1	1	1	2	3	1	2	1	0	0	0	1	1	1	1	1	1	1	1	1	1											0	0			2	0	1	0	1.8554	0	1	0	0	0
19	1	0	1	99	99	99	1	2	99	1	99	1	0	0	0	0	1	1	1	1	1	1	1	1	1	1	0	0	0	0	1	1	0	0	0	0	0			2	0	1	0	1.8554	1	1	0	0	0
18	1	0	1	1	99	99	1	2	99	1	99	1	0	0	0	0	1	1	1	1	1	1	1	1	1	1	0	0	0	0	2	1	0	0	0	0	0			7	0	1	0	1.8554	1	1	0	0	0
27	2	9999	1	1	1	1	1	2	2	1	2	1	0	0	0	0	0	1	1	1	1	1	1	1	1	1	2		1		1		1	0	0	0	1			2		1		3.04513	1	1	0	0	0
28	1	9999	1	0	0	0	1	2	99	1	2	1	0	99	0	1	1	1	1	1	1	1	1	1	1	1	1	1	0	0	1	0	1	0	0	0	0			2	1	2	0	1.51157	1	1	0	0	0
44	1	9999	1	1	1	1	1	2	2	1	2	1	0	1	0	1	1	1	1	1	1	1	1	1	1	1	1	1	0	0	2	1	1	0	0	0	0			1	1	1		3.53122	1	1	0	0	0
18	1																																			0	0			2	0	1	0	1.8554	0	1	0	0	0
38	2	9999	1	1	99	99	1	99	99	0								1	1	1	1	1	1	1	1	1	1	1	0	0	1	1	1	0	0	0	0			2	1	2	0	1.44323	1	1	0	0	0
43	2	9999	1	1	1	1	0	2	2	1	2	1	0	0	0	0	1	1	1	1	1	1	1	1	1	1	0	0	0	0	1	1	1	0	0	0	0			1	0	1	1	3.53122	1	1	0	0	0
44	2	9999	1	1	1	1	1	2	2	1	2	1	0	0	0	0	1	1	1	1	1	1	1	1	1	1					1	0	1	0	0	0	0	0		1		2		1.44323	1	1	0	0	0
22	1	9999	1	1	1	1	1	2	2	1	99	1	0	99	0	1	1	1	1	1	1	1	1	1	1	0	1	0	0	0	3	1	1	0	0	0	0			1	0	1	0	1.8554	1	1	0	0	0
24	1	9999	1	1	1	1	1	2	3	1	3	1	0	0	0	0	99	1	1	1	1	1	1	1	1	1	0	0	0	0	1	1	1	0	0	0	0	1		1	0	2		1.51065	1	1	0	0	0
19	2	0	1	1	1	1	1	2	2	1	2	1	0	0	0	0	1	2	1	1	1	1	1	1	1	1	0	0	0	0	1	0	1	0	0	0	0			1	0	2	0	1.51065	1	1	0	0	0
32	1	3	1	1	99	1	1	2	2	1	1	1	0	0	0	0	0	1	1	1	1	1	1	1	1	0	0	1	0	0	2	1	0	0	0	0	0			2	0	1		3.04513	1	1	0	0	0
22	1	9999	1	99	99	1	1	2	99	1	99	1	0	0	0	0	1	1	1	1	1	1	1	1	1	1	0	0	0	0	2	1	1	0	0	0	0			2	0	1	0	1.8554	1	1	0	0	0
43	1	4	1	0	1	1	1	2	2	1	2	1	0	0	0	0	1	1	1	1	1	1	1	1	1	1	0	0	0	0	2	0	1	0	0	0	0	1		1	0	2	0	1.44323	1	1	0	0	0
21	1	9999	1	1	99	1	1	2	2	1	99	1	0	0	0	0	1	1	1	1	1	1	1	1	1	1	2	2	2	2	1	0	1	0	0			0		2	1	1	0	1.8554	1	1
36	3	0	1	99	99	99	1	99	99	1	3	1	0	0	0	1	99	1	1	1	1	1	1	1	5	1	0	0	0	0	1	0	0	0	0	0	0			1	0	2		1.44323	1	1	0	0	0
17	1	0	0	1	0	0	1	3	2	1	2	1	0	0	0	1	1	1	1	1	1	1	1	1	1	0	1	0	0	0	2	0	0	0	0	0	0		1		0	2	0	1.51065	1	0	0	0	0
58	5	1	1	1	1	1	1	2	99	1	1	1	0	0	0	0	0	1	1	1	1	1	1	1	1	0	1	0	0	0	1	0	1	0	0	0	0			5	0	1		2.55349	1	1	0	0	0
31	1	2	1	1	1	1	1	2	3	1	1	1	0	0	0	0	1	1	1	1	1	1	1	1	1	1	0	0	0	0	1	0	0	0	0	0	0			1	0	2	1	1.51157	1	1	0	0	0
35	6	0	1	99	99	1	1	2	99	1	99	1	0	0	0	0	1	1	1	1	1	1	1	1	1	1	0	0	0	0	1	0	1	0	0	0	0			2	0	2	0	1.44323	1	1	0	0	0
18	1	0	1	1	1	1	1	2	3	1	1	1	0	0	0	0	1	1	1	1	1	1	1	1	1	1	0	0	0	0	2	1	1	0	0	0	0			2	0	2	0	1.51065	1	1	0	0	0
31	1	0	1	99	99	1	1	2	3	1	2	1	0	0	0	0	1	1	1	1	1	1	1	1	1	1	0	0	0	0	1	0	1	0	0	0	0			2	0	2	0	1.51157	1	1	0	0	0
17	1	0	1	1	1	1	1	3	3	1	2	1	0	0	0	1	1	1	1	1	1	1	1	1	1	3	0	0	0	0	1	0	0	0	0	0	0			4	1	1	0	1.8554	1	1	0	0	0
54	6	9999	0	99	99	1	1	2	2	1	2	1	99	0	0	0	1	1	1	1	1	1	1	1	1							99			0	0	0			2		2		1.30885	1	1	0	0	0
31	2	9999	1	1	1	1	1	2	2	1	3	1	0	1	0	0	1	1	1	1	1	1	1	1	1	2					1	1	1	0	0	0	0			2		1	0	3.04513	1	1	0	0	0
58	2	0	1	1	1	1	1	2	2	0								1	1	1	1	1	1	1	1	0	0	0	0	0				0	0	0	0			2	0	2	0	1.30885	1	1	0	0	0
42	1	3	1	1	1	1	1	2	2	1	3	1	0	0	0	0	1	1	1	1	1	1	1	1	1	3	2	1	0	0	2	0	1	0	0	0	0	1		1	1	2	0	1.44323	1	1	0	0	0
20	1	0	1	1	1	1	1	2	3	0								1	1	1	1	1	1	1	1	1	1	1	1	0	2	1	1	0	0	0	0			2	1	1	0	1.8554	1	1	0	0	0
32	4	0	1	1	99	1	1	2	1	1	99	1	0	0	0	0	0	1	1	1	1	1	1	1	1	1	0	0	0	0	1	0	1	0	0	0	0			1	0	2	0	1.51157	1	1	0	0	0
18	1	0	1	1	1	1	1	2	2	1	2	1	0	0	0	1	1	1	1	1	1	1	1	1	1											0	0	1		2	0	1		1.8554	0	1	0	0	0
38	2	1	1	0	0	1	1	2	2	1	3	1	0	1	0	1	1	1	1	1	1	1	1	1	1	1	0	0	0	0	1	0	1	0	0	0	0			2	0	1	0	3.53122	1	1	0	0	0
59	2	20	1	1	1	1	1	99	99	1	99	1	0	1	0	1	1		1	1	1	1	1	1	1																	2		1.30885			0	0	0
53	3	0	1	1	1	1	1	2	2	1	2	1	0	0	1	1	1		1	1	1	1	1	1	1	0	0	0	0	0				0	0	0	0			2	0	2	0	1.30885	1	1	0	0	0
33	1	0	1	1	1	1	1	2	2	1	2	1	0	0	0	1	1	1	1	1	1	1	1	1	1	1	0	0	0	0	1	0	1	0	0	0	0			1	0	2	0	1.51157	1	1	0	0	0
35	3	0	1	1	1	1	1	2	2	1	3	1	0	99	0	1	1	1	1	1	1	1	1	1	1	1	0	0	0	0	1	0	0	0	0	0	0			2	0	2		1.44323	1	1	0	0	0
19	1	0	1	1	1	1	1	3	3	1	2	1	0	0	0	1	1	1	1	1	1	1	1	1	1	1	0	0	0	0	2	1	0	0	0	0	0			2	0	1	0	1.8554	1	1	0	0	0
47	3	0	1	1	1	1	1	99	99	1	3	1	0	0	0	1	1	1	1	1	1	1	1	1	1	1	0	0	0	0	1	1	1	0	0	0	0			1	0	2	1	1.30885	1	1	0	0	0
59	2	2	1	1	0	0	1	2	2	1	2	1	0	0	0	1	1	1	1	1	1	1	1	1	1	1	0	0	0	0	1	99	1	0	0	0	0	1		1	0	2	0	1.30885	1	1	0	0	0
19	1	0	1	1	0	1	1	2	3	1	3	1	0	0	0	1	1	1	1	1	1	1	1	1	1	1	0	0	0	0	2	0	1	0	0	0	0			2	0	1	0	1.8554	1	1	0	0	0
26	3	0	1	1	1	1	1	2	99	1	99	1	0	0	0	0	1	1	1	1	1	1	1	1	1	1	0	0	0	0	1	0	1	0	0	0	0			2	0	2	0	1.51157	1	1	0	0	0
48	5	4	1	1	1	1	1	1	3	1	2	1	0	0	0	0	0	1	1	1	1	1	1	1	1											0	0	1		1	0	2	0	1.30885	0	1
38	3	9999	1	1	1	1	1	99	99	1	99	1	0	0	0	0	1	1	1	1	1	1	1	1	1	1					1	0	1	0	0	0	0			1		2	0	1.44323	1	1	0	0	0
53	6	9999	99	1	1	1	1	2	2	0									1	1	1	1	2	1	1						1				0	0	0			2		2	0	1.30885	1	1	0	0	0
25	3	9999	1	1	1	1	1	2	2	1	2	1	0	1	0	1	1	1	1	1	1	1	1	1	1	1					1	0	0	0	0	0	0	1		1		2	0	1.51157	1	1	0	0	0
29	3	9999	0	1	1	1	1	99	2	1	1	1	0	0	0	0	1	1	1	1	1	1	1	1	1	1					1	0	0	0	0	0	0			1		2	0	1.51157	1	1	0	0	0
58	6	9999	99	99	99	99	99	99	99	99	99	1	99	99	0	0	99	1	1	1	1		1	1	1						88			0	0	0	0			2		2	0	1.30885	1	1	0	0	0
37	2	0	0	1	1	1	1	2	2	1	2	1	0	0	0	1	1	1	1	1	1	1	1	1	1	1	0	0	0	0	1	0	0	0	0	0	0			2	0	2	0	1.44323	1	1	0	0	0
36	1	0	1	1	1	1	1	2	2	1	2	1	0	0	0	0	1	1	1	1	1	1	1	1	1	1	0	0	0	0	1	0	1	0	0	0	0			1	0	2		1.44323	1	1	0	0	0
42	2	2	1	1	1	1	1	2	3	1	3	1	0	1	0	99	1	1	1	1	1		1	1	1	1	0	0	0	0	1	0	1	0	0	0	0	1		2	0	2	0	1.44323	1	1	0	0	0
52	2	9999	1	1	99	1	1	2	2	1	1	1	0	1	0	1	1	1	1	1	1	1	1	1	1	1	0	0	0	0	1	0	1	0	0	0	0			1	0	1	0	2.55349	1	1	0	0	0
25	3	0	1	1	99	1	1	2	3	1	2	1	0	0	0	1	1	1	1	1	1	1	1	1	1	1	0	0	0	0	1	0	1	0	0	0	0			2	0	2	0	1.51157	1	1	0	0	0
22	1	0	1	1	1	1	1	99	2	1	2	1	0	0	0	99	1	1	1	1	1	1	1	1	1	1	0	1	0	0	2	1	1	0	0	0	0			1	1	1	0	1.8554	1	1	0	0	0
36	2	0	1	1	1	1	1	2	2	1	2	1	0	0	0	1	1	1	1	1	1	1	1	1	1	1	0	0	0	0	1	0	1	0	0	0	0	0		1	0	2	0	1.44323	1	1	0	0	0
37	3		1	1	1	1	1	2	3	1	2	1	0	0	0	1	1	1	1	1	1	1	1	1	1	1			1		1	0	1	0	0	0	0			1		2	1	1.44323	1	1	0	0	0
25	1	0	1	1	1	1	1	2	3	1	99	1	1	1	1	1	1	1	1	1	1	1	1	1	1	1	0	0	0	0	1	1	0	0	0	0	0		1		0	2	0	1.51157	1	1	0	0	0
52	2	0	1	1	1	1	1	2	2	1	2	1	0	0	0	1	1	1	1	1	1	1	1	1	1	1	1	0	0	0	1	0	1	0	0	0	0			1	1	2		1.30885	1	1	0	0	0
34	3	0	1	1	1	1	1	99	99	1	2	1	0	0	1	1	1	1	1	1	1	1	1	1	1	1	0	0	0	0	1	0	1	0	0	0	0	1		1	0	2		1.51157	1	1	0	0	0
25	1	9999	1	1	1	1	1	2	2	1	2	1	0	0	0	1	1	1	1	1	1	1	1	1	1	3	0	0	0	0	2	0	1	0	0	0	0			2	1	1	0	3.04513	1	1	0	0	0
36	1	9999	1	1	1	1	1	2	2	1	99	1	0	0	99	0	1	1	1	1	1	1	1	1	1	1					1	0	1	0	0	0	0			2		2	0	1.44323	1	1	0	0	0
46	5	9999	99	1	1	1	99	3	3	1	2	99	0	1	0	0	1	1	1	1	1	1	1	1	1		1				1	0	0	0	0	0	0			2		2	0	1.30885	1	1	0	0	0
29	3	9999	1	1	1	1	1	2	2	1	3	1	0	0	1	0	99	1	1	1	1	1	1	1	1	1					1	0	1	0	0	0	0			1		2	0	1.51157	1	1	0	0	0
22	3	0	1	1	99	1	1	2	2	1	3	1	0	1	0	1	1	1	1	1	1	1	1	1	1	1	0	0	0	0	1	0	1	0	0	0	0			1	0	1	0	1.8554	1	1	0	0	0
20	1	0	1	99	99	99	1	2	2	1	2	1	0	0	0	0	99	1	1	1	1	1	1	1	1	1	0	0	0	0	2	0	1	0	0	0	0			1	0	1		1.8554	1	1	0	0	0
50	3	0	1	1	1	1	1	2	2	0								1	1	1	1	1	1	1	1	1	0	0	0	0	1	1	1	0	0	0	0			2	0	2	0	1.30885	1	1	0	0	0
38	2	1	1	1	1	1	1	2	3	1	99	1	0	88	0	0	1	1	1	1	1	1	1	1	1	1	0	0	0	0	1	1	1	0	0	0	0			2	0	2		1.44323	1	1	0	0	0
52	5	0	1	1	1	1	1	1	99	1	99	1	0	0	0	0	1	1	1	1	1	1	1	1	1											0	0			1	0	2	0	1.30885	0	1	0	0	0
45	2	1	1	1	1	1	1	2	2	1	2	1	0	0	0	0	1	1	1	1	1	1	1	1	1	1	1	0	1	0	1	0	1	0	0	0	0	1		2	1	2	0	1.30885	1	1	0	0	0
50	2	0	1	1	1	1	1	2	2	1	2	1	0	0	0	0	1	1	1	1	1	1	1	1	1	0	0	0	0	0				0	0	0	0			2	0	1	0	2.55349	1	1	0	0	0
58	2	0	1	1	1	1	1	2	2	1	2	1	0	0	0	1	1	1	1	1	1	1	1	1	1	1	1	0	0	0	1	0	1	1	0	0	0			2	1	2	0	1.30885	1	1	0	0	0
33	2	1	99	1	1	1	1	2	2	1	2	1	0	0	0	0	1	1	1	1	1	1	1	1	1	1	1	0	0	0	1	0	1	0	0	0	0	0		1	1	2	0	1.51157	1	1	0	0	0
41	5	1	1	1	1	1	1	1	2	1	2	1	0	0	0	0	1	1	1	1	1	1	1	1	1						2	0	1	0	0	0	0			1		2	1	1.44323	1	1	0	0	0
20	3	0	1	1	1	1	1	2	2	1	2	1	0	0	0	1	1	1	1	1	1	1	1	1	1	1	0	0	0	0	1	0	1	0	0	0	0			1	0	2	0	0.630926	1	1	0	0	0
29	1	9999	1	1	1	1	1	3	3	1	99	1	0	0	0	99	1	1	1	1	1	1	1	1	1	1					1	0	0	0	0	0	0	1		1		2	0	1.51157	1	1	0	0	0
28	3	9999	1	0	0	1	1	2	2	0								1	1	1	1	1	1	1	1	1	1	2			1	0	1									2		1.51157	1		0	0	0
59	3	9999	99	99	99	99	99	99	99	1	99	99	99	99	99	99	1	1	1	1	1	1	1	1	1	1					1	0	1	0	0	0	0			1		1	0	2.55349	1	1	0	0	0
38	3	0	1	1	1	1	1	2	3	1	2	1	0	0	0	1	1	1	1	1	1	1	1	1	1	1	0	0	0	0	1	0	1	0	0	0	0	1		1	0	2	0	1.44323	1	1	0	0	0
45	3	0	99	99	99	99	99	99	99	1	2	1	0	99	0	1	1	1	1	1	1	1	1	1	1	1	0	0	0	0	1	0	1	0	0	0	0			1	0	2	0	1.30885	1	1	0	0	0
23	2	3	1	1	1	1	1	2	99	1	2	1	0	1	0	0	1	1	1	1	1	1	1	1	1	1	0	0	0	0	1	0	1	0	0	0	0			2	0	2	0	1.51065	1	1	0	0	0
43	3	0	1	1	99	99	1	2	2	1	99	1	99	0	0	1	1	1	1	1	1	1	1	1	1	1	0	0	0	0	1	0	1	0	0	0	0	1		2	0	2	1	1.44323	1	1	0	0	0
28	3	3	1	1	1	1	1	2	2	1	2	1	0	0	0	0	1	1	1	1	1	1	1	1	1	1	0	0	0	0	1	0	99	0	0	0	0			1	0	2	0	1.51157	1	1	0	0	0
21	1	0	1	99	99	99	1	99	99	1	2	1	0	0	0	1	99	1	1	1	1	1	1	1	1	1	0	0	0	0	2	0	0	0	0	0	0	1		2	0	1	0	1.8554	1	1	0	0	0
35	3	0	99	1	99	99	1	99	99	1	2	1	0	0	0	1	1	1	1	1	1	1	1	1	1	1	0	0	0	0	1	0	0	0	0	0	0	1		1	0	2	0	1.44323	1	1	0	0	0
39	5	0	1	1	1	1	0	1	1	1	2	1	0	0	0	1	1	1	1	1	1	1	1	1	1	1	0	0	0	0	1	99	0	0	0	0	0			7	0	1		3.53122	1	1	0	0	0
34	2	2	1	1	1	1	1	2	2	1	99	1	0	0	0	99	1	1	1	1	1	1	1	1	1	1	0	0	0	0	1	0	1	0	0	1	0	1		2	0	2	0	1.51157	1	1	0	0	0
38	2	5	1	1	1	1	1	2	2	1	2	1	0	0	0	0	1	1	1	1	1	1	1	1	1	1	0	0	0	0	1	0	1	0	0	0	0			2	0	1	0	3.53122	1	1	0	0	0
33	1	6	1	1	1	1	1	2	2	1	1	1	0	0	1	0	99	1	1	1	1	1	1	1	1	0	0	1	0	0	1	1	1	0	0	0	0			6	0	1		3.04513	1	1	0	0	0
28	2	9999	1	1	99	1	0	2	99	1	2	1	0	99	0	0	1	1	1	1	1	1	1	1	1	1	0	0	0	0	1	0	1	0	0	0	0	1		1	0	2		1.51157	1	1	0	0	0
28	3	9999	1	0	1	1	1	2	3	1	2	1	0	1	0	1	1	1	1	1	1	1	1	1	1	1	1	1	0	0	1	1	1	0	0	0	0			2	1	2	0	1.51157	1	1	0	0	0
34	3	9999	1	99	0	1	1	1	2	1	2	1	0	1	1	1	1	1	1	3	1	1	1	1	1	1	1	1	0	0	1	0	1	0	0	0	0			2	1	1	0	3.04513	1	1	0	0	0
42	3	0	1	1	1	1	1	2	2	1	2	1	0	0	0	1	1	1	1	1	1	1	1	1	1	1	0	0	0	0	1	0	1	0	0	0	0	1		1	0	2		1.44323	1	1	0	0	0
30	3	2	1	1	1	1	1	2	3	1	1	1	0	0	0	0	1	1	1	1		1	1	1	1	1	0	0	0	0	1	1	1	0	0	0	0			4	0	2	0	1.51157	1	1	0	0	0
58	3	0	1	1	1	1	1	2	3	1	2	1	0	0	0	0	1	1	1	1	1	1	1	1	1											0	0			2	0	2	0	1.30885	0	1	0	0	0
43	6	17	1	1	1	1	1	2	3	1	99	1	0	0	0	0	1	2	2	2	2	2			2											0	0			1	0	2		1.44323	0	1	0	0	0
53	2	9999	1	99	99	99	99	99	99	1	99	99	0	0	0	0	99	1	1	1	1	1	1	1	1	1					1	0	0	0	0	0	0			1		1		2.55349	1	1	0	0	0
59	2	9999	1	1	1	1	1	2	2	1	2	1	0	0	0	0	1	1	1	1	1	1	1	1	1	1					1	0	0	0	0	0	0	1		1		2		1.30885	1	1	0	0	0
40	5	9999	1	1	1	1	1	2	2	1	3	1	0	0	0	0	1	1	1	2	1	1	1	1	1	1					2	0	1	0	0	0	0			2		2	0	1.44323	1	1	0	0	0
55	5	5	1	1	1	1	1	2	2	1	2	1	0	0	0	0	0	1	1	1	1	1	1	1	1						1	0	0	0	0		0	0		2		2	0	1.30885	1	1	0	0	0
29	2	3	1	1	1	1	1	2	2	1	2	1	0	0	0	0	1	1	1	1	1	1	1	1	2	1					1	0	1	0	0	0	0			1		2	0	1.51157	1	1	0	0	0
46	4	0	1	1	1	1	1	2	2	1	2	1	0	0	0	1	1	1	1	1	1	1	1	1	1	0	0	0	1	0	2	1	0	0	0	0	0			2	0	2		1.30885	1	1	0	0	0
17	1	9999	1	1	1	1	99	1	1	0								1	1	1	1	1	1	1	1	1	0	0	0	0	2	0	1	0	0	0	0			2	0	2		1.51065	1	1	0	0	0
27	1	9999	1	0	0	99	1	2	2	1	2	1	1	0	0	0	1	2	2	2	2	2	2	2	2						1	0	1	0	0	0	0			7		2	0	1.51157	1	1	0	0	0
29	3	0	1	1	1	1	1	2	3	1	3	1	0	0	0	1	1	1	1	1	1	1	1	1	1	4	0	0	0	0	1	1	1	0	0	0	0				1	1	0	3.04513	1	1	0	0	0
48	6	0	1	1	1	1	99	2	2	1	3	1	0	0	0	1	1	1	1	1	1	1	1	1	1	0	0	0	0	0				99	99	0	0	1		1	0	2		1.30885	1	1	0	0	0
34	3	5	1	1	99	99	1	99	2	1	2	1	0	99	99	99	99	1	1	1	1	1	1	1	1	1	0	0	0	0	1	1	1	0	0	0	0	1		4	0	2	0	1.51157	1	1	0	0	0
17	1	9999	1	1	1	1	1	2	3	1	99	1	0	1	99	1	99	1	1	1	1	1	1	1	1											0	0	1		2	0	2		1.51065	0	1	0	0	0
38	1	2	1	1	1	1	1	2	99	1	99	1	0	0	0	0	1	1	1	1	1	1	1	1	1	1	0	0	0	0	1	0	1	0	0	0	0			2	0	2		1.44323	1	1	0	0	0
23	2	9999	1	1	1	1	0	2	1	1	1	1	0	1	0	0	1	1	1	1	1	1	1	1	1	1	0	0	0	0	1	1	0	0	0	0	0			2	0	2	0	1.51065	1	1	0	0	0
44	2	0	0	1	1	1	1	2	2	1	2	1	0	0	0	0	1	1	1	1	1	1	1	1	1	1	1	0	0	0	1	0	1	0	0	0	0			2	1	2	0	1.44323	1	1	0	0	0
54	2	0	1	1	1	1	1	2	2	1	2	1	0	0	0	0	1	1	1	1	1	1	1	1	1	1	0	0	0	0	1	99	0	0	0	0	0	1		1	0	2	0	1.30885	1	1	0	0	0
18	1	9999	1	0	0	0	0	2	3	0								1	1	1	1	1	1	1	1	1	0	0	0	0	1	1	0	0	0	0	0	0	1		0	1	0	1.8554	1	0	0	0	0
29	1	9999	99	1	1	1	1	99	99	1	2	1	0	0	1	0	99	1	1	1	1	1	1	1	1	3	0	0	0	0	2	0	0	0	0	88	0			2	1	1		3.04513	1	1	0	0	0
21	1	9999	1	1	1	1	1	2	99	1	2	1	0	0	0	0	1	1	1	1	1	1	1	1	1	1	0	0	0	0	2	1	0	0	0	0	0			2	0	1		1.8554	1	1	0	0	0
21	1	9999	1	1	1	1	1	2	2	1	99	1	0	0	0	0	1	1	1	1	1	1	1	1	1	1		1			2	0	1	0	0	0	0			2		1	0	1.8554	1	1	0	0	0
34	3	9999	1	0	1	1	1	2	2	1	1	1	0	0	0	0	1	1	1	1	1	1	1	1	1	1					1	0	1	0	0	0	0			1		2		1.51157	1	1	0	0	0
36	6	9999	1	1	1	1	1	2	2	1	2	1	0	0	0	0	1	1	1	1	1	1	1	1	1	2	0	0	0	0	2	0	1	0	0	0	0			1	1	2		1.44323	1	1	0	0	0
22	1	9999	1	1	0	99	0	3	3	1	1	1	0	0	0	1	1	1	1	1	1	1	1	1	1	1	0	0	0	0	2	0	1	0	0	0	0			4	0	2	1	0.630926	1	1	0	0	0
58	3	0	1	1	1	1	1	2	2	1	2	1	0	0	0	0	1	1	1	1	1	1	1	1	1	1	0	0	0	0	1	0	1	0	0	0	0			2	0	2	0	1.30885	1	1	0	0	0
33	3	0	1	99	99	1	1	2	2	1	99	1	0	1	0	1	1	1	1	1	1	1	1	1	1	1	0	0	0	0	1	0	0	0	0	0	0			1	0	2	0	1.51157	1	1	0	0	0
33	1	9999	1	1	1	1	1	2	2	1	2	1	0	0	0	0	1	1	1	1	1	1	1	1	1	1	0	0	0	0	2	1	0	0	0	0	0			2	0	2		1.51157	1	1	0	0	0
19	3	9999	1	1	1	1	1	2	2	1	2	1	1	0	0	0	1	1	1	1	1	1	1	1	1	1	0	0	0	0	2	0	1	0	0	0	0			2	0	2	0	1.51065	1	1	0	0	0
39	3	9999	1	1	1	1	1	2	2	1	2	1	1	0	0	0	1	1	1	1	1	1	1	1	1	1	0	0	0	0	2	0	1	0	0	0	0			2	0	2	0	1.44323	1	1	0	0	0
38	2	0	1	1	99	1	1	2	2	0								1	5	1	1	1	1	1	1	1	0	0	0	0	1	0	0	0	0	0	0			2	0	2	0	1.44323	1	1	0	0	0
29	3	2	1	99	99	1	1	99	2	1	99	1	99	1	0	1	1	1	1	1	1	1	1	1	1	1	0	0	0	0	1	0	1	0	0	0	0			1	0	2	0	1.51157	1	1	0	0	0
43	3	5	1	1	1	1	1	2	2	1	2	1	0	0	0	0	1	1	1	1	1	1	1	1	1	1	0	0	0	0	1	0	0	0	0	0	0			1	0	2	0	1.44323	1	1	0	0	0
24	3	3	1	0	1	1	1	2	2	1	2	1	0	0	0	1	1	2	1	1	1	1	1	1	1	1					1	0	0	0	0	0	0			2		2		1.51065	1	1	0	0	0
29	5	1	1	1	1	1	1	2	1	1	99	1	0	1	99	1	1	1	1	1	1	1	1	1	5	2	0	0	0	0	2	1	1	0	0	0	0			4	1	2	1	1.51157	1	1	0	0	0
22	3	9999	1	1	1	1	1	2	2	1	2	1	1	0	0	0	1	1	1	1	1	1	1	1	1	1	0	0	0	0	2	0	1	0	0	0	0			2	0	1	0	1.8554	1	1	0	0	0
34	1		99	99	99	99	1	99	99	1	99	1	0	0	0	1	1	1	1	1	1	1	1	1	1	2	0				2	1	0	0	0	0	0			2		1		3.04513	1	1	0	0	0
48	3	0	1	99	1	1	1	2	1	0								1	1	1	1	1	1	1	5	0	0	0	0	0				0	0	0	0			2	0	2	0	1.30885	1	1	0	0	0
29	3	0	99	99	99	99	1	99	99	0								1	1	1	1	1	1	1	5	1	0	0	0	0	1	0	0	0	0	0	0			1	0	2	0	1.51157	1	1	0	0	0
39	3	9999	1	1	1	1	1	2	2	1	2	1	0	0	0	0	1	1	1	1	1	1	1	1	1	1	0	0	0	0	2	0	1	0	0	0	0			1	0	2	0	1.44323	1	1	0	0	0
56	3	9999	1	1	1	1	1	2	2	1	2	1	1	0	0	0	1	1	1	1	1	1	1	1	1	1	0	0	0	0	2	99	99	0	0	0	0			2	0	2	0	1.30885	1	1	0	0	0
19	3																									1	0	0	0	0	1	0	1	0	0	0	0			1	0	2	0	0.630926	1	1
44	3	1	1	1	1	1	1	2	2	1	2	1	1	0	0	0	1	1	1	1	1	1	1	1	1	1	0	0	0	0	2	0	1	0	0	0	0			2	0	2		1.44323	1	1	0	0	0
47	3	9999	1	1	1	1	1	2	2	1	2	1	0	0	0	0	0	1	1	1	1	1	1	1	1	1	0	0	0	0	2	0	1	0	0	0	0			1	0	2	1	1.30885	1	1	0	0	0
36	3	0	99	1	1	1	1	99	99	1	2	1	0	0	99	0	1	1	1	1	1	1	1	1	1	1	0	0	0	0	1	0	0	0	0	0	0			2	0	2	0	1.44323	1	1	0	0	0
55	4	0	1	1	0	0	1	2	2	1	2	1	0	1	0	0	1	1	1	1	1	1	1	1	1	1	0	0	0	0	1	0	0	0	0	0	0			1	0	2		1.30885	1	1	0	0	0
19	1	0	1	99	1	1	1	2	3	1	3	1	0	0	0	1	1	1	1	1	1	1	1	1	1	1	0	0	0	0	1	0	0	0	0	0	0			2	0	2	0	0.630926	1	1	0	0	0
49	3	0	1	0	0	0	1	2	2	0								1	1	1	1	1	1	1	1	1	0	0	0	0	1	0	1	0	0	0	0			1	0	2	0	1.30885	1	1	0	0	0
52	3	0	1	1	1	1	1	3	3	1	2	1	0	0	0	0	1	1	1	1	1	1	1	1	1	1	0	0	0	0	1	0	1	0	0	0	0			1	0	1		2.55349	1	1	0	0	0
35	3	0	1	1	1	1	1	2	2	1	2	1	0	0	0	0	1	1	1	1	1	1	1	1	1	1	0	0	0	0	1	0	1	0	0	0	0			1	0	2		1.44323	1	1	0	0	0
38	1	1	1	99	99		1	1	2	1	2	1	0	0	0	1	1	2	1	1	1	1	1	1	1	2	1				3	0	1									1		3.53122	1		0	0	0
28	3	0	1	1	99	1	1	2	2	1	1	1	0	0	0	1	1	1	1	1	1	1	1	1	1	1					1	1	1	0	0	0	0			2		2	0	1.51157	1	1	0	0	0
26	1																									1					1	0	0	1	99	0	0			2		2		1.51157	1	1	0	0	0
59	3	1	0	1	1	1	1	2	2	1	2	1	0	0	0	1	99	1	1	1	1	1	1	1	1	1					1	0	1	0	0	0				1		1		2.55349	1	1	0	0	0
56	3		0	1	1	1	1	2	99	1	2	0	0	0	0	1	1	1	1	1	1	1	1	1	1	1					1	0	1	0	0	0	0			2		2	0	1.30885	1	1	0	0	0
33	3	5	0	1	99	1	1	2	1	1	2	1	0	0	0	1	1	1	1	1	1	1	1	1	1	2					1	0	1	0	0	0	0		1			1		3.04513	1	0	0	1	0
24	5	0	1	1	1	1	1	2	2	1	99	1	0	0	0	0	1	1	1	1	1	1	1	1	1	1	0	0	0	0	1	1	1	0	0	0	0			1	0	2	0	1.51065	1	1	0	0	0
41	5	0	1	1	1	1	1	2	2	1	2	1	0	0	0	0	1	1	1	1	1	1	1	1	1	1	0	0	0	0	1	0	0	88	88	0	0			1	0	2		1.44323	1	1	0	0	0
39	1	0	1	1	1	1	1	2	2	1	2	1	0	0	0	0	1	1	1	1	1	1	1	1	1	1	0	0	0	0	1	0	0	0	0	0	0			1	0	2		1.44323	1	1	0	0	0
40	1	3	1	1	1	1	1	2	2	1	99	1	0	99	0	0	1	1	1	1	1	1	1	1	1	1	0	0	0	0	2	1	0	0	0	0	0			1	0	2	0	1.44323	1	1	0	0	0
39	1																									1	0	1	1	0	2	1	1	0	0	0	0			1	1	2		1.44323	1	1	0	0	0
38	3	0	1	99	99	1	1	2	1	1	2	1	0	0	0	1	1	1	1	1	1	1	5	1	5	1	0	0	0	0	1	0	1	0	0	0	0			1	0	2		1.44323	1	1	0	0	0
19	1	0	1	1	1	1	99	2	2	0								1	1	1	1	1	1	1	1	1	0	0	0	0	1	1	1	0	0	0	0	1		3	0	2	0	1.51065	1	1	0	0	0
21	3																									1	0	0	0	0	1	0	0	0	0	0	0			3	0	2	0	1.51065	1	1	0	0	0
32	1	2	1	0	0	1	1	2	2	1	2	1	0	0	1	1	1	1	1	1	1	1	1	1	1	2	2	0	0	0	1	0	0	0	0	0	0			1	1	2	1	1.51157	1	1	0	0	0
32	3																									1	0	0	0	0	1	0	1	0	0	0	0			1	0	1	0	3.04513	1	1	0	0	0
30	1	0	1	1	1	1	1	2	2	1	2	1	0	0	0	0	1	1	1	1	1	1	1	1	1	1	0	0	0	0	2	0	0	0	0	0	0			2	0	1		3.04513	1	1	0	0	0
44	3	0	1	1	1	1	1	2	2	1	2	1	0	0	0	0	1	1	1	1	1	1	1	1	1	1	0	0	0	0	1	0	1	0	0	0	0			2	0	2		1.44323	1	1	0	0	0
31	5	1	1	1	1	1	1	2	2	1	2	1	0	0	0	0	1	1	1	1	1	1	1	1	1	1	0	0	0	0	1	0	1	0	0	0	0			1	0	2	0	1.51157	1	1	0	0	0
36	1	1	1	99	1	1	1	2	2	1	2	1	1	1	1	0	1	1	1	1	1	1	1	1	1	1	1	1	0	0	1	0	1	0	0	0	0			2	1	2		1.44323	1	1	0	0	0
53	2	0	99	1	99	99	99	99	99	1	99	1	99	99	0	0	99	1	1	1	1	1	1	1	1	1	0	0	0	0	1	0	1	0	0	0	0			2	0	2		1.30885	1	1	0	0	0
42	3	0	99	1	1	1	1	99	2	1	2	1	0	0	1	1	1	1	1	1	1	1	1	1	1	1	0	0	0	0	1	0	1	0	0	0	0	1		1	0	2		1.44323	1	1	0	0	0
58	3	0	1	99	99	99	99	2	99	0								2	2	2	2	2	2	2	2	0	0	0	0		1	0	0	0	0	0	0			2		2	0	1.30885	1	1	0	0	0
33	3	1	1	1	1	1	1	2	2	1	2	1	0	0	0	1	1	1	1	1	1	1	1	1	1											0	0			1		2		1.51157	1	1	0	0	0
37	1	0	1	1	1	1	1	2	99	1	2	1	0	99	0	0	1	1	1	1	1	1	1	1	1	0	0	0	0	0				88	88	0	0			3	0	2		1.44323	1	1	0	0	0
37	3	0	1	1	1	1	1	2	2	1	2	1	0	0	1	0	1	1	1	1	1	1	1	1	1	1	0	0	0	0	1	0	1	0	0	0	0	1		2	0	2		1.44323	1	1	0	0	0
49	6	0	1	1	1	1	1	2	2	1	2	1	0	0	0	0	1	1	1	1	1	1	1	1	1																	2		1.30885			0	0	0
56	3	0	99	1	1	1	99	2	2	1	2	0	1	0	0	1	1	1	1	1	1	1	1	1	4	1	0	0	0	0	1	0	1	0	0	0	0	1		3	0	2		1.30885	1	1	0	0	0
50	3	0	1	1	1	1	1	2	2	1	2	1	0	0	0	0	1	1	1	1	1	1	4	4	4	2	0	0	0	0	1	1	1	0	0	0	0			3	1	1		2.55349	1	1	0	0	0
19	3																									1	0	0	0	0	1	1	1	0	0	0	0	0		1	0	2	0	1.51065	1	1	0	0	0
30	3	9999	1	1	1	1	1	2	2	1	2	1	0	0	0	0	1	1	1	1	1	1	1	1	1	1	0	0	0	0	1	0	1	0	0	0	0			1	0	2		1.51157	1	1	0	0	0
46	3	9999	1	1	1	1	1	2	2	1	2	1	0	0	0	0	0	1	1	1	1	1	1	1	1	1	0	0	0	0	2	0	1	0	0	0	0			1	0	2		1.30885	1	1	0	0	0
19	1	9999	1	99	99	99	1	2	2	99	2	1	1	0	0	0	1	1	1	2	1	1	1	1	1											0	0			2	0	1	0	1.8554	0	1	0	0	0
41	1	0	1	1	1	1	1	2	1	1	2	1	0	1	0	1	1	1	1	1	1	1	1	1	4	0	1	0	0	0	2	0	1	0	0	0	0			3	0	2		1.44323	1	1	0	0	0
42	1	0	1	99	99	99	1	2	2	1	99	1	0	0	0	0	1	1	1	1	1	1	1	1	1	1	0	0	0	0	2	0	0	0	0	0	0			2	0	1	0	3.53122	1	1	0	0	0
25	3	0	99	99	99	99	99	2	2	1	99	1	0	0	0	1	1	1	1	1	1	1	1	1	1	1	0	0	0	0	1	0	0	0	0	0	0			2	0	2	0	1.51157	1	1	0	0	0
26	3	1	99	99	99	99	1	99	3	1	3	1	0	0	1	1	1	1	1	1	1	1	1	1	1	1	0	0	0	0	1	0	1	0	0	0		0		1	0	2		1.51157	1	1	0	0	0
25	3	0	99	1	1	1	1	2	2	1	2	1	0	0	0	0	1	1	1	1	1	1	1	1	1	1	0	0	0	0	1	1	1	0	0	0	0			2	0	2	0	1.51157	1	1	0	0	0
54	3	0	1	1	1	1	1	2	2	1	2	1	0	0	0	0	1	1	1	1	1	1	1	1	1	0	0	0	0	0				88	88	0	0			1	0	2		1.30885	1	1	0	0	0
40	1	0	1	99	1	1	1	2	2	1	2	0	0	0	0	0	0	1	1	1	1	1	1	1	4	1	0	0	0	0	2	1	1	0	0	0	0			2	0	2		1.44323	1	1	0	0	0
45	3	5	1	99	99	1	1	2	2	1	2	1	0	0	99	0	99	1	1	1	1	1	1	1	1	1	0	0	0	0	1	0	1	0	0	0	0			2	0	2		1.30885	1	1	0	0	0
35	3	0	1	1	1	99	99	99	99		99	1	0	1	0	0	1	1	1	1	1	1	1	1	1	1	1	1	1	1	1	0		0	0	0	0			2	1	2	0	1.44323	1	1	0	0	0
42	3	9999	1	1	1	1	1	2	2	1	2	1	0	0	0	1	1	1	1	1	1	1	1		1	1	0	0	0	0	2	0	0	0	0	0	0			1	0	2		1.44323	1	1	0	0	0
47	6	9999	99	1	1	1	1	2	2	1	2	1	0	0	0	0	0	1	1	1	1	1	1	1	1	1	0	0	0	0	2	99	99	99	99	0	0			1	0	2		1.30885	1	1	0	0	0
53	1	9999	1	1	1	1	1		2	1	2	1	1	0	0	0	1	1	1	1	1	1	1	1	1	0	0	0	0	0	2			0	0	0	0			1	0	2		1.30885	1	1	0	0	0
24	1																																			0	0			1	0	2		1.51065	0	1	0	0	0
37	3	2	1	1	1	1	1	2	2	1	2	1	0	0	0	0	1	1	1	1	1	1	1	1	1	1					2	0	1	0	0	0	0	1		1		2		1.44323	1	1	0	0	0
58	3	0	1	1	1	1	1	2	2	1	2	1	0	0	0	0	1	1	1	1	1	1	1	1	1	1	0	0	0	0	1	0	0	0	0	0	0			2	0	2	0	1.30885	1	1	0	0	0
33	3	0	1	1	1	1	1	2	2	1	99	1	0	0	0		1	1	1	1	1	1	1	1	1	1	0	0	0	0	1	0	1	0	0	0	0			1	0	2	0	1.51157	1	1	0	0	0
50	6	0	1	1	1	1	1	2	2	1	99	99	0	0	0	0	1	1	1	1	1	1	1	1	1	0	0	0	0	0				88	88	0	0			1	0	2	0	1.30885	1	1	0	0	0
23	3	0	1	1	1	1	1	2	2	1	2	1	0	0	0	0	1	1	1	1	1	1	1	1	1	1	0	0	0	0	1	0	0	0	0	0	0			1	0	2		1.51065	1	1	0	0	0
47	1	0	1	1	1	1	1	2	2	1	2	1	0	0	0	0	1	1	1		1	1	1	1	1	1	0	0	0	0	2	0	1	0	0	0	0			2	0	2	0	1.30885	1	1	0	0	0
38	6	0	1	1	1	1	1	2	99	1	1	1	0	1	0	1	1	1	1	1	1	1	1	1	5											0	0			1	0	2		1.44323	0	1	0	0	0
17	1																																			0	0		1		0	2	0	1.51065	0	0	0	0	0
20	1	0	99	99	99	99	1	2	2	99	2	1	1	1	0	1	1	1	1	1	1	1	1	1	1	2	0	0	0	0	1	0	0	0	0	0	0			2	1	2		1.51065	1	1	0	0	0
54	1	0	1	99	99	99	99	2	2	1	99	1	0	1	0	1	1	1	1	1	1	1	1	1	1	0	0	0	0	0				88	88	0	0			2	0	2	0	1.30885	1	1	0	0	0
28	3	0	1	1	1	1	1	2	2	0								1	1	1	1	1	1	1	1	1	0	0	0	0	1	1	0	0	0	0	0			2	0	2	0	1.51157	1	1	0	0	0
37	3	0	1	1	1	1	1	2	2	0								1	1	1	1	1	1	1	1	3	0	0	0	0	1	0	0	0	0	0	0	0		2	1	1	0	3.53122	1	1	0	0	0
29	3	4	1	1	1	1	1	2	2	1	2	0	0	0	0	0	1	1	1	1	1	1	1	1	1	1					1	0	1	0	0	0	0			1		2	0	1.51157	1	1	0	0	0
43	3	2	0	1	1	1	1	2	99	1	2	1	0	0	0	1	1	1	1	1	1	1	1	1	1	1	1		1		1	0	1	0	0	0	0	0		1		2		1.44323	1	1	0	0	0
40	6	9999	1	0	1	1	1	2	2	1	2	0	1	0	0	0	0	1	1	1	1	1	1	1	1	1	0	0	0	0	99	0	0	0	0	0	0				0	2		1.44323	1	1	0	0	0
24	3	0	99	0	1	1	1	2	1	0								1	1	1	1	1	1	1	4	2	0	27	3	0	1	0	0	0	0	0	0	1	0		1	1	0	1.8554	1	0	0	0	0
42	1	0	1	0	1	1	1	2	1	1	2	0	0	88	0	0	1	1	1	1	1	1	1	1	4	1	0	0	0	0	2	1	0	0	0	0	0			1	0	2		1.44323	1	1	0	0	0
37	3	2	0	1	1	1	1	2	2	1	2	1	0	0	0	1	1	1	1	1	1	1	1	1	1	1					1	0	0	0	0	0	0	0		1		2	0	1.44323	1	1	0	0	0
28	3	9999	1	1	1	1	0	2	2	1	2	0	0	0	0	0	0	1	1	1	1	1	1	1	1	1	0	0	0	0	2	0	0	0	0	0	0			2	0	2	0	1.51157	1	1	0	0	0
31	4	0	1	1	1	1	1	2	2	1	2	1	0	0	0	0	1	1	1	1	1	1	1	1	1	1	0	0	0	0	1	1	1	0	0	0	0			1	0	1	0	3.04513	1	1	0	0	0
54	6	0	1	1	1	1	1	2	2	0								1	1	1	1	1	1	1	1	0	0	0	0	0				0	0	0	0			1	0	2		1.30885	1	1	0	0	0
34	6	10	1	1	1	1	1	2	2	1	2	1	0	0	0	0	0	1	1	1	1	1	1	1	1	1	0	0	0	0	2	1	1	0	0	0	0			1	0	2	0	1.51157	1	1	0	0	0
37	5	9999	1	1	1	1	1	2	2	1	2	1	0	0	0	0	0	1	1	1	1	1	1	1	1	1	0	0	0	0	2	0	0	0	0	0	0			2	0	2	0	1.44323	1	1	0	0	0
27	3	0	1	1	1	1	1	2	3	1	2	0	0	0	99	1	1	1	1	1	1	1	1	1	1	1	0	0	0	0	1	0	0	0	0	0	0			1	0	2	0	0.528334	1	1	0	0	0
27	3	2	0	1	1	1	1	99	99	1	2	1	0	0	0	0	1	1	1	1	1	1	1	1	1											0	0	1		3	0	2		1.51157	0	1	0	0	0
44	3	0	1	1	1	1	1	2	2	1	2	1	0	0	0	1	1	1	1	1	1	1	1	1	1	1	0	0	0	0	1	0	1	0	0	0	0	1		1	0	2	0	1.44323	1	1	0	0	0
24	3	9999	1	1	1	1	1	2	2	1	2	1	0	0	0	0	1	1	1	1	1	1	1	1	1	1	0	0	0	0	2	0	0	0	0	0	0			2	0	2	0	1.51065	1	1	0	0	0
36	3	0	1	99	99	99	1	2	2	1	2	1	0	0	0	1	1	1	1	1	1	1	1	1	1	1					2	0	0		0	0	0	1		2		2		1.44323	1	1	0	0	0
28	3	0	1	1	1	1	1	2	1	0								1	1	1	1	1	1	1	4	1	0	0	0	0	1	0	1	0	0	0	0			2	0	2	0	1.51157	1	1	0	0	0
22	3																									1	0	0	0	0	1	1	0	0	0	0	0			2	0	2	0	0.630926	1	1	0	0	0
40	3	9999	1	1	1	1	1	2	2	1	2	1	0	0	0	0	1	1	1	1	1	1	1	1	1	1	0	0	0	0	2	0	0	0	0	0	0			2	0	2	0	1.44323	1	1	0	0	0
25	3	0	99	1	1	1	1	2	2	0								4	1	1	1	1	1	1	1	1	0	0	0	0	1	0	1	0	0	0	0			2	0	2	0	1.51157	1	1	0	0	0
58	2	0	1	1	99	1	1	2	99	99	2	1	0	99	0	0	1	1	1	1	1	1	1	1	1	1	0	0	0	0	1	99	88	0	0	0	0			2	0	2	0	1.30885	1	1	0	0	0
31	3	0	1	0	0	1	1	2	2	1	2	1	0	0	0	0	1	1	1	1	1	1	1	1	1	1	0	0	0	0	2	0	0	0	0	0	0			2	0	2	0	1.51157	1	1	0	0	0
49	3	0	1	1	0	1	1	2	2	1	2	1	0	1	1	0	1	1	1	1	1	1	1	1	1	1	0	0	0	0	1	0	0	0	0	0	0			2	0	2	0	1.30885	1	1	0	0	0
56	1	9999	1	1	1	1	1	2	2	1	2	1	0	0	0	0	1	1	1	1	1	1	1	1	1	99	99	99	99	99	99	0	1	0	0	0	0			1	1	2		1.30885	1	1	0	0	0
22	3	9999	1	1	1	1	1	2	2	1	2	1	1	1	0	0	1	1	1	1	1	1	1	1	1	1	0	0	0	0	2	0	1	0	0	0	0			1	0	2		1.51065	1	1	0	0	0
28	3	1	1	1	1	1	1	2	3	1	1	1	0	0	0	0	1	1	1	1	1	1	1	1	1	1	0	0	0	0	1	0	1	0	0	0	0			1	0	2	0	1.51157	1	1	0	0	0
36	3	0	1	99	99	99	1	99	99	1	2	1	99	0	1	1	1	1	1	1	1	1	1	1	1	1	1	1	0	0	2	0	1	0	0	0	0			2	1	2	0	1.44323	1	1	0	0	0
50	6	0	1	0	1	1	1	99	99	1	99	1	1	0	99	99	99	1	1	1	1	1	2	2	2	1	0	0	0	0	1	99	99			0	0			3	0	2		1.30885	0	1	0	0	0
36	1	9999	1	1	1	1	1	2	2	1	2	1	1	0	0	0	1	1	1	1	1	1	1	1	1	1	0	0	0	0	2	0	1	0	0	0	0			1	0	2		1.44323	1	1	0	0	0
38	3	9999	1	1	1	1	1	2	2	1	2	1	0	0	0	0	1	1	1	1	1	1	1	1	1	1	0	0	0	0	2	0	0	0	0	0	0			2	0	2	0	1.44323	1	1	0	0	0
24	3	0	1	1	1	1	1	2	2	1	2	1	0	0	0	99	1	1	1	1	1	1	1	1	2	1	0	0	0	0	1	0	1	0	0	0	0			1	0	2		1.51065	1	1	0	0	0
34	3	0	1	0	99	99	1	3	3	1	3	1	99	1	1	1	1	1	1	1	1	1	1	1	1	1	0	0	0	0	1	0	0	0	0	0	0			2	0	2	0	1.51157	1	1	0	0	0
31	3	0	99	1	99	99	0	99	99	1	2	1	0	0	0	0	1	1	1	1	1	1	1	1	1	1	0	0	0	0	1	0	1	0	0	0	0			1	0	2		1.51157	1	1	0	0	0
32	3	0	1	1	1	1	1	2	2	1	3	1	0	0	1	1	1	1	1	1	1	1	1	1	1	1	0	0	0	0	1	0	0	0	0	0	0			1	0	2		1.51157	1	1	0	0	0
45	3	0	1	1	1	1	1	99	99	1	99	1	0	0	0	0	1	1	1	1	1	1	1	1	1	1	0	0	0	0	1	0	0	0	0	0	0	1		2	0	2	0	1.30885	1	1	0	0	0
57	6	5	1	1	99	1	1	2	1	1	3	1	1	0	0	1	1	1	1	1	1	1	1	1	1	1	0	0	0	0	1	88	88	88	0	0	0			1	0	2		1.30885	1	1	0	0	0
40	1	0	1	1	1	1	1	2	2	1	1	1	0	0	0	1	1	1	1	1	1	1	1	1	1	1	0	0	0	0	1	1	1	0	0	0	0			1	0	2		1.44323	1	1	0	0	0
44	3	0	1	1	1	1	1	2	2	1	2	0	0	0	0	0	1	1	1	1	1	1	1	1	1	1	0	0	0	0	1	1	1	0	0	0	0			3	0	1		3.53122	1	1	0	0	0
44	2	1	1	1	1	1	1	2	3	1	2	1	0	0	0	1	1	1	1	1	1	1	1	1	5	1	0	0	0	0	1	1	1	0	0	0	0			1	0	2	0	0.440921	1	1	0	0	0
19	1	0	1	1	1	1	1	2	3	1	2	1	0	0	0	1	1	1	1	1	1	1	1	1	1	1	0	0	0	0	1	1	0	0	0	0	0			1	0	2	0	0.630926	1	1	0	0	0
54	3	0	1	1	1	1	1	2	2	1	1	1	0	0	0	1	1	1	1	1	1	1	1	1	1	1	0	0	0	0	1	0	1	0	0	0	0			1	0	2	0	0.413021	1	1	0	0	0
38	1	0			0	0	0	2	2	0								3	3	3	3	3	3	3	3	1	0	0	0	0	1	0	1	0	0		0			1	0	2	1	0.440921	1	1	0	0	0
24	5	9999	1	1	1	1	1	2	2	1	2	1	0	0	0	0	0	1	1	1	1	1	1	1	1	0	0	0	0	0				0	0	1	1	1		1	0	2	0	0.630926	1	1	0	0	0
53	6	0	1	1	1	1	1	2	3	1	3	1	0	0	0	1	1	1	1	1	1	1	1	1	1	0	0	0	0	0	1			88	88	0	0			1	0	2	0	0.413021	1	1	0	0	0
22	1	0	1	1	1	1	1	2	2	1	3	1	0	0	0	1	1	1	1	1	1	1	1	1	1	2	0	0	0	0	3	1	0	0	0	0	0			2	1	1	0	0.764315	1	1	0	0	0
23	1	2	1	1	1	1	1	2	3	1	3	1	0	0	0	1	1	1	1	1	1	1	1	1	1	1	0	0	0	0	3	1	1	0	0	0	0			2	0	1	0	0.764315	1	1	0	0	0
35	3	20	1	1	1	1	1	2	3	1	3	1	0	0	1	1	1	1	1	1	1	1	1	1	1	1	0	0	0	0	1	0	1	0	0	0	0	1		1	0	2	0	0.440921	1	1	0	0	0
50	3	4	1	1	1	1	1	2	3	1	3	1	0	0	0	1	1	1	1	1	1	1	1	1	1	2	0	0	0	0	1	0	1	0	0	0	0			1	1	1	0	0.606398	1	1	0	0	0
50	6	0	1	1	1	1	1	2	3	1	3	1	0	0	0	1	1	1	1	1	1	1	1	1	1	0	0	0	0	0				0	0	0	0			2	0	2	0	0.413021	1	1	0	0	0
26	1	0	1	1	1	1	1	2	3	1	3	1	0	0	0	1	1	1	1	1	1	1	1	1	1	1	0	0	0	0	3	1	0	0	0	0	0			1	0	2	1	0.528334	1	1	0	0	0
29	3	0	1	1	1	1	1	2	99	1	99	1	0	0	0	0	1	1	1	1	1	1	1	1	1	1	0	0	0	0	1	0	1	0	0	0	0			2	0	2	0	0.528334	1	1	0	0	0
25	1	0	1	1	1	1	1	2	2	1	3	1	0	0	0	1	1	1	1	1	1	1	1	1	1	0	1	1	0	0	1	1	1	0	0	0	0			1	1	1		1.17367	1	1	0	0	0
31	3	1	1	1	1	1	1	2	2	1	2		0	0	1	1	1	1	1	1	1	1	1	1	1																	1	0	1.17367			0	0	0
46	2	0	1	1	1	1	1	2	2	1	2	0	0	0	0	0	0	1	1	1	1	1	1	1	1	1	0	0	0	0	1	0	1	0	0	0	0			1	0	2	1	0.413021	1	1	0	0	0
51	3	0	1	1	1	1	1	2	2	1	2	0	0	0	0	0	0	1		1	1	1	1	1	1	1	0	0	0	0	1	0	1	0	0	0	0			1	0	2	0	0.413021	1	1	0	0	0
44	2	7	1	1	1	1	1	2	3	1	3	1	0	0	0	1	1	1	1	1	1	1	1	1	1	1	0	0	0	0	1	0	1	0	0	0	0			2	0	1	0	0.745042	1	1	0	0	0
48	1	0	1	1	1	1	1	2	2	1	2	0	0	0	0	0	0	1	1	1	1	1	1	1	1	3	1	0	0	0	1	0	0	0	0	0	0			1	1	2		0.413021	1	1	0	0	0
20	1	0	1	99	99	99	1	2	2	0									1	1	1	1	1	1	1	1	0	0	0	0	2	0	0	0	0	0	0		1		0	1	0	0.764315	1	0	1	0	0
36	3	0	1	1	1	1	1	2	2	1	2	1	0	0	0	0	1	2	1	1	1	1	1	1	1	2	0	0	0	0	1	0	0	0	0	0	0			1	1	2	0	0.440921	1	1	0	0	0
33	5	0	1	1	1	1	1	2	3	1	2	1	0	0	1	1	1	1	1	1	1	1	1	1	1	1	0	0	0	0	2	0	1	0	0	0	0			1	0	2	0	0.528334	1	1	0	0	0
21	1	0	1	1	1	1	1	2	2	1	2	0	0	0	0	0	0	1	1	1	1	1	1	1	1	1	0	0	0	0	2	1	1	0	0	0	0			1	0	2	0	0.630926	1	1	0	0	0
20	2	0	1	1	1	1	1	2	3	0								1	1	1	1	1	1	1	1	1	0	0	0	0	1	1	1	0	0	0	0	1		1	0	2	0	1.51065	1	1	0	0	0
20	1	0	1	1	1	1	1	2	99	1	99	1	0	0	0	0	1	1	1	1	1	1	1	1	1	1	0	0	0	0	2	1	1	0	0	0	0			4	0	1	0	0.764315	1	1	0	0	0
25	3	9999	1	1	1	1	1	2	2	1	2	1	0	0	0	0	1	1	1	1	1	1	1	1	1	1	0	0	0	0	1	1	1	0	0	0	0			1	0	2	0	0.528334	1	1	0	0	0
54	6	9999	1	1	1	1	1	2	2	1	2	1	0	0	0	0	1	1	1	1	1	1	1	1	1	0	0	0	0	0				88	88	0	0	99		1	0	2	0	0.413021	1	1	0	0	0
36	3	9999	1	1	1	1	1	2	2	1	2	1	0	0	0	0	0	1	1	1	1	1	1	1	1	1	0	0	0	0	2	1	1	0	0	0	0			1	0	2		0.440921	1	1	0	0	0
54	3	9999	1	1	1	1	1	2	2	1	2	1	0	0	0	0	0	1	1	1	1	1	1	1	1	1	0	0	0	0	1	0	1	0	0	0	0	0		2	0	2		0.413021	1	1	0	0	0
19	1	9999	1	1	1	1	1	2	2	1	2	1	0	0	0	0	0	1	1	1	1	1	1	1	1	2	2	4	0	0	3	1	0	0	0	0	0			2	1	1		0.764315	1	1	0	0	0
57	3	0	1	1	1	1	1	2	2	1	2	1	0	0	0	1	1	1	1	1	1	1	1	1	5	1	0	0	0	0	1	0	1	0	0	0	0			1	0	1		0.606398	1	1	0	0	0
33	3	9999	1	1	1	1	1	2	2	1	2	1	0	0	0	0	0	1	1	1	1	1	1	1	1	3	0	0	0	0	2	1	1	0	0	0	0			2	1	2		0.528334	1	1	0	0	0
28	3	9999	1	1	1	1	1	2	2	1	2	0	0		0	0	0	1	1	1	1	1	1	1	1	3	0	0	0	0	2	0	0	0	0	0	0			2	1	2	0	0.528334	1	1	0	0	0
32	3	0	1	1	1	1	1	2	2	1	2	1	0	0	1	1	1	1	1	1	1	1	1	1	5	1	0	0	0	0	1	0	1	0	0	0	0			1	0	1		1.17367	1	1	0	0	0
51	3	9999	1	1	1	1	1	2	2	1	2	1	0	0	0	0	0	1	1	1	1	1	1	1	1	1	0	0	0	0	1	99	1	0	0	0	0			2	0	2	0	0.413021	1	1	0	0	0
37	3	9999	1	1	1	1	1	2	2	1	2	1	0	0	0	0	0	1	1	1	1	1	1	1	1	1	0	0	0	0	1	0	0	0	0	0	0			4	0	2	0	0.440921	1	1	0	0	0
40	3	0	1	1	1	1	1	2	2	1	3	1	0	0	0	1	1	1	1	1	1	1	1	1	5	3	1	0	0	0	1	0	1	0	0	0	0	0	1		1	1	0	0.745042	1	0	1	0	0
19	1	0	1	1	1	1	1	2	2	1	3	1	0	0	1	1	1	1	1	1	1	1	1	1	5	1	0	0	0	0	2	1	1	0	0	0	0			2	0	2	0	0.630926	1	1	0	0	0
33	6	9999	1	1	1	1	1	2	2	1	2	1	0	0	0	0	0	1	1	1	1	1	1	1	1	0	0	0	0	0				0	0	0	0			2	0	2	1	0.528334	1	1	0	0	0
38	5	9999	1	1	1	1	1	2	2	1	2	1	0	0	0	0	0	1	1	1	1	1	1	1	1	1	0	0	0	0	2	0	0	0	0	0	0			1	0	2		0.440921	1	1	0	0	0
25	3	9999	1	1	1	1	1	2	2	1	2	1	0	0	0	0	0	1	1	1	1	1	1	1	1	1	0	0	0	0	1	0	0	0	0	0	0			1	0	2	0	0.528334	1	1	0	0	0
23	1	9999	1	1	1	1	1	2	2	1	2	1	0	0	0	0	0	1	1	1	1	1	1	1	1	2	3	0	0	0	3	1	0	0	0	0	0			2	1	2	0	0.630926	1	1	0	0	0
57	3	0	1	1	1	1	1	2	2	1	3	1	0	0	1	0	1	1	1	1	1	1	1	1	5	1	0	0	0	0	1	0	1	0	0	0	0			2	0	2	0	0.413021	1	1	0	0	0
52	3	9999	1	1	1	1	1	2	2	1	2	1	0	0	0	0	0	1	1	1	1	1	1	1	1	1	0	0	0	0	1	99	99	0	0	0	0			1	0	2	0	0.413021	1	1	0	0	0
39	6	0	1	1	1	1	1	2	2	1	2	1	0	0	0	0	1	1	1	1	1	1	1	1	1	0	0	0	0	0				0	0	0	0			1	0	2		0.440921	1	1	0	0	0
19	3	0	1	1	1	1	1	2	2	1	2	1	0	0	0	99	1	1	1	1	1	1	1	1	1	1	0	0	0	0	1	1	0	0	0	0	0			2	0	2	0	0.630926	1	1	0	0	0
31	3	0	1	1	1	1	1	2	2	1	99	1	0	99	0	99	1	1	1	1	1	1	1	1	1	1	0	0	0	0	1	0	0	0	0	0	0	0		2	0	2		0.528334	1	1	0	0	0
33	6	0	1	1	1		1	2	2	1	2	1	0	0	0	0	1	1	1	1	1	1	1	1	1	0	0	0	0	0				88	88	0	0			2	0	2		0.528334	1	1	0	0	0
42	1	0	1	1	1	1	1	2	2	1	2	1	0	0	0	0	1	1	1	1	1	1	1	1	1	1	0	0	0	0	2	0	0	0	0	0	0			2	0	2	0	0.440921	1	1	0	0	0
20	3	0	1	1	1	1	1	2	2	1	2	1	0	0	0	0	1	1	1	1	1	1	1	1	1	1	0	0	0	0	1	0	0	0	0	0	0			2	0	2	0	0.630926	1	1	0	0	0
49	3	1	1	1	1	1	1	2	2	1	2	1	0	0	0	0	1	1	1	1	1	1	1	1	1	1	0	0	0	0	1	0	1	0	0	0	0			1	0	2		0.413021	1	1	0	0	0
44	3	2	0	1	1	1	1	2	2	1	2	1	0	0	0	0	1	1	1	1	1	1	1	1	1	1	0	0	0	0	1	0	0	0	0	0	0			2	0	2	0	0.440921	1	1	0	0	0
51	3	2	1	1	1	1	1	2	2	1	2	1	99	0	99	0	1	1	1	1	1	1	1	1	1	1	0	0	0	0	1	0	0	0	0	0	0			2	0	1	0	0.606398	1	1	0	0	0
18	1																									1	0	0	0	0	2	0	1	0	0	0	0			4	0	2	0	0.630926	1	1	0	0	0
54	3	6	1	1	1	1	1	2	2	1	3	1	0	0	0	0	1	1	1	1	1	1	1	1	1	1	0	0	0	0	1	0	1	0	0	0	0			1	0	2		0.413021	1	1	0	0	0
56	6	0	1	1	99	1	1	2	2	1	2	99	0	0	0	0	1	1	1	1	1	1	1	1	1	0	0	0	0	0	88			0	88	0	0			1	0	2		0.413021	1	1	0	0	0
41	6	0	1	1	1	1	1	2	2	1	2	1	0	0	0	99	1	1	1	1	1	1	1	1	1	1	0	0	0	0	2	0	0	0	0	0	0			4	0	2		0.440921	1	1	0	0	0
52	5	3	99	1	1	1	1	1	99	1	2	1	0	0	0	1	1	1	1	1	1	1	1	1	1	1					2	88	88		88	0	0			2		2	0	0.413021	1	1	0	0	0
18	3	0	0	1	1	1	1	2	2	1	2	1	0	0	0	1	1	1	1	1	1	1	1	1	1	1	0	0	0	0	1	0	99	0	0	0	0			2	0	1	0	0.764315	1	1	0	0	0
54	5	0	99	1	1	1	1	2	2	1	2	1	0	0	0	1	1	1	1	1	1	1	1	1	1											0	0			2		2	0	0.413021	1	1	0	0	0
49	6	0	1	1	1	1	1	2	2	1	2	1	0	0	0	1	1	1	1	1	1	1	1	1	1											0	0	1		1	0	2		0.413021	0	1	0	0	0
21	3	9999	0	1	1	1	1	2	2	1	2	1	0	1	0	1	99	1	1	1	1	1	1	1	1	1					1	0	1	0	0	0	0			2		1	0	0.764315	1	1	0	0	0
31	3	0	1	1	1	1	1	2	2	0								1	1	1	1	1	1	1	1	1	0	0	0	0	1	0	1	0	0	1	0			2	0	1	0	1.17367	1	1	0	0	0
25	3	0	0		1	1	1	2	2	1	2	1	0	0		1	1	1	1	1	1	1	1	1	1	1	0				1	0	1	0	0	1	0			2		1	0	1.17367	1	1	0	0	0
35	3	0	1	1	1	1	1	2	2	1	2	1	0	0	0	1	1	1	1	1	1	1	1	1	1	1					1	0	1	0	0	0	0			2		2		0.440921	1	1	0	0	0
32	3	0	1	1	1	1	1	2	2	1	2	1	0	0	0	1	1	1	1	1	1	1	1	1	1	1					1	1	0	0	0	0	0			2		2	0	0.528334	1	1	0	0	0
43	3	9999	1	1	1	1	1	2	2	1	2	1	0	0	0	1	1	1	1	1	1	1	1	1	1	0					1	0	1	0	0	0	0	1		1		2		0.440921	1	1	0	0	0
20	1	0	99	1	1	1	1	2	2	1	2	1	0	0	0	1	1	2	1	1	1	1	1	1	1	1					2	1	1			0				2		2	0	0.630926	1	1	0	0	0
22	1	0	0	1	1	1	1	2	2	1	2	1	0	0	0	1	99	1	1	1	1	1	1	1	1	1		0	0	0	2	0	1			0	0	1		2		2	0	0.630926	1	1	0	0	0
53	3	1	1	1	1	1	99	2	2	1	2	1	0	0	0	1	1	1	1	1	1	1	1	1	1	1	0	0	0	0	1	0	0	0	0	0				2	0	2	0	0.413021	1	1	0	0	0
33	2	5	0	1	1	1	1	2	2	1	2	1	0	0	0	1	1	1	1	1	1	1	1	1	1	1	0	0	0		1	1	1	0		0	0	1		1		2	0	0.528334	1	1	0	0	0
36	3	0	1	1	1	1	1	2	2	1	2	1	0	0	0	0	1	1	1	1	1	1	1	1	1	1	0	0	0	0	1	1	1	0	0	0	0			2	0	2		0.440921	1	1	0	0	0
26	3		99	1	1	1	1	99		1	2	1	0	0	0	1	99	1	1	1	1	1	1	1	1				1		1	0			0	0	0			1		2		0.528334	1	1	0	0	0
53	1		1	99		99	1	1	2	1	2	1	0	0	0	1	1	1	1	1	1	1	1	1	1						1	88	88	88		0				2		2	0	0.413021	1	1	0	0	0
31	1	0	0	1	1	1	1	1	2	1	2	1	99	0	0	1	1	1	1	1	1	1	1	1	1				1		1	1	1		0	0	0			1		2	0	0.528334	1	1	0	0	0
27	3	0	0	1	1	1	1	2	2	1	2	1	0	0	0	1	1	1	1	1	1	1	1	1	1				1		1	1	1	0	0	0	0			2		2	0	0.528334	1	1	0	0	0
33	1	2	0	1	1	1	1	2	99	1	2	1	0	0	0	0	1	1	1	1	1	1	1	1	1	1					1	0	0	0	0	0	0			1		2	0	0.528334	1	1	0	0	0
26	1		0	1	1	1	0	2	2	1	2	1	0	0	0	0	1	1	1	1	1	1	1	1	1	1					1	0	1	0	0	0	0			1		2	0	0.528334	1	1	0	0	0
51	3	0	0	1	1	1	1	2	2	1	2	1	0	0	0	1	1	1	1	1	1	1	1	1	1	1					1	0	1		0	0	0			2		2	0	0.413021	1	1	0	0	0
18	1	0	1	0	0	0	1	2	2	1	2	1	0	0	0	1	1	1	1	1	1	1	1	1	1											0	0			2	0	1	0	0.764315	0	1	0	0	0
53	3	0	1	1	1	1	1	2	2	1	2	1	0	0	0	1	1	1	1	1	1	1	1	1	1						1	0	1		0	0	0			2		2	0	0.413021	1	1	0	0	0
19	1	0	1	1	1	1	1	2	2	1	3	1	0	0	0	0	1	1	1	1	1	1	1	1	5	0	0	0	0	0				0	0	0	0			2	0	2	0	0.630926	1	1	0	0	0
40	3	0	1	1	1	1	1	2	2	1	3	1	0	0	0	1	1	1	1	1	1	1	1	1	5	1	0	0	0	0	1	0	1	0	0	0	0			2	0	1	0	0.745042	1	1	0	0	0
42	3	0	1	1	1	1	1	2	2	1	3	1	0	0	0	0	1	1	1	1	1	1	1	1	5	1	0	0	0	0	1	0	1	0	0	0	0			2	0	2	0	0.440921	1	1	0	0	0
58	3	0	1	1	1	1	1	2	2	1	3	1	0	0	0	0	1	1	1	1	1	1	1	1	5	1	0	0	0	0	1	0	0	0	0	0	0			1	0	1	0	0.606398	1	1	0	0	0
22	3																																	0	0	0	0		1			1		0.764315	1	0	1	0	0
40	3	1	1	1	1	1	1	2	3	1	2	1	0	0	0	0	1	1	1	1	1	1	1	1	5	1	0	0	0	0	1	0	0	0	0	0	0			1	0	2		0.440921	1	1	0	0	0
58	2	0	1	1	1	1	1	2	2	1	3	1	0	0	0	0	1	1	1	1	1	1	1	1	5	0	0	0	0	0				0	0	0	0			2	0	2		0.413021	1	1	0	0	0
28	3	0	1	1	1	1	1	2	2	1	3	1	0	0	0	0	1	1	1	1	1	1	1	1	5	1	0	0	0	0	1	0	0	0	0	0	0			2	0	2	0	0.528334	1	1	0	0	0
30	3	0	1	1	1	1	1	2	2	1	2	1	0	0	0	0	1	1	1	1	1	1	1	1	1	1	0	0	0	0	1	0	0	0	0	0	0			1	0	2		0.528334	1	1	0	0	0
56	3	0	1	1	1	1	1	2	2	1	3	1	0	0	0	0	1	1	1	1	1	1	1	1	5	0	0	0	0	0				0	0	0	0			2	0	2	0	0.413021	1	1	0	0	0
42	3	0	1	0	0	0	1	2	2	1	2	1	0	0	0	0	1	1	1	1	1	1	1	1	1	1	0	0	0	0	1	0	0	0	0	0	0			1	0	1		0.745042	1	1	0	0	0
54	6	5	1	1	1	1	1	2	2	1	2	1	0	0	0	0	1	1	1	1	1	1	1	1	5	0	0	0	0	0				0	0	0	0	0		2	0	2		0.413021	1	1	0	0	0
28	5	0	1	1	1	1	1	2	2	1	3	1	0	0	0	0	1	1	1	1	1	1	1	1	5	1	0	0	0	0	1	0	1	0	0	0	0	0		2	0	2	1	0.528334	1	1	0	0	0
26	3	0	1	1	1	1	1	2	3	1	3	1	0	0	0	1	1	1	1	1	1	1	1	1	5	1	0	0	0	0	1	0	1	0	0	0	0			1	0	2		0.528334	1	1	0	0	0
37	3	0	1	1	1	1	1	2	3	1	2	1	0	0	0	1	1	1	1	1	1	1	1	1	5	1	0	0	0	0	1	1	1	0	0	0	0			1	0	2		0.440921	1	1	0	0	0
19	3	1	0	1	1	1	1	99	99	1	99	1	0	0	0	1	99	1	1	1	1	1	1	1	1	1					1	0	0	0	0	0	0	1		1		2	0	0.630926	1	1	0	0	0
47	2	3	1	1	1	1	1	2	2	1	3	1	0	0	0	0	1	1	1	1	1	1	1	1	5	1	0	0	0	0	1	0	1	0	0	0	0	1		1	0	2	0	0.413021	1	1	0	0	0
46	3	0	1	1	1	1	1	2	2	1	3	1	0	0	0	1	1	2	1	1	1	1	1	1	5	1	0	0	0	0	1	0	1	0	0	0	0	0		1	0	2	0	0.413021	1	1	0	0	0
46	3	0	1	1	1	1	1	2	2	1	3	1	0	0	0	0	1	1	1	1	1	1	1	1	5	0	0	0	0	0				0	0	0	0	0		2	0	2		0.413021	1	1	0	0	0
21	5	0	1	1	1	1	1	2	3	1	2	1	0	0	0	0	1	1	1	1	1	1	1	1	5	1	0	0	0	0	2	1	1	0	0	0	0	0		1	0	2	0	0.630926	1	1	0	0	0
55	3	0	1	1	1	1	1	2	2	1	3	1	0	0	0	0	1	1	1	1	1	1	1	1	5	0	0	0	0	0				0	0	0	0	0		2	0	2	0	0.413021	1	1	0	0	0
35	1	0	1	1	1	1	1	2	2	1	2	1	0	0	0	0	1	1	1	1	1	1	1	1	1	1	0	0	0	0	2	1	1	0	0	0	0			1	0	1	1	0.745042	1	1	0	0	0
29	1	0	1	1	1	1	1	2	2	1	2	1	0	0	0	0	1	1	1	1	1	1	1	1	1	1	0	0	0	0	2	0	0	0	0	0	0			1	0	2	1	0.528334	1	1	0	0	0
40	3	0	1	1	1	1	1	2	2	1	2	1	0	0	0	0	1	1	1	1	1	1	1	1	1	1	0	0	0	0	1	0	1	0	0	0	0			1	0	2	0	0.440921	1	1	0	0	0
39	3	0	1	1	1	1	1	2	2	1	2	1	0	0	0	1	1	1	1	1	1	1	1	1	1	1	0	0	0	0	1	0	0	0	0	0	0			2	0	2	0	0.440921	1	1	0	0	0
33	6	1	1	1	1	1	1	2	2	1	2	1	0	0	0	0	1	1	1	1	1	1	1	1	1	1	0	0	0	0	1	0	0	0	0	0	0			1	0	2	1	0.528334	1	1	0	0	0
36	1	0	1	1	1	1	1	2	2	1	2	1	0	0	0	0	1	1	1	1	1	1	1	1	1	1	0	0	0	0	2	1	0	0	0	0	0			1	0	2	0	0.440921	1	1	0	0	0
40	3	0	1	1	1	1	1	2	2	1	2	1	0	0	0	0	1	1	1	1	1	1	1	1	1	1	0	0	0	0	1	0	0	0	0	0	0			1	0	2	0	0.440921	1	1	0	0	0
54	1	0	1	1	1	1	1	2	2	1	2	1	0	0	0	0	1	1	1	1	1	1	1	1	1	0	0	0	0	0				0	0	0	0			2	0	2	0	0.413021	1	1	0	0	0
31	1	0	1	1	1	1	1	2	2	1	2	1	0	0	0	0	1	1	1	1	1	1	1	1	1	1	1	0	0	0	2	0	0	0	0	0	0			4	1	2		0.528334	1	1	0	0	0
48	3	0	1	1	1	1	1	2	2	1	2	1	0	0	0	0	1	1	1	1	1	1	1	1	1	1	0	0	0	0	1	0	0	0	0	0	0			2	0	2	0	0.413021	1	1	0	0	0
25	1	0	1	1	1	1	1	2	3	1	3	1	0	0	0	0	1	1	1	1	1	1	1	1	5	1	0	0	0	0	2	0	1	0	0	0	0	0		1	0	2	0	0.528334	1	1	0	0	0
18	1	0	1	1	1	1	1	2	2	0								1	1	1	1	1	1	1	1											0	0			2	0	1	0	0.764315	0	1	0	0	0
48	3	0	1	1	1	1	1	2	2	1	2	1	0	0	0	0	1	1	1	1	1	1	1	1	1	2	0	0	0	0	1	0	0	0	0	0	0			2	1	2	0	0.413021	1	1	0	0	0
28	3	0	1	1	1	1	1	2	2	1	2	1	0	0	0	0	1	1	1	1	1	1	1	1	1	1	0	0	0	0	1	0	0	0	0	0	0			1	0	2	0	0.528334	1	1	0	0	0
26	3	0	1	1	99	1	1	2	2	1	2	1	0	0	0	0	1	1	1	1	1	1	1	1	1	1	0	0	0	0	1	0	0	0	0	0	0			2	0	2	0	0.528334	1	1	0	0	0
32	3	0	1	1	1	1	1	2	2	1	2	1	0	0	0	0	1	1	1	1	1	1	1	1	1	1	0	0	0	0	1	0	0	0	0	0	0			2	0	1	0	1.17367	1	1	0	0	0
19	3	0	1	1	1	1	1	1	1	0								1	1	1	1	1	1	1	1	1	0	0	0	0	1	1	1	0	0	0	0			1	0	2	0	0.630926	1	1	0	0	0
18	3	0	1	1	1	1	1	2	3	1	3	1	0	0	0	1	1	1	1	1	1	1	1	1	1	1	0	0	0	0	1	0	0	0	0	0	0			2	0	2	0	0.630926	1	1	0	0	0
42	6	9999	1	1	1	1	1	2	2	1	2	1	0	0	0	0	1	1	1	1	1	1	1	1	1	0	0	0	0	0				88	88	0	0			1	0	2		0.440921	1	1	0	0	0
38	3	0	1	1	1	1	1	2	3	1	3	1	0	0	0	1	1	1	1	1	1	1	1	1	1	1	0	0	0	0	1	0	1	0	0	0	0			2	0	2	0	0.440921	1	1	0	0	0
52	6	0	1	1	1	1	1	2	3	1	3	1	0	0	0	1	1	1	1	1	1	1	1	1	1	0	0	0	0	0				0	0	0	88			2	0	2	0	0.413021	1	1	0	0	0
26	3	0	1	1	1	1	1	2	3	1	3	1	0	0	0	1	1	1	1	1	1	1	1	1	1	1	0	0	0	0	1	0	1	0	0	0	0	1		1	0	2		0.528334	1	1	0	0	0
27	3	0	1	1	1	1	1	2	3	1	3	1	0	0	0	1	1	1	1	1	1	1	1	1	1	1	0	0	0	0	1	0	1	0	0	0	0			2	0	2	0	0.528334	1	1	0	0	0
41	3	0	1	1	1	1	1	2	3	1	3	1	0	0	0	1	1	1	1	1	1	1	1	1	1	1	0	0	0	0	1	0	1	0	0	0	0			1	0	2	0	0.440921	1	1	0	0	0
58	1	0	1	1	1	1	1	2	3	1	3	1	0	0	0	1	1	1	1	1	1	1	1	1	1	1	0	0	0	0	3	0	0	0	0	0	0			2	0	1	0	0.606398	1	1	0	0	0
28	3	0	1	1	1	1	1	2	3	1	3	1	0	0	0	1	1	1	1	1	1	1	1	1	1	1	0	0	0	0	1	0	0	0	0	0	0			2	0	2	0	0.528334	1	1	0	0	0
28	3	0	1	1	1	1	1	2	3	1	3	1	0	0	0	1	1	1	1	1	1	1	1	1	1	1	0	0	0	0	1	0	0	0	0	0	0			2	0	2		0.528334	1	1	0	0	0
21	3	0	1	1	1	1	1	2	3	1	3	1	0	0	0	1	1	1	1	1	1	1	1	1	1	1	0	0	0	0	1	0	0	0	0	0	0			2	0	2	0	0.630926	1	1	0	0	0
48	3	0	1	1	1	1	1	2	3	1	3	1	0	0	0	1	1	1	1	1	1	1	1	1	1	1	0	0	0	0	1	0	0	0	0	0	0			2	0	2	0	0.413021	1	1	0	0	0
29	3	0	1	1	1	1	1	2	3	1	3	1	0	0	0	1	1	1	1	1	1	1	1	1	1	1	0	0	0	0	1	0	1	0	0	0	0			2	0	2	0	0.528334	1	1	0	0	0
44	3	0	1	1	1	1	1	2	2	1	2	1	0	0	0	0	1	1	1	1	1	1	1	1	1	0	1	0	0	0	2	0	1	0	0	0	0			2	0	2		0.440921	1	1	0	0	0
18	3	9999	1	1	1	1	1	2	2	1	2	1	0	0	0	1	1	1	1	1	1	1	1	1	1	1	0	0	0	0	1	0	1	0	0	0	0			2	0	2	0	1.51065	1	1	0	0	0
58	6	0	1	1	1	1	1	2	99	1	99	1	0	0	0	0	1	1	1	1	1	1	1	1	1	0	0	0	0	0				88	88	0	0			2	0	2	0	0.413021	1	1	0	0	0
36	3	0	1	1	1	1	1	2	99	1	3	1	0	0	0	0	1	1	1	1	1	1	1	1	1	1	0	0	0	0	1	0	1	0	0	0	0			2	0	2		0.440921	1	1	0	0	0
52	6	1	1	1	1	1	1	2	2	1	2	1	0	0	0	0	1	1	1	1	1	1	1	1	1	0	0	0	0	0				0	0	0	0			2	0	1		0.606398	1	1	0	0	0
30	3	2	1	1	1	1	1	2	2	1	2	1	0	0	0	0	1	1	1	1	1	1	1	1	1	1	0	0	0	0	1	0	1	0	0	0	0			2	0	2		0.528334	1	1	0	0	0
20	3	0	1	1	1	1	1	2	99	1	99	1	0	0	0	0	1	1	1	1	1	1	1	1	1	1	0	0	0	0	1	0	99	0	0	0	0			1	0	2	0	0.630926	1	1	0	0	0
56	3	0	1	1	1	1	1	2	1	1	1	1	0	0	0	0	1	1	1	1	1	1	1	1	1	1	0	0	0	0	1	88	1	0	0	0	0			2	0	2	0	0.413021	1	1	0	0	0
44	3	3	1	1	1	1	1	2	2	1	2	1	0	0	0	0	1	1	1	1	1	1	1	1	1	1	0	0	0	0	2	1	1	0	0	0	0			2	0	2	0	0.440921	1	1	0	0	0
41	3	1	1	1	1	1	1	2	2	1	2	1	0	0	0	0	1	1	1	1	1	1	1	1	1	1	0	0	0	0	1	1	1	0	0	0	0			2	0	2	0	0.440921	1	1	0	0	0
34	3	0	1	1	1	1	1	2	2	1	2	1	0	0	0	0	1	1	1	1	1	1	1	1	1	1	0	0	0	0	1	0	1	0	0	0	0			2	0	2		0.528334	1	1	0	0	0
36	3	0	1	1	1	1	1	2	2	1	1	0	0	0	0	0	1	1	1	1	1	1	1	1	1	1	0	0	0	0	1	0	1	0	0	0	0			1	0	1		0.745042	1	1	0	0	0
48	5	9999	1	1	1	1	1	2	2	1	2	1	0	0	0	0	1	1	1	1	1	1	1	1	1	1	0	0	0	0	3	0	1	0	0	0	0			2	0	2	0	0.413021	1	1	0	0	0
45	3	9999	1	1	1	1	1	2	2	1	2	1	0	0	0	0	1	1	1	1	1	1	1	1	1	1	0	0	0	0	1	0	1	0	0	0	0			1	0	2		0.413021	1	1	0	0	0
25	1	9999	1	1	1	1	1	2	2	1	2	1	0	0	0	0	1	1	1	1	1	1	1	1	1	1	0	0	0	0	1	0	1	0	0	0	0			1	0	2	0	0.528334	1	1	0	0	0
18	1	9999	1	99	99	99	1	2	2	1	2	1	0	0	0	0	1	1	1	1	1	1	1	1	1											0	0			2	0	1	0	0.764315	0	1	0	0	0
43	3	9999	1	1	1	1	1	2	2	1	2	1	0	0	0	0	1	1	1	1	1	1	1	1	1	1	0	0	0	0	1	0	1	0	0	0	0	1		2	0	2		0.440921	1	1	0	0	0
54	6	9999	1	1	1	1	1	2	2	1	2	1	0	0	0	0	1	1	1	1	1	1	1	1	1	0	0	0	0	0				88	88	0	0			1	0	2		0.413021	1	1	0	0	0
22	3	9999	1	1	1	1	1	2	2	1	2	1	0	0	0	0	1	1	1	1	1	1	1	1	1	1	0	0	0	0	1	0	0	0	0	0	0			1	0	2	0	0.630926	1	1	0	0	0
35	3	9999	1	1	1	1	1	2	2	1	2	1	0	0	0	0	1	1	1	1	1	1	1	1	1	1	0	0	0	0	1	0	1	0	0	0	0			1	0	2	0	0.440921	1	1	0	0	0
31	1																									1	0	0	0	0	1	0	0	0	0	0	0		0		0	2	0	0.528334	1	0	0	0	0
56	1	0	1	0	0	0	1	2	2	1	2	1	1	0	0	1	1	3	3	3	3	3	3	3	3	1	0	0	0	0	1	99	99	99	99	0	0			2	0	2		0.413021	1	1	0	0	0
47	1	2	1	0	0	0	0	2	2	1	2	0	1	99	99	1	0	3	2	3	3	3	3	3	3	1	0	0	0	0	1	0	0	0	0	0	0			1	0	2		0.413021	1	1	0	0	0
39	1		1	1	1	1	1	2	2	1	2	1	0	0	0	1	1	3	3	3	3	3	3	3	3	1	0	0	0	0	1	1	0		0	0	0			2	0	2	0	0.440921	1	1	0	0	0
31	3	0	1	1	1	1	1	2	3	1	2	1	0	0	0	1	1	1	1	1	1	1	1	1	1	0	0	0	1	0	1	0	1	0	0	0	0			1	0	2		0.528334	1	1	0	0	0
36	3	0	1	1	1	1	1	2	2	1	2	1	0	0	0	1	1	1	1	1	1	1	1	1	5	1	0	0	0	0	1	0	1	0	0	0	0	1		1	0	2	0	0.440921	1	1	0	0	0
41	3	0	1	1	1	1	1	2	2	1	2	1	0	1	1	1	1	1	1	1	1	1	1	1	1	1	0	0	0	0	1	0	1	0	0	0	0			1	0	1	0	0.745042	1	1	0	0	0
36	3	0	1	1	1	1	1	2	2	1	2	1	0	1	0	1	1	1	1	1	1	1	1	1	5	1	0	0	0	0	1	0	1	0	0	0	0			2	0	2		0.440921	1	1	0	0	0
41	3	0	1	1	1	1	1	2	3	1	2	1	0	0	0	1	1	1	1	1	5	1	1	1	1	1	0	0	0	0	1	0	1	0	0	0	0			1	0	1		0.745042	1	1	0	0	0
50	6	0	1	1	1	1	1	2	3	1	2	1	0	0	0	1	1	1	1	1	1	1	1	1	5											0				1		2		0.413021	1	1	0	0	0
30	3	0	1	1	1	1	1	2	2	1	3	1	0	0	0	1	1	1	1	1	1	1	1	1	1	0	0	0	1	0	1	0	1	0	0	0	0			1	0	2		0.528334	1	1	0	0	0
36	1																									1	0	0	0	0	1	0	0	0	0	0	0			1	0	2	1	0.440921	1	1	0	0	0
58	6	0	1	1	1	1	1	2	2	1	3	1	0	0	0	1	1	1	1	1	1	1	1	1	5											0	0			2		2	0	0.413021		1	0	0	0
56	3	0	1	1	1	1	1	2	2	1	2	1	0	0	0	1	1	1	1	1	1	1	1	1	1	1	0	0	0	0	1				0	0	0			1	0	2		0.413021	1	1	0	0	0
40	3	0	1	1	1	1	1	2	3	1	2	1	0	0	0	1	1	1	1	1	5	1	1	1	5	1	0	0	0	0	1	0	1	0	0	0	0	1		4	0	2	0	0.440921	1	1	0	0	0
19	1																									1	0	0	0	0	1	0	1	0	0	0	0			2	0	1	0	0.764315	1	1	0	0	0
49	6	0	1	1	1	1	1	2	3	1	1	0	0	0	0	1	1	1	1	1	1	1	1	1	1											0	0			2		2	0	0.413021		1	0	0	0
32	3	0	1	1	1	1	1	2	2	1	1	1	0	0	0	1	1	1	1	1	1	1	1	1	1	1	0	0	0	0	1	0	0	0	0	0	0			2	0	2	0	0.528334	1	1	0	0	0
43	5	0	1	1	1	1	1	2	2	1	1	1	0	0	0	1	1	1	1	1	1	1	1	1	1	0	0	0	0	0				0	0	0	0			2	0	2		0.440921	1	1	0	0	0
32	3	0	1	1	1	1	1	99	99	0								1	1	1	1	1	1	1	1	1	0	0	0	0	1	0	0	0	0	0	0			7	0	2	1	0.528334	1	1	0	0	0
53	3	0	1	1	1	1	1	2	2	1	99	1	0	0	0	1	1	1	1	1	1	1	1	1	1	0	0	0	0	0				0	0	0	0			4	0	2		0.413021	1	1	0	0	0
46	3	0	1	1	1	1	1	2	2	1	2	1	0	0	0	1	1	1	1	1	1	1	1	1	1	1	0	0	0	0	1	1	1	0	0	0	0			2	0	2		0.413021	1	1	0	0	0
44	5	0	1	1	1	1	1	2	2	1	2	1	0	0	0	1	1	1	1	1	1	1	1	1	1	1	0	0	0	0	3	0	1	0	0	0	0			1	0	2	0	0.440921	1	1	0	0	0
42	6	0	99	99	1	1	99	1	1	0								1	1	1	1	1	1	1	1	0	0	0	0	0				0	0	0	0			1	0	2		0.440921	1	1	0	0	0
32	3	5	1	1	1	1	1	2	2	0								1	1	1	1	1	1	1	1	1	0	0	0	0	1	0	0		0	0	0			1	0	2	0	0.528334	1	1	0	0	0
29	3																									1	0	0	0	0	1	0	0	0	0	0	0			1	0	2		0.528334	1	1	0	0	0
39	3	0	1	1	1	1	1	2	2	1	2	1	0	0	0	1	1	1	1	1	1	1	1	1	1	1	0	0	0	0	1	0	1	0	0	0	0	1		3	0	2		0.440921	1	1	0	0	0
54	3	0	1	1	1	1	1	2	2	1	2	0	0	0	0	0	0	1	1	1	1	1	1	1	1																	2		0.413021			0	0	0
38	1	0	1	1	1	1	1	2	2	1	2	0	0	0	0	0	0	1	1	1	1	1	1	1	1	2	1	1	0	0	3	0	0	0	0	0	0			2	1	2		0.440921	1	1	0	0	0
44	6	0	1	1	1	1	1	2	2	1	2	0	0	0	0	0	0	1	2	1	1	1	1	1	1	0	0	0	0	0				88	0	0	0			2	0	2	0	0.440921	1	1	0	0	0
35	3	0	1	1	1	1	1	2	2	1	2	0	0	0	0	0	0	1	1	1	1	1	1	1	1	1	0	0	0	0	1	0	1	0	0	0	0			1	0	2	0	0.440921	1	1	0	0	0
40	3	0	1	1	1	1	1	2	2	1	2	0	0	0	0	0	0	1	1	1	1	1	1	1	1	1	1	0	0	0	1	0	0	0	0	0	0			1	1	2	0	0.440921	1	1	0	0	0
39	1																									1	0	0	0	0	2	1	0	0	0	0	0			1	0	2		0.440921	1	1	0	0	0
51	1	0	1	1	1	1	1	2	2	1	2	0	0	0	0	0	0	1	1	1	1	1	1	1	1											0	0			2	0	2	0	0.413021	0	1	0	0	0
48	4	0	1	1	1	1	1	2	2	1	2	0	0	0	0	0	0	1	1	1	1	1	1	1	1											0	0			1	0	2	0	0.413021	0	1	0	0	0
46	1	0	1	1	1	1	1	2	2	0								1	1	1	1	1	1		1	1	0	0	0	0	2	0	0	0	0	0	0			1	0	2		0.413021	1	1	0	0	0
48	3	0	1	1	1	1	1	2	2	1	2	0	0	0	0	0	0	1	1	1	1	1	1	1	1	1	0	0	0	0	1	1	1	0	0	0	0			1	0	2		0.413021	1	1	0	0	0
20	3	0	1	1	1	1	1	2	2	1	2	1	0	0	0	0	0	1	1	1	1	1	1	1	1	1	0	0	0	0	1	0	0	0	0	0	0			1	0	2	1	0.630926	1	1	0	0	0
19	1	0	99	99	99	99	0	99	99	99	99	99	99	99	99	1	1	3	3	3	3	3	3	3	3	1	0	0	0	0	1	1	1	0	0	0	0			1	0	2	0	0.630926	1	1	0	0	0
40	4	0	1	1	1	1	1	2	2	1	2	0	0	0	0	0	0	1	1	1	1	1	1	1	1	1	0	0	0	0	2	0	1	0	0	0	0			1	0	2		0.440921	1	1	0	0	0
32	1	0	1	0	0	0	0	2	2	1	2	1	0	1	1	1	1	3	3	3	3	3	3	3	3	1	0	0	0	0	1	0	0	0	0	0	0	1		2	0	2	1	0.528334	1	1	0	0	0
32	1	0	1	1	1	1	1	2	2	1	2	1	0	1	1		1	3	3	3	3	3	3	3	3	0					99	99	0	0	0	0	0			1		2		0.528334	1	1	0	0	0
54	3	9999	99	99	1	1	99	99	99	99	99	99	99	99	99	99	99	1	1	1	1	1	1	1	1	1					1	0	1	0	0	0	0			1		2	0	1.30885	1	1	0	0	0
41	1	0	1	0	0	0	1	2	2	1		1	0	1	1	1	1	3	3		3	3	3	3	3	0	0	0	0	0				0	0	0	0			1	0	1	0	0.745042	1	1	0	0	0
32	1	0	0	1	99	99	1	2	2	1	2	1	0	0	0	0	0	3	3	3	3	3	3	3	3	1	0	0	0	0	1	0	0	0	0	0	0		1		0	2	1	0.528334	1	0	0	0	0
36	3	12	1	1	1	1	1	2	2	1	2	1	0	0	0	1	1	1	1	1	1	1	5	1	1	1	0	0	0	0	1	1	1	0	0	0	0			2	0	1	1	0.745042	1	1	0	0	0
36	3	0	1	1	1	1	1	2	2	1	2	1	0	0	0	1	1	1	1	1	1	1	1	1	1	1	0	0	0	0	1	0	1	0	0	0	0			1	0	2		0.440921	1	1	0	0	0
32	3	0	1	1	1	1	1	2	2	1	2	1	0	0	0	1	1	1	1	1	1	1	1	1	1	1	0	0	0	0	1	0	1	0	0	0	0			2	0	2		0.528334	1	1	0	0	0
41	3	0	1	1	1	1	1	2	2	1	2	1	0	0	0	1	1	1	1	1	1	1	1	1	1	0	0	0	1	0	1	0	1	0	0	0	0			1	0	2		0.440921	1	1	0	0	0
21	1	0	1	1	1	1	1	2	2	1	2	1	0	0	0	1	1	1	1	1	1	1	1	1	1	1	0	0	0	0	1	0	1	0	0	0	0	1		2	0	2		0.630926	1	1	0	0	0
49	3	3	1	1	1	1	1	2	2	1	2	0	0	0	0	1	1	1	1	1	1	1	1	1	5	1	0	0	0	0	1	0	1	0	0	0	0			1	0	2		0.413021	1	1	0	0	0
28	5	0	1	1	1	1	1	2	3	1	3	1	0	0	0	0	1	1	1	1	1	1	1	1	1	0	0	0	0	0				88	88	0	0			1	0	2	0	0.528334	1	1	0	0	0
41	1	0	1	1	1	1	1	2	2	1	2	1	0	0	0	1	1	1	1	1	1	1	1	1	5	1	0	0	0	0	2	0	0	0	0	0	0			2	0	2		0.440921	1	1	0	0	0
52	3	0	1	1	1	1	1	2	2	1	2	1	0	0	0	1	1	1	1	1	1	1	1	1	5	1	0	0	0	0	1	0	1	0	0	0	0			2	0	2	0	0.413021	1	1	0	0	0
26	3	0	1	1	1	1	1	2	2	1	2	1	0	0	0	1	1	1	1	1	1	1	1	1	1	1	0	0	0	0	1	0	1	0	0	0	0			1	0	2	0	0.528334	1	1	0	0	0
26	3	1	1	1	1	1	1	2	2	1	2	1	0	0	0	1	1	1	1	1	1	1	1	1	1	1	0	0	0	0	1	0	1	0	0	0	0	1		1	0	2		0.528334	1	1	0	0	0
36	3	0	1	1	1	1	1	2	2	1	2	1	0	0	0	1	1	1	1	1	1	1	1	1	1	1	0	0	0	0	1	1	1	0	0	0	0	1		4	0	2		0.440921	1	1	0	0	0
58	2	0	1	1	1	1	1	2	2	1	2	1	0	0	0	1	1	1	1	1	1	1	1	1	5	1	0	0	0	0	1	0	1	0	0	0	0			1	0	1	0	0.606398	1	1	0	0	0
38	3	0	1	1	1	1	1	2	2	1	2	1	0	0	0	0	1	1	1	1	1	1	1	1	1	0	0	0	1		1	0	1	0	0	0	0	1		1		2		0.440921	1	1	0	0	0
36																																										1		0.745042			0	0	0
32	3	0	1	1	1	1	1	2	2	1	2	1	0	0	0	1	1	1	1	1	1	1	1	1	5	1	0	0	0	0	1	0	1	0	0	0	0			1	0	2		0.528334	1	1	0	0	0
21	1	1	1	1	1	1	1		2	1	3	1	0	0	1	1	1	1	1	1	1	1	1	1	1	1	0	0	0	0	1	1	0	0	0	0	0			1	0	1	0	0.764315	1	1	0	0	0
41	3	0	1	1	1	1	1	2	2	1	2	1	0	0	0	1	1	1	1	1	1	1	1	1	5	1	0	0	0	0	1	0	0	0	0	0	0			1	0	2	0	0.440921	1	1	0	0	0
18	1	0	1	1	1	1	1	2	2	1	2	1	0	0	0	1	1	1	1	1	1	1	1	1	5	1	0	0	0	0	1	1	1	0	0	0	0			1	0	2	0	0.630926	1	1	0	0	0
37	3	0	1	1	1	1	1	2	2	1	2	1	0	0	0	1	1	1	1	1	1	1	1	1	5	0	0	0	1	0	1	0	1	0	0	0	0			2	0	2	0	0.440921	1	1	0	0	0
50	3	0	1	1	1	1	1	2	2	1	2	1	0	0	0	1	1	1	1	1	1	1	1	1	1	1	0	0	0	0	1	0	1	0	0	0	0	1		2	0	2		0.413021	1	1	0	0	0
28	3	1	1	1	1	1	1	2	3	1	3	1	0	0	0	1	1	1	1	1	1	1	1	1	1	1	0	0	0	0	1	0	0	0	0	0	0			1	0	2	0	0.528334	1	1	0	0	0
52	3	0	1	1	1	1	1	2	3	1	3	1	0	0	0	1	1	1	1	1	1	1	1	1	1	1	0	0	0	0	1	0	1	0	0	0	0	0		2	0	1	0	0.606398	1	1	0	0	0
51	3	5	1	1	1	1	1	2	3	1	2	1	0	0	0	1	1	1	1	1	1	1	1	1	1	1	0	0	0	0	1	0	1	0	0	0	0			2	0	2		0.413021	1	1	0	0	0
25	3	0	1	1	1	1	1	2	3	1	3	1	0	0	0	1	1	1	1	1	1	1	1	1	1	1	0	0	0	0	1	0	0	0	0	0	0			1	0	2	0	0.528334	1	1	0	0	0
38	3	0	1	1	1	1	1	2	3	1	3	1	0	0	0	1	1	1	1	1	1	1	1	1	1	1	0	0	0	0	1	1	1	0	0	0	0	1		2	0	2		0.440921	1	1	0	0	0
48	3	0	1	1	1	1	1	2	3	1	3	1	0	0	0	1	1	1	1	1	1	1	1	1	1	1	0	0	0	0	1	99	1	0	0	0	0			1	0	2		0.413021	1	1	0	0	0
20	1	0	1	1	1	1	1	2	3	1	3	1	0	0	0	1	1	1	1	1	1	1	1	1	1	1	0	0	0	0	3	0	1	0	0	0	0			4	0	1	0	0.764315	1	1	0	0	0
36	3	1	1	1	1	1	1	2	3	1	3	1	0	1	0	1	1	1	1	1	1	1	1	1	1	2	0	0	0	0	1	0	1	0	0	0	0			2	1	1	0	0.745042	1	1	0	0	0
19	1																									3	0	0	0	0	3	0	0	0	0	0	0			2	1	1	0	0.764315	1	1	0	0	0
34	3	3	1	1	1	1	1	2	3	1	3	1	0	0	0	1	1	1	1	1	1	1	1	1	1	1	0	0	0	0	1	0	0	0	0	0	0			2	0	2		0.528334	1	1	0	0	0
19	1	0	1	1	1	1	1	2	3	1	3	1	0	0	0	0	1	1	1	1	1	1	1	1	1	1	0	0	0	0	3	1	99	0	0	0	0			2	0	1	0	0.764315	1	1	0	0	0
41	3	0	1	1	1	1	1	2	3	1	3	1	0	0	0	1	1	1	1	1	1	1	1	1	1	1	0	0	0	0	1	0	0	0	0	0	0			2	0	2	0	0.440921	1	1	0	0	0
59	6	0	1	99	1	1	1	2	99	0								1	1	1	1	1	1	1	1	0	0	0	0	0				88	88	0	0			1	0	2		0.413021	1	1	0	0	0
23	3	0	99	1	99	99	1	2	2	1	2	1	0	0	0	0	1	1	1	1	1	1	1	1	1	1	0	0	0	0	1	0	1	0	0	0	0			1	0	2	1	0.630926	1	1	0	0	0
30	3	0	1	1	1	1	1	2	2	0								1	1	1	1	1	1	1	1	1	0	0	0	0	1	0	1	0	0	0	0			1	0	2	0	0.528334	1	1	0	0	0
26	3	2	1	1	1	1	1	2	3	1	3	1	0	0	0	1	1	1	1	1	1	1	1	1	1	1	0	0	0	0	1	0	1	0	0	0	0			2	0	2	0	0.528334	1	1	0	0	0
25	3	0	1	1	1	1	1	2	2	1	1	1	0	0	0	1	1	1	1	1	1	1	1	1	1	1	0	0	0	0	1	0	1	0	0	0	0			1	0	2	0	0.528334	1	1	0	0	0
25	3																									1	0	0	0	0	1	0	0	0	0	0	0			2	0	1	0	1.17367	1	1	0	0	0
20	5	0	99	1	1	1	1	2	2	0								1	1	1	1	1	1	1	1	1	0	0	0	0	1	0	0	0	0	0	0			1	0	2	1	0.630926	1	1	0	0	0
51	2	0	1	1	1	1	1	2	2	0								1	1	1	1	1	1	1	1	0	0	0	0	0				0	0	0	0			1	0	2	0	0.413021	1	1	0	0	0
39	3	0	1	1	1	1	0	2	2	0								1	1	1	1	1	1	1	1	0	0	0	0	0				0	0	0	0			1	0	2	0	0.440921	1	1	0	0	0
32	3	5	1	1	1	1	1	2	2	1	2	1	0	0	0	1	1	1	1	1	1	1	1	1	1	1	0	0	0	0	1	0	1	0	0	0	0			1	0	2	1	0.528334	1	1	0	0	0
28	1	0	1	1	1	1	1	2	2	1	2	1	0	0	0	1	1	1	1	1	1	1	1	1	1	0	0	1	0	0	2	1	1	0	0	0	0			1	0	2		0.528334	1	1	0	0	0
55	3	0	1	1	1	1	1	2	2	1	1	1	99	0	0	1	1	1	1	1	1	1	1	1	1	0	0	0	0	0				0	0	0	0			2	0	2		0.413021	1	1	0	0	0
30	3	0	1	1	1	1	1	2	2	1	99	1	0	0	0	1	1	1	1	1	1	1	1	1	1	1	0	0	0	0	1	0	1	0	0	0	0			2	0	2	0	0.528334	1	1	0	0	0
46	1	0	1	1	1	1	1	2	2	1	1	1	0	0	0	1	1	1	1	1	1	1	1	1	1	0	0	1	0	0	3	0	1	0	0	0	0			2	0	2	0	0.413021	1	1	0	0	0
46	3	0	1	1	1	1	1	2	2	0								1	1	1	1	1	1	1	1	1	0	0	0	0	1	0	1	0	0	0	0			1	0	2	0	0.413021	1	1	0	0	0
58	3	0	1	1	1	1	1	2	2	1	3	1	0	0	0	1	1	1	1	1	1	1	1	1	1	1	0	0	0	0	1	0	1	0	0	0	0			3	0	1		0.606398	1	1	0	0	0
51	3	0	1	1	1	1	1	2	2	0								1	1	1	1	1	1	1	1	0	0	0	0	0				0	0	0	0			2	0	2	0	0.413021	1	1	0	0	0
59	6	0	99	1	1	1	1	2	2	1	2	1	0	0	0	1	1	1	1	1	1	1	1	1	1	0	0	0	0	0				0	0	0	0	0		1	0	2		0.413021	1	1	0	0	0
25	1																									0	0	0	0	0				0	0	0	0			2	0	2		0.528334	1	1	0	0	0
43	5																									0	0	0	0	0				88	88	0	0			2	0	2	0	0.440921	1	1	0	0	0
45	3	0	1	1	1	1	1	2	2	1	2	1	0	0	0	0	1	1	1	1	1	1	1	1	1	1	0	0	0	0	1	0	1	0	0	0	0			2	0	2		0.413021	1	1	0	0	0
27	3	0	1	1	1	1	1	2	2	1	2	1	0	0	0	0	1	1	1	1	1	1	1	1	1	1	0	0	0	0	1	0	1	0	0	0	0			2	0	1	0	1.17367	1	1	0	0	0
30	3	0	1	1	1	1	1	2	2	1	2	1	0	0	0	0	1	1	1	1	1	1	1	1	1	1	0	0	0	0	1	0	1	0	0	0	0			2	0	2		0.528334	1	1	0	0	0
28	3	0	1	1	1	1	1	2	1	1	1	0	0	0	0	0	1	1	1	1	1	1	1	1	1	1	0	0	0	0	1	0	0	0	0	0	0			2	0	2	0	0.528334	1	1	0	0	0
50	3	0	1	1	1	1		2	1	1	1	1	0	0	0	0	1	1	1	1	1	1	1	1	1	1	0	0	0	0	1	0	1	0	88	0	0			2	0	1	0	0.606398	1	1	0	0	0
46	3	0	1	1	1	1	1	2	3	1	3	1	0	0	0	0	1	1	1	1	1	1	1	1	1	1	0	0	0	0	1	0	1	0	0	0	0			2	0	2	0	0.413021	1	1	0	0	0
35	3	0	1	1	1	1	1	2	2	1	2	1	0	0	0	0	1	1	1	1	1	1	1	1	1	1	0	0	0	0	1	1	1	0	0	0	0			2	0	1		0.745042	1	1	0	0	0
29	3	0	1	1	1	1	1	2	2	1	2	1	0	0	0	0	1	1	1	1	1	1	1	1	1	1	0	0	0	0	1	1	1	0	0	0	0			2	0	2		0.528334	1	1	0	0	0
34	3	0	1	1	1	1	1	2	2	1	2	1	0	0	0	0	1	1	1	1	1	1	1	1	1	1	0	0	0	0	1	0	1	0	0	0	0			2	0	2	0	0.528334	1	1	0	0	0
31	3	1	1	1	1	1	1	2	1	1	1	1	0	0	0	0	1	1	1	1	1	1	1	1	1	1	0	0	0	0	1	0	1	0	0	0	0			2	0	2		0.528334	1	1	0	0	0
41	3	0	1	1	1	1	1	2	2	1	2	1	0	0	0	0	1	1	1	1	1	1	1	1	1	1	0	0	0	0	1	1	1	0	0	0	0			2	0	2		0.440921	1	1	0	0	0
19	1	0	1	1	1	1	1	2	3	1	3	1	0	0	0	0	1	1	1	1	1	1	1	1	1											0	0			2	0	1	0	0.764315	0	1	0	0	0
16	1																																			0	0			2	0	1	0	0.764315	0	1	0	0	0
56	1	0	1	1	1	1	1	2	2	1	2	0	0	0	0	1	1	3	3	3	3	3	3	3	3	1	0	0	0	0		88	88	0	0	0	0			2	0	2	1	0.413021	1	1	0	0	0
46	1	0	1			1	1	2	2	1	2	0	99	0	1	1	1	3	3	3	4	3	4	3	3	1	0	0	0	0	1	1		0	0	0	0			2	0	2		0.413021	1	1	0	0	0
24	1	2	0	1	1	1	1	2	2	1	2	1	99	0	0	1	1	2		2	3	3	3	3	3	1	1	1	0	0	1	0	0	0	0	0	0		1		1	2	0	0.630926	1	0	0	1	0
41	1	0	1	1	1	1	1	2	2	1	2	0	0	99	0	0	0	3	3	3	3	3	3	3	3	1	0	0	0	0	1	1	1	0	0	0	0			1	0	2		0.440921	1	1	0	0	0
47	1	0	1	1	1	1	1	2	2	1	2	1	0	0	0	0	1	3	3	3	3	3	3	3	3	1	0	0	0	0	1	0	0	0	0	0	0			2	0	2	0	0.413021	1	1	0	0	0
28	1	1	1	1	0	1	1	2	2	1	2	1	99	99	0	1	1	3	3	3	3	3	3	3	3	1	0	0	0	0	1	1	1	0	0	0	0			1	0	2	0	0.528334	1	1	0	0	0
28	1	5	1	1	1	1	1	2	2	1	2	1	1	99	1	1	1	3	3	3	3	3	3	3	3	1	4	1	0	1	1	1	1	0	0	0	0			1	1	1	0	1.17367	1	1	0	0	0
43	3	0	1	1	1	1	1	2	1	1	1	1	0	0	0	0	1	1	1	1	1	1	1	1	1	1	0	0	0	0	1	0	1	0	0	0	0			2	0	1	0	0.745042	1	1	0	0	0
33	3	0	1	1	1	1	1	2	3	1	3	1	0	0	0	0	1	1	1	1	1	1	1	1	1	1	0	0	0	0	1	0	1	0	0	0	0			1	0	2	0	0.528334	1	1	0	0	0
37	3	0	1	1	1	1	1	2	2	1	2	1	0	0	0	0	1	1	1	1	1	1	1	1	1	1	0	0	0	0	1	0	1	0	0	0	0			2	0	2	0	0.440921	1	1	0	0	0
46	3	0	1	1	1	1	1	2	3	1	2	1	0	1	0	1	1	1	1	1	1	1	1	1	5	1	0	0	0	0	1	0	1	0	0	0	0			1	0	2	0	0.413021	1	1	0	0	0
38	3	0	1	1	1	1	1	2	2	1	2	1	0	99	0	0	1	1	1	1	1	1	1	1	1	1	0	0	0	0	1	0	0	0	0	0	0			2	0	2		0.440921	1	1	0	0	0
58	3	0	1	1	1	1	1	2	2	1	2	0	0	0	0	0	0	1	1	1	1	1	1	1	1	1	0	0	0	0	1	0	1	0	0	0	0			2	0	2	0	0.413021	1	1	0	0	0
34	3	0	1	1	1	1	1	2	2	1	2	0	0	0	0	0	0	1	1	1	1	1	1	1	1	1	0	0	0	0	1	0	1	0	0	0	0			2	0	2		0.528334	1	1	0	0	0
48	3	0	1	1	1	1	1	2	2	1	2	0	0	0	0	0	0	1	1	1	1	1	1	1	1	1	0	0	0	0	1	0	1	0	0	0	0			2	0	2	0	0.413021	1	1	0	0	0
57	3	0	1	1	1	1	1	2	2	0								1	1	1	1	1	1	1	1	1	0	0	0	0	1	0	1	0	0	0	0			2	0	2	0	0.413021	1	1	0	0	0
26	3	0	1	1	1	1	1	2	2	1	2	0	0	0	0	0	0	1	1	1	1	1	1	1	1	1	0	0	0	0	1	0	0	0	0	0	0			1	0	2		0.528334	1	1	0	0	0
39	3	0	1	1	1	1	1	2	2	0								1	1	1	1	1	1	1	1	1	1	1	1	0	1	0	0	0	0	0	0			1	1	2	0	0.440921	1	1	0	0	0
48	2	0	1	1	1	1	1	2	2	1	2	1	0	0	0	0	0	1	1	1	1	1	1	1	1	2	0	0	0	0	1	0	1	0	0	0	0			1	1	1		0.606398	1	1	0	0	0
40	3	0	1	1	1	1	1	2	2	1	2	1	0	0	0	0	0	1	1	1	1	1	1	1	1	1	0	0	0	0	1	0	1	0	0	0	0			1	0	2		0.440921	1	1	0	0	0
39	3	0	1	1	1	1	1	2	2	1	2	0	0	0	0	0	0	1	1	1	1	1	1	1	1	1	0	0	0	0	1	0	1	0	0	0	0			2	0	2	0	0.440921	1	1	0	0	0
19	1	0	1	99	99	99	1	99	99	99	99	0	0	0	0	0	0	1	1	1	1	1	1	1	1	2	2	0	0	0	3	1	0	0	0	0	0			2	1	1	0	0.764315	1	1	0	0	0
37	3	0	1	1	1	1	1	2	2	0								1	1	1	1	1	1	1	1	1	0	0	0	0	1	1	1	0	0	0	0			2	0	1		0.745042	1	1	0	0	0
37	1	0	1	1	1	1	1	2	2	0								1	1	1	1	1	1	1	1	5	0	1	0	0	3	1	0	0	0	0	0			2	1	2	0	0.440921	1	1	0	0	0
41	3	0	1	1	1	1	1	2	2	1	2	0	0	0	0	0	0	1	1	1	1	1	1	1	1	1	1	0	0	0	1	0	0	0	0	0	0			2	1	2		0.440921	1	1	0	0	0
50	3	0	1	1	1	1	1	2	2	0								1	1	1	1	1	1	1	1	0	0	0	0	0				0	0	0	0			2	0	2	0	0.413021	1	1	0	0	0
44	1	0	1	99	99	99	1	2	2	1	2	0	0	0	0	0	0	1	1	1	1	1	1	1	1	0	0	0	1	0	1	0	0	0	0	0	0			1	0	1		0.745042	1	1	0	0	0
46	3	0	1	1	1	1	1	2	2	1	2	0	0	0	0	0	0	1	1	1	1		1	1	1	0	0	0	0	0				0	0	0	0			1	0	2		0.413021	1	1	0	0	0
43	3	0	1	1	1	1	1	2	2	1	2	0	0	0	0	0	0	1	1	1	1	1	1	1	1	1	1	0	0	0	1	1	1	0	0	0	0			1	1	2	0	0.440921	1	1	0	0	0
22	3	0	1	1	1	1	1	2	2	0								1	1	1	1	1	1	1	1	1	0	0	0	0	1	1	1	0	0	0	0			2	0	1	0	0.764315	1	1	0	0	0
18	1	0	1	99	99	99	1	2	2	1	2	0	0	0	0	0	0	1	1	1	1	1		1	1	5	0	0	0	0	3	0	1	0	0	0	0			2	1	1	0	0.764315	1	1	0	0	0
32	3	0	1	1	1	1	1	2	2	0								1	1	1	1	1	1	1	1	1	0	0	0	0	1	1	1	0	0	0	0			2	0	2	0	0.528334	1	1	0	0	0
36	3	0	1	1	1	1	1	2	2	1	2	0	0	0	0	0	0	1	1	1	1	1	1	1	1	1	0	0	0	0	1	0	1	0	0	1	0			1	0	1	0	0.745042	1	1	0	0	0
44	3	9999	1	1	1	1	1	2	2	1	2	1	0	0	0	0	1	1	1	1	1	1	1	1	1	1	0	0	0	0	1	0	0	0	0	0	0			1	0	2	0	0.440921	1	1	0	0	0
36	3	9999	1	1	1	1	1	2	2	1	2	1	0	0	0	0	1	1	1	1	1	1	1	1	1	1	0	0	0	0	1	0	0	0	0	0	0	0		1	0	2		0.440921	1	1	0	0	0
44	3	9999	1	1	1	1	1	2	2	1	2	1	0	0	0	0	1	1	1	1	1	1	1	1	1	1	0	0	0	0	1	0	0	0	0	0	0			2	0	2	0	0.440921	1	1	0	0	0
48	3	9999	1	1	1	1	1	2	2	1	2	1	0	99	0	99	1	1	1	1	1	1	1	1	1	1	0	0	0	0	1	0	1	0	0	0	0			1	0	2	0	0.413021	1	1	0	0	0
37	3	9999	1	1	99	1	1	2	2	1	2	1	0	0	0	0	1	1	1	1	1	1	1	1	1	1	0	0	0	0	1	0	0	0	0	0	0			1	0	1		0.745042	1	1	0	0	0
50	3	9999	1	1	1	1	1	2	2	1	2	1	0	0	0	0	1	1	1	1	1	1	1	1	1	1	0	0	0	0	1	0	1	0	0	0	0			2	0	1	0	0.606398	1	1	0	0	0
39	3	9999	1	1	1	1	1	2	2	1	2	1	0	0	0	0	1	1	1	1	1	1	1	1	1	1	0	0	0	0	1	1	1	0	0	0	0			1	0	2	0	0.440921	1	1	0	0	0
19	1	9999	1	1	1	1	1	2	2	1	2	1	0	0	0	0	1	1	1	1	1	1	1	1	1	1	0	0	0	0	1	1	0	0	0	0	0			1	0	2	0	0.630926	1	1	0	0	0
37	3	9999	1	99	99	1	1	2	2	1	2	1	0	0	0	0	1	1	1	1	1	1	1	1	1	1	0	0	0	0	1	0	1	0	0	0	0			2	0	1		0.745042	1	1	0	0	0
34	3	9999	1	1	1	1	1	2	2	1	2	1	0	0	0	0	1	1	1	1	1	1	1	1	1	1	0	0	0	0	1	0	1	88	0	0	0			1	0	2		0.528334	1	1	0	0	0
40	3	9999	1	1	1	1	1	2	2	1	99	1	0	0	0	0	1	1	1	1	1	1	1	1	1	1	0	0	0	0	1	0	1	0	0	0	0			2	0	2		0.440921	1	1	0	0	0
42	3	9999	1	1	1	1	1	2	2	1	2	1	0	0	0	0	1	1	1	1	1	1	1	1	1	1		0	0	0	1	0	1	0	0	0	0			2		1		0.745042	1	1	0	0	0
19	1	9999	1	1	1	1	1	2	2	1	2	1	0	0	0	0	1	1	1	1	1	1	1	1	1	1	0	0	0	0	1	0	0	0	0	0	0			1	0	2	1	0.630926	1	1	0	0	0
31	3	0	1	1	1	1	1	2	2	0								1	1	1	1	1	1	1	1	1	0	0	0	0	1	0	1	0	88	0	0			1	0	2		0.528334	1	1	0	0	0
34	3	0	1	1	1	1	1	2	2	1	2	0	0	0	0	0	0	1	1	1	1	1	1	1	1	1	0	0	0	0	1	0	1	0	0	0	0			2	0	2	0	0.528334	1	1	0	0	0
49	3	5	1	1	1	1	1	99	99	1	2	1	0	0	0	1	1	1	1	1	1	1	1	1	1	1	0	0	0	0	1	0	1	0	0	0	0			1	0	2	0	0.413021	1	1	0	0	0
39	3																									1	0	0	0	0	1	0	1	0	0	0	0			1	0	1		0.745042	1	1	0	0	0
44	6	0	1	1	1	1	1	2	2	1	2	1	0	0	0	1	1	1	1	1	1	1	1	1	1	0	0	0	0	0				0	0	0	0			2	0	2	0	0.440921	1	1	0	0	0
19	1	0	1	1	1	1	1	1	2	0								1	1	1	1	1	1	1	1	0	0	1	0	0	2	0	0	0	0	0	0			1	0	2		0.630926	1	1	0	0	0
21	1																									1	0	0	0	0	2	0	0	0	0	0	0			2	0	1	0	0.764315	1	1	0	0	0
42	5	0	99	1	1	1	1	2	2	1	2	1	0	0	0	1	1	1	1	1	1	1	1	1	1	1	0	0	0	0	2	0	0	0	0	0	0			1	0	2		0.440921	1	1	0	0	0
18	3	0	1	1	1	1	99	3	3	0								1	1	1		1	1	1	1	1	0	0	0	0	1	1	1	0	0	0	0			1	0	2		0.630926	1	1	0	0	0
21	3	0	1	1	1	1	1	2	3	1	3	1	0	0	0	1	1	1	1	1	1	1	1	1	1	1	0	0	0	0	1	0	1	0	0	0	0			2	0	2	0	0.630926	1	1	0	0	0
27	1	0	1	1	1	1	1	2			2	1	0	0	0	0	1	3	3	3	3	3	3	3	3	1	0	0	0	0	1	99	99	0	0	0	0		1		0	2	0	0.528334	1	0	0	0	0
18	1	0	1	1	1	1	1	2	3	1	3	1	0	1	0	1	1	1	1	1	1	1	1	1	5	1	0	0	0	0	1	1	0	0	0	0	0			1	0	1	0	0.764315	1	1	0	0	0
29	3	2	1	1	1	1	1	2	3	1	2	1	0	0	0	1	1	1	1	1	1	5	1	1	5	1	0	0	0		1	0	1	0	0	0	0			1		2		0.528334	1	1	0	0	0
32	3	0	1	1	1	1	1	2	3	1	2	1	0	0	0	1	1	1	1	1	1	1	1	1	5	0	0	0	1		1	0	1	0	0	0	0			1		2	0	0.528334	1	1	0	0	0
40	3	0	1	1	1	1	1	2	2	1	3	1	0	0	1	1	1	1	1	1	1	1	1	5	5	1	0	0	0	0	1	0	1	0	0	0	0			2	0	2	0	0.440921	1	1	0	0	0
25	3	1	1	1	1	1	1	2	3	1	2	1	0	0	0	0	1	1	1	1	1	5	1	1	5	0	0	0	1	0	1	0	0	0	0	0	0	1		1	0	2		0.528334	1	1	0	0	0
36	3	0	1	1	1	1	1	2	2	1	2	1	0	0	0	1	1	1	1	1	1	1	1	1	1	0	0	0	1	0	1	0	1	0	0	0	0			1	0	2	1	0.440921	1	1	0	0	0
19	1	0	1	1	1	1	1	2	2	1	2	1	0	0	0	1	1	1	1	1	1	1	1	1	1	1	0	0	0	0	1	1	1	0	0	0	0			1	0	2		0.630926	1	1	0	0	0
56	3	0	1	1	1	1	1	2	2	1	2	1	0	0	0	1	1	1	1	1	1	1	1	1	1	1	0	0	0	0	1		0	0	0	0	0			1	0	2		0.413021	1	1	0	0	0
57	3	0	1	1	1	1	1	2	2	1	2	1	0	0	0	0	1	1	1	1	1	1	1	1	1	0	0	0	0	0				88	88	0	0			2	0	2	0	0.413021	1	1	0	0	0
48	1	0	1	1	1	1	1	2	2	1	2	0	0	0	0	0	1	1	1	1	1	1	1	1	1	1	0	0	0	0	2	1	0	0	0	0	0			1	0	2	1	0.413021	1	1	0	0	0
52	3	0	1	1	1	1	1	2	2	1	2	1	0	0	0	0	1	1	1	1	1	1	1	1	1	2	0	0	0	0	1	0	0	0	0	0	0			2	1	1	0	0.606398	1	1	0	0	0
43	3	0	1	1	1	1	1	2	2	1	2	1	0	0	0	0	1	1	1	1	1	1	1	1	1	1	0	0	0	0	1	0	0	0	0	0	0			2	0	2	0	0.440921	1	1	0	0	0
44	6	0	1	1	1	1	1	2	2	1	2	1	0	0	0	0	1	1	1	1	1	1	1	1	1	1	0	0	0	0	2	0	0	0	0	0	0			2	0	2	0	0.440921	1	1	0	0	0
28	3	0	1	1	1	1	1	2	2	1	2	1	0	0	0	0	1	1	1	1	1	1	1	1	1	1	0	0	0	0	1	1	0	0	0	0	0			1	0	2	1	0.528334	1	1	0	0	0
52	3	0	1	1	1	1	1	2	2	1	2	1	0	0	0	0	1	1	1	1	1	1	1	1	1	1	0	0	0	0	1	0	0	0	0	0	0			2	0	2	0	0.413021	1	1	0	0	0
32	3	0	1	1	1	1	1	2	2	1	2	1	0	0	0	0	1	1	1	1	1	1	1	1	1	1	0	0	0	0	1	0	0	0	0	0	0			2	0	2	0	0.528334	1	1	0	0	0
47	3	0	1	1	1	1	1	2	99	1	99	1	0	0	0	0	1	1	1	1	1	1	1	1	1	1	0	0	0	0	1	0	0	0	0	0	0			2	0	2	0	0.413021	1	1	0	0	0
19	3	0	1	1	1	1	1	2	99	1	99	1	0	0	0	0	1	1	1	1	1	1	1	1	1	1	0	0	0	0	1	0	0	0	0	0	0			1	0	2	0	0.630926	1	1	0	0	0
40	3	0	1	1	1	1	1	2	3	1	3	1	0	0	0	1	1	1	1	1	1	1	1	1	1	1	0	0	0	0	1	0	1	0	0	0	0			1	0	2	0	0.440921	1	1	0	0	0
52	3	0	1	1	1	1	1	2	3	1	3	1	0	0	0	1	1	1	1	1	1	1	1	1	1	1	0	0	0	0	1	0	0	0	0	0	0			1	0	1		0.606398	1	1	0	0	0
39	3	0	1	1	1	1	1	2	3	1	3	1	0	0	0	1	1	1	1	1	1	1	1	1	1	1	0	0	0	0	2	0	0	0	0	0	0			1	0	2		0.440921	1	1	0	0	0
30	3	9999	1	1	1	1	1	2	2	1	2	1	0	0	0	1	1	1	1	1	1	1	1	1	1	1	0	0	0	0	1	0	0	0	0	0	0			2	0	2	0	0.528334	1	1	0	0	0
56	3	9999	1	1	1	1	1	2	2	1	2	1	0	0	0	0	1	1	1	1	1	1	1	1	1	1	0	0	0	0	1	0	1	0	0	0	0			1	0	2		0.413021	1	1	0	0	0
39	3	9999	1	1	1	1	1	2	2	1	2	1	0	0	0	0	1	1	1	1	1	1	1	1	1	1	0	0	0	0	1	0	1	0	0	0	0			1	0	1		0.745042	1	1	0	0	0
45	3	9999	1	1	1	1	1	2	2	1	2	1	0	0	0	0	1	1	1	1	1	1	1	1	1	1	0	0	0	0	1	1	1	0	0	0	0			1	0	2	0	0.413021	1	1	0	0	0
46	3	9999	1	1	1	1	1	2	2	1	2	1	0	0	0	0	1	1	1	1	1	1	1	1	1	1	0	0	0	0	1	0	1	0	0	0	0			2	0	2		0.413021	1	1	0	0	0
48	3	9999	1	1	1	1	1	2	2	1	2	1	0	0	0	0	1	1	1	1	1	1	1	1	1	1	0	0	0	0	1	0	1	0	0	0	0			2	0	1	0	0.606398	1	1	0	0	0
28	6	9999	1	1	1	1	1	2	2	1	2	1	0	0	0	0	1	1	1	1	1	1	1	1	1	0	0	0	0	0				88	88	0	0			2	0	2		0.528334	1	1	0	0	0
56	3	0	1	1	1	1	1	2	3	1	3	1	0	0	0	1	1	1	1	1	1	1	1	1	1	1	0	0	0	0	1	0	0	0	0	0	0			2	0	1	0	0.606398	1	1	0	0	0
44	3	0	1	1	1	1	1	2	3	1	3	1	0	0	0	1	1	1	1	1	1	1	1	1	1	1	0	0	0	0	1	0	1	0	0	0	0			1	0	2	0	0.440921	1	1	0	0	0
16	1	0	1	1	1	1	1	2	2	0								3	3	3	3	3	3	3	3	1	0	0	0	0	1	0	1	0	88	0	0			2	0	2	0	0.630926	1	1	0	0	0
48	1	0	1	1	1	1	1	2	2	1	2	0	0	0	0	0	0	1	1	1	1	1	1	1	1	1	0	0	0	0	1	1	0	0	0	0	0			1	0	2		0.413021	1	1	0	0	0
20	3	0	99	1	1	1	99	2	99	99	99	99	0	0	0	1	0	1	1	1	1	1	1	1	5	1	0	0	0	0	1	0	0	0	0	0	0	1		2	0	2		0.630926	1	1	0	0	0
44	2	0	1	1	1	1	1	2	2	1	2	1	0	0	0	1	1	1	1	1	1	1	1	1	1	1					1	0	0			0	0		1			2	0	0.440921	1	0	0	1	0
33	3	0	1	1	1	1	1	2	2	1	99	1	0	0	0	1	1	1	1	1	1	1	1	1	1	1	0	0	0	0	1	0	0			0	0			2	0	2	0	0.528334	1	1	0	0	0
52	1	0	1	1	1	1	1	2	2	1	2	0	0	0	0	0	0	1	1	1	1	1	1	1	1	1	0	0	0	0	1	88	88	0	0	0	0	0		1	0	2		0.413021	1	1	0	0	0
21	1																									7	2	0	0	0	2	1	0	0	0	0	0		1		1	1	0	0.764315	1	0	0	0	0
28	1	0	1	99	99	99	1	2	2	1	1	0	0	0	0	1	1	1	1	1	1	1	1	1	5	2	2	0	0	0	2	0	0	0	0	0	0		1		1	2	0	0.528334	1	0	0	0	0
31	3	0	0	1	1	1	1	2	2	1	2	1	0	0	0	1	1	1	1	1	1	1	1	1	1	2					1	0	1	0	0	0				1		1		1.17367	1	1	0	0	0
57	3	3	1	1	1	1	1	2	1	1	2	1	0	0	0	0	0	1	1	1	1	1	1	1	5	1	0	0	0	0	1	0	1	0	0	0	0			2	0	1	0	0.606398	1	1	0	0	0
36	3	1	1	1	1	1	1	2	1	1	2	1	0	0	1	1	1	1	1	1	1	1	1	1	5	1	0	0	0	0	1	0	1	0	0	0	0			3	0	2	0	0.440921	1	1	0	0	0
31	3	9999	1	1	1	1	1	2	2	1	2	1	0	0	0	0	0	1	1	1	1	1	1	1	1	1	0	0	0	0	2	0	1	0	0	0	0			2	0	2	0	0.528334	1	1	0	0	0
32	3	9999	1	1	1	1	1	2	2	1	2	0	0	0	0	0	0	1	1	1	1	1	1	1	1	2	0	1	0	0	2	0	1	0	0	0	0			2	1	1	0	1.17367	1	1	0	0	0
27	1	0	0	99	99	99	99	99	99	0								3	3		3	3	3	3	3	1	0	0	0	0	1	0	1	0	88	0	0		1		0	2	0	0.528334	1		0	0	0
32	1	0	1	1	1	1	0	2	2	1	2	1	99	0	0	1	1	3	3	3	3	3	3	3	3	1	0	0	0	0	1	0	0	0	0	88	0	0		1	0	2	0	0.528334	1	1	0	0	0
34	3	10	1	1	1	1	1	2	3	1	2	1	0	0	0	1	99	1	1	1	1	1	1	1	1	1	1	1	1	0	1	0	1	0	0	0	0	1		2	1	2		0.528334	1	1	0	0	0
23	1	9999	1	1	1	1	1	2	2	1	2	1	0	0	0	0	0	1	1	1	1	1	1	1	1	1	0	0	0	0	3	0	0	0	0	0	0			1	0	2		0.630926	1	1	0	0	0
38	1	5	1	1	1	1	1	2	2	1	2	0	0	0	1	0	1	3	3	3	3	3	4	3	3	1	0	0	0	0	1	1	1	0	0							2	0	0.440921		1	0	0	0
30	1	0	1	1	1	1	1	2	2	1	2	0	0	0	0	0	0	3	3	3	3	3	3	3	3	1	0	0	0	0	1	0	0	0	0	0	0			1	0	2		0.528334	1	1	0	0	0
18	1	0	1	99	99	99	1	2	2	1	2	1	1	1	1	1	1	3	3	3	3	3	3	3	3	3	0	0	0	0	1	1	1	0	0	0				2	1	1	0	0.764315	1	1	0	0	0
36	3	0	1	1	1	1	1	2	2	1	3	1	0	0	0	1	1	1	1	1	1	1	1	1	5	1	0	0	0	0	1	0	1	0	0	0	0			2	0	2	0	0.440921	1	1	0	0	0
37	3	0	1	1	1	1	1	2	3	1	3	1	0	0	0	1	1	1	1	1	1	1	1	1	1	1	0	0	0	0	1	0	0	0	0	0	0			2	0	1	1	0.745042	1	1	0	0	0
32	3	0	1	1	1	1	1	2	1	1	2	1	0	0	0	0	1	1	1	1	1	1	1	1	5	1	0	0	0	0	1	0	0	0	0	0	0			2	0	2	0	0.528334	1	1	0	0	0
33	3	0	1	1	1	1	1	2	2	1	3	1	0	0	0	0	1	1	1	1	1	1	1	1	5	1	0	0	0	0	1	0	0	0	0	0	0			2	0	2	0	0.528334	1	1	0	0	0
39	3	0	1	1	1	1	1	2	2	1	3	1	0	0	0	0	1	1	1	1	1	1	1	1	5	1	0	0	0	0	1	0	1	0	0	0	0	1		1	0	2	0	0.440921	1	1	0	0	0
20	1	3	1	1	1	1	1	2	3	1	3	1	0	0	1	1	1	1	1	1	1	1	1	1	1	1	0	0	0	0	88	1	1	0	0	0	0	0		1	0	2	0	0.630926	1	1	0	0	0
52	3	0	1	1	1	1	99	2	3	1	3	1	0	1	0	1	1	1	1	1	1	1	1	1	1	1	0	0	0	0	1	0	0	0	0	0	0			2	0	2	0	0.413021	1	1	0	0	0
34	3	0	1	1	1	1	1	2	3	1	3	1	0	0	1	1	1	1	1	1	1	1	1	1	1	1	0	0	0	0	1	0	0	0	0	0	0			2	0	2	0	0.528334	1	1	0	0	0
37	1	5	1	1	1	1	1	2	3	1	3	1	0	0	1	1	1	1	1	1	1	1	1	1	1	1	0	0	0	0	3	0	1	0	0	0	0			2	0	2	0	0.440921	1	1	0	0	0
39	1																									6	1	0	0	0	2	0	0	0	0	0	0		1		1	1	1	0.745042	1	0	0	0	0
50	6	0	1	1	1	1	1	2	3	1	3	1	0	1	0	1	1	1	1	1	1	1	1	1	1	1	0	0	0	0	1	88	88	88	88	0	0			2	0	2	0	0.413021	1	1	0	0	0
21	1	0	1	1	1	1	1	2	3	1	3	1	1	0	1	1	1	1	1	1	1	1	1	1	1											0	0			2	0	1	0	0.764315	0	1	0	0	0
44	1	0	1	1	1	1	1	2	3	1	3	1	0	0	0	1	1	1	1	1	1	1	1	1	1	1	0	0	0	0	1	0	1	0	0	0	0			2	0	2	0	0.440921	1	1	0	0	0
32	1	0	1	1	1	1	1	2	3	1	3	1	0	0	1	1	1	1	1	1	1	1	1	1	1	1	0	0	0	0	1	0	1	0	0	0	0			1	0	2		0.528334	1	1	0	0	0
39	1	5	1	1	1	1	1	2	3	1	3	1	0	0	0	1	1	1	1	1	1	1	1	1	1	1	0	0	0	0	2	1	0	0	0	0	0			2	0	2	1	0.440921	1	1	0	0	0
41	3	0	1	1	1	1	1	2	3	1	3	1	0	0	0	1	1	1	1	1	1	1	1	1	1	1	0	0	0	0	1	0	0	0	0	0	0			1	0	2	1	0.440921	1	1	0	0	0
20	1	0	1	1	1	1	1	2	3	1	3	1	0	0	1	1	1	1	1	1	1	1	1	1	1	1	0	0	0	0	1	0	0	0	0	0	0			1	0	2	0	0.630926	1	1	0	0	0
25	1	0	1	1	1	1	1	2	3	1	3	1	0	1		1	1	1	1	1	1	1	1	1	1	3	0	0	0	0	3	1	0	0	0	0	0			1	1	1	0	1.17367	1	1	0	0	0
31	1	0	1	1	1	1	1	2	2	1	2	1	0	99		0	1	3	3	3	3		3	3	3	1	1	0	0	0	1	0	0	0	0	0	0			2	1	2	0	0.528334	1	1	0	0	0
40	1	0	1	1	1	1	1	2	2	1	2	0	0	99	0	99	0	3	3	3	3	3	3	3	3	0	0	0	0	0				0	0	0	0	0		2	0	1	0	0.745042	1	1	0	0	0
39	1	0	0	1			1	2	2	1	2	1	1	0	0	0	0	3	3	3	3	3	3	3	3	1	0	0	0	0	2	0	0	0	0	0	0				0	2	0	0.440921	1	1	0	0	0
48	3	0	1	1	1	1	1	2	3	1	3	1	0	0	0	1	1	1	1	1	1	1	1	1	1	1	0	0	0	0	1	0	0	0	0	0	0			2	0	1	0	0.606398	1	1	0	0	0
42	3	0	1	1	1	1	1	2	3	1	3	1	0	0	0	1	1	1	1	1	1	1	1	1	1	1	0	0	0	0	1	0	0	0	0	0	0			2	0	2	0	0.440921	1	1	0	0	0
27	1	0	0	1	1	1	1	2	2	1	2	1	99	99	0	0	0	3	3	3	3	3	3	3	3	1	1	1	0	0	1	0	0	0	0	0	0			2	1	2	0	0.528334	1	1	0	0	0
51	1																									1	0	0	0	0	2	0	0	0	0	0	0			2	0	2	0	0.413021	1	1	0	0	0
42	5	0	1	1	1	1	1	2	3	1	2	1	0	0	1	1	1	1	1	1	1	1	1	1	1	1	0	0	0	0	2	0	1	0	0	0	0			1	0	2	1	0.440921	1	1	0	0	0
41	1	1	1	1	1	1	0	2	2	0								3	3	3	3	3	3	3	3	1	0	0	0	0	1	0	1	0	0	0	0			2	0	2	0	0.440921	1	1	0	0	0
45	3	0	1	1	1	1	1	2	2	1	1	1	0	0	88	1	1	1	1	1	1	1	1	1	1	1	0	0	0	0	1	0	1	0	0	0	0			1	0	2		0.413021	1	1	0	0	0
58	3	0	1	1	1	1	1	2	2	1	1	1	99	0	0	1	1	1	1	1	1	1	1	1	1	1	0	0	0	0	1	0	0	0	0	0	0	0		5	0	1		0.606398	1	1	0	0	0
53	1	0	99	1	1	1	1	2	2	1	2	0	99	99	0	0	1	3	3	3	3	3	3	3	3	1	0	0	0	0		0	0	0	0	0	0			1	0	2		0.413021	1	1	0	0	0
46	3																									0	0	0	0	0				0	0	0	0			1	0	2	0	0.413021	1	1	0	0	0
38	6	0	1	1	1	1	1	2	2	0								1	1	1	1	1	1	1	1	0	0	0	0	0				0	0	0	0			1	0	2		0.440921	1	1	0	0	0
19	3	0	1	1	1	1	1	1	1	1	99	1	0	0	0	1	1	1	1	1	1	1	1	1	1	1	0	0	0	0	1	1	1	0	0	0	0			2	0	1	0	0.764315	1	1	0	0	0
31	3	1	1	1	1	1	1	2	2	1	2	1	0	0	0	1	1	1	1	1	1	1	1	1	1	1	0	0	0	0	1	0	0	0	0	0	0			1	0	2	0	0.528334	1	1	0	0	0
28	1	5	1	1	1	1	1	2	3	1	2	1	0	0	0	1	1	1	1	1	1	1	1	1	1	1	0	0	0	0	1	0	0	0	0	0	0			1	0	2		0.528334	1	1	0	0	0
57	3	2	1	1	1	1	1	2	3	1	3	1	0	0	0	1	1	1	1	1	1	1	1	1	1	1	0	0	0	0	1	0	0	0	0	0	0			2	0	2	0	0.413021	1	1	0	0	0
56	2	1	1	1	1	1	1	2	2	1	2	1	0	0	0	1	1	1	1	1	1	1	1	1	1	1	0	0	0	0	1	0	0	0	0	0	0	1		2	0	2	0	0.413021	1	1	0	0	0
20	1																									1	0	0	0	0	1	0	0	0	0	0	0			2	0	2	0	0.630926	1	1	0	0	0
29	3	0	1	1	1	1	1	2	2	1	2	1	0	0	0	0	1	1	1	1	1	1	1	1	5	1	0	0	0	0	1	0	1	0	0	0	0			1	0	2	0	0.528334	1	1	0	0	0
24	3	0	1	1	1	1	1	2	2	1	2	1	0	0	0	1	1	1	1	1	1	1	1	1	1	1	0	0	0	0	1	0	1	0	0	0	0			2	0	1		0.764315	1	1	0	0	0
51	3	0	1	1	1	1	1	2	2	1	2	1	0	0	0	1	1	1	1	1	1	1	1	1	1	1	0	0	0	0	1	0	1	0	0	0	0			2	0	2	0	0.413021	1	1	0	0	0
25	1	2	1	1	1	1	1	2	2	1	2	1	0	0	0	1	1	1	1	1	1	1	1	1	5	2	0	0	0	0	2	0	0	0	0	0	0	1	1		1	2	0	0.528334	1	0	0	1	0
48	1	0	1	1	1	1	1	2	2	1	2	1	0	0	0	1	1	1	1	1	1	1	1	1	1											0	0			1		2		0.413021	1	1	0	0	0
39	6	0	1	1	1	1	1	2	2	1	2	1	0	0	0	1	1	1	1	1	1	1	1	1	1	1	0	0	0	0	1	0	0	0	0	0	0			2	0	2		0.440921	1	1	0	0	0
55	5	0	1	1	1	1	1	2	2	1	2	1	0	0	0	1	1	1	1	1	1	1	1	1	5	1	0	0	0	0	2	0	0	0	0	0	0	0		2	0	2		0.413021	1	1	0	0	0
51	3	0	1	1	1	1	1	2	2	1	2	1	99	0	0	1	1	1	1	1	1	1	1	1	1	11	0	0	0	0	1	0	0	0	0	0	1			2	1	1	0	0.606398	1	1	0	0	0
48	3	0	1	1	1	1	1	2	2	1	2	1	0	0	0	1	1		1	1	1	1	1	1	5	1	0	0	0	0	1	0	0	0	0	0	0	1		2	0	2	0	0.413021	1	1	0	0	0
20	1	0	1	1	1	1	1	2	2	1	2	1	0	0	0	1	1	1	1	1	1	1	1	1	1	2	0	0	0	0	1	1	1	0	0	0	0			1	1	2	0	0.630926	1	1	0	0	0
59	3	0	1	1	1	1	1	2	2			1	0	0	0	1	1	1	1	1	1	1	1	1	1	1	0	0	0	0	1					0	0			2		2	0	0.413021		1	0	0	0
28	3	0	1	1	1	1	1	2	2	1	2	1	0	0	0	0	1	1	1	1	1	1	1	1	1	1	0	0	0	0	1	1	1	0	0	0	0			2	0	2		0.528334	1	1	0	0	0
56	3	0	1	1	1	1	1	99	99	1	3	1	0	0	0	0	1	1	1	1	1	1	1	1	1	1	0	0	0	0	1	0	1	0	0	0	0			2	0	1	0	0.606398	1	1	0	0	0
56	3	0	1	1	1	1	1	2	1	1	1	1	0	0	0	0	1	1	1	1	1	1	1	1	1	1	0	0	0	0	1	0	1	0	0	0	0			2	0	2	0	0.413021	1	1	0	0	0
20	1	0	1	1	1	1	1	2	2	1	99	1	0	0	0	0	1	1	1	1	1	1	1	1	1	0	1	0	0	0	2	1	99	0	0	0	0			2	0	1	0	0.764315	1	1	0	0	0
40	3	0	1	1	1	1	1	2	3	1	3	1	0	0	0	0	1	1	1	1	1	1	1	1	1	1	0	0	0	0	1	0	1	0	0	0	0			2	0	2	0	0.440921	1	1	0	0	0
20	1	0	1	1	1	1	1	2	2	1	2	1	0	0	0	0	1	1	1	1	1	1	1	1	1	1	0	0	0	0	2	0	1	0	0	0	0			2	0	2	0	0.630926	1	1	0	0	0
43	6	2	1	1	1	1	1	2	2	1	2	1	0	0	0	0	1	1	1	1	1	1	1	1	1	0	0	0	0	0				88	88	0	0			2	0	2		0.440921	1	1	0	0	0
22	3	0	1	1	1	1	1	2	2	1	2	1	0	0	0	0	1	1	1	1	1	1	1	1	1	1	0	0	0	0	1	0	1	0	0	0	0			2	0	2		0.630926	1	1	0	0	0
46	3	0	1	1	1	1	1	2	2	1	2	1	0	0	0	0	1	1	1	1	1	1	1	1	1	1	0	0	0	0	1	0	1	0	0	0	0			2	0	2		0.413021	1	1	0	0	0
18	1	0	1	1	1	1	1	2	99	1	99	1	0	0	0	0	1	1	1	1	1	1	1	1	1	0	0	0	0	0				0	0	0	0			2	0	2	0	0.630926	1	1	0	0	0
20	1	0	1	1	1	1	1	2	3	1	3	1	0	0	0	0	1	1	1	1	1	1	1	1	1	0	0	0	0	0				0	0	0	0			1	0	2	0	0.630926	1	1	0	0	0
55	3	1	1	1	1	1	1	2	3	1	1	1	0	0	0	0	1	1	1	1	1	1	1	1	1	1	0	0	0	0	1	0	1	0	0	0	0			2	0	2	0	0.413021	1	1	0	0	0
48	3	0	1	1	1	1	1	2	2	1	2	1	0	0	0	0	1	1	1	1	1	1	1	1	1	1	0	0	0	0	1	0	1	0	0	0	0			4	0	2	0	0.413021	1	1	0	0	0
32	3	0	1	1	1	1	1	2	3	1	3	1	0	0	0	0	1	1	1	1	1	1	1	1	1	1	0	0	0	0	1			0	0	0	0			2	0	2		0.528334	1	1	0	0	0
47	1	0	99	99	99	99	99	99	99	99	99	99	99	99	99	99	99	1	1	1	1	1	1	1	1											0	0			2	0	1	0	0.606398	0	1	0	0	0
44	3	0	1	1	1	1	1	2	2	1	2	1	0	0	0	0	1	1	1	1	1	1	1	1	1	1	0	0	0	0	1	0	0	0	0	0	0			2	0	2	0	0.440921	1	1	0	0	0
45	3	0	1	1	1	1	1	2	2	1	2	1	0	0	0	0	1	1	1	1	1	1	1	1	1	1	0	0	0	0	1	0	1	0	0	0	0			2	0	2		0.413021	1	1	0	0	0
31	3	0	1	1	1	1	1	99	99	1	99	1	0	0	0	0	1	1	1	1	1	1	1	1	1	1	0	0	0	0	1	0	0	0	0	0	0			1	0	2	0	0.528334	1	1	0	0	0
39	3	9999	1	1	1	1	1	2	2	1	2	1	0	0	0	0	1	1	1	1	1	1	1	1	1	0	0	0	0	0				88	88	0	0			1	0	2		0.440921	1	1	0	0	0
39	3	2	1	1	1	1	1	2	2	1	2	1	99	0	0	0	1	1	1	1	1	1	1	1	1	1	0	0	0	0	1	0	1	0	0	0	0			1	0	2	0	0.440921	1	1	0	0	0
50	3	9999	1	1	1	1	1	2	2	1	2	1	0	0	0	0	1	1	1	1	1	1	1	1	1	1	0	0	0	0	1	0	1	0	0	0	0			1	0	2	0	0.413021	1	1	0	0	0
56	3	9999	1	1	1	1	1	2	2	1	2	1	0	0	0	0	1	1	1	1	1	1	1	1	1	2	0	0	0	0	1	0	1	0	0	0	0			1	1	1	0	0.606398	1	1	0	0	0
20	3	9999	1	1	1	1	1	2	2	1	2	1	0	0	0	0	1	1	1	1	1	1	1	1	1	1	0	0	0	0	1	0	1	0	0	0	0			1	0	1	0	0.764315	1	1	0	0	0
23	1	0	1	1	1	1	1	2	2	1	2	1	0	0	0	0	1	1	1	1	1	1	1	1	1	1	0	0	0	0	2	1	0	0	0	0	0			1	0	2	1	0.630926	1	1	0	0	0
16	1	9999	1	1	0	0	1	2	2	1	2	1	0	0	0	0	1	1	1	1	1	1	1	1	1	1	0	0	0	0	1	1	0	0	0	0	0			2	0	2	0	0.630926	1	1	0	0	0
30	2	9999	1	1	1	1	1	2	2	1	2	1	0	0	0	0	1	1	1	1	1	1	1	1	1	1	0	0	0	0	1	1	1	0	0	0	0			1	0	2	0	0.528334	1	1	0	0	0
32	3	9999	1	1	1	1	1	2	2	1	2	1	0	0	0	0	1	1	1	1	1	1	1	1	1	1	0	0	0	0	1	1	1	0	0	0	0			2	0	2	0	0.528334	1	1	0	0	0
36	3	9999	1	1	1	1	1	2	2	1	2	1	99	1	0	0	1	1	1	1	1	1	1	1	1	1	0	0	0	0	1	1	1	0	0	0	0			2	0	1	0	0.745042	1	1	0	0	0
41	3	9999	1	99	1	1	1	2	2	1	1	1	0	0	0	0	1	1	1	1	1	1	1	1	1	1	0	0	0	0	1	0	0	0	0	0	0			2	0	2	0	0.440921	1	1	0	0	0
34	3	9999	1	1	1	1	1	2	2	1	2	0	0	0	0	0	1	1	1	1	1	1	1	1	1	1	0	0	0	0	1	0	0	0	0	0	0			1	0	2		0.528334	1	1	0	0	0
19	1	9999	1	1	1	1	1	2	2	99	2	1	0	0	0	0	1	1	1	1	1	1	1	1	1	1	0	0	0	0	1	1	1	0	0	0	0			1	0	2	0	0.630926	1	1	0	0	0
50	6	9999	1	1	1	1	1	2	2	1	2	1	0	0	0	1	0	1	1	1	1	1	1	1	1	0	0	0	0	0				0	0	0	0			2	0	2	0	0.413021	1	1	0	0	0
24	1	9999	1	99	99	99	1	99	99	1	99	1	1	1	0	1	1	1	1	1	1	1	1	1	1	1	0	0	0	0	1	1	0	0	0	0	0		1		0	1	0	0.764315	1	0	0	0	0
50	3																									1	0	0	0	0	1	0	1	0	0	0	0			1	0	1		0.606398	1	1	0	0	0
28	3	9999	1	1	1	1	1	2	2	1	2	1	0	0	0	0	1	1	1	1	1	1	1	1	1	1	0	0	0	0	1	0	1	0	0	0	0			2	0	2	0	0.528334	1	1	0	0	0
56	6	9999	1	99	99	99	1	2	2	1	2	1	0	0	0	0	1	1	1	1	1	1	1	1	1	0	0	0	0	0				88	88	0	0			2	0	2	0	0.413021	1	1	0	0	0
20	3	0	1	1	1	1	1	2	2	0								1	1	1	1	1	1	1	1	1	0	0	0	0	1	0	1	0	0	0	0			1	0	2	0	0.630926	1	1	0	0	0
19	1	0	1	1	1	1	1	2	2	0								1	1	1	1	1	1	1	1	1	0	0	0	0	1	0	0	0	0	0	0			1	0	2	0	0.630926	1	1	0	0	0
39	3	0	1	1	1	1	1	2	2	0								1	1	1	1	1	1	1	1	1	0	0	0	0	1	0	0	0	0	0	0			1	0	2		0.440921	1	1	0	0	0
27	3																									1	0	0	0	0	1	0	0	0	0	0	0	1		2	0	2		0.528334	1	1	0	0	0
34	3	0	1	1	1	1	1	2	2	1	2	1	0	0	0	0	1	1	1	1	1	1	1	1	1	1	0	0	0	0	1	1	1	0	0	0	0			1	0	1		1.17367	1	1	0	0	0
35	3	0	1	1	1	1	1	2	2	1	2	1	99	0	0	0	1	1	1	1	1	1	1	1	1	1	0	0	0	0	1	1	1	0	0	0	0			1	0	2		0.440921	1	1	0	0	0
41	1	0	1	1	1	1	1	2	2	1	99	1	0	0	0	0	99	1	1	1	1	1	1	1	1	1	0	0	0	0	3	0	0	0	0	0	0	1		1	0	2		0.440921	1	1	0	0	0
25	3	0	1	1	1	1	1	2	2	1	2	0	0	0	0	0	0	1	1	1	1	1	1	1	1	1	1	0	0	0	1	0	1	0	0	0	0			1	1	2	0	0.528334	1	1	0	0	0
46	6	0	1	1	1	1	1	2	2	1	2	0	0	0	0	0	0	1	1	1	1	1	1	1	1	0	0	0	0	0	1	0	99	88	0	88	0			1	0	2		0.413021	1	1	0	0	0
34	3	0	1	1	1	1	1	2	2	0								1	1	1	1	1	1	1	1	1	0	0	0	0	1	0	0	0	0	0	0	1		2	0	2	0	0.528334	1	1	0	0	0
27	3	0	1	1	1	1	1	2	2	0								1	1	1	1	1	1	1	1	1	0	0	0	0	1	0	1	0	0	0	0			1	0	2		0.528334	1	1	0	0	0
34	3	0	1	99	99	99	1	2	2	0								1	1	1	1	1	1	1	1	1	0	0	1	0	1	0	1	0	0	0	0			1	1	1		1.17367	1	1	0	0	0
20	1	0	1	1	1	1	1	2	2	0								1	1	1	1	1	1	1	1	1	0	0	0	0	1	0	1	0	0	0	0			1	0	2	0	0.630926	1	1	0	0	0
44	3	0	1	1	1	1	1	2	2	0								1	1	1	1	1			1	1	0	0	0	0	1	0	1	0	0	1	0			2	0	1	0	0.745042	1	1	0	0	0
44	3	0	1	1	1	1	1	2	2	0								1	1	1	1	1	1	1	1	1	0	0	0	0	1	0	1	0	0	0	0	1		2	0	2	0	0.440921	1	1	0	0	0
21	1	0	1	1	1	1	1	2	2	0								1	1	1	1	1	1	1	1	1	0	0	0	0	1	1	1	0	0	0	0			2	0	2	0	0.630926	1	1	0	0	0
50	3	0	1	1	1	1	1	2	2	0								1	1	1	1	1	1	1	1	1	0	0	0	0	1	0	1	0	0	0	0			2	0	2	0	0.413021	1	1	0	0	0
58	3	0	1	1	1	1	1	2	2	0								1	1	1	1	1	1	1	1	1	0	0	0	0	1	0	1	0	0	0	0			2	0	2	0	0.413021	1	1	0	0	0
48	3	0	1	1	1	1	1	2	2	0								1	1	1	1	1	1	1	1	1	0	0	0	0	1	0	0	0	0	0	0			2	0	2		0.413021	1	1	0	0	0
20	1	3	1	1	1	1	1	2	2	0								1	1	1	1	1	1	1	1	1	0	0	0	0	2	1	1	0	0	0	0			2	0	1	0	0.764315	1	1	0	0	0
18	1	0	1	1	1	1	1	2	2	0								1	1	1	1	1	1	1	1											0	0			2	0	2	0	0.630926	0	1	0	0	0
22	1	0	1	1	1	1	1	2	2	0								1	1	1	1	1	1	1	1	10	0	0	0	0	2	1	0	0	0	0	0	0		2	1	1	0	0.764315	1	1	0	0	0
34	6	0	1	1	1	1	1	2	2	1	2	1	0	0	0	1	1	1	1	1	1	1	1	1	1	1	0	0	0	0	2	1	1	0	0	0	0			1	0	2		0.528334	1	1	0	0	0
39	5	0	1	1	1	1	1	2	2	1	2	1	0	0	0	0	1	1	1	1	1	1	1	1	1	0	0	0	0	0				88	88	0	0			2	0	2		0.440921	1	1	0	0	0
19	1	0	1	1	1	1	1	2	2	0								1	1	1	1	1	1	1	1	1	0	0	0	0	2	1	0	0	0	0	0			4	0	1	0	0.764315	1	1	0	0	0
18	1	0	1	1	1	1	1	1	2	0								1	1	1	1	1	1	1	1	1	0	0	0	0	2	1	1	0	0	0	0			2	0	1	0	0.764315	1	1	0	0	0
23	1	0	1	1	1	1	1	2	2	0								1	1	1	1	1	1	1	1	1	0	0	0	0	2	1	1	0	0	0	0			2	0	2	0	0.630926	1	1	0	0	0
38	1	0	1	1	1	1	1	2	2	1	99	1	0	0	0	1	1	1	1	1	1	1	1	1	1	0	1	0	0	0	2	0	0	0	0	0	0			2	0	2	0	0.440921	1	1	0	0	0
25	3	0	1	1	1	1	1	2	2	1	2	1	0	0	0	1	1	1	1	1	1	1	1	1	1	1	0	0	0	0	1	0	0	0	0	0	0			3	0	2		0.528334	1	1	0	0	0
49	3	0	1	1	1	1	1	2	2	1	1	1	0	0	0	1	1	1	1	1	1	1	1	1	1	0	0	0	0	0				0	0	0	0			1	0	2	0	0.413021	1	1	0	0	0
20	1	0	1	1	1	1	1	2	2	1	99	1	0	0	0	1	1	1	1	1	1	1	1	1	1	0	1	0	0	0	2	1	1	0	0	0	0	0		2	0	2		0.630926	1	1	0	0	0
36	3																									1	0	0	0	0	1	1	1	0	0	0	0			1	0	2	0	0.440921	1	1	0	0	0
31	3	0	1	1	1	1	1	2	2	1	2	0	0	0	0	1	1	1	1	1	1	1	1	1	1	0	0	0	0	0				0	0	0	0			1	0	2	0	0.528334	1	1	0	0	0
35	6	0	1	1	1	1	1	2	2	0								1	1	1	1	1	1	1	1	0	0	0	0	0				0	0	0	0			2	0	2	0	0.440921	1	1	0	0	0
31	3	0	1	1	1	1	1	1	1	0								1	1	1	1	1	1	1	1	1	0	0	0	0	1	99	0	0	0	0	0			1	0	2	0	0.528334	1	1	0	0	0
36	6	2	1	1	1	1	1	2	2	1	2	1	0	1	0	1	1	1	1	1	1	1	1	1	1	1	0	0	0	0	2	0	1	0	0	0	0			2	0	2		0.440921	1	1	0	0	0
35	6	0	1	1	1	1	1	2	2	1	2	1		0	0	1	1	1	1	1	1	1	1	1	1	0	0	0	0	0				0	0	0	0			2	0	2		0.440921	1	1	0	0	0
44	5	0	1	1	1	1	1	2	2	1	99	1	0	0	0	1	1	1	1	1	1	1	1	1	1	0	1	0	0	0	3	0	1	0	0	0	0	1		3	0	2		0.440921	1	1	0	0	0
36	3	0	1	1	1	1	1	2	2	0								1	1	1	1	1	1	1	1	1	0	0	0	0	1	0	0	1	0	0	0			1	0	2		0.440921	1	1	0	0	0
24	3	3	1	0	0	1	1	2	2	1	2	1	0	0	0	1	1	1	1	1	1	1	1	1	5	1	0	0	0	0	1	0	1	0	0	0	0	1		1	0	2	1	0.630926	1	1	0	0	0
58	3	3	1	1	1	1	1	2	2	1	2	1	0	0	0	1	1	1	1	1	1	1	1	1	5	1	0	0	0	0	1	0	1	0	0	0	0			1	0	2		0.413021	1	1
22	1	0	1	1	1	1	1	2	1	1	1	1	0	0	0	1	1	4	4	4	4	4	4	4	4	1	2	2	2	2	1	0	0	1	1	0	0			2		2		0.630926		1
33	1	0	1	0	1	1	1	2	3	1	3	1	0	0	1	1	1	1	1	1	1	1	1	1	1	0	1	1	0	0	1	0	0	0	0	0	0	1		1	1	2	1	0.528334	1	1	0	0	0
57	5	0	1	1	1	1	1	2	2	0								1	1	1	1	1	1	1	1	0	0	0	0	0				88	88	0	0			2	0	2	0	0.413021	1	1	0	0	0
20	1	0	1	1	1	1	1	2	2	0								1	1	1	1	1	1	1	1	0	1	0	99	0	3	0	0	0	0	0	0			1	1	2	0	0.630926	1	1	0	0	0
54	3	1	1	1	1	1	1	99	3	1	3	1	0	0	1	1	1	1	1	1	1	1	1	1	1	1	0	0	0	0	1	0	1	0	0	0	0	1		1	0	1		0.606398	1	1	0	0	0
40	1	1	1	1	1	1	1	2	2	1	2	1	0	0	0	1	1	1	1	1	1	1	1	1	1	1	1	0	0	0	1	99	1	0	0	0	0	1		1	1	2		0.440921	1	1	0	0	0
38	3	1	1	1	1	1	1	2	2	1	2	1	0	0	0	1	1	1	1	1	1	1	1	1	5	0	0	0	1	0	1	1	1	0	0	0	0			1	0	2		0.440921	1	1	0	0	0
36	3	0	1	1	1	1	1	2	2	0								1	1	1	1	1	1	1	1	1	0	0	0	0	1	0	1	0	0	0	0			2	0	2	0	0.440921	1	1	0	0	0
40	3	0	1	1	1	1	1	2	2	1	2	1	0	0	0	1	1	1	1	1	1	1	1	1	1	0	0	0	0	0				0	0	0	0	0		1	0	2		0.440921	1	1	0	0	0
54	3																									0	0	0	0	0				88	88	0	0			2	0	2	0	0.413021	1	1	0	0	0
24	3	0	1	1	1	1	1	2	3	1	3	1	0	0	0	1	1	1	1	1	1	1	1	1	1	1	0	0	0	0	1	0	0	0	1	0	0	1		2	0	2		0.630926	1	1	0	0	0
24	3	0	1	1	1	1	1	2	3	1	3	1	0	0	0	1	1	1	1	1	1	1	1	1	1	1	0	0	0	0	1	0	0	0	0	0	0	1		1	0	2		0.630926	1	1	0	0	0
41	3	0	1	1	1	1	1	2	3	1	3	1	0	0	1	1	1	1	1	1	1	1	1	1	1	1	0	0	0	0	1	0	0	0	0	0	0			1	0	2	0	0.440921	1	1	0	0	0
43	3	0	1	1	1	1	1	2	3	1	2	1	0	0	0	1	1	1	1	1	1	1	1	1	1	0	0	0	0	0				88	88	0	0			1	0	2		0.440921	1	1	0	0	0
30	3	0	1	99	1	1	1	2	3	1	3	1	0	0	0	1	1	1	1	1	1	1	1	1	1	1	0	0	1	0	1	0	1	0	0	0	0			1	1	2	0	0.528334	1	1	0	0	0
19	1	0	1	0	0	1	99	99	99	1	99	1	0	0	0	1	1	1	1	1	1	1	1	1	1	1	0	0	0	0	1	0	0	0	0	0	0			1	0	2		0.630926	1	1	0	0	0
25	3	0	1	1	1	1	1	2	2	1	3	1	0	0	0	1	1	1	1	1	1	1	1	1	1	1	0	0	0	0	1	1	1	0	0	0	0			1	0	2	0	0.528334	1	1	0	0	0
37	3	0	1	1	1	1	1	2	2	1	2	1	0	0	0	1	1	1	1	1	1	1	1	1	1	1	0	0	0	0	1	1	1	0	0	0	0			1	0	2		0.440921	1	1	0	0	0
39	3	0	1	1	1	1	1	2	2	1	1	1	0	0	0	1	1	1	1	1	1	1	1	1	1	1	0	0	0	0	1	1	1	0	0	0	0			1	0	1	1	0.745042	1	1	0	0	0
59	3	0	1	1	1	1	1	2	2	1	2	1	0	0	0	1	1	1	1	1	2	1	1	1	1	0	0	0	0	0				0	0	0	0			4	0	2		0.413021	1	1	0	0	0
25	3	0	1	99	99	99	1	2	2	0								1	1	1	1	1	1	1	1	1	0	0	0	0	1	0	0	0	0	0	0			1	0	2	0	0.528334	1	1	0	0	0
41	3	0	1	1	1	1	1	2	2	0								1	1	1	1	1	1	1	1	1	0	0	0	0	1	0	1	0	0	0	0	1		2	0	2	0	0.440921	1	1	0	0	0
39	5	0	1	1	1	1	1	2	2	0								1	1	1	1	1	1	1	1	1	0	0	0	0	2	0	0	0	0	0	0			3	0	2		0.440921	1	1	0	0	0
25	3	0	1	1	1	1	1	2	2	0								1	1	1	1	1	1	1	1	1	0	0	0	0	1	0	1	0	0	0	0			2	0	2	0	0.528334	1	1	0	0	0
18	1	0	1	1	1	1	1	2	2	0								1	1	1	1	1	1	1	1	3	0	0	0	0	2	1	0	0	0	0	0			2	1	1	0	0.764315	1	1	0	0	0
31	3	0	1	1	1	1	1	2	2	0								1	1	1	1	1	1	1	1	1	0	0	0	0	1	0	1	0	0	0	0	0		1	0	2		0.528334	1	1	0	0	0
28	2	0	1	1	1	1	1	3	3	1	3	1	0	0	1	1	1	4	4	4	4	4	4	4	4	1	2	2	2	2	1	0	1	1	1	0	0	0		1		2	0	0.528334		1
26	3	8	1	1	1	1	1	2	3	1	2	1	0	0	0	1	1	4	4	4	4	4	4	4	5	1	0	0	0	0	1	0	1	0	0	0	0	0		1		2	0	0.528334		1
19	1																																			0	0			2	0	2	0	0.630926	0	1
46	3	0	1	1	1	1	1	3	3	1	3	1	0	0	0	1	1	4	4	4	4	4	4	4	4	1	2	2	2	2	1	0	1	0	0	0	0			2	1	2	0	0.413021	1	1
25	1	0	1	1	1	1	1	2	2	1		1	0	1	0	1	1	4	4	4	4	4	4	4	4	1	2	2	2	2	1	0	1	0	0	0	0	1		1	1	2	0	0.528334	1	1
49	1	10	1	1	1	1	1	2	2	1	2	1	0	0	1	0	1	1	1	1	1	2	5	2	4	1	0	3	0	0	2	1	1	0	0	0	0	0		6	1	2		0.413021	1	1	0	0	0
46	3	0	1	1	1	1	1	2	2	1	3	1	0	0	0	0	1	1	1	1	1	1	1	1	5	1	0	0	0	0	1	0	1	0	0	0	0			1	0	2	1	0.413021	1	1	0	0	0
36	3	9999	1	1	1	1	1	2	2	1	2	1	0	0	0	0	0	1	1	1	1	1	1	1	1	1	0	0	0	0	1	0	0	0	0	0	0	0		1	0	2	0	0.440921	1	1	0	0	0
59	6	9999	1	1	1	1	1	2	2	1	2	1	0	0	0	0	0	1	1	1	1	1	1	1	1	0	0	0	0	0				88	0	0	0			2	0	2	0	0.413021	1	1	0	0	0
21	1	1	1	1	1	1	1	2	2	1	2	1	0	0	0	1	1	4	4	4	4	4	4	4	5	1	0	0	0	0	1	0	1	0	0	0	0			1	0	2	1	0.630926	1	1
43	3	0	1	1	1	1	1	2	2	0								1	1	1	1	1	1	1	1	1	0	0	0	0	1	0	0	0	0	0	0			2	0	2	0	0.440921	1	1	0	0	0
36	3	3	1	1	1	1	1	2	2	1	2	1	0	0	0	0	1	1	1	1	1	1	1	1	5	1	0	0	0	0	1	0	1	0	0	0	0			1	0	1	1	0.745042	1	1	0	0	0
34	3	5	1	1	1	1	1	2	2	1	2	1	0	0	0	1	1	1	1	1	1	1	1	1	1	1	0	0	0	0	1	0	1	0	0	0	0	1		1	0	2		0.528334	1	1	0	0	0
57	3	0	1	1	1	1	1	2	2	1	2	1	0	0	0	1	1	1	1	1	1	1	1	1	5	2	0	0	0	0	1	0	1	0	0	0	0			2	1	1	0	0.606398	1	1	0	0	0
50	3	0	1	1	1	1	1	2	2	1	2	1	0	0	0	0	1	1	1	1	1	1	1	1	5	1	0	0	0	0	1	0	1	0	0	0	0			2	0	2	0	0.413021	1	1	0	0	0
18	1	0	1	1	1	1	1	2	2	1	2	1	0	0	0	0	1	1	1	1	1	1	1	1	5	1	0	0	0	0	2	0	0	0	0	0	0			1	0	1	0	0.764315	1	1	0	0	0
38	3	0	1	1	99	1	1	99	99	0								1	1	1	1	1	1	1	1	1	0	0	0	0	1	0	1	0	0	0	0		0		0	2	1	0.440921	1	0	0	0	0
19	1	0	99	99	99	99	99	99	99	0								1	1	1	1	1	1	1	1											0	0			1	0	2		0.630926	0	1	0	0	0
51	1	0	1	1	1	1	1	2	2	1	2	0	0	0	0	1	1	1	1	1	1	1	1	1	1	1	0	0	0	0	88	88	88	88	88	0	0	88		2	0	2		0.413021	1	1	0	0	0
41	3	0	1	1	1	99	1	2	99	1	2	1	0	1	1	0	0	1	1	1	1	1	1	1	1	2	0	0	0	0	1	0	1	0	0	0	0	1		1	1	2		0.440921	1	1	0	0	0
44	1	0	1	1	1	1	1	2	2	1	2	1	0	0	0	0	1	1	1	1	1	1	1	1	1	1	1	0	0	0	1	0	1	0	0	0	0			1	1	2		0.440921	1	1	0	0	0
42	1	0	1	1	1	1	1	2	2	1	2	1	0	0	0	0	1	1	1	1	1	1	1	1	1	1	1	0	0	0	2	0	1	0	0	0	0	1		2	1	2	0	0.440921	1	1	0	0	0
58	3	0	1	99	99	99	1	2	2	1	2	1	0	0	0	0	1	1	1	1	1	1	1	1	1	1	0	0	0	0	1	0	1	0	0	0	0			2	0	1	0	0.606398	1	1	0	0	0
52	3	0	1	1	1	1	1	2	2	1	2	1	0	0	0	0	0	1	1	1	1	1	1	1	1	1	0	0	0	0	1	0	1	0	0	0	0			2	0	2	0	0.413021	1	1	0	0	0
33	1	0	99	1	1	1	1	2	2	1	2	1	0	0	0	0	0	1	1	1	1	1	1	1	1	1	0	0	0	0	1	0	0	0	0	0	0	0		1	0	2	0	0.528334	1	1	0	0	0
21	3	0	1	1	1	1	1	2	2	0								1	1	1	1	1	1	1	1	1	0	0	0	0	1	0	1	0	0	0	0			1	0	2	0	0.630926	1	1	0	0	0
34	3	0	1	1	1	1	1	2	2	1	2	1	0	0	0	0	1	1	1	1	1	1	1	1	1	1	0	0	0	0	1	1	1	0	0	0	0			2	0	2		0.528334	1	1	0	0	0
59	6	1	1	1	1	1	1	2	2	1	3	1	0	0	0	1	1	1	1	1	1	1	1	1	1	0	0	0	0	0				88	88	0	0	1		1	0	1		0.606398	1	1	0	0	0
44	1	9999	1	1	1	1	1	2	2	1	2	1	0	0	0	0	0	1	1	1	1	1	1	1	1	1	0	0	0	0	1	0	1	0	0	0	0			2	0	2		0.440921	1	1	0	0	0
29	3	9999	1	1	1	1	1	2	2	1	2	1	0	0	0	0	1	1	1	1	1	1	1	1	1	1	0	0	0	0	1	1	1	0	0	0	0			1	0	2	0	0.528334	1	1	0	0	0
29	3	9999	1	1	1	1	1	2	2	1	2	1	0	0	0	0	1	1	1	1	1	1	1	1	1	1	0	0	0	0	1	1	1	0	0	0	0			1	0	2		0.528334	1	1	0	0	0
41	3	0	1	1	99	1	1	2	2	1	2	1	0	0	0	0	1	1	1	1	1	1	1	1	1	1	0	0	0	0	1	0	0	0	0	0	0			1	0	2		0.440921	1	1	0	0	0
31	3	9999	1	1	1	1	1	2	2	1	2	1	0	0	0	0	1	1	1	1	1	1	1	1	1	1	0	0	0	0	1	1	1	0	0	0	0			1	0	2		0.528334	1	1	0	0	0
48	6	9999	1	1	1	1	1	2	2	1	2	1	0	0		0	1	1	1	1	1	1	1	1	1	0	0	0	0	0				88	88	0	0			1	0	2		0.413021	1	1	0	0	0
20	1																									1	0	0	0	0	1	1	0	0	0	0	0		1		0	1	0	0.764315	1	0	0	0	0
30	3	9999	1	1	1	1	1	2	2	1	2	0	0	0	0	0	0	1	1	1	1	1	1	1	1	1	0	1	0	0	1	1	1	0	0	0	0			1	1	2	0	0.528334	1	1	0	0	0
38	3	9999	1	1	1	1	1	2	2	1	2	1	0	0	0	0	0	1	1	1	1	1	1	1	1	1	0	0	0	0	1	1	1	0	0	0	0			1	0	2		0.440921	1	1	0	0	0
31	1	9999	1	99	1	1	1	99	99	1	99	1	0	0	0	0	1	1	1	1	1	1	1	1	1	1	0	0	0	0	1	0	0	0	0	0	0			2	0	1		1.17367	1	1	0	0	0
39	3	9999	1	1	1	1	1	2	2	1	2	1	0	0	0	0	0	1	1	1	1	1	1	1	1	1	0	0	0	0	1	0	0	0	0	0	0			2	0	2	0	0.440921	1	1	0	0	0
52	6	0	1	99	99	99	1	99	99	1	99	1	99	1	99	1	1	1	1	1	1	1	1	1	1	1	0	0	0	0	1	0	1	0	0	0	0			2	0	1	0	0.606398	1	1	0	0	0
34	3																									1	0	0	0	0	1	0	1	0	0	0	0			1	0	2	0	0.528334	1	1	0	0	0
26	3	0	1	1	1	1	1	2	2	1	2	1	0	0	0	0	1	1	1	1	1	1	1	1	1	1	0	0	0	0	1	1	1	0	0	0	0	1		1	0	1		1.17367	1	1	0	0	0
23	1	0	1	1	1	1	1	2	2	1	2	0	0	99	0	0	0	2	3	3	3	3	3	3	3	3	3	3	0	0	2	1	0	0	0					2	1	1	0	0.764315	1	1	0	0	0
33	6	0	1	1	1	1	1	2	3	1	3	1	0	0	0	0	1	1	1	1	1	1	1	1	1	0	0	0	0	0				0	0	0	0			2	0	2	0	0.528334	1	1	0	0	0
47	1	1	1	1	99	1	1	2	2	1	2	1	0	0	0	0	0	3	3	3	3	3	3	3	3	0	0	0	0	0				0	0	0	0			1	0	2	0	0.413021	1	1	0	0	0
22	1	0	1	1	1	1	1	2	3	1	3	1	0	0	0	1	1	1	1	1	1	1	1	1	1	1	0	0	0	0	1	1	1	0	0	0	0			2	0	2	0	0.630926	1	1	0	0	0
19	1	2	1	1	1	1	1	2	3	1	3	1	0	0	1	1	1	1	1	1	1	1	1	1	1	1	0	0	0	0	1	1	1	0	0	0	0			2	0	2	0	0.630926	1	1	0	0	0
40	1	7	1	1	1	1	1	2	3	1	3	1	0	0	0	1	1	1	1	1	1	1	1	1	1	0	0	0	0	0				0	0	0	0			2	0	2		0.440921	1	1	0	0	0
39	3	0	1	1	1	1	1	2	2	0								1	1	1	1	1	1	1	1	1	0	0	0	0	1	0	1	0	0		0			2	0	2	0	0.440921	1	1	0	0	0
35	3	0	99	99	99	99	1	2	2	0								1	1	1	1	1	1	1	1	1	0	0	0	0	1	0	1	0	0	0	0			2	0	1	0	0.745042	1	1	0	0	0
19	1	0	1	1	1	1	1	2	99	1	99	1	0	0	0	0	1	1	1	1	1	1	1	1	1											0	0			2	0	2	0	0.630926	0	1	0	0	0
29	3	2	1	1	1	1	1	2	3	1	3	1	0	0	1	1	1	1	1	1	1	1	1	1	1	1	0	0	0	0	1	0	1	0	0	0	0			1	0	2	0	0.528334	1	1	0	0	0
51	1	0	1	1	1	1	1	2	3	1	3	1	0	0	1	1	1	1	1	1	1	1	1	1	1	0	0	0	0	0				0	0	0	0			2	0	2		0.413021	1	1	0	0	0
33	1	0	1	1	1	1	1	2	2	1	2	1	0	0	0	0	1	1	1	1	1	1	1	1	1	0	1	0	0	0	2	1	0	0	0	0	0			2	0	2		0.528334	1	1	0	0	0
35	3	0	1	1	1	1	1	2	3	1	3	1	0	0	0	0	1	1	1	1	1	1	1	1	1	1	0	0	0	0	1	0	1	0	0	0	0			1	0	2	0	0.440921	1	1	0	0	0
39	3	0	1	1	1	1	1	2	2	1	2	1	0	0	0	0	1	1	1	1	1	1	1	1	1	1	0	0	0	0	2	0	99	0	0	0	0			2	0	2	0	0.440921	1	1	0	0	0
39	6	0	1	1	1	1	1	2	3	1	3	1	0	0	0	0	1	1	1	1	1	1	1	1	1	0	0	0	0	0				88	88	0	0			1	0	2	0	0.440921	1	1	0	0	0
42	3	0	1	1	1	1	1	2	2	1	2	1	0	0	0	0	1	1	1	1	1	1	1	1	1	1	0	0	0	0	1	1	1	0	0	0	0			1	0	2		0.440921	1	1	0	0	0
45	6	0	1	1	1	1	1	2	3	1	3	1	0	0	0	0	1	1	1	1	1	1	1	1	1	1	0	0	0	0	2	0	0	0	0	0	0			2	0	2		0.413021	1	1	0	0	0
52	3	1	1	1	1	1	1	2	2	1	2	1	0	0	0	0	1	1	1	1	1	1	1	1	1	1	0	0	0	0	1	0	1	0	0	0	0			2	0	2		0.413021	1	1	0	0	0
19	1	1	1	1	1	1	1	2	2	1	2	1	0	0	0	1	1	1	1	1	1	1	1	1	1	1	0	0	0	0	2	1	0	0	0	0	0	0		1	0	2	0	0.630926	1	1	0	0	0
53	5	0	1	1	1	1	1	2	2	1	2	1	0	0	0	0	1	1	1	1	1	1	1	1	1	0	0	0	0	0				88	88	0	0			2	0	2		0.413021	1	1	0	0	0
34	3	0	1	1	1	1	1	2	2	1	2	1	0	0	0	0	1	1	1	1	1	1	1	1	1	1	0	0	0	0	1	1	1	0	0	0	0			2	0	2	0	0.528334	1	1	0	0	0
26	3	0	1	1	1	1	1	1	99	1	99	1	0	0	0	0	1	1	1	1	1	1	1	1	1	1	0	0	0	0	1	0	0	0	0	0	0			2	0	2	0	0.528334	1	1	0	0	0
26	3	0	1	1	1	1	1	99	99	1	99	1	0	0	0	0	1	1	1	1	1	1	1	1	1	1	0	0	0	0	1	0	1	0	0	0	0			2	0	2		0.528334	1	1	0	0	0
47	3	9999	1	1	1	1	1	2	2	1	2	1	0	0	0	1	1	1	1	1	1	1	1	1	1	1	0	0	0	0	1	0	1	0	0	0	0			2	0	1	0	0.606398	1	1	0	0	0
22	1	9999	1	1	0	1	1	2	2	1	2	1	0	0	0	1	1	1	1	1	1	1	1	1	1	6	0	0	0	0	1	0	0	0	0	0	0			1	1	1	0	0.764315	1	1	0	0	0
47	3	2	1	1	1	1	1	2	2	1	2	1	0	0	0	1	1	1	1	1	1	1	1	1	1	0	0	0	0	0				0	0	0	0			2	0	2	0	0.413021	1	1	0	0	0
30	3	3	1	1	1	1	1	2	2	1	2	1	0	0	0	1	1	1	1	1	1	1	1	1	1	1	0	0	0	0	1	0	1	0	0	0	0			1	0	2		0.528334	1	1	0	0	0
37	3	2	1	1	1	1	1	2	2	1	2	1	0	0	0	1	1	1	1	1	1	1	1	1	1	1	0	0	0	0	1	0	1	0	0	0	0	0		2	0	2		0.440921	1	1	0	0	0
27	3	9999	1	1	1	1	1	2	2	1	2	1	0	0	0	1	1	1	1	1	1	1	1	1	1	1	0	0	0	0	1	0	1	0	0	0	0			2	0	2	0	0.528334	1	1	0	0	0
28	3	9999	1	1	0	1	1	2	2	1	1	1	0	0	0	1	1	5	1	1	1	1	1	1	1	1	0	0	0	0	1	0	1	0	0	0	0			2	0	2	0	0.528334	1	1	0	0	0
56	2	3	1	1	1	1	1	3	3	1	3	1	0	0	0	0	0	2	1	1	1	1	1	1	1	1	0	0	0	0	1	0	1	0	0	0	0	1		2	0	1		0.606398	1	1	0	0	0
38	3	0	1	1	1	1	1	2	2	1	99	1	1	0	0	1	1	1	1	1	1	1	1	1	1	1	0	0	0	0	1	0	1	0	0	0	0	1		1	0	2	1	0.440921	1	1	0	0	0
55	6	0	1	1	1	1	1	2	2	1	3	1	0	0	0	0	1	1	1	1	1	1	1	1	1	0	0	0	0	0	1			0	0	0	0			2	0	2		0.413021	1	1	0	0	0
53	6	0	1	1	1	1	1	1	2	1	2	1	1	0	0	1	1	1	1	1	1	3	1	1	1	0	0	0	0	0				0	0	0	0			1		2		0.413021		1	0	0	0
59	3	0	1	1	1	1	1	2	3	1	2	1	0	0	0	0	1	4	1	1	1	1	1	1	1	1	0	0	0	0	1	0	1	0	0	0	0			2	0	2	0	0.413021	1	1	0	0	0
46	6	0	1	1	1	1	1	3	3	1	2	1	99	0	0	0	1	2	2	2	2	2	2	2	2	1	1	0	0	0	1	0	0	0	0	0	0	0		1	1	1		0.606398	1	1	0	0	0
20	1	0	99	99	99	1	1	99	99	1	99	99	0	0	0	1	1	2	2	2	2	2	2	2	2	1	0	0	0	0	2	1	0	0	0	0	0			2	0	2	0	0.630926	1	1	0	0	0
31	2	0	1	1	1	99	1	2	2	1	3	1	0	0	0	0	0	1	1	1	1	1	1	1	1	1	0	0	0	0	1	0	1	0	0	0	0	1		1	0	2	0	0.528334	1	1	0	0	0
44	2	9999	1	1	1	1	1	99	2	0								1	1	1	1	1	1	1	1	1	0	0	0	0	1	0	1	0	0	0	0			1	0	2		0.440921	1	1	0	0	0
49	2	9999	1	1	99	1	1	2	2	1	2	1	0	1	0	1	1	1	1	1	1	1	1	1	1	1	0	0	0	0	1	1	1	0	0	0	0	1		2	0	2	0	0.413021	1	1	0	0	0
31	3	2	1	1	1	1	1	2	2	1	1	1	0	0	0	1	1	1	1	1	1	1	1	1	1	1	3	0	0	0	1	0	1	0	0	0	0	1		1	1	2		0.528334	1	1	0	0	0
33	3	1	1	0	0	0	1	2	2	0								1	1	1	1	1	1	1	1	1	1	1	0	0	1	0	1	0	0	0	0	1		4	1	2	0	0.528334	1	1	0	0	0
55	2	9999	1	1	1	1	1	2	2	1	2	1	0	0	0	1	1	1	1	1	1	1	1	1	1	1	2	2	2	2	1	0	1	0	0	0	0			2	1	2	0	0.413021	1	1
32	3	4	1	1	1	1	1	2	99	1	3	1	0	1	0	1	1	1	1	1	1	1	4	1	1	1	1	0	0	0	1	0	1	0	0	0	0	1		2	1	2	0	0.528334	1	1	0	0	0
37	3	3	1	1	99	0	1	2	99	1	99	1	0	1	0	1	1	1	1	1	1	1	1	1	1	1	0	0	0	0	1	0	1	0	0	0	0			1	0	1	0	0.745042	1	1	0	0	0
23	1																																			0	0			2	0	2	0	0.630926	0	1	0	0	0
48	1	0	1	1	1	1	1	2	2	1	1	1	0	0	1	0	1	1	1	1	1	1	1	1	1	1	0	0	0	0	1		1	0	0	0	0			1	0	1		0.606398	1	1	0	0	0
20	1	0	1	1	1	1	1	2	2	0								1	1	1	1	1	1	1	1	1	0	0	0	0	1	0	1	0	0	0	0			2	0	1	0	0.764315	1	1	0	0	0
36	3	9999	1	1	99	1	1	2	2	1	99	1	0	1	99	1	1	5	5	5	4	5	5	5	5	1	0	0	1	0	1	0	1	0	0	0	0			1	1	2		0.440921	1	1	0	0	0
53	3	5	1	1	1	1	1	2	1	1	2	1	0	1	1	0	1	1	2	1	1	1	1	1	1	3	3	1	0	0	1	1	1	0	0	0	0			1	1	1		0.606398	1	1	0	0	0
42	3	2	1	1	1	1	1	2	1	1	2	1	0	1	1	1	0	1	1	1	1	1	2	1	1	1	1	1	0	0	1	0	1	0	0	0	0			2	1	2	0	0.440921	1	1	0	0	0
51	3	0	1	1	1	0	1	2	2	1	2	1	0	0	0	1	1	1	1	1	1	1	1	1	5	10	1	0	0	0	1	0	1	0	0	0	0	0	1		1	2	0	0.413021	1	0	0	0	0
24	3	5	1	1	1	1	0	99	99	1	1	1	0	0	0	0	1	1	1	1	1	1	1	1	1	1	0	0	0	0	1	0	1	0	0	0	0			1	0	2	0	0.630926	1	1	0	0	0
36	3	2	1	1	1	1	1	2	2	1	2	1	0	0	0	1	1	1	1	1	1	1	1	1	1	1	0	0	1	0	1	0	1	0	0	0	0			2	1	2	0	0.440921	1	1	0	0	0
39	3	0	1	1	1	1				1	1	1	1	0	0	1	1	1	1	1	1	1	1	1	1	1	0	0	0	0	1	1	1	0	0	0	0			1	0	2		0.440921	1	1	0	0	0
18	3																									1	0	0	0	0	1	0	0	0	0	0	0			2	0	2	0	0.630926	1	1	0	0	0
42	5	1	1	1	1	1	1	1	2	1	1	1	0	99	0	1	1	1	1	1	1	1	1	1	1	0	1	0	0	0	2	0	1	0	0	0	0			1	0	2	0	0.440921	1	1	0	0	0
18	1																									2	0	0	0	0	1	0	1	0	0	0	0			1	1	2	0	0.630926	1	1	0	0	0
18	1	0	1	1	0	99	1	2	1	1	3	1	0	0	0	0	99	1	1	1	1	1	1	1	1	4	0	0	0	0	1	1	1	0	0	0	0			4	1	1	0	0.764315	1	1	0	0	0
28	1																																			0	0			1	0	2		0.528334	0	1	0	0	0
51	3	0	1	1	99	0	1	2	2	1	2	1	0	0	0	1	1	1	1	1	1	1	1	1	1	1	0	0	1	0	1	0	1	0	0	0	0			1	1	2	0	0.413021	1	1	0	0	0
52	6	3	1	1	1	1	1	2	3	1	2	1	0	0	0	1	1	2	2	2	1	1	1	1	1	2	0	1	1	0	2	0	1	0	0	1	0			1	1	1		0.606398	1	1	0	0	0
28	3	0	1	1	1	1	1	2	2	1	3	1	0	0	1	0	1	1	1	1	1	1	1	3	1	1	0	2	0	1	1	1	1	0	0	0	0			1	1	1		1.17367	1	1	0	0	0
33	1	3	1	1	1	99	1	2	3	1	1	1	1	0	0	0	1	1	1	1	1	1	1	1	1	1	0	0	0	0	1	0	1	0	0	0	0			1	0	2		0.528334	1	1	0	0	0
55	6	0	1	1	1	1	1	2	3	1	2	1	0	0	0	1	99	3	1	1	1	1	1	1	1								0			0	0			1		2	0	0.413021		1	0	0	0
38	3	9999	1	1	1	1	1	2	2	1	2	1	1	1	1	1	1	1	5	1	5	5	1	1	1	1	0	0	0	0	1	0	1	0	0	0	0			2	0	2	0	0.440921	1	1	0	0	0
59	3	9999	1	1	0	0	1	2	1	1	3	1	0	1	1	1	1	1	1	1	1	1	1	1	1	1	0	0	0	0	1	0	0	0	0	0	0			2	0	2	0	0.413021	1	1	0	0	0
28	3	9999	1	1	1	1	1	2	99	1	2	1	0	1	1	1	1	1	5	1	1	1	1	1	1	1	0	0	0	0	1	0	99	0	0	0	0			2	0	2	0	0.528334	1	1	0	0	0
44	3	5	1	1	1	1	1	2	2	1	2	1	0	0	1	1	1	1	1	1	1	1	1	1	1	1	0	0	0	0	1	0	1	0	0	0	0	1		2	0	2	0	0.440921	1	1	0	0	0
55	3	5	1	1	1	1	1	2	2	1	2	1	0	1	1	1	1	1	1	1	1	1	1	1	1	1	0	0	0	0	1	1	1	0	0	0	0			2	0	1	0	0.606398	1	1	0	0	0
34	3	9999	1	1	1	1	1	2	2	1	2	1	0	1	1	1	1	1	1	1	1	1	1	1	1	1	0	0	0	0	1	0	1	0	0	0	0			1	0	2	0	0.528334	1	1	0	0	0
50	3	3	1	1	1	1	1	3	3	0								5	5	1	4	4	1	5	5	1	1	0	1	0	1	0	0	0	0	0	1	0		5	1	1	0	0.606398	1	1	0	0	0
39	3	2	0	1	1	1	1	2	2	0								5	4	1	5	4	1	4	5	1	1	1	0	0	1	0	1	0	0	0	0	0		3	1	2	0	0.440921	1	1	0	0	0
44	6	10	1	1	1	1	1	2	2	0								1	1	5	5	5	5	5	5	99	0	0	0	0	2	0	0	0	0	0	0	0		2	1	2		0.440921	1	1	0	0	0
57	6	2	1	1	0	0	99	2	2	0								5	4	4	5	5	5	5	5	1	1	1	0	0	1	99	0	0	0	0	0	1		6	1	2	0	0.413021	1	1	0	0	0
50	3	6	1	1	0	0	0	2	3	0								1	1	1	1	1	1	1	1	1	0	0	0	0	1	0	1	0	0	0	0			1	0	2	0	0.413021	1	1	0	0	0
23	3	9999	1	1	99	1	1	2	99	1	2	1	0	0	0	1	1	1	1	1	1	1	1	1	1	1	1	0	0	0	1	0	0	1	0	0	0	1		2	1	2	0	0.630926	1	1	0	0	0
36	3	4	99	1	1	1	1	2	99	1	99	1	0	1	1	1	1	1	1	1	1	1	1	1	1	1	0	0	0	0	1	0	1	0	1	0	0	1		1	0	2		0.440921	1	1	0	0	0
52	1	9999	99	1	1	1	1	3	2	1	3	1	0	0	0	1	1	1	1	1	1	1	1	1	1	1	0	0	0	0	1	0	0	0	0	0	0			1	0	2		0.413021	1	1	0	0	0
19	1	3	99	99	0	0	0	99	99	0								1	1	1	1	1	1	1	1	1	1	0	0	0	1	1	0	0	0	0	0			2	1	2	0	0.630926	1	1	0	0	0
51	3	9999	99	99	99	99	1	99	99	1	99	1	99	99	99			3	3	1	3	1	1	1	1	0	0	0	0	0				0	0	0	0			2	0	1	0	0.606398	1	1	0	0	0
37	3	9999	1	1	1	1	1	2	99	1	99	1	0	0	0	1	1	1	1	1	1	1	1	1	1	0	0	0	0	0				0	0	0	0	0		2	0	2	0	0.440921	1	1	0	0	0
43	2	0	1	1	1	1	1	2	2	0								1	1	1	1	1	1	1	1	1	0	0	0	0	1	0	1	0	0	0	0			1	0	2	0	0.440921	1	1	0	0	0
19	1		1	0	1	1	1	1	2	1	2	1	0	0	0	1	1	1	3	1	1	2	1	1	1	0	1	0	0	0	2	0	1	0	0	0	0			1	0	2	0	0.630926	1	1	0	0	0
55	3	0	1	1	0	1	1	1	1	1	1	1	0	0	1	1	1	1	1	1	1	1	1	1	1	1	0	0	0	0	1	0	1	0	0	0	0			2	0	1	0	0.606398	1	1	0	0	0
56	3	0	1	1	0	1	1	2	2	0								1	1	1	1	1	1	1	1	1	0	0	0	0	1	0	0	0	0	0	0			2	0	2	0	0.413021	1	1	0	0	0
25	3	0	1	1	1	1	1	2	2	1	2	1	0	0	1	0	1	1	1	1	1	1	1	1	1	0	0	0	1	0	1	0	1	0	0	0	0			1	0	2	0	0.528334	1	1	0	0	0
28	3	0	1	1	1	1	1	2	99	1	2	1	0	0	0	1	1	1	1	1	1	1	1	1	3	0	0	0	1	0	1	0	1	0	0	0	0			1	0	2	0	0.528334	1	1	0	0	0
25	3	0	1	1	1	1	1	2	2	1	2	1	0	0	0	0	0	1	1	1	1	1	1	1	1	1	0	0	0	0	1	0	1	0	0	0	0			1	0	2	0	0.528334	1	1	0	0	0
19	1	2	1	1	1	1	1	2	2	1	2	1	0	0	0	0	0	1	1	1	1	1	1	1	1											0	0			1	0	2	0	0.630926	0	1	0	0	0
42	3	2	1	1	1	1	0	1	2	1	2	0	1	0	0	1	1	1	1	1	1	2	1	2	1	1	0	0	0	0	1	0	1	0	0	0	0			1	0	2		0.440921	1	1	0	0	0
51	3	9999	1	0	0	0	99	2	2	0								1	1	1	1	1	1	1	1	1	0	0	0	0	1	0	1	0	0	0	0	1		2	0	2	0	0.413021	1	1	0	0	0
56	3	0	1	1	1	1	0	1	1	0								1	1	1	1	1	1	1	1	1	0	0	0	0	1	0	1	0	0	1	0			2	0	1	0	0.606398	1	1	0	0	0
42	3	1	99	1	1	1	1	2	3	1	3	1	0	1	0	1	1	1	1	1	1	1	1	1	1	2	0	0	0	0	1	0	1	0	0	0	0			2	1	1	0	0.745042	1	1	0	0	0
40	3	2	1	1	1	1	1	2	2	1	2	1	0	0	0	1	1	4	4	4	4	4	1	1	1	1	1	0	0	0	1	0	1	0	0	0	0	1		4	1	2	0	0.440921	1	1	0	0	0
39	3	0	99	1	1	1	99	99	1	1	2	1	0	99	0	1	1	2	1	1	1	1	1	1	1	1	0	0	0	0	2	0	0	0	0	0	0	1		2	0	2	0	0.440921	1	1	0	0	0
27	3	0	1	1	1	1	1	2	2	1	2	0	0	0	0	0	1	2	2	2	2	2	2	2	2	1	0	0	0	0	1	0	0	0	0	0	0			2	0	2		0.528334	1	1	0	0	0
53	5	9999	99	1	1	1	1	2	99	1	2	1	0	1	0	1	1	1	1	1	2	1	1	1	1	1	0	0	0	0	2	0	1	0	0	0	0			2	0	2	0	0.413021	1	1	0	0	0
21	1	0	1	0	0	0	0	2	2	1	99		1	99	1	0	1	1	1	1	1	1	1	1	1											0	0			2	0	1		0.764315	0	1	0	0	0
31	1	0	1	1	1	1	0	2	2	1	3	1	0	0	0	0	1	2	2	1	1	1	1	1	1	1	0	0	0	0	1	0	1	0	0	0	0			2	0	2	0	0.528334	1	1	0	0	0
58	6	9999	1	99	99	99	99	99	99	1	3	1	0	0	1	1	1	2	2	2	1	1	1	1	1	0	0	0	0	0	1	99		0	0	0	0	0		1	0	2		0.413021	1	1	0	0	0
35	1	0	1	1	1	1		2	99	1	99	1	0	0	0	0	99	1	1	1	1	1	1	1	1	3	0	0	0	0	1	0	0	0	0	0	0			2	1	1	0	0.745042	1	1	0	0	0
48	1	100	1	1	1	1	1	2	2	1	3	1	0	0	0	0	0	1	1	1	1	1	1	1	1	7	8	0	0	0	1	1	0	0	0	0	0			2	1	1	0	0.606398	1	1	0	0	0
58	2	9999	1	1	1	1	1	2	2	1	2	1	0	1	1	1	1	1	1	1	1	1	1	1	1	1	0	0	0	0	1	0	1	0	0	0	0			2	0	2		0.413021	1	1	0	0	0
22	3	9999	1	1	1	1	99	2	2	1	99	1	0	1	1	1	1	1	1	1	1	1	1	1	1	1	0	0	0	0	1	0	0	0	0	0	0			2	0	2	0	0.630926	1	1	0	0	0
44	3	2	1	1	1	1	1	2	2	1	1	1	0	0	0	1	1	1	1	1	1	1	1	1	1	1	0	0	0	0	1	0	1	0	0	0	0			2	0	1		0.745042	1	1	0	0	0
36	3	9999	1	1	1	1	1	2	2	1	1	1	0	0	0	1	1	1	1	1	1	1	1	1	1	1	0	0	0	0	1	0	1	0	0	0	0			2	0	2	0	0.440921	1	1	0	0	0
39	3	19	1	1	1	1	1	1	2	1	2	1	0	0	0	1	1	1	1	1	1	1	1	1	1	1	0	0	0	0	1	0	1	0	0	0	0			1	0	2	0	0.440921	1	1	0	0	0
28	3	2	1	1	1	1	1	1	2	1	2	1	0	0	0	0	1	1	1	1	1	1	1	1	1	1	0	0	0	0	1	1	1	0	0	0	0			2	0	2	0	0.528334	1	1	0	0	0
57	3	9999	1	1	1	1	1	1	2	1	1	1	0	0	0	1	1	1	1	1	1	1	1	1	1	1	0	0	0	0	1	99	1	0	0	0	0			2	0	2		0.413021	1	1	0	0	0
57	3	2	1	1	1	1	1	2	99	1	2	1	99	0	1	1	1	1	1	1	1	1	1	1	1	1	0	0	0	0	1	99	0	0	0	0	0	0		2	0	2		0.413021	1	1	0	0	0
17	1	9999	1	1	1	1	1	2	2	1	2	0	0	1	1	1	1	1	1	1	1	1	1	1	1											0	0	0		1	0	1	1	0.764315	0	1	0	0	0
48	3	1	99	1	1	1	1	99	99	0								3	5	3	3	3	5	1	1	1	0	0	0	0	1	0	0	0	0	0	0	0		1	0	2		0.413021	1	1	0	0	0
19	1	9999	1	1	1	1	1	2	2	1	2	1	0	0	0	1	1	1	1	1	1	1	1	1	1	1	0	0	0	0	1	1	1	0	0	1	0			1	0	2		0.630926	1	1	0	0	0
34	1	20	1	1	1	1	1	99	99	1	2	1	0	1	0	1	1	1	1	1	1	1	1	1		1	0	0	0	0	2	0	1	0	0	0	0	1		2	0	2	1	0.528334	1	1	0	0	0
50	3	9999	1	1	1	1	1	2	2	1	2	1	0	1	0	1	1	1	1	2	2	1	1	1	1	1	1	1	0	0	1	0	1	0	0	0	0			2	1	2		0.413021	1	1	0	0	0
57	3	9999	1	0	1	1	1	2	99	1	2	0	1	1	0	1	1	1	1	1	2	4	1	1	5	1	1	1	0	0	1	0	1	0	0	0	0			4	1	1		0.606398	1	1	0	0	0
26	3	9999	1	1	1	1	1	2	2	1	99	1	1	0	0	1	1	1	1	1	1	1	1	2	5	1	1	1	1	0	2	0	1	0	0	0	0	1		2	1	2		0.528334	1	1	0	0	0
19	1	9999	1	0	99	99	1	2	2	1	2	1	0	0	0	1	1	1	4	4	4	5	4	4	5	1	1	1	0	0	1	1	1	0	0	0	0			1	1	2	0	0.630926	1	1	0	0	0
50	3	9999	1	99	1	99	99	99	99	0								5	4	5	5	4	5	1	4	1	1	1	0		1	0	1	0	0	0	0			1		2	0	0.413021	1	1	0	0	0
30	3	9999	1	1	1	1	0	3	3	0								1	1	1	1	5	1	1	1	1	1	1	1	0	1	0	1	0	0	0	0	1		1	1	2		0.528334	1	1	0	0	0
22	1	9999	1	1	1	1	0	2	2	1	2	1	0	0	0	1	1	2	2	1	1	1	1	1	1	3	0	0	0	0	2	0	0	0	1	0	0			4	1	1	0	0.764315	1	1	0	0	0
20	3	9999		1	1	1	1	99	99	1	2	1	0	0	0	1	1	1	1	1	1	1	1	1	1	1	0	0	0	0	1	0	1	0	0	0	0			1	0	2	0	0.630926	1	1	0	0	0
22	3	0	1	99	99	99	99	3	2	0								1	1	1	1	1	1	1	1	1	1	1	0	0	1	0	0	0	0	0	0			2	1	1	0	0.764315	1	1	0	0	0
35	3	9999	1	99	0	99	1	1	2	1	2	1	0	1	1	1	1	1	1	1	1	1	1	1	1	1	1	1	0	0	1	0	1	0	0	0	0			2	1	1	0	0.745042	1	1	0	0	0
39	3	9999	1	1	1	99	1	2	2	1	2	1	0	1	0	1	99	1	1	1	1	4	2	1	1	1	0	0	0	0	1	1	1	0	0	0	0			3	0	1		0.745042	1	1	0	0	0
37	3	2	1	0	99	0	1	2	2	1	99	1	0	0	0	1	1	5	4	4	1	5	5	4	5	1	1	1	1	0	1	0	1	0	0	0	0			2	1	2		0.440921	1	1	0	0	0
37	3	9999	1	99	99	0	1	2	2	1	1	1	0	1	0	1	1	1	1	4	1	1	1	4	5	1	1	1	1	0	1	1	1	0	0	0	0	1		2	1	2	0	0.440921	1	1	0	0	0
42	3	9999	1	1	99	1	0	3	2	1	2	1	0	0	1	1	1	4	5	5	5	5	4	5	1	1	1	1	0	0	1	0	0	0	0	0	1		1		1	1	0	0.745042	1	0	0	0	0
52	6	3	1	1	1	1	0	2	2	1	2	1	0	0	0	1	1	5	5	5	4	5	1	1	5	1	1	1	0	0	1	99	0	0	0	0	0			2	1	2	0	0.413021	1	1	0	0	0
37	3																									1	1	0	0	0	1	0	1	0	0	0	0	1		1	1	2		0.440921	1	1	0	0	0
43	3	9999	1	0	0	1	0	2	2	1	2	1	0	1	99	1	1	1	1	1	2	5	2	2	1	1	1	1	0	0	3	0	1	0	0	0	0			1	1	1		0.745042	1	1	0	0	0
25	1	1	0	1	1	1	1	1	2	1	2	1	0	1	0	1	1	1	1	1	1	1	1	1	1	1	0	0	0	0	1	0	1	0	0	0	0			1	0	2	0	0.528334	1	1	0	0	0
34	3	10	1	1	1	1	1	2	99	1	2	1	0	0	0	1	1	3	1	1	4	1	1	1	1	1	0	0	0	0	1	0	1	0	0	0	0	1		1	0	2	0	0.528334	1	1	0	0	0
38	3	1	1	1	1	1	1	1	2	1	1	1	0	0	0	1	1	1	1	1	1	1	1	1	1	1	0	0	0	0	1	0	1	0	0	0	0			1	0	2	0	0.440921	1	1	0	0	0
34	1	0	1	1	1	99	1	99	99	1	3	1	0	0	0	0	1	1	1	1	1	1	1	1	1	1	0	0	0	0	1	0	0	0	0	0	0			1	0	2	1	0.528334	1	1	0	0	0
25	3	5	1	1	1	1	1	3	3	1	3	1	0	0	0	1	1	4	1	4	4	1	1	1	1	1	0	0	0	0	1	1	0	0	0	0	0	1		1	0	2		0.528334	1	1	0	0	0
39	3	7	1	1	1	1	1	3	99	0								4	1	1	1	1	1	1	1	6	4	0	1	0	1	0	1	1	0	0	0			1	1	1	0	0.745042	1	1	0	0	0
33	3	9999	1	1	1	1	1	2	99	1	1	1	0	1	0	1	1	1	1	1	1	1	1	1	1	1	0	0	0	0	1	0	1	0	0	0	0			2	0	2	0	0.528334	1	1	0	0	0
52	6	30	1	1	1	1	1	2	1	1	1	1	0	1	0	1	1	1	1	1	1	1	1	1	1	1	0	0	0	0	2	0	0	0	0	0	0	0		1	0	2		0.413021	1	1	0	0	0
25	3	0	1	1	1	1	1	2	2	1	2	1	0	0	0	1	1	1	1	1	1	1	1	1	1	1	0	0	0	0	1	1	0	0	0	0	0	1		2	0	2	0	0.528334	1	1	0	0	0
29	3	0	1	99	99	99	1	3	3	1	3	1	0	1	0	1	1	1	1	1	1	1	1	1	1	5	4	0	1	0	3	1	1	0	0	0	0		1		1	1	0	1.17367	1	0	0	0	0
29	3	9999	1	1	1	1	1	2	99	1	99	1	0	0	0	1	1	1	1	1	1	1	1	1	1	1	0	0	0	0	1	0	1	0	0	0	0			2	0	1	0	1.17367	1	1	0	0	0
25	3	0	1	1	1	1	1	2	2	1	2	1	0	1	1	1	1	1	1	1	1	1	1	1	1	5	0	3	0	0	1	0	0	0	0	0	0			1	1	1	0	1.17367	1	1	0	0	0
59	3	1	1	1	1	0	1	2	2	1	3	1	0	1	0		1	1	1	1	1	1	1	1	1	1	0	0	0	0	1	0	1	0	0	0	0			1	0	2		0.413021	1	1	0	0	0
22	1																									1	0	0	0	0	1	1	0	0	0	0	0			2	0	2	0	0.630926	1	1	0	0	0
37	6	0	1	1	99	1	1	2	2	1	99	1	0	0	0	1	1	1	1	1	1	1	1	1	1	2	0	0	0	0	1	0	1	0	0	0	0			1	1	2		0.440921	1	1	0	0	0
31	4	0	1	0	0	0	0	2	2	0								1	1	1	1	1	1	1	1	1	0	0	0	0	1	0	1	0	0	0	0	0		2	0	2	0	0.528334	1	1	0	0	0
52	2	0	99	1	1	1	99	2	99	1	2	1	0	0	1	0	1	1	1	1	1	1	1	1	1	1	0	0	0	0	1	0	1	0	0	0	0			2	0	2		0.413021	1	1	0	0	0
28	3	1	0	0	0	0	0	3	3	0									1	1	1	1	1	1	1	1	0	0	0	0	1	0	0	0	0	0	0	1		2	0	2	0	0.528334	1	1	0	0	0
39	3	0	1	1	1	1	0	2	2	1	1	1	1	1	0	1	1	1	1	1	1	1	1	1	1	1	0	0	0	0	1	0	0	0	0	0	0	1		1	0	2		0.440921	1	1	0	0	0
44	3	0	1	1	1	1	1	99	99	1	1	1	99	99	99	0	1	1	1	1	1	1	1	1	1	1	0	0	0	0	1	0	1	0	0	1	1			1	0	1		0.745042	1	1	0	0	0
35	3	0	1	1	1	1	1	2	3	1	2	1	0	1	0	1	1	1	2	1	1	1	1	1	1	1	0	0	0	0	2	0	1	0	0	0	0			1	0	2	0	0.440921	1	1	0	0	0
42	3	0	1	1	1	1	1	99	99	1	99	1	0	0	0	1	1	1	1	1	1	1	1	3	3	1	0	0	0	0	2	0	1	0	0	0	0			1	0	1		0.745042	1	1	0	0	0
32	3	0	1	1	1	1	1	2	3	1	2	1	0	0	0	0	1	1	1	1	1	1	1	1	1	1	0	0	0	0	1	0	0	0	0	0	0			1	0	2		0.528334	1	1	0	0	0
59	6	10	1	1	1	1	0	99	99	1	99	1	0	0	0	0	1	1	1	1	1	1	1	1	1	1	0	0	0	0	1	0	0	0	0	0				2	0	2	0	0.413021	1	1	0	0	0
46	3	9999	99	1	1	1	99	2	2	0								3	1	1	1	1	1	1	1	1	0	0	0	0	1	0	1	0	0	0	0			2	0	2	0	0.413021	1	1	0	0	0
56	3	9999	1	1	1	1	1	2	2	0								1	1	1	1	1	1	1	1	1	0	0	0	0	1	0	1	0	0	0	0			3	0	1	0	0.606398	1	1	0	0	0
32	1	2	1	0	0	1	1	1	2	0								1	1	1	1	1	1	1	1	1	0	0	0	0	2	1	1	1	0	0	0			1	0	2	0	0.528334	1	1	0	0	0
23	3	1	1	1	1	1	1	2	2	1	3	1	99	0	0	0	1	1	1	1	1	1	1	1	1	0	0	0	1	0	1	0	0	0	0	0	0			1	0	2	1	0.630926	1	1	0	0	0
18	1	0	1	99	99	99	1	1	1	0								1	1	1	1	1	1	1	1											0	0			2	0	1	0	0.764315	0	1	0	0	0
53	3	0	1	1	1	1	0	2	2	1	2	1	0	0	0	1	1	1	1	1	1	1	1	1	1	1	0	0	0	0	1	0	1	0	0	0	0	1		2	0	2	0	0.413021	1	1	0	0	0
28	3	0	1	1	0	1	1	2	2	1	2	1	0	0	0	0	0	1	1	1	1	1	1	1	1	0	0	0	1	0	1	0	1	0	0	0	0	1		2	0	2	0	0.528334	1	1	0	0	0
23	3	8888	1	1	1	1	1	2	2	1	2	1	0	0	0	0	1	2	2	2	1	1	2	1	1	1	0	0	0	0	1	0	1	0	0	0	0	0		1	0	1	0	0.764315	1	1	0	0	0
51	3	9999	1	1	1	1	1	3	1	1	3	1	0	0	0	1	1	1	5	1	1	1	1	1	1	1	0	0	0	0	1	0	0	0	0	0	0		1		0	2	1	0.413021	1	0	0	0	0
46	3																									1	0	0	0	0	1	0	1	0	0	0	0	1	0		0	1		0.606398	1	0	0	0	0
34	3	0	1	1	99	1	1	2	2	1	2	1	0	0	0	1	1	2	1	1	1	1	1	1	1	1	0	0	0	0	1	0	0	0	0	0	0			2	0	2	1	0.528334	1	1	0	0	0
47	2	5	1	1	1	1	1	2	3	1	2	1	0	0	0	0	0	1	1	3	1	1	1	3	1	3	0	0	0	0	1	0	0	0	0	0	0			2	1	1		0.606398	1	1	0	0	0
39	2	9999	1	1	1	1	1	2	2	1	1	1	0	0	0	1	1	1	1	1	1	1	1	1	1	1	0	0	0	0	1	0	1	0	0	0	0			2	0	2	0	0.440921	1	1	0	0	0
21	1	9999	1	1	1	1	1	2	2	1	1	1	0	0	0	1	1	1	1	1	1	1	1	1	1											0	0			2	0	1	0	0.764315	0	1	0	0	0
48	5	9999	1	1	1	1	99	2	2	0								1	1	1	1	1	1	1	1	1	0	0	0	0	2	0	0	0	0	0	0			2	0	2	0	0.413021	1	1	0	0	0
48	6	2	1	1	1	1	1	2	3	1	2	1	0	0	1	1	99	1	1	1	1	1	1	1	1											0	0			2	0	2	0	0.413021	0	1	0	0	0
40	3	1	1	1	1	1	1	1	2	1	2	1	0	0	0	0	1	1	1	1	1	1	1		1		0	0	1	0	1	0		0	0	0	0	0		2		2	0	0.440921	1	1	0	0	0
21	1																									2	1	1	0	0	2	1	0	0	0	0	0			2	1	1	0	0.764315	1	1	0	0	0
52	3	2	1	1	1	99	1	2	2	1	3	1	0	0	1	1	1	1	1	1	1	1	1	1	1	1	0	0	0	0	1	1	1	0	0	0	0			6	0	2		0.413021	1	1	0	0	0
56	2	0	1	1	1	1	1	2	3	1	2	1	0	0	0	0	1	1	1	1	1	1	1	1	1	1	0	0	0	0	1	0	1	0	0	0	0			1	0	2	0	0.413021	1	1	0	0	0
27	3	6	1	1	1	1	1	3	2	1	3	1	0	0	0	0	0	3	1	1	1	1	1	1	1	2	1	1	0	0	2	1	1	1	0	0	0			1	1	1	0	1.17367	1	1	0	0	0
54	6	0	1	1	1	1	1	2	3	1	2	1	0	0	0	0	0	1	1	1	1	1	1	1	1											0	0	1		1	0	2	0	0.413021	0	1	0	0	0
43	3	3	1	1	1	1	1	2	2	1	2	1	0	0	0	0	1	1	1	1	1	1	1	1	1	1	0	0	0	0	1	1	1	0	0	0	0			2	0	2		0.440921	1	1	0	0	0
44	2	0	1	1	1	1	1	2	2	1	2	1	0	0	0	0	0	1	1	1	1	1	1	1	1	1	0	0	1	0	1	0	0	0	0	0	0	1		2	1	2		0.440921	1	1	0	0	0
26	3	0	1	1	0	1	1	2	2	1	2	1	0	0	0	0	1	1	1	1	1	1	1	1	1	15	4	4	2	0	1	0	1	0	0	0	0			2	1	1		1.17367	1	1	0	0	0
37	3	4	1	1	1	1	1	2	2	1	2	1	0	0	0	1	1	1	1	1	1	1	1	1	1	1	0	0	0	0	1	0	1	0	0	0	0			1	0	2	0	0.440921	1	1	0	0	0
59	2	3	1	1	1	1	1	2	2	1	2	1	0	0	0	0	0	1	1	1	1	1	1	1	1	1	0	0	0	0	1	0	0	0	0	0	0			1	0	2	0	0.413021	1	1	0	0	0
46	3	9999	1	1	1	1	1	2	2	1	2	1	0	0	0	1	1	1	1	1	1	1	1	1	1	1	0	0	0	0	1	0	0	0	0	0	0			1	0	2	1	0.413021	1	1	0	0	0
25	3	9999	1	1	1	1	1	99	99	1	2	1	0	1	1	1	1	2	1	1	1	1	1	1	1	0	0	0	0	0				0	0	1	0	0		1	0	2	0	0.528334	1	1	0	0	0
50	3	0	1	1	1	1	1	2	2	0								1	1	1	1	1	1	1	1	1	0	0	0	0	1	0	0	0	0	0	0			2	0	2	0	0.413021	1	1	0	0	0
37	2	0	1	1	1	1	1	99	99	1	99	1	0	0	0	0	1	1	1	1	1	1	1	1	1	4	0	0	0	0	1	0	0	0	0	0	0	0		2	1	1		0.745042	1	1	0	0	0
32	2	0	1	1	1	1	1	2	2	1	99	1	99	0	0	0	0	1	1	1	1	1	1	1	1	1	0	0	0	0	1	0	0	0	0	0	0			2	0	2		0.528334	1	1	0	0	0
44	3	9999	1	1	1	1	1	2	2	1	2	1	0	0	0	1	1	1	1	1	1	1	1	1	1	2	0	0	0	0	1	0	1	0	0	0	0			2	1	1		0.745042	1	1	0	0	0
40	1	9999	1	1	1	1	1	2	2	1	2	1	0	1	1	1	1	1	1	1	1	1	1	1	1	1	0	0	0	0	1	0	1	0	0	0	0			2	0	2	0	0.440921	1	1	0	0	0
53	3	9999	1	1	1	1	1	2	2	1	2	1	0	0	0	1	1	1	1	1	1	1	1	1	1	1	0	0	0	0	1	0	1	0	0	0	0			2	0	1	0	0.606398	1	1	0	0	0
43	3	9999	1	1	1	1	1	2	2	1	2	1	0	0	0	1	1	1	1	1	1	1	1	1	1	1	0	0	0	0	1	0	1	0	0	0	0			2	0	2	0	0.440921	1	1	0	0	0
45	1	2	1	1	1	1	1	2	2	1	2	1	0	0	0	1	1	1	1	1	1	1	1	1	1	1	0	0	0	0	1	0	0	0	0	0	0			2	0	2		0.413021	1	1	0	0	0
36	3	9999	1	1	1	1	1	2	2	1	2	1	0	0	0	1	1	1	1	1	1	1	1	1	1	1	0	0	0	0	1	0	1	0	0	0	0			2	0	2		0.440921	1	1	0	0	0
56	2	9999	1	1	1	1	1	2	3	1	2	1	0	0	0	1	1	1	1	1	4	1	1	1	2	1	1	1	0	0	1	0	1	0	0	0	0			2	1	2	0	0.413021	1	1	0	0	0
41	3	2	1	1	1	1	1	2	2	0								1	1	1	1	1	1	3	5	1	1	1	0	0	1	0	0	0	0	0	0			1	1	2	0	0.440921	1	1	0	0	0
53	3	3	1	1	1	1	1	2	3	0								1	3	1	1	1	4	1	5	1	1	1	0	0	1	0	0	0	0	0	0	0		1	1	2	0	0.413021	1	1	0	0	0
39	3	2	1	1	1	1	1	2	3	1	2	1	0	0	1	1	1	1	1	1	2	1	1	4	4	1	1	1	1	0	1	0	1	0	0	0	0			1	1	2		0.440921	1	1	0	0	0
18	1	3	1	1	1	1	1	2	1	1	2	1	1	1	1	1	0	1	2	1	1	1	1	1	1											0	0			4	0	2	0	0.630926	0	1	0	0	0
15	1	9999	99	99	99	99	99	99	99	99	99	99	99	99	99	99	1	1	3	3	3	4	4	4	1											0	0		0		0	2	0	0.630926	0	0	0	0	0
18	1	0	1	1	1	99	99	99	99	1	99	1	0	0	0	0	0	1	1	1	1	1	1	1	1											0	0			2	0	1		0.764315	0	1	0	0	0
18	1	0	1	0	0	1	1	99	99	1	99	1	0	1	0	99	1	1	1	1	1	1	1	1	1	1	0	0	0	0	2	1	0	0	0	0	0			1	0	2	0	1.51065	1	1	0	0	0
28	3	1	1	1	1	1	1	2	3	1	3	1	0	0	0	1	1	1	1	1	1	1	1	1	1	0	0	0	1	0	1	0	1	0	0	0				1	0	2	0	0.528334	1	1	0	0	0
27	2	0	1	1	1	1	1	99	99	1	99	1	0	0	0	0	0	1	1	1	1	1	1	1	1	1	0	0	0	0	1	0	0	0	0	0	0			2	0	2	0	0.528334	1	1	0	0	0
57	6	0	1	1	1	1	1	2	2	1	2	1	0	0	0	0	0	1	1	1	1	1	1	1	1	0	0	0	0	0				0	0	0	0	1		2	0	2	0	0.413021	1	1	0	0	0
37	1	0	1	1	1	1	1	2	2	1	2	1	1	0	0	1	1	1	1	1	1	1	1	1	1	2	0	0	0	0	3	1	1	0	0	0	0	1		1	1	1		0.745042	1	1	0	0	0
46	3																									2	0	0	0	0	2	0	1	0	0	0	0			2	1	1	0	0.606398	1	1	0	0	0
52	3	0	1	1	1	1	99	2	2	0								1	1	1	1	1	1	1	1	1	0	0	0	0	1	0	1	0	0	0	0			2	0	2	0	0.413021	1	1	0	0	0
24	3	9999	1	1	1	1	1	1	2	1	2	1	0	0	0	1	1	1	1	1	1	1	1	1	1	1	0	0	0	0	1	0	1	0	0	0	0			1	0	2	0	0.630926	1	1	0	0	0
50	6	9999	1	1	1	1	1	1	2	1	2	1	0	0	0	1	1	1	1	1	1	1	1	1	1	0	0	0	0	0	1			0	0	0	0			1	0	2	0	0.413021	1	1	0	0	0
58	6	9999	1	1	1	1	0	1	2	1	1	1	0	0	0	0	1	1	1	1	1	1	1	1	1	1	0	0	0	0	1	0	0	0	0	0	0			2	0	2	0	0.413021	1	1	0	0	0
46	1	0	1	99	99	99	1	2	99	1	99	1	0	0	0	0	1	1	1	1	1	1	1	1	1	1	0	0	0	0	88	1	0	0	0	0	0			2	0	2	0	0.413021	1	1	0	0	0
56	3	0	1	1	1	1	1	1	2	1	3	1	0	0	0	1	1	1	1	1	1	1	1	1	1	2	0	0	0	0	1	0	1	0	0	0	0			2	1	1	0	0.606398	1	1	0	0	0
19	1																									1	0	0	1	0	2	0	0	0	0	0	0			1	1	2	0	0.630926	1	1	0	0	0
32	6	0	99	1	1	1	1	2	1	1	3	1	0	1	1	1	1	1	1	1	1	1	1	1	1	0	0	0	0	0				0	0	0	0			1	0	2		0.528334	1	1	0	0	0
21	1	9999	1	1	99	1	1	3	2	1	99	1	0	0	0	1	1	1	1	1	1	1	1	1	1	1	0	0	0	0	2	1	1	0	0	0	0			1	0	2	0	0.630926	1	1	0	0	0
42	6	9999	1	1	99	1	1	1	2	1	99	1	0	0	0	1	1	1	1	1	1	1	1	1	1	0	0	0	0	0	2	1	1	0	0	0	0			2	0	2		0.440921	1	1	0	0	0
27	4	0	1	1	1	1	1	1	1	1	99	1	0	1	0	0	1	1	1	1	1	1	1	1	1	1	0	0	0	0	1	0	0	0	0	0	0			1	0	2	0	0.528334	1	1	0	0	0
51	6	9999	1	1	1	1	1	1	2	1	2	1	0	0	0	1	1	1	1	1	1	1	1		1	0	0	0	0	0				0	0	0	0			1	0	2	0	0.413021	1	1	0	0	0
20	3	9999	1	1	1	1	1	2	2	1	2	1	0	0	0	1	1	1	1	1	1	1	1	1	1	1	0	0	0	0	1	0	0	0	0	0	0			1	0	2		0.630926	1	1
44	3	1	1	1	1	1	1	2	3	1	2	1	0	0	0	1	1	1	1	1	1	1	1	1	1	1	1	1	0	0	1	0	1	0	0	0	0			1	1	2	0	0.440921	1	1	0	0	0
48	3	9999	1	1	1	1	1	2	2	1	2	1	0	1	1	1	1	1	1	1	1	1	1	1	5	1	1	1	0	0	1	0	1	0	0	0	0			2	1	1	0	0.606398	1	1	0	0	0
43	3	2	1	1	1	1	1	2	3	1	2	1	0	1	0	1	1	1	1	1	1	3	2	1	1	1	1	1	0	0	1	88	1	0	0	0	0			1	1	2	0	0.440921	1	1	0	0	0
59	3	4	0	1	1	1	1	2	2	1	2	1	0	1	0	1	1	1	1	1	1	2	1	1	2	1	1	1	0	0	1	0	1	0	0	0	0			2	1	1	0	0.606398	1	1	0	0	0
52	3	9999	1	1	1	1	1	2	2	1	2	1	0	0	0	1	1	1	1	1	1	1	1	4	5	1	1	1	0	0	1	99	1	0	0	0	0			1	1	2	0	0.413021	1	1	0	0	0
23	1																																			0	0			2	0	1	0	0.764315	0	1	0	0	0
37	3	9999	1	1	1	99	1	2	2	1	2	1	0	1	1	1	1	1	1	1	1	2	1	1	1	1	1	1	0	0	1	0	1	0	0	0	0			1	1	1		0.745042	1	1	0	0	0
59	3	5	1	1	1	1	1	2	2	0								1	1	2	1	1	2	1	1	1	1	0	0	0	1	0	0	0	0	0	0			2	1	2	0	0.413021	1	1	0	0	0
36	3	9999	1	99	1	1	1	2	2	0								1	1	2	1	1	1	1	5	1	1	1	0	0	1	0	0	0	0	0	0			2	1	2	1	0.440921	1	1	0	0	0
52	5	9999	1	1	1	1	1	2	2	1	1	1	0	0	0	1	1	1	1	1	1	1	1	1	1	1	0	0	0	0	1	0	1	0	0	0	0			2	0	2	0	0.413021	1	1	0	0	0
53	3	9999	1	1	1	1	1	2	2	1	1	1	0	0	0	1	1	1	1	1	1	1	1	1	1	1	0	0	0	0	1	0	0	0	0	0	0			2	0	2		0.413021	1	1	0	0	0
28	3	0	1	1	1	1	1	2	2	1	2	0	0	0	0	0	0	1	1	1	1	1	1	1		1	0	0	0	0	1	0	1	0	0	0	0			1	0	2	0	0.528334	1	1	0	0	0
29	3	9999	1	1	1	1	1	2	2	1	99	1	0	0	0	1	1	1	1	1	1	1	1	1	1	1	0	0	0	0	1	0	1	0	0	0	0			2	0	2		0.528334	1	1	0	0	0
53	1	9999	1	1	1	1	1	2	2	1	2	1	0	0	0	1	1	1	1	1	1	1	1	1	1	1	0	0	0	0	1	0	0	0	0	0	0			2	0	1	0	0.606398	1	1	0	0	0
59	6	9999	1	1	1	1	1	2	2	1	99	1	0	0	0	1	1	1	1	1	1	1	1	1	1	1	0	0	0	0	1	0	0	0	0	0	0			2	0	2	0	0.413021	1	1	0	0	0
54	3	1	1	1	1	1	1	2	3	1	3	1	0	0	0	0	1	1	1	1	1	1	1	1	1	2	0	0	0	0	1	0	1	0	0	0	0			2	1	1		0.606398	1	1	0	0	0
34	3	1	1	1	1	1	1	1	2	1	3	1	0	0	0	0	0	1	1	1	1	1	1	1	1	1	0	0	0	0	1	0	1	0	0	0	0			1	0	2		0.528334	1	1	0	0	0
52	3	0	1	1	1	1	0	2	3	1	1	1	0	0	0	1	1	1	1	1	1	1	1	1	1	1	0	0	0	0	2	0	1	0	0	0	0			1	0	2		0.413021	1	1	0	0	0
54	2	3	1	1	1	1	1	2	1	1	3	1	0	0	0	1	1	1	1	1	1	1	1	1	1		1	0	0	0	1	0	1	0	0	0	0			1		2	0	0.413021	1	1	0	0	0
43	6	0	1	1	1	1	1	2	2	1	2	1	0	0	0	0	1	1	1	1	1	1	1	1	1	0	1	0	0	0	1	0	0	0	0	0	0			2	0	2		0.440921	1	1	0	0	0
24	4	1	1	99	99	99	99	99	99	1	99	1	0	0	0	0	1	1	1	1	1	1	1	1	1	1	0	0	0	0	1	0	0	0	0	0	0			1	0	2	1	0.630926	1	1	0	0	0
37	3	0	1	1	1	1	99	3	3	0								1	1	1	1	1	1	1	1	1	0	0	0	0	1	0	0	0	0	0	0			2	0	2	0	0.440921	1	1	0	0	0
18	1	0	1	1	1	1	99	99	99	1	99	1	99	0	0	0	1	1	1	1	1	1	1	1	1											0	0			1	0	2	0	0.630926	0	1	0	0	0
30	3																									1	0	0	0	0	1	0	1	0	0	0	0			1	0	1	0	1.17367	1	1	0	0	0
24	3	0	1	1	1	1	1	2	2	1	2	1	0	0	0	0	1	1	1	1	1	1	1	1	1	1	0	0	0	0	1	0	0	0	0	0	0			1	0	2		0.630926	1	1	0	0	0
41	3	9999	1	1	1	1	0	3	3	1	1	1	0	0	0	1	1	1	1	1	1	1	1	1	1	1	0	0	0	0	1	0	1	0	0	0	0			1	0	1	1	0.745042	1	1	0	0	0
32	3																									1	0	0	0	0	1	0	1	0	0	0	0		0		0	2	1	0.528334	1	0	1	1	0
59	3	0	1	1	1	1	1	2	2	0								3	1	1	1	1	1	1	1	0	0	0	0	0				88	88	0	0			2	0	2	0	0.413021	1	1	0	0	0
20	1	0	1	1	1	1	0	99	3	1	99	1	0	0	1	1	1	1	1	1	1	1	1	1	1	3	0	0	0	0	2	1	0	0	0	0	0			2	1	1	0	0.764315	1	1	0	0	0
31	3	9999	1	1	1	1	1	2	2	1	2	1	0	0	0	1	1	1	1	1	1	1	1	1	1	0	0	0	1	0	1	0	1	1	0	0	0	1		2	0	2	0	0.528334	1	1	0	0	0
55	2	0	1	1	1	0	1	2	3	1	2	1	0	0	0	0	1	1	1	1	1	1	1	1	1	1	0	0	0	0	1	1	1	0	0	0	0			2	0	1		0.606398	1	1	0	0	0
42	2	0	1	1	1	1	99	99	99	1	2	1	0	0	0	0	1	1	1	1	1	1	1	1	1	1	0	0	0	0	1	0	1	0	0	0	0			2	0	2		0.440921	1	1	0	0	0
30	1	0	1	1	1	1	1	1	2	1	3	0	0	0	0	1	1	1	1	1	1	1	1	1	3	0	0	0	1	0	2	0	1	0	0	0	0			1	0	2	0	0.528334	1	1	0	0	0
39	1	0	1	1	1	1	1	2	2	0								1	1	1	1	1	1	1	1	1	0	0	0	0	1	0	0	0	0	0	0			1	0	2	0	0.440921	1	1	0	0	0
38	1	0	1	1	1	99	1	2	2	1	2	1	0	0	0	0	0	1	1	1	1	1	1	1	1	0	0	0	0	0				0	0	0	0	0		2	0	2		0.440921	1	1	0	0	0
35	6	9999	1	1	1	1	1	2	2	1	99	1	0	0	0	1	1	1	1	1	1	1	1	1	1	1	0	0	0	0	1	0	0	0	0	0	0			2	0	2		0.440921	1	1	0	0	0
33	3	25	1	1	1	1	1	3	3	1	1	1	0	0	0	1	1	1	1	1	1	1	1	1	1	2	2	1	0	0	2	0	0	0	0	0	0			2	1	1		1.17367	1	1	0	0	0
18	1																																			0	0			2	0	2	1	0.630926	0	1	0	0	0
58	6	9999	1	1	1	1	1	99	3	1	3	1	0	1	1	1	1	5	5	5	5	1	1	1	1	0	0	0	0	0				88	88	0	0			1	0	2		0.413021	1	1	0	0	0
24	1																																									2	0	0.630926			0	0	0
37	3	9999	1	1	1	1	1	2	2	1	3	1	0	1	0	1	1	1	1	1	1	1	1	1	2	1	1	1	1	0	1	1	1	0	0	0	0			1	1	2		0.440921	1	1	0	0	0
59	6																									1	0	0	0	0	88					0	0			1	0	2	0	0.413021	1	1	0	0	0
23	1	1	1	1	1	1	1	2	2	1	2	1	0	1	0	1	1	1	1	1	1	1	1	1	1	0	1	0	0	0	2	1	1			0	0			1	0	2		0.630926	1	1	0	0	0
45	3	3	1	1	1	1	0	2	2	1	2	0	0	0	0	1	0	1	1	1	1	1	1	1	1	1	0	0	0	0	1	0	1								0	2	0	0.413021	1		0	0	0
39	5	0	1	1	1	1	1	2	2	1	2	1	0	0	0	1	1	1	1	1	1	1	1	1	1	2	0	0	0	0	2	0	0	0	0	0	0			2	1	1	0	0.745042	1	1	0	0	0
33	3	0	1	1	1	1	1	2	2	1	2	1	0	0	0	1	1	1	1	1	1	1	1	1		1					1	0	1	0	0	0	0			1		2		0.528334	1	1	0	0	0
53	3	0	1	1	1	1	1	2	2	1	2	1	0	0	0	1	1	1	1	1	1	1	1	1	1	1	0	0	0	0	1	0	0	0	0	0	0			2	0	1	0	0.606398	1	1	0	0	0
34	3																									1	0	0	0	0	2	0	0	0	0	0	0			1	0	2	0	0.528334	1	1	0	0	0
33	3	0	1	1	1	1	1	2	2	1	2	1	0	0	0	1	1	1	1	1	1	1	1	1	1	1	0	0	0		1	0	1	0	0	0	0			2		1		1.17367	1	1	0	0	0
51	6	40	0	1	1	1	1	2	2	1	2	1	0	1	0	1	1	1	1	1	1	1	1	1	5	0	0	0	0	0				0	0	0	0			2	0	2	0	0.413021	1	1	0	0	0
[truncated: 3,100 more rows]
[truncated: 29 more columns]
