# Supplementary material for: Using repeated home-based HIV testing services to reach and diagnose HIV infection among persons who have never tested for HIV, Chókwè health demographic surveillance system, Chókwè district, Mozambique, 2014–2017
Source: PLoS One. 2020 Nov 20;15(11):e0242281. doi: 10.1371/journal.pone.0242281 (PMC7678994; doi:10.1371/journal.pone.0242281)
Supplement: S4 Data — (XLS) [file pone.0242281.s009.xls]

## Sheet: round4
age	MARITAL	knwldg3	knwldg4	knwldg5	knwldg6	knwldg7	knwldg9	knwldg10	knwldg11	knwldg12	knwldg13	belief1	belief2	belief3	belief4	belief5	belief6	stg1	stg2	stg3	stg4	stg5	stg6	stg7	stg8	sex2	sex3	sex4	sex5	sex6	sex7	sex10	sex11	vlnce1	vlnce2	drug1	drug2	sti2	test13	test18	m_sexpartner	Sex	FinalHIVresult	c2weight	sex1	test1	test2	test3	test4
24	3	0	1	1	99	1	1	99	99	1	99	1	0	0	0	1	1	1	1	1	1	1	1	1	1	1	0	0	0	0	1	0	1	0	0	0	0			2	0	2	0	1.58026	1	1	0	0	0
17	1	2	1	1	0	1	1	2	2	0								1	1	1	3	3	3	3	3	1	0	0	0	0	2	1	0	0	0	0	0			2	0	1		1.75678	1	1	0	0	0
25	3	9999	99	1	1	1	1	2	3	0								1	1	1	1	1	1	1	1	1	0	0	0	0	1	0	1	0	0	0	0			1	0	2		1.78555	1	1	0	0	0
34	3	0	1	1	1	1	0	1	2	1	1	1	0	1	1	1	1	1	1	1	1	1	1	1	1	1	0	0	0	0	1	1	0	0	0	0	0			2	0	2	0	1.78555	1	1	0	0	0
19	1	1	1	1	1	99	0	3	2	1	3	1	0	0	0	1	1	1	1	1	1	1	1	1	5	1	0	0	0	0	2	1	0	0	0	0	0			1	0	1		1.75678	1	1	0	0	0
51	2	9999	1	1	1	1	1	2	2	1	2	1	0	1	1	1	1	1	1	1	1	1	1	1	1	1	0	0	0	0	1	0	0	0	0	0	0		1		0	2	0	1.52119	1	0	0	0	0
43	2	9999	1	1	1	0	1	2	1	1	1	1	0	1	1	1	1	1	1	2	2	1	1	1	1	1	0	0	0	0	1	1	1	0	0	0	0			2	0	2	0	1.41809	1	1	0	0	0
25	1	0	1	1	1	1	1	2	2	1	2	1	0	99	0	1	1	1	1	1	1	1	1	1	1	1	0	0	0	0	1	0	0	0	0	0	0			1	0	1	0	3.443	1	1	0	0	0
42	2	9999	1	1	1	1	1	2	2	1	2	1	0	1	1	1	1	1	1	1	1	1	1	1	1	1	0	0	0	0	1	1	1	0	0	0	0			1	0	2		1.41809	1	1	0	0	0
20	1	1	1	1	1	1	1	1	2	0								1	1	1	1	1	1	1	1	0	0	1	0	0	1	0	1	0	0	0	0			1	0	2	0	1.58026	1	1	0	0	0
16	1																																			0	0		0		0	1		1.75678	0	0	0	0	0
32	3	9999	1	1	1	1	1	2	1	1	2	1	0	1	1	1	1	1	1	1	1	2	2	1	1	1	0	0	0	0	1	0	1	0	0	0	0			1	0	2		1.78555	1	1	0	0	0
17	1	1	1	1	1	0	1	2	2	0								1	1	1	1	1	1	1	1	1	1	1	0	0	1	1	0	0	0	0	0			3	1	1	0	0.602808	1	1	0	0	0
16	1	9999	99	99	99	99	1	2	3	0								1	1	1	1	1	1	1	1											0	0			4	0	2	0	0.583563	0	1	0	0	0
17	1	0	99	99	99	99	99	99	99	0								1	1	1	1	1	1	1	1	1	1	1	0	0	1	0	1	0	0	0	0			2	1	1	0	0.602808	1	1	0	0	0
16	1	0	99	99	99	99	1	99	2	0								1	1	1	1	1	1	1	1											0	0			2	0	2	0	0.583563	0	1	0	0	0
27	3	3	1	1	1	1	1	2	2	1	1	1	0	1	0	1	1	1	1	1	1	1	1	1	1	0	0	0	1	1	1	0	1	0	0	0	0			4	1	2		0.566823	1	1	0	0	0
29	3	0	1	1	1	1	1	1	2	1	2	1	0	0	1	1	1	1	1	1	1	1	1	1	4	1	0	0	0	0	1	0	0	0	0	0	0			1	0	2	0	0.566823	1	1	0	0	0
54	3	9999	1	1	1	1	1	2	2	1	2	1	0	1	1	1	1	1	1	1	1	1	1	1	1	1	0	0	0	0	1	1	1	0	0	0	0			2	0	2		1.52119	1	1	0	0	0
21	1	9999	1	1	1	1	1	2	2	1	2	1	0	0	0	1	1	1	1	1	1	1	1	1	1	1	0	0	0	0	1	1	99	0	0	0	0			2	0	2	0	1.58026	1	1	0	0	0
38	3	9999	1	1	1	1	1	2	2	1	2	1	0	1	1	1	1	1	1	1	1	1	1	1	1	1	0	0	0	0	1	1	99	0	0	0	0			1	0	2	0	1.41809	1	1	0	0	0
36	3	10	1	1	1	1	1	2	2	1	2	1	0	1	1	1	1	1	1	1	1	1	1	1	1	1	0	0	0	0	1	0	0	0	0	0	0			1	0	2		0.46234	1	1	0	0	0
17	1	9999	99	99	99	99	1	2	2	1	99	1	0	0	0	1	1	1	1	1	1	1	1	1	1	3	0	0	0	0	1	0	99	0	0	0	0			2	1	1	0	0.602808	1	1	0	0	0
43	5	1	1	1	1	1	1	2	3	1	3	0	0	1	1	1	1	1	1	1	1	1	1	1	4	1	0	0	0	0	2	0	0	0	0	0	0			1	0	1		0.697381	1	1	0	0	0
20	1	3	1	1	1	1	1	2	3	1	3	1	0	0	0	1	1	1	1	1	1	1	1	1	1	1	0	0	0	0	1	1	1	0	0	0	0			2	0	1	0	1.75678	1	1	0	0	0
33	1	3	1	1	1	1	1	2	3	1	2	1	0	0	0	1	1	1	1	1	1	1	1	1	1	0	0	1	0	0	1	0	1	0	0	0	0			1	0	2	0	1.78555	1	1	0	0	0
40	5	0	1	0	1	1	1	2	2	1	2	1	0	0	0	1	1	1	1	1	1	1	1	1	1	1	0	0	0	0	1	0	1	0	0	0	0			1	0	1	1	3.06228	1	1	0	0	0
17	1	0	1	1	1	1	1	2	2	0								1	1	1	1	1	1	1	1	1	0	0	0	0	2	0	0	0	0	0	0			4	0	1	0	0.602808	1	1	0	0	0
36	2	6	1	1	1	1	1	2	2	1	2	1	0	0	0	1	1	1	1	1	1	1	1	1	1	1	0	0	0	0	1	0	1	0	0	0	0			2	0	2	0	1.41809	1	1	0	0	0
35	3	1	1	1	1	1	1	2	2	0								1	1	1	1	1	1	1	1	1	0	0	0	0	2	1	1	0	0	0	0			2	0	2	0	0.46234	1	1	0	0	0
21	3	0	1	1	1	1	1	2	2	0								1	1	1	1	1	1	1	1	1	0	0	0	0	1	1	1	0	0	0	0			1	0	2	0	0.583563	1	1	0	0	0
29	3	0	1	1	1	1	1	2	2	0								1	1	1	1	1	1	1	1	2	0	0	0	0	1	1	0	0	0	0	0			1	1	1		1.00864	1	1	0	0	0
25	3	3	1	1	1	1	1	2	2	0								1	1	1	1	1	1	1	1	1	0	0	0	0	1	1	1	0	0	0	0			2	0	2	0	0.566823	1	1	0	0	0
16	1	0	1	1	1	1	1	3	3	1	3	1	0	1	1	1	1	1	1	1	1	1	1	1	1	1	0	0	0	0	2	1	1	0	0	0	0	1		2	0	2	0	0.583563	1	1	0	0	0
36	3	9999	1	1	1	1	1	2	2	1	99	1	0	0	0	1	1	1	1	1	1	1	1	1	1	1	0	0	0	0	1	0	1	0	0	0	0			1	0	1	0	3.06228	1	1	0	0	0
18	1	3	1	1	1	1	1	2	1	1	1	1	0	1	0	1	1	1	1	1	1	1	1	1	5											0	0			2	0	2	0	0.583563	0	1	0	0	0
17	1	9999	1	1	1	1	0	2	2	0								3	1	1	1	1	1	1	1	1	0	0	0	0	2	1	0	0	0	0	0			2	0	2		0.583563	1	1	0	0	0
23	1	0	1	1	1	1	1	2	2	0								1	1	1	1	2	3	3	1	1	0	0	0	0	2	0	0	0	0	0	0	1		2	0	2	0	0.583563	1	1	0	0	0
15	1																																			0	0		1		0	2	0	0.583563	0	0	0	0	0
32	3																									1	0	0	0	0	1	0	0	0	0	0	0		0		0	1		1.00864	1	0	0	0	0
32	5																									2	0	0	0	0	1	1	0	0	0	0	0			1	1	1		1.00864	1	1	0	0	0
19	1	9999	1	1	0	0	1	2	3	1	99	1	0	0	0	1	1	1	1	1	1	1	1	1	1	1					2	0	1	0	0	0	0			3		2		1.58026	1	1	0	0	0
23	3	0	1	1	1	1	1	3	3	1	3	1	0	1	0	0	1	1	1	1	1	1	1	1	1	1	0	0	0	0	1	0	1	0	0	0	0			1	0	2	1	0.583563	1	1	0	0	0
42	3	9999	1	1	1	1	1	2	3	1	2	1	0	0	0	1	1	1	1	1	1	1	1	1	1	1	0	0	0	0	1	0	1	0	0	0	0			4	0	2	0	1.41809	1	1	0	0	0
17	1	0	1	0	0	1	1	3	2	1	3	1	0	0	0	1	1	1	1	1	1	1	1	1	1	1	0	0	0	0	2	0	1	0	0	0	0			4	0	2	0	0.583563	1	1	0	0	0
23	1	9999	1	1	99	1	1	2	3	1	2	1	0	0	0	1	1	1	1	1	1	1	1	1	1	1	0	0	0	0	1	1	1	0	0	0	0			2	0	1	0	1.75678	1	1	0	0	0
19	1	0	1	1	1	1	1	1	1	1	2	1	0	0	1	1	1	5	1	1	5	5	1	1	1	1	0	0	0	0	1	1	1	0	0	0	0			2	0	2	0	1.58026	1	1	0	0	0
23	1	0	1	1	1	1	1	2	99	1	1	1	0	0	0	0	1	1	1	1	1	1	1	1	1	1	0	0	0	0	2	0	1	0	0	0	0			1	0	1		0.602808	1	1	0	0	0
56	6	0	0	1	1	1	1	2	1	1	1	1	0	0	0	1	1	1	1	1	1	1	1	1	1											0	0			2	0	2	0	1.52119	0	1	0	0	0
49	5	0	1	1	1	1	1	2	2	1	2	1	0	0	0	0	1	1	1	1	1	1	1	1	5	0	0	0	0	0				0	0	0	0	1		2	0	2	0	0.436206	1	1	0	0	0
17	1	0	99	99	99	99	1	2	99	1	99	1	99	0	99	0	1	1	1	1	1	1	1	1	1											0	0		1		0	1	0	0.602808	0	0	0	0	0
20	1	9999	1	1	99	1	1	1	3	1	2	1	0	0	0	1	1	1	1	1	1	1	1	1	1	1					2	1	1	0	0	0	0			3		1		1.75678	1	1	0	0	0
47	1	9999	0	1	99	99	1	99	99	1	99	1	0	99	0	1	1	1	1	1	1	1	1	1	1	1					1		0	0	0	0	0	0		1		2		1.52119	1	1	0	0	0
22	1	9999	1	1	1	1	1	2	3	1	2	1	0	0	0	1	1	1	1	1	1	1	1	1	1	1					2	1	0	0	0	0	0			1		1		1.75678	1	1	0	0	0
25	1	9999	1	1	1	1	1	2	3	1	2	1	0	0	0	1	1	1	1	1	1	1	1	1	1	1					2	0	1	0	0	0	0			1		2		1.78555	1	1	0	0	0
16	1	2	1	1	1	1	1	2	2	1	99	1	1	99	0	1	1	1	1	1	1	1	1	1	1											0	0			1	0	1	0	1.75678	0	1	0	0	0
28	3	0	1	0	0	0	1	2	3	1	2	1	0	0	0	1	1	1	1	1	1	1	1	1	1	1	0	0	0	0	1	0	0	0	0	0	0			1	0	2	0	1.78555	1	1	0	0	0
21	5	9999	99	1	1	1	1	99	99	1	99	1	0	0	0	1	1	1	1	1	1	1	1	1	1	1	1	0	0	0	1	0	1	0	0	0	0	1		2	1	2	0	0.583563	1	1	0	0	0
22	1	0	1	1	1	1	1	2	3	1	2	1	0	0	0	1	1	1	1	1	1	1	5	5	5	1	0	0	0	0	1	1	1	0	0	0	0			3	0	2		1.58026	1	1	0	0	0
36	3	7	1	1	1	1	1	2	3	1	3	1	0	0	0	1	1	1	1	1	1	1	1	1	1	0	1	0	0	0	1	1	1	0	0	0	0			1	0	2		1.41809	1	1	0	0	0
37	2	9999	1	1	1	1	1	99	99	1	3	1	0	0	0	1	1	1	1	1	1	1	1	1	1	1	0	0	0	0	1	0	0	0	0	0	0	0		1	0	2		1.41809	1	1	0	0	0
46	2	9999	1	1	0	1	1	2	2	1	3	1	0	0	0	1	1	1	1	1	1	1	1	1	1	1	0	0	0	0	1	0	0	0	0	0	0			2	0	1		2.4685	1	1	0	0	0
45	2	9999	1	1	1	1	1	2	99	1	2	1	0	0	0	1	1	1	1	1	1	1	1	1	1	1	0	0	0	0	1	0	1	0	0	0	0			2	0	2	0	1.52119	1	1	0	0	0
41	6	0	1	99	99	99	1	3	3	1	2	1	0	0	0	1	1	1	1	1	1	1	1	1	1	0	0	0	0	0				88	88	0	0			1	0	2		1.41809	1	1	0	0	0
40	3	9999	1	1	1	1	1	2	3	1	3	1	0	0	1	1	1	1	1	1	1	1	1	1	1	1	0	0	0	0	1	0	1	0	0	0	0			1	0	2		1.41809	1	1	0	0	0
35	3	9999	1	1	1	1	1	2	99	1	3	1	0	0	1	1	1	1	1	1	1	1	3	1	1	1	0	0	0	0	1	0	1	0	0	0	0			1	0	1	0	3.06228	1	1	0	0	0
32	3	0	1	1	1	1	1	2	3	1	1	1	0	0	1	1	1	1	1	1	1	1	1	1	1	0	0	0	0	0	1	1	1	0	0	0	0	1		1	0	2	0	1.78555	1	1	0	0	0
40	1	9999	1	1	1	1	1	99	99	0								1	1	1	1	1	1	1	1	1					2	1	0	0	0	0	0			2		2	0	1.41809	1	1	0	0	0
15	1	0	1	0	0	0	1	2	3	0								2	1	1	1	1	1	1	1											0	0		1		0	2	0	1.58026	0	0	0	0	0
50	1	9999	1	1	1	0	1	2	3	1	2	1	0	0	1	0	1	1	1	1	1	1	1	1	1	1					2	1	0	0	0	0	0			1		2		1.52119	1	1	0	0	0
17	1	9999	1	1	1	1	1	3	1	0								2	2	2	2	2	2	2	2	0	1	0	0	0	2	1	0	0	0	0	0			1	0	1		1.75678	1	1	0	0	0
41	2	0	1	1	1	1	0	3	1	1	3	1	0	0	0	1	1	1	1	1	1	1	4	4	1	1	0	0	0	0	1	0	1	0	0	0	0	1		1	0	2	0	1.41809	1	1	0	0	0
31	2	1	1	1	1	1	1	2	3	1	99	1	0	0	0	1	1	1	1	1	1	1	1	1	1	1	0	0	0	0	1	0	1	0	0	0	0			1	0	2	0	1.78555	1	1	0	0	0
16	1																																			0	0		1		0	1	0	1.75678	0	0	0	1	0
17	1	9999	1	99	99	1	1	2	2	0								1	1	1	1	1	1	1	1	1	0	0	0	0	2	1	0	0	0	0	0			2	0	1	0	1.75678	1	1	0	0	0
36	2	9999	1	1	99	1	1	99	99	1	99	1	0	0	0	1	1	1	1	1	1	1	1	1	1	1	0	0	0	0	1	0	0	0	0	0	0			2	0	2	0	1.41809	1	1	0	0	0
40	3	9999	1	99	99	99	1	99	99	1	99	99	0	0	0	1	99	1	1	1	1	1	1	1	1	1	0	0	0	0	1	0	1	0	0	0	0			1	0	2		1.41809	1	1	0	0	0
54	1	9999	1	0	1	0	1	2	3	1	3	1	0	1	0	1	1	1	1	1	1	1	1			1					2	0	0	0	0	0	0			2		2	0	1.52119	1	1	0	0	0
16	1	0	1	0	0	0	1	2	2	1	2	1	1	0	0	1	1	1	1	1	1	1	1	1	1	2	0	0	0	0	2	1	1	0	0	0	0		1		1	2	0	1.58026	1	0	0	0	0
39	2	15	1	1	1	1	1	2	2	1	2	1	0	0	0	1	1	1	1	1	1	1	1	1	1	1	0	0	0	0	1	0	1	0	0	0	0			1	0	1	0	3.06228	1	1	0	0	0
41	1	3	1	1	1	1	1	2	99	1	2	1	0	0	1	1	1	1	1	1	1	1	1	1	1	0	0	0	1	0	1	0	1	0	0	0	0			1	0	2	0	1.41809	1	1	0	0	0
37	1	2	1	1	1	1	1	2	3	1	2	1	0	0	0	1	1	1	1	1	1	1	1	1	1	1	0	0	0	0	1	1	1	0	0	0	0			1	0	2		1.41809	1	1	0	0	0
15	1	9999	1	0	0	1	1	2	1	0								1	1	1	1	1	1	1	1											0	0			1	0	1		1.75678	0	1	0	0	0
23	1	9999	99	1	99	99	1	99	99	1	99	1	0	0	0	1	99	1	1	1	1	1	1	1	1	1					2	1	1	0	0	0	0			2		2	0	1.58026	1	1	0	0	0
30	3	9999	1	1	1	1	1	2	3	1	2	1	0	0	0	1	1	1	1	1	1	1	1	1	1	1					1	1	1	0	0	0	0			1		2		1.78555	1	1	0	0	0
50	3	9999	1	1	1	1	1	2	2	1	3	1	0	0	0	1	1	1	1	1	1	1	1	1	1	1					1	0	0	0	0	0	0			1		1		2.4685	1	1	0	0	0
17	1	1	1	1	1	1	1	2	3	0								1	1	1	1	1	1	1	5	3	0	0	0	0	2	1	1	0	0	0	0	0		2	1	1	0	1.75678	1	1	0	0	0
40	3	9999	1	1	1	1	1	3	3	0								1	1	1	1	1	1	2	1	1					1	1	0	0	0	0	0			5		2		1.41809	1	1	0	0	0
17	1	4	1	1	1	1	1	2	3	1	3	1	0	0	0	1	1	1	1	1	1	1	1	1	1	1	0	0	0	0	2	1	1	0	0	0	0			2	0	2	0	1.58026	1	1	0	0	0
35	1	9999	1	1	1	1	1	3	2	1	2	1	0	0	0	1	1	1	1	1	1	1	1	1	1	1					2	99	0	0	0	0	0	1		1		2		1.41809	1	1	0	0	0
18	1																									1	0	0	0	0	2	1	0	0	0	0	0			2	0	1		1.75678	1	1	0	0	0
58	3	0	1	1	1	1	1	2	3	1	2	1	0	0	1	1	1	1	1	1	1	1	1	1	1	1	0	0	0	0	1	0	0	0	0	1	0			2	0	1	0	2.4685	1	1	0	0	0
48	3	0	1	0	0	0	1	2	3	1	2	1	0	0	0	1	1	1	1	1	1	1	1	1	1	1	0	0	0	0	1	0	0	0	0	0	0			2	0	2	0	1.52119	1	1	0	0	0
56	6	0	1	1	1	1	1	2	3	1	3		0	0	0	0	99	1	1	1	1	1	1	1	1	0	0	0	0	0				88	88	0	0			1	0	2	0	1.52119	1	1	0	0	0
16	1	9999	1	1	99	1	1	2	99	0								1	1	1	1	1	1	1	5											0	0			5	0	1	0	1.75678	0	1	0	0	0
16	1	9999	1	99	1	1	1	99	99	0								1	1	1	1	1	1	1	1	2	0	0	0	0	2	1	0	0	0	0	0		1		1	1	0	1.75678	1	0	0	0	0
59	2	10	1	1	1	1	1	2	3	1	3	1	0	0	1	1	1	1	1	1	1	1	1	1	1	1	0	0	0	0	1	0	1	0	0	0	0			2	0	1		2.4685	1	1	0	0	0
16	1	0	1	1	1	1	1	2	2	0								1	1	1	1	1	1	1	1	1	0	0	0	0	2	1	0	0	0	0	0			2	0	1	0	1.75678	1	1	0	0	0
16	1																																			0	0			1	0	2		1.58026	0	1	0	0	0
23	3	0	1	1	1	1	1	2	2	0								1	1	1	1	1	1	1	1	1	0	0	0	0	1	0	0	0	0	0	0			2	0	2	0	1.58026	1	1	0	0	0
15	1	0	1	0	0	0	1	2	3	1	3	1	0	1	1	1	1	1	1	3	3	3	1	1	1											0	0		1		0	2	0	1.58026	0	0	0	0	0
16	1	2	1	1	99	99	1	2	3	0								1	1	1	1	1	1	1	1	1	0	0	0	0	2	0	1	0	0	0	0			5	0	2		1.58026	1	1	0	0	0
16	1																																			0	0			1	0	1	0	1.75678	0	1	0	0	0
36	2	2	1	1	1	1	1	2	99	1	2	1	0	0	0	1	1	1	1	1	1	1	1	1	1	1	0	0	0	0	1	1	1	0	0	0	0	1		1	0	2		1.41809	1	1	0	0	0
16	1	9999	1	99	1	1	1	2	1	1	1	1	0	1	0	1	1	1	1	1	1	1	1	1	5	1	0	0	0	0	2	1	0	0	0	0	0			5	0	2	0	1.58026	1	1	0	0	0
15	1																																			0	0			1	0	2		1.58026	0	1	0	0	0
45	3	0	1	1	1	1	1	2	2	0								1	1	1	1	1	1	1	1	1	0	0	0	0	1	1	1	0	0	0	0			2	0	2	0	1.52119	1	1	0	0	0
54	3	0	1	1	1	1	1	2	2	0								1	1	1	1	1	1	1	1	1	0	0	0	0	1	1	1	0	0	0	0			1	0	1		2.4685	1	1	0	0	0
44	3	2	1	1	1	1	1	2	2	0								1	1	1	1	1	1	1	1	1	0	0	0	0	1	1	1	0	0	0	0			2	0	2		1.41809	1	1	0	0	0
43	3	0	1	1	1	1	1	2	2	0								1	1	1	1	1	1	1	1	1	0	0	0	0	1	1	1	0	0	0	0			1	0	2	0	1.41809	1	1	0	0	0
42	3	0	1	1	1	1	1	2	2	1	2	1	0	1	1	1	1	1	1	1	1	1	1	1	1	1	0	0	0	0	1	1	1	0	0	0	0			2	0	2	0	1.41809	1	1	0	0	0
15	1																																			0				2	0	1	0	1.75678	0	1	0	0	0
25	1	0	1	1	0	0	1	2	2	0								2	1	1	1	1	1	1	1	1	0	0	0	0	1	1	1	1	1	0	0			2	0	1	0	3.443	1	1	0	0	0
18	1	1	1	1	1	1	1	2	2	1	2	1	0	1	1	1	1	1	1	1	1	1	1	1	1	1	0	0	0	0	2	1	0	0	0	0	0			2	0	2	0	1.58026	1	1	0	0	0
34	3	0	1	1	1	1	1	2	2	0								1	1	1	1	1	1	1	1	1	0	0	0	0	1	1	1	0	0	0	0			1	0	2	0	1.78555	1	1	0	0	0
38	3	0	1	1	1	1	1	2	2	1	2	1	0	0	0	0	1	1	1	1	1	1	1	1	1	1	0	0	0	0	1	0	0	0	0	0	0			2	0	2		1.41809	1	1	0	0	0
25	3	0	1	1	1	1	1	2	2	1	2	1	0	1	0	1	1	1	1	1	1	1	1	1	1	1	0	0	0	0	1	1	1	0	0	0	0			2	0	1	1	3.443	1	1	0	0	0
22	1	0	1	1	1	1	1	2	2	1	2	1	0	1	1	1	1	1	1	1	1	1	1	1	1	2	0	0	0	0	2	1	1	0	0	0	0			2	1	1	0	1.75678	1	1	0	0	0
48	3	0	1	1	1	1	1	2	2	0								1	1	1	1	1	1	1	1	1	0	0	0	0	1	1	1	0	0	0	0			2	0	2	0	1.52119	1	1	0	0	0
55	2	3	1	1	1	1	1	2	2	1	2	1	1	0	1	1	1	1	1	1	1	1	1	1	1	1	0	0	0	0	1	0	0	0	0	0	0			2	0	2	1	1.52119	1	1	0	0	0
20	1	0	1	1	1	1	1	2	2	1	2	1	0	1	1	0	1	1	1	1	1	1	1	1	1	1	0	0	0	0	2	1	1	0	0	1	0	0		4	0	2	0	1.58026	1	1	0	0	0
42	2	1	1	1	1	1	1	2	2	1	2	1	0	1	1	1	1	1	1	1	1	1	1	1	1	1	0	0	0	0	1	1	1	0	0	0	0			1	0	2		1.41809	1	1	0	0	0
16	1	0	99	1	99	1	99	1	99	1	2	1	99	0	1	1	99	1	1	1	1	1	1	1	1	1	0	0	0	0	2	1	0	0	0	0	0		0		0	2	0	1.58026	1	0	0	0	0
52	3	0	1	1	1	1	1	2	2	0								1	1	1	1	1	1	1	1	1	0	0	0	0	2	0	0	0	0	0	0			2	0	2		1.52119	1	1	0	0	0
49	3	0	1	0	0	0	0	2	2	1	2	1	1	1	1	1	1	1	2	2	2	1	1	3	3	1	0	0	0	0	1	0	0	0	0	0	0			2	0	2		1.52119	1	1	0	0	0
21	1	1	1	1	0	1	1	2	99	1	2	1	0	1	1	1	1	1	1	1	1	1	1	1	1	1	0	0	0		1	1	0	0	0	0	0			2		2	0	1.58026	1	1	0	0	0
42	5																									0	0	0	1	0	1	0	1	0	0	0	0	1		1	0	2	1	1.41809	1	1	0	0	0
16	1	0	1	1	1	1	1	2	2	1	2	1	0	0	0	0	1	1	1	1	1	1	1	1	1	1	0	0	0	0	2	0	0	0	0	0	0			1	0	1	0	1.75678	1	1	0	0	0
38	3	9999	1	1	99	1	1	2	3	1	2	1	0	0	0	1	1	1	1	1	1	1	1	1	1	1	0	0	0	0	1	0	1	0	0	0	0			7	0	1	0	3.06228	1	1	0	0	0
34	3	9999	99	99	99	99	99	2	99	1	99	99	99	99	99	1	1	1	1	1	1	1	1	1	1	1	0	0	0	0	1	0	1	0	0	0	0			1	0	2	0	1.78555	1	1	0	0	0
30	3	5	1	1	1	1	1	2	2	0								1	1	1	1	1	1	1	1	5	2	1	0	0	2	1	1	1	1	0	0			1	1	1		3.443	1	1	0	0	0
24	3																									1	0	0	0	0	1	0	1	0	0	0	0			1	0	2	0	1.58026	1	1	0	0	0
24	1	0	1	1	1	1	1	2	3	1	2	1	0	0	0	1	1	1	1	1	1	1	1	1	1	1	0	0	0	0	1	1	1	0	0	0	0			4	0	2		1.58026	1	1	0	0	0
35	1	0	1	1	1	1	1	2	2	1	2	1	1	1	1	1	1	1	1	1	1	1	1	1	1	1	0	0	0	0	1	1	1	0	0	0	0			6	0	2		1.41809	1	1	0	0	0
34	3	2	1	1	1	1	1	2	3	1	99	1	0	0	0	1	1	1	1	1	1	1	1	1	1	1	0	0	0	0	1	0	1	0	0	0	0			1	0	2		1.78555	1	1	0	0	0
27	3	3	1	1	1	1	1	2	2	0								1	1	1	1	1	1	1	1	1	0	0	0	0	1	1	1	0	0	0	0			2	0	1	0	3.443	1	1	0	0	0
25	3	4	1	1	1	1	1	2	2	0								1	1	1	1	1	1	1	1	1	0	0	0	0	1	1	1	1	1	0	0			2	0	2	0	1.78555	1	1	0	0	0
22	1	0	1	0	0	0	1	2	3	0								1	1	1	1	1	1	1	1	1	0	0	0	0	2	1	1	1	0	1	0			2	0	1		1.75678	1	1	0	0	0
25	5	0	1	1	1	1	1	2	2	0								1	1	1	1	1	1	1	1	1	0	0	0	0	1	1	1	0	0	0	0			1	0	2	0	1.78555	1	1	0	0	0
59	6	2	1	1	1	1	1	2	2	1	2	1	0	1	1	1	1	1	1	1	1	1	1	1	1	0	0	0	0	0				0	0	0	0			3	0	2	0	1.52119	1	1	0	0	0
16	1	0	1	1	1	1	1	3	3	1	2	1	0	0	1	1	1	1	1	1	1	1	1	1	1	1	0	0	0	0	2	0	1	0	0	0	0			2	0	1	0	1.75678	1	1	0	0	0
35	1																									1	0	0	0	0	3	0	0	0	0	0	0	1		2	0	2		1.41809	1	1	0	0	0
20	3	0	1	1	1	1	1	2	2	1	2	1	0	0	0	0	1	1	1	1	1	1	1	1	1	1	0	0	0	0	1	0	1	0	0	0	0			2	0	2	0	1.58026	1	1	0	0	0
54	3	0	1	1	1	1	1	2	3	1	99	1	0	0	1	1	1	1	1	1	1	1	1	1	1	1	0	0	0	0	1	0	1	0	0	0	0			6	0	2	0	1.52119	1	1	0	0	0
33	1	3	1	1	1	1	1	2	3	1	2	1	0	0	0	0	1	1	1	1	1	1	1	1	1	2	0	0	0	0	2	0	1	0	0	0	0	0		6	1	2		1.78555	1	1	0	0	0
16	1	0	1	99	99	99	1	2	3	1	2	1	0	1	1	1	1	1	1	1	1	1	1	1	1											0	0			1	0	1	0	1.75678	0	1	0	0	0
56	2	9999	1	1	1	1	99	2	99	1	2	1	0	1	0	1	1	1	1	1	1	1	1	1	5	0	0	0	0	0				0	0	0	0	1		1	0	2	0	1.52119	1	1	0	0	0
23	2	0	1	1	1	1	1	2	3	1	2	1	0	0	0	0	1	1	1	1	1	1	1	1	1	1	0	0	0	0	1	0	1	0	0	0	0			1	0	2	0	1.58026	1	1	0	0	0
15	1	0	1	1	1	1	1	1	1	1	1	1	1	1	0	1	1	1	1	1	1	1	1	1	1											0	0			2	0	2	0	1.58026	0	1	0	0	0
17	1	0	1	1	1	1	1	3	3	1	1	1	99	99	0	1	1	1	1	1	1	1	1	1	1											0	0			4	0	2	0	1.58026	0	1	0	0	0
54	2	2	1	1	1	1	1	2	1	1	99	1	0	0	1	1	1	1	1	2	1	1	1	1	1	1	0	0	0	0	1	0	1	0	0	0	0			1	0	2	0	1.52119	1	1	0	0	0
16	1	0	99	1	1	1	1	99	99	0								1	1	1	1	1	1	1	1											0	0		1		0	1	0	1.75678	0	0	0	0	0
16	1	0	99	99	99	99	99	2	2	1	1	1	0	0	0	1	99	5	1	1	5	1	1	1	1	2	0	0	0	0	2	1	1	0	0	0	0			1	1	2	0	1.58026	1	1	0	0	0
16	1																																			0	0		1		0	2	0	1.58026	0	0	1	0	0
16	1	0	1	1	1	1	1	1	1	1	1	1	0	1	1	1	0	1	1	1	1	1	1	1	1											0	0			1	0	2	0	1.58026	0	1	0	0	0
16	1	0	1	99	99	99	1	2	99	1	99	1	0	0	0	0	1	1	1	1	1	1	1	1	1											0	0			1	0	1	0	1.75678	0	1	0	0	0
16	1	0	1	1	99	1	1	99	99	1	3	1	0	0	1	1	1	1	1	1	1	1	1	1	1	1	0	0	0	0	2	1	0	0	0	0	0		1		0	2	0	1.58026	1	0	0	0	0
50	5	5	1	1	1	1	1	2	3	1	2	1	0	0	0	1	1	1	1	1	1	1	1	1	1	1	0	0	0	0	2	1	1	0	0	0	0			2	0	2		1.52119	1	1	0	0	0
23	1	8	1	0	99	1	1	2	3	1	3	1	99	0	0	1	1	1	1	1	1	1	1	5	5	1	0	0	0	0	2	0	1	0	0	0	0			2	0	1		1.75678	1	1	0	0	0
20	1	1	1	0	99	1	1	2	1	0								1	1	1	1	1	1	1	5	1	0	0	0	0	2	1	0	0	0	0	0			2	0	1		1.75678	1	1	0	0	0
28	1	1	1	1	99	1	1	2	1	1	99	1	0	1	1	1	1	1	1	1	1	1	1	1	1	0	0	1	0	0	2	0	1	0	0	0	0		0		0	2		1.78555	1	0	0	0	0
52	2	9999	1	1	1	1	1	99	99	1	2	1	0	0	0	1	1	5	1	1	5	1	1	1	5	0	0	0	1	0	1	0	1	0	0	0	0			7	0	2		1.52119	1	1	0	0	0
16	1	0	1	1	1	1	1	2	2	1	1	1	0	0	1	1	0	1	1	1	1	1	1	1	1											0	0			1	0	1	0	1.75678	0	1	0	0	0
49	3	0	1	0	0	0	1	2	1	1	2	1	0	0	0	1	1	1	1	1	1	1	1	1	1	1	0	0	0	0	1	88	1	0	0	0	0	0		2	0	2		1.52119	1	1	0	0	0
20	1																									1	0	0	0	0	2	1	0	0	0	0	0			2	0	1		1.75678	1	1	0	0	0
17	3																									0	0	0	0	0				0	0	0	0			1	0	2	0	1.58026	1	1	0	0	0
34	3	9999	1	1	99	1	1	1	1	1	1	1	0	0	0	1	1	1	1	1	1	1	1	1	5	1	0	0	0	0	1	1	1	0	0	0	0			2	0	2		1.78555	1	1	0	0	0
15	1																																			0	0			1	0	1	0	1.75678	0	1	0	0	0
33	2	9999	1	1	1	1	1	2	99	1	1	1	0	1	1	1	1	1	1	1	1	5	5	1	5	1	0	0	0	0	1	0	1	0	0	0	0	1		1	0	2		1.78555	1	1	0	0	0
38	2	9999	1	1	1	1	1	2	2	1	2	1	0	1	1	1	1	1	1	1	1	1	1	1	1	1	0	0	0	0	1	0	1	0	0	0	0			1	0	1		3.06228	1	1	0	0	0
39	3	2	1	1	1	1	1	2	2	1	2	1	0	1	0	1	1	1	1	1	1	1	1	1	1	1	0	0	1	0	1	1	1	0	0	0	0			1	1	1	1	3.06228	1	1	0	0	0
54	3	3	1	1	1	1	1	2	3	1	3	1	0	0	0	1	1	1	1	1	1	1	1	1	1	0	0	0	0	0				88	0	0	0	0		1	0	2		1.52119	1	1	0	0	0
49	5	2	1	1	1	1	1	2	2	1	2	1	1	1	0	1	1	1	1	1	1	5	1	1	5	0	0	0	0	0				88	88	0	0	1		1	0	2		1.52119	1	1	0	0	0
16	1	0	1	99	99	99	99	99	99	1		1	0	99	99	99	99	1	1	1	1	4	5	1	3											0	0			2	0	2	0	0.583563	0	1	0	0	0
21	3	0	1	1	1	1	99	2	3	1	2	1	0	0	1	1	1	1	1	1	1	1	1	1	1	1	0	0	0	0	1	1	1	0	0	0	0			2	0	2		0.583563	1	1	0	0	0
16	1																									1	0	0	0	0	2	1	0	0	0	0	0			1	0	1	0	1.75678	1	1	0	0	0
30	3	0	1	1	1	1	1	2	2	1	2	1	0	0	0	0	1	1	1	1	1	1	1	1	1	0	0	0	1	0	1	0	1	0	0	0	0			2	0	2	0	1.78555	1	1	0	0	0
16	1	0	1	1	1	1	0	2	2	1	2	0	0	0	1	1	1	2	2	2	2	2	1	1	1											0	0		1		0	1	0	1.75678	0	0	1	0	0
47	3	5	1	1	1	1	1	2	2	1	2	1	0	1	1	1	1	1	1	1	1	1	1			1	0	0	0	0	1	1	1	0	0	0	0			3	0	2	0	1.52119	1	1	0	0	0
19	1	0	1	1	0	1	1	2	99	0								1	1	1	1	1	1	1	1	3	0	0	0		1	0	1	0	0	0	0			1		2	0	1.58026	1	1	0	0	0
23	1	0	1	0	0	0	1	2	2	0								1	1	1	1	1	1	1	1	1	0	0	0	0	2	0	1	0	0	0	0			2	0	1	0	1.75678	1	1	0	0	0
25	3	2	1	1	1	1	1	3	99	1	3	1	0	0	0	1	1	1	1	1	1	1	1	1	1	2	0	0	0	0	1	0	1	0	0	0	0			1	1	2	0	1.78555	1	1	0	0	0
16	1	0	1	1	1	1	0	2	2	1	1	1	0	1	1	1	1	1	1	1	1	1	1	1	1	1	0	0	0	0	2	1	0	0	0	0	0		1		0	1	0	1.75678	1	0	0	0	0
48	3	2	1	1	1	1	1	2	3	1	2	1	0	0	0	1	1	1	1	1	1	1	1	1	1	1	0	0	0	0	1	0	1	0	0	0	0			2	0	2	0	1.52119	1	1	0	0	0
40	3																									1	0	0	0	0	1	0	0	0	0	0	0			2	0	2	0	1.41809	1	1	0	0	0
26	3	0	1	1	0	0	1	2	2	0								1	1	1	1	1	1	1	1	1	0	0	0	0	2	1	1	0	0	0	0			1	0	2	0	1.78555	1	1	0	0	0
54	3	10	1	1	1	1	1	2	3	1	3	1	0	0	0	1	1	1	1	1	1	1	1	1	1	1	0	0	0	0	1	0	1	0	0	0	0			2	0	2	0	1.52119	1	1	0	0	0
20	1	9999	1	1	1	1	1	2	3	1	2	1	0	0	0	1	1	1	1	1	1	1	1	1	1	1	0	0	0	0	2	0	1	0	0	0	0			2	0	1		1.75678	1	1	0	0	0
17	1	0	1	1	1	1	99	99	99	1	99	1	99	1	1	1	1	1	2	2	1	1	1	1	1											0	0		1		0	2	0	1.58026	0	0	0	0	0
55	6	9999	1	1	1	1	1	2	3	1	2	1	0	0	0	1	1	1	1	1	1	1	1	1	1	0	0	0	0	0				0	0	0	0			1	0	2		1.52119	1	1	0	0	0
57	1	9999	1	1	1	1	1	2	3	1	2	1	0	0	0	1	1	1	1	1	1	1	1	1	1	1	0	0	0	0	1	1	0	0	0	0	1			2	0	1	0	2.4685	1	1	0	0	0
47	3																									1	0	0	0	0	1	0	0	0	0	0	0			2	0	2	0	1.52119	1	1	0	0	0
22	1	0	1	1	0	1	1	2	2	0								1	1	1	1	1	1	1	1	1	0	0	0	0	2	0	0	0	0	0	0			1	0	2		1.58026	1	1	0	0	0
19	1	0	1	0	0	0	1	2	2	0								1	1	1	1	1	1	1	1	1	0	0	0	0	2	0	1	0	0	0	0			2	0	1	0	1.75678	1	1	0	0	0
49	6																									0	0	0	0	0				0	0	0	0			2	0	2		1.52119	1	1	0	0	0
41	3	2	1	1	1	0	1	2	2	0								1	1	1	1	1	1	1	1	1	0	0	0	0	1	1	1	1	1	0	0			2	0	2	0	1.41809	1	1	0	0	0
24	1	0	1	1	1	1	1	2	2	1	2	1	0	1	1	1	1	1	1	1	1	1	1	1	1	0	0	0	1	0	1	1	1	0	0	0	0			2	0	2	0	1.58026	1	1	0	0	0
26	3	0	1	1	1	1	1	2	3	1	2	1	0	0	0	1	1	1	1	1	1	1	1	1	1	0	1	0	0	0	1	1	1	0	0	0	0	1		1	0	2	0	0.566823	1	1	0	0	0
53	6	0	1	0	1	1	1	2	2	0								1	1	1	1	1	1	1	1	0	0	0	0	0				0	0	0	0			2	0	2	0	1.52119	1	1	0	0	0
31	2	0	1	1	0	0	1	2	2	1	99	1	0	1	1	1	1	1	1	1	1	1	1	1	1	1	0	0	0	0	1	1	1	0	0	0	0			2	0	2	0	1.78555	1	1	0	0	0
29	3	0	1	0	0	0	0	2	2	0								1	1	1	1	1	1	1	1	2	1	0	0	0	2	1	1	0	0	0	0			2	1	1	0	3.443	1	1	0	0	0
21	1	9999	1	1	1	1	1	2	2	1	2	1	0	0	0	1	1	1	1	1	1	1	1	1	1	2	0	0	0	0	1	1	1	0	0	0	0			2	1	1	0	1.75678	1	1	0	0	0
22	1	0	1	1	1	1	1	2	2	0								1	1	1	1	1	1	1	1	1	0	0	0	0	2	0	0	0	0	0	0			2	0	1	0	1.75678	1	1	0	0	0
32	3	9999	1	1	1	1	1	2	99	1	2	1	0	0	0	1	1	1	1	1	1	1	1	1	1	1	0	0	0	0	1	0	1	0	0	0	0			2	0	2	0	1.78555	1	1	0	0	0
46	6	9999	1	1	1	1	1	2	99	1	1	1	0	1	1	1	1	1	1	1	2	1	1	1	5	0	0	0	0	0				0	0	0	0			2	0	2	1	1.52119	1	1	0	0	0
35	3	9999	1	1	1	1	0	2	2	1	1	1	0	1	0	1	1	5	1	1	1	1	1	1	5	0	0	0	1	0	1	0	0	0	0	0	0	1		1	0	2	0	1.41809	1	1	0	0	0
39	2	9999	1	99	99	1	1	99	1	1	1	1	0	99	0	1	1	1	1	1	1	1	1	1	5	0	0		0	0	1	0	0	0	0	0	0	1		1		2		1.41809	1	1	0	0	0
22	3	9999	1	1	1	0	1	2	1	1	1	1	0	0	0	1	1	1	1	1	1	1	1	1	5	1	0	1	0	0	1	0	1	0	0	0	0			2	1	1		1.75678	1	1	0	0	0
25	3	9999	1	1	1	1	1	99	99	1	1	1	1	1	0	1	1	1	1	1	1	1	1	1	5	1	0	0	0	0	1	1	1	0	0	0	0			1	0	2	0	1.78555	1	1	0	0	0
19	1	9999	1	1	1	1	1	99	99	1	2	1	0	0	0	1	1	1	1	1	1	1	1	1	5	0	1	0	0	0	2	0	0	0	0	0	0			2	0	2	0	1.58026	1	1	0	0	0
33	3	0	1	1	1	99	1	2	99	1	2	1	0	0	0	1	1	1	1	1	1	1	1	1	1	1	0	0	0	0	1	0	1	0	0	0	0			2	0	2	0	1.78555	1	1	0	0	0
41	3	9999	1	1	1	1	1	2	1	1	2	1	0	0	1	1	1	1	1	1	1	1	1	1	5	0	0	0	1	0	1	0	1	0	0	0	0			2	0	2		1.41809	1	1	0	0	0
16	1	9999	1	1	1	99	1	99	99	0								1	1	1	1	1	1	1	5											0	0			1	0	1	0	1.75678	0	1	0	0	0
22	1	1	1	1	1	1	1	2	3	1	3	1	0	0	1	1	1	1	1	1	1	1	1	1	1	1	0	0	0	0	2	0	1	0	0	0	0	1		1	0	1		1.75678	1	1	0	0	0
22	3	0	1	1	1	1	0	2	2	0								1	1	1	1	1	1	1	1	1	0	0	0	0	1	1	1	0	0	0	0			2	0	2	0	1.58026	1	1	0	0	0
35	3	0	1	0	0	0	1	2	2	1	2	1	0	1	1	1	1	1	1	1	1	1	1	1	1	1	0	0	0	0	2	1	1	0	0	0	0			1	0	2	0	1.41809	1	1	0	0	0
21	6	9999	1	1	1	1	1	99	99	1	1	1	0	0	0	1	1	1	1	1	1	1	1	1	5	0	0	0	1	0	2	0	0	0	0	0	0			2	0	2		1.58026	1	1	0	0	0
23	1	9999	1	1	1	1	1	2	99	1	99	1	0	1	1	0	1	1	1	1	1	1	1	1	5	2	0	0	0	0	2	0	0	0	0	0	0	1		6	1	1	0	1.75678	1	1	0	0	0
26	3	9999	1	1	1	1	1	2	1	1	1	1	1	0	0	1	1	1	1	1	1	1	1	1	5	0	0	0	1	0	1	1	0	0	0	0	0			1	0	2		1.78555	1	1	0	0	0
15	1																																			0	0		1		0	1	0	1.75678	0	0	1	0	0
15	1	0	1	0	1	1	1	99	2	1	2	1	0	0	0	0	1	1	1	1	1	1	1	1	1											0	0			1	0	2		1.58026	0	1	0	0	0
17	1	0	1	1	1	1	1	2	2	1	99	1	0	0	0	0	1	1	1	1	1	1	1	1	1											0	0		1		0	2	0	1.58026	0	0	1	0	0
24	3	1	1	1	1	1	1	2	3	1	3	0	0	0	1	1	1	1	1	1	1	1	1	1	1	1	0	0	0	0	1	0	1	0	0	0	0			1	0	2		1.58026	1	1	0	0	0
16	1	0	1	1	1	1	1	2	2	0								1	1	1	1	1	1	1	1											0	0			1	0	1	0	1.75678	0	1	0	0	0
19	1	0	1	1	1	1	99	99	99	1	3	1	0	0	0	1	1	1	1	1	1	1	1	1	1	2	0	0	0	0	2	1	0	0	0	0	0			2	1	1	0	1.75678	1	1	0	0	0
16	1	0	1	1	1	1	1	3	3	0								1	1	1	1	1	1	1	1	1	0	0	0	0	2	1	0	0	0	0	0			1	0	1	0	1.75678	1	1	0	0	0
37	3	9999	1	1	1	1	1	2	99	1	2	1	0	0	0	1	1	5	1	1	1	1	1	1	5	1	0	0	0	0	1	0	1	0	0	0	0			1	0	2		1.41809	1	1	0	0	0
26	3	9999	0	0	1	1	1	2	2	1	1	1	0	0	1	1	1	1	1	1	1	1	1	5	5	1	0	0	0	0	1	0	0	0	0	0	0	0		2	0	2	0	1.78555	1	1	0	0	0
26	3	0	1	1	1	1	1	2	3	1	3	1	0	0	0	1	1	1	1	1	1	1	1	1	1	1	0	0	0	0	1	0	0	0	0	0	0			2	0	2	0	1.78555	1	1	0	0	0
32	5	9999	1	1	1	1	1	2	2	1	1	1	0	0	0	1	1	1	1	1	1	1	1	1	5	1	0	0		0	2	0	0	0	0	0	0	1		2		2	0	1.78555	1	1	0	0	0
26	1	9999	1	1	1	0	1	2	99	1	1	0	0	0	0	1	1	1	2	1	1	1	3	4	5	0	0	0	1	0	2	1	0	0	0	0	0	1		1	0	2		1.78555	1	1	0	0	0
16	1	0	1	1	1	1	1	2	1	1	1	1	1	1	1	1	1	1	2	2	1	1	1	1	1											0	0			2	0	1	0	1.75678	0	1	0	0	0
52	3	5	1	1	1	1	1	99	99	1	1	1	0	1	0	1	1	1	1	1	1	1	1	1	5	1	0	0	0	0	1	0	1	0	0	0	0			2	0	2	0	1.52119	1	1	0	0	0
57	3	9999	1	1	1	1	1	2	2	1	2	1	0	0	1	1	1	1	1	1	1	1	1	1	5	1	0	0	0	0	1	0	1	0	0	0	0			1	0	1		2.4685	1	1	0	0	0
28	1	9999	1	1	1	1	1	99	99	1	2	0	99	0	0	1	1	1	1	1	1	1	1	1	5	1	0	0	0	0	2	0	0	0	0	0	0			1	0	2		1.78555	1	1	0	0	0
24	5	9999	1	1	99	1	1	99	99	0								1	1	1	1	1	1	1	1	1					2	0	0	0	0	0	0			1		2		0.583563	1	1	0	0	0
37	3	9999	1	1	1	1	1	99	99	1	1	1	0	1	0	1	1	1	1	1	1	1	1	1	5	0	0	0	1	0	1	0	1	0	0	0	0			2	0	2	0	1.41809	1	1	0	0	0
52	6	9999	1	1	1	1	1	2	2	1	2	1	0	0	99	1	1	1	1	1	1	1	1	1	5	0	0	0	0	0				88	0	0	0			1	0	2	0	1.52119	1	1	0	0	0
59	6	9999	1	1	1	1	1	2	99	1	2	1	0	0	1	1	1	1	1	1	1	1	1	1	5	0	0	0	0	0				88	88	0	0	0		2	0	2	0	1.52119	1	1	0	0	0
44	3	2	1	1	1	1	1	2	2	1	1	1	0	0	1	1	1	1	1	1	1	1	1	1	1	1	0	0	0	0	1	0	0	0	0	0	0	1		4	0	2		1.41809	1	1	0	0	0
25	1	9999	1	1	99	1	0	99	1	1	2	1	0	1	1	1	1	1	1	1	1	1	1	1	1	1	2	0	0	0	2	1	1	0	0	0	0			5	1	1		3.443	1	1	0	0	0
16	1	0	1	1	1	1	1	2	2	1	2	1	0	0	0	0	1	1	1	1	1	1	1	1	1	1	0	0	0	0	1	1	0	0	0	0	0			1	0	1	0	1.75678	1	1	0	0	0
52	3	10	1	1	1	1	1	99	2	1	2	1	0	0	0	1	1	1	1	1	1	1	1	1	5	0	0	0	1	0	1	0	0	0	0	0	0			2	0	2	0	1.52119	1	1	0	0	0
45	2	1	1	1	1	1	1	2	2	0								1	1	1	1	1	1	1	1	0	0	0	1	0	1	1	1	0	0	0	0			2	0	2	0	1.52119	1	1	0	0	0
49	3	0	1	1	1	1	1	2	2	0								1	1	1	1	1	1	1	1	1	0	0	0	0	2	0	0	0	0	0	0			2	0	2	0	1.52119	1	1	0	0	0
41	3	1	1	1	1	1	1	2	2	0								1	1	1	1	1	1	1	1	1	0	0	0	0	1	0	1	0	0	0	0			2	0	2	0	1.41809	1	1	0	0	0
16	1	0	1	1	1	1	1	2	2	1	99	99	99	1	1	1	1	1	1	1	1	1	1	1	1											0	0			1	0	1	0	1.75678	0	1	0	0	0
49	3	1	1	1	1	1	1	2	2	1	2	1	0	1	1	1	1	1	1	1	1	1	1	1	1											0	0			2	0	2		1.52119	0	1	0	0	0
32	1	5	1	99	99	99	1	3	3	1	3	1	0	1	1	1	1	1	1	3	1	1	3	1	5	1	0	0	0	0	1	0	0	0	0	0	0	1		2	0	1	1	3.443	1	1
20	3	2	1	1	1	1	0	2	2	0								1	1	1	1	1	1	1	1	1	0	0	0	0	1	0	0	0	0	0	0			2	0	2	0	1.58026	1	1	0	0	0
39	3	0	1	1	1	1	1	2	2	0								1	1	1	1	1	1	1	1	1	1	0	0	0	1	1	1	0	0	0	0			1	1	1		3.06228	1	1	0	0	0
21	1	1	1	1	1	1	1	2	2	0								1	1	1	1	1	1	1	1	3	0	0	0	0	2	1	1	0	0	0	0			2	1	1	0	1.75678	1	1	0	0	0
39	3	2	1	1	1	1	1	2	2	0								1	1	1	1	1	1	1	1	1	0	0	0	0	1	1	1	0	0	1	0			1	0	2		1.41809	1	1	0	0	0
55	5	0	1	1	1	1	1	2	2	1	2	1	0	1	1	1	1	1	1	1	1	1	1	1	1	0	0	0	0	0				0	0	0	0			1	0	2		1.52119	1	1	0	0	0
19	5	0	1	1	1	0	1	2	2	1	2	1	0	1	1	0	1	1	1	1	1	1	1	1	1	2	0	0	0	0	2	0	0	0	0	0	0			2	1	2	0	1.58026	1	1	0	0	0
40	3	0	1	0	0	0	1	2	2	0								1	1	1	1	1	1	1	1	1	0	0	0	0	1	0	1	0	0	0	0			2	0	2	0	1.41809	1	1	0	0	0
55	3	2	1	1	0	1	1	2	2	0								1	1	1	1	1	1	1	1	2	0	0	0	0	1	0	1	0	0	0	0			2	1	1	0	2.4685	1	1	0	0	0
39	3	0	99	1	1	1	1	1	1	1	1	1	0	1	1	1	1	1	1	1	1	1	1	1	1	1	0	0	0	0	1	1	1	0	0	0	0			2	0	2	0	1.41809	1	1	0	0	0
58	3	9999	1	1	1	1	1	3	3	1	3	1	0	0	0	1	1	1	1	1	1	1	1	1	1	1	0	0	0	0	1	0	1	0	0	0	0			5	0	1		0.731437	1	1	0	0	0
30	3	0	1	1	1	1	1	2	2	1	2	1	0	1	1	1	1	1	1	1	1	1	1	1	1	1	0	0	0	0	1	1	1	0	0	0	0			1	0	2		1.78555	1	1	0	0	0
15	1																																			0	0		1		0	1	0	1.75678	0	0	0	0	0
34	3	1	1	99	99	1	1	2	3	1	2	1	99	0	0	1	1	1	1	1	1	1	1	1	1	1	0	0	0	0	2	1	0	0	0	1	0			2	0	1	0	3.443	1	1	0	0	0
25	1																									1	0	0	0	0	2	0	1	0	0	0	0		1		0	2	0	1.78555	1		0	1	0
38	2	9999	1	1	1	1	1	2	3	1	2	1	0	0	99	1	1	1	1	1	1	1	1	1	1	1					1	0	1	0	0	0	0	1		2		2		1.41809	1	1	0	0	0
15	1	0	1	1	1	1	1	1	1	1	3	1	99	1	0	1	1	1	1	1	1	1	1	1	1											0	0			1	0	1	0	1.75678	0	1	0	0	0
16	3	0	1	1	1	1	1	2	2	1	2	0	0	0	0	0	1	1	1	1	1	1	1	1	1	1	0	0	0	0	1	0	0	0	0	0	0	1		1	0	2	0	1.58026	1	1	0	0	0
34	1	0	1	1	1	1	1	2	2	1	2	1	0	0	0	0	1	1	1	1	1	1	1	1	1											0	0		1		0	2		1.78555	0	0	1	0	0
16	1	0	1	1	1	1	1	2	2	1	2	1	0	0	0	0	1	1	1	1	1	1	1	1	1	1	0	0	0	0	1	1	1	0	0	0	0			1	0	2	0	1.58026	1	1	0	0	0
16	1	0	1	1	1	1	1	1	2	0								1	1	1	1	1	1	1	1											0	0			1	0	2	0	1.58026	0	1	0	0	0
49	3	0	1	1	1	1	1	2	2	0								1	1	1	1	1	1	1	1	1	0	0	0	0	2	1	1	0	0	0	0			1	0	2		1.52119	1	1	0	0	0
22	3	0	1	1	1	1	1	99	99	0								1	1	1	1	1	1	1	1	1	0	0	0	0	1	0	1	1	0	0	0	0		1	0	2		1.58026	1	1	0	0	0
16	1																									1	0	0	0	0	2	0	0	0	0	0	0			1	0	1	0	1.75678	1	1	0	0	0
39	3	2	1	1	1	1	1	2	2	1	2	1	0	0	0	0	1	1	1	1	1	1	1	1	1	1	0	0	0	0	1	1	1	0	0	0	0	1		2	0	2		1.41809	1	1	0	0	0
38	3	3	1	1	1	1	1	2	2	1	2	1	0	0	0	0	1	1	1	1	1	1	1	1	1	1	0	0	0	0	1	0	0	0	0	0	0	0		1	0	2	0	1.41809	1	1	0	0	0
16	1	0	1	1	1	1	1	2	2	1	2	1	0	0	0	0	1	1	1	1	1	1	1	1	1	1	0	0	0	0	1	0	1	0	0	0	0	0		1	0	2	0	1.58026	1	1	0	0	0
16	1	9999	1	99	99	99	99	2	2	0								1	1	1	1	1	1	1	1											0	0			1	0	2		1.58026	0	1	0	0	0
19	1	1	1	1	1	1	1	2	2	1	2	1	0	0	0	0	1	1	1	1	1	1	1	1	1											0	0			4	0	2	0	1.58026	0	1	0	0	0
38	3	0	1	1	1	1	1	2	2	1	2	1	0	0	0	0	1	1	1	1	1	1	1	1	1	1	0	0	0	0	1	0	1	0	0	0	0	0		2	0	2	0	1.41809	1	1	0	0	0
54	5	5	1	1	1	1	0	2	1	1	99	1	0	0	1	1	1	1	1	1	1	1	1	1	1	1	0	0	0	0	2	1	1	0	0	0	0	0		1	0	2		1.52119	1	1	0	0	0
44	3	0	1	1	1	1	1	2	2	1	1	1	0	1	1	1	1	1	1	1	1	1	1	1	1	1	0	0	0	0	1	0	1	0	0	0	0			1	0	1		3.06228	1	1	0	0	0
23	3	0	1	1	1	1	1	2	2	0								1	1	1	1	1	1	1	1	1	0	0	0	0	1	0	0	0	0	0	0			2	0	2	0	1.58026	1	1	0	0	0
20	5	0	99	99	99	99	1	99	99	0								1	1	1	1	1	1	1	1	0	0	0	0	0				0	0	0	0	1		3	0	2	0	1.58026	1	1	0	0	0
15	1	9999	1	1	1	1	1	2	2	0								1	1	1	1	1	1	1	1											0	0			1	0	1	0	1.75678	0	1	0	0	0
27	3	0	1	1	1	1	1	2	2	1	2	1	0	0	0	0	1	1	1	1	1	1	1	1	1	1	0	0	0	0	1	0	0	0	0	0	0			1	0	2	0	1.78555	1	1	0	0	0
22	1	0	1	1	1	1	1	2	2	1	2	1	0	0	0	0	1	1	1	1	1	1	1	1	1	1	0	0	0	0	2	0	0		0	0	0			2	0	2	0	1.58026	1	1	0	0	0
42	3	0	1	1	1	1	1	2	2	1	2	1	0	0	0	0	1	1	1	1	1	1	1	1	1	1	0	0	0	0	1	0	0	0	0	0	0			2	0	2	0	1.41809	1	1	0	0	0
23	1	0	1	1	1	1	0	99	99	1	2	1	99	1	0	1	1	1	1	1	1	1	1	1	1	1	0	0	0	0	1	1	0	0	0	0	0			2	0	2	0	1.58026	1	1	0	0	0
29	3	0	99	1	99	99	1	99	99	1	2	1	0	0	0	1	1	1	1	1	1	1	1	1	5	1	0	0	0	0	1	1	1	0	0	0	0			3	0	2		1.78555	1	1	0	0	0
57	3	0	1	1	1	1	1	3	3	1	3	88	0	1	1	1	1	1	1	1	1	1	1	1	1											0	0			2	0	2		1.52119	0	1	0	0	0
15	3	9999	99	99	99	99	99	99	99	99	99	1	0	1	1	1	99	1	1	1	1	1	1	1	1											0	0			1	0	1	0	1.75678	0	1	0	0	0
32	1	0	1	1	1	1	1	2	2	1	1	1	1	0	1	1	1	1	1	1	1	1	1	1	1	1	0	0	0	0	1	1	1	0	1	0	0	1		2	0	2	1	1.78555	1	1	0	0	0
50	5	2	1	1	1	1	1	2	2	1	2	1	0	0	0	1	1	1	1	1	1	1	1	1	1	1	0	0	0	0	2	0	1	0	0	0	0			1	0	2		1.52119	1	1	0	0	0
25	1																									2	0	0	0	0	2	1	0	0	0	0	0			2	1	1	0	3.443	1	1	0	0	0
19	1	1	1	1	1	1	1	2	2	1	2	1	0	0	0	1	1	1	1	1	1	1	1	1	5											0	0			2	0	2	0	1.58026	0	1	0	0	0
28	3																									1	0	1	0	0	2	1	1	0	0	0	0			1	1	1		3.443	1	1	0	0	0
16	1	9999	1	0	0	0	1	2	3	1	3	1	0	0	1	1	1	1	1	1	1	1	1	1	1											0	0		1		0	1	0	1.75678	0	0	0	0	0
29	3	2	1	1	1	1	1	2	2	1	2	1	0	0	0	0	1	1	1	1	1	1	1	1	1	1	0	0	0	0	1	0	0	0	0	0	0			1	0	2	1	1.78555	1	1	0	0	0
15	1	9999	1	0	0	0	1	2	2	1	2	1	0	0	0	1	1	1	1	1	1	1	1	1	1	1	0	0	0	0	1	0	1	0	0	0	0		1		0	2	0	1.58026	1	0	0	0	0
53	3	3	1	1	1	1	1	2	2	1	2	1	0	0	0	0	1	1	1	1	1	1	1	1	1	1	0	0	0	0	1	0	1	0	0	0	0			1	0	1		2.4685	1	1	0	0	0
54	3	0	1	1	1	1	1	2	2	1	2	1	0	0	0	0	1	1	1	1	1	1	1	1	1	1	0	0	0	0	1	0	0	0	0	0	0	0		2	0	2	0	1.52119	1	1	1	0	0
26	3	9999	1	1	1	1	1	1	2	1	1	1	0	1	1	1	1	1	1	1	1	1	1	1	1	1	0	0	0	0	1	0	1	0	0	0	0			2	0	2	0	1.78555	1	1	0	0	0
23	1	0	1	1	1	1	1	1	3	1	1	1	1	1	0	1	1	1	1	1	1	1	1	1	1	0	0	0	0	0				0	0	0	0			2	0	1	0	1.75678	1	1	0	0	0
21	1	0		1	1	1	1	2	2	0								1	1	1	1	1	1	1	1											0	0			2	0	1	0	1.75678	0	1	0	0	0
43	2	0	1	1	1	1	0	1	2	1	1	1	0	1	0	1	1	1	1	1	1	1	1	1	1											0	0			1	0	2		1.41809	0	1	0	0	0
20	1	0	1	1	1	1	1	2	2	1	1	1	0	1	0	1	1	1	1	1	1	1	1	1	1	1	0	0	0	0	2	1	1	0	0	0	0			2	0	1	0	1.75678	1	1	0	0	0
51	3	0	1	1	1	1	1	2	1	1	3	1	1	0	0	1	1	1	1	1	1	1	1	1	1											0	0			1	0	2		1.52119	0	1	0	0	0
22	1	0	1	1	1	1	1	2	1	1	1	1	0	1	0	0	1	1	1	1	1	1	1	1	1	1	0	0	0	0	2	0	1	0	0	0	0			7	0	1	0	1.75678	1	1	0	0	0
42	2	0	1	1	1	1	1	1	1	1	1	1	0	1	1	0	1	1	1	1	1	1	1	1	1											0	0			1	0	2	0	1.41809	0	1	0	0	0
18	1	0	1	1	1	1	1	2	2	1	2	1	0	1	1	0	1	1	1	1	1	1	1	1	1											0	0			1	0	1	0	1.75678	0	1	0	0	0
42	2	0	1	1	1	1	1	1	1	1	1	1	1	1	1	1	0	1	1	1	1	1	1	1	1	1	0	0	0	0	1	0	0	0	0	0	0			1	0	2	0	1.41809	1	1	0	0	0
49	2	0	1	1	1	1	1	2	2	1	1	1	0	1	0	1	1	1	1	1	1	1	1	1	1	1	0	0	0	0	1	0	1	0	0	0	0			1	0	2	0	1.52119	1	1	0	0	0
25	1																									1	0	0	0	0	2	1	1	0	0	0	0			2	0	2	1	1.78555	1	1	0	0	0
20	1																									1	0	0	0	0	2	0	1	0	0	0	0			4	0	1	0	1.75678	1	1	0	0	0
51	2	0	1	1	1	1	1	2	1	1	2	1	0	1	0	1	1	2	1	1	1	1	1	1	1	1	0	0	0	0	1	0	1	1	0	0	0			2	0	1	0	2.4685	1	1	0	0	0
41	3																									0	0	0	1	0	1	0	1	0	0	0	0			2	0	2	0	1.41809	1	1	0	0	0
22	3	2	1	1	1	1	1	2	2	1	2	1	0	0	0	0	1	1	1	1	1	1	1	1	1	1	0	0	0	0	1	0	0	0	0	0	0			2	0	2	0	1.58026	1	1	0	0	0
38	3	0	1	1	99	1	1	99	99	99	2	1	0	1	1	1	1	1	1	1	1	1	1	1	1	1	0	0	0	0	1	0	1	1	0	0	0			1	0	2	0	1.41809	1	1	0	0	0
49	3	1	1	1	1	1	1	2	2	1	2	1	0	0	0	0	1	1	1	1	1	1	1	1	1	1	2	0	0	0	1	0	1	0	0	0	0		1		1	1		2.4685	1	0	0	1	0
43	3	0	1	1	1	1	1	2	2	1	2	1	0	0	0	0	1	1	1	1	1	1	1	1	1	1	0	0	0	0	1	0	0	0	0	0	0	1		2	0	2	0	1.41809	1	1	0	0	0
16	1	9999	1	1	1	1	1	1	2	1	1	1	0	1	1	1	1	1	1	1	1	1	1	1	1											0	0			1	0	2	0	1.58026	0	1	0	0	0
55	6	0	1	1	1	1	1	2	2	1	2	1	0	0	0	0	1	1	1	1	1	1	1	1	1	0	0	0	0	0				0	0	0	0			2	0	2	0	1.52119	1	1	0	0	0
15	1	0	1	1	1	1	1	2	2	1	2	1	0	0	0	0	1	1	1	1	1	1	1	1	1											0	0		1		0	2	0	1.58026	0	0	1	0	0
46	6	10	1	1	1	1	1	99	1	1	2	1	0	0	0	1	1	1	1	1	1	1	1	1	1	0	0	0	0	0				88	88	0	0			1	0	2		1.52119	1	1	0	0	0
37	3																									0	0	0	1	0	1	0	0	0	0	0	0			1	0	2		1.41809	1	1	0	0	0
18	1																									1	0	0	0	0	2	0	0	1	1	0	0			2	0	2	0	1.58026	1	1	0	0	0
25	3	0	1	1	1	99	1	2	1	1	1	1	0	0	0	0	99	1	1	1	1	1	1	1	1	1	0	0	0	0	1	0	1	0	0	0	0			2	0	1	0	3.443	1	1	0	0	0
37	3	1	1	1	1	1	1	2	2	1	2	1	0	0	0	0	1	1	1	1	1	1	1	1	1	1	0	0	0	0	1	0	1	0	0	0	0	0		1	0	2	0	1.41809	1	1	0	0	0
29	3																									0	0	0	1	0	1	0	1	0	1	0	0			1	0	2	0	1.78555	1	1	0	0	0
59	5																									0	0	0	0	0				0	0	0	0			2	0	2	0	1.52119	1	1	0	0	0
49	5	0	1	99	99	99	1	2	1	1	1	1	1	0	0	0	99	1	1	1	1	1	1	1	1	0	0	1	0	0	2	0	1	0	0	0	0			2	0	1		2.4685	1	1	0	0	0
23	1	5	1	1	1	1	1	2	1	1	2	1	0	0	0	0	1	1	1	1	1	1	1	1	1	1	0	0	0	0	1	1	1	0	0	0	0			2	0	2	0	1.58026	1	1	0	0	0
42	3	0	1	1	1	1	1	1	1	1	3	1	0	0	1	1	1	1	1	1	1	1	1	1	1	1	0	0	0	0	1	1	1	0	0	0	0			1	0	2		1.41809	1	1	0	0	0
20	1	1	1	1	1	1	1	1	1	1	1	1	0	1	0	1	1	1	1	1	1	1	1	1	1	1	0	0	0	0	1	1	1	0	0	0	0			1	0	2	0	1.58026	1	1	0	0	0
52	3	0	1	1	1	1	1	2	3	1	3	1	0	0	0	1	1	1	1	1	1	1	1	1	1	1	0	0	0	0	1	0	0	0	0	0	0			2	0	2	0	1.52119	1	1	0	0	0
24	1	0	1	1	1	1	1	2	3	1	3	1	0	0	0	1	1	1	1	1	1	1	1	1	1											0	0			1	0	1	0	1.75678	0	1	0	0	0
27	1	0	1	1	1	1	1	3	1	1	1	1	0	1	1	1	1	1	1	1	2	2	2	4	4	1	0	0	0	0	1	0	0	0	0	0	0	0		1	0	1	0	3.443	1	1	0	0	0
53	2	0	1	1	1	1	1	1	1	1	1	1	0	1	1	1	1	1	1	1	1	1	1	1	1	1	0	0	0	0	1	0	0	0	0	0	0			1	0	1	0	2.4685	1	1	0	0	0
38	2	2	1	1	1	1	1	2	2	1	1	1	0	1	0	1	1	1	1	1	1	1	1	1	1	1	0	0	0	0	1	0	1	0	0	0	0			2	0	2	0	1.41809	1	1	0	0	0
29	3	0	1	1	1	1	1	3	3	1	2	1	0	0	0	1	1	1	1	1	1	1	1	1	1											0	0			2	0	2	0	1.78555	0	1	0	0	0
32	3	5	1	1	1	1	1	2	2	1	2	1	0	0	0	1	1	1	1	1	1	1	1	1	1	1	0	0	0	0	1	0	1	0	0	0	0	0		2	0	2	0	1.78555	1	1	0	0	0
33	3	0	1	1	1	1	1	2	1	1	2	1	0	0	0	1	1	5	1	1	5	1	1	1	1	2	0	0	0	0	1	0	1	0	0	0	0	0		2	1	1	0	3.443	1	1	0	0	0
28	3	2	1	1	1	1	1	2	2	1	2	1	0	0	0	0	1	1	1	1	1	1	1	1	1	1	0	0	0	0	1	0	0	0	0	0	0	0		2	0	2	0	1.78555	1	1	0	0	0
42	3	2	1	1	1	1	1	2	2	1	2	1	0	0	0	0	1	1	1	1	1	1	1	1	1	1	0	0	0	0	2	0	0	0	0	0	0			2	0	2	0	1.41809	1	1	0	0	0
59	3	0	1	1	1	1	1	2	1	1	1	1	0	0	0	1	1	1	1	1	1	1	1	1	1	2	0	0	0	0	1	0	1	0	0	0	0			2	1	1	0	2.4685	1	1	0	0	0
42	3	2	1	0	99	0	1	2	2	0								1	1	1	1	1	1	1	1	1	0	0	0	0	1	1	1	0	0	0	0			6	0	2	0	1.41809	1	1	0	0	0
22	3	9999	1	1	1	1	0	3	3	1	2	1	0	0	0	1	1	1	1	1	1	1	1	1	1	1					1	0	1	0	0	0	0			2		2		1.58026	1	1	0	0	0
20	1	1	1	1	1	1	1	2	2	1	2	1	0	0	0	0	1	1	1	1	1	1	1	1	1	1	0	0	0	0	2	1	1	0	0	0	0			2	0	1	0	1.75678	1	1	0	0	0
21	1	0	0	1	1	1	1	2	3	1	2	1	0	0	0	1	1	1	1	1	1	1	1	1	1	5	0	0	0	0	2	1	0	0	0	0	0			2	1	1	0	1.75678	1	1	0	0	0
44	4	3	1	1	1	1	1	2	2	0									1	1	1	1	1	1	1	1	1	0	0	0	1	1	1	0	0	0	0	1		1	1	2	0	1.41809	1	1	0	0	0
26	3	0	1	1	1	1	1	2	2	1	2	1	0	0	0	0	1	1	1	1	1	1	1	1	1	1	0	0	0	0	1	1	1	1	1	0	0	0		1	0	1		3.443	1	1	0	0	0
20	5	0	1	1	1	1	1	2	2	1	2	1	0	0	0	0	1	1	1	1	1	1	1	1	1	3	0	2	0	0	2	0	0	0	0	0	0			2	1	1	0	1.75678	1	1	0	0	0
33	3	1	1	99	99	1	1	2	99	1	99	1	99	0	1	1	1	3	1	1	3	1	1	1	1	1	0	0	0	0	1	0	0	0	0	0	0			2	0	2	0	1.78555	1	1	0	0	0
41	3	0	1	99	1	1	1	2	2	1	99	1	0	0	0	1	1	1	1	1	1	1	1	1	1	1	0	0	0	0	1	1	1	0	0	0	0			2	0	1		3.06228	1	1	0	0	0
56	6	2	1	1	1	1	1	2	2	1	2	1	0	0	0	0	1	1	1	1	1	1	1	1	1	0	0	0	0	0				0	0	0	0			2	0	2		1.52119	1	1	0	0	0
40	5	2	1	1	1	1	1	2	2	1	2	1	0	0	0	0	1	1	1	1	1	1	1	1	1	1	0	0	0	0	1	0	0	0	0	0	0			1	0	2		1.41809	1	1	0	0	0
19	1	0	1	1	1	1	1	2	2	1	2	1	0	0	0	0	1	1	1	1	1	1	1	1	1	1	0	0	0	0	2	0	0	0	0	0	0			2	0	1	0	1.75678	1	1	0	0	0
20	1	0	1	1	1	1	0	1	2	1	1	1	0	1	0	1	1	1	1	1	1	1	1	1	1	1	0	0	0	0	2	1	0	0	0	0	0			1	0	2		1.58026	1	1	0	0	0
31	1	0	1	1	1	1	1	3	2	1	2	0	1	0	1	0	1	1	1	1	1	1	1	1	1	1	0	0	0	0	2	1	0	0	0	0	0			1	0	2		1.78555	1	1	0	0	0
39	3	1	1		0	0	1	1	2	1	2	1	0	1	1	1	1	1	1	1	1	1	1	1	1	1	0	0	0	0	1	0	0	0	0	0	0			2	0	2	0	1.41809	1	1	0	0	0
53	3	0	1	1	1	1	1	3	3	1	2	1	0	1	1	1	1	1	1	1	1	1	1	1	1	1	0	0	0	0	1	0	0	0	0	0	0			1	0	1	0	2.4685	1	1	0	0	0
15	1	9999	1	99	99	99	99	99	99	0								1	1	1	1	1	1	1	1											0	0			2	0	2	0	1.58026	0	1	0	0	0
54	1	0	1	99	99	99	99	2	2	1	2	0	1	1	1	0	1	5	3	3	3	1	1	1	1											0	0			2	0	1	0	2.4685	0	1	0	0	0
40	3	0	1	1	1	1	1	2	2	0								1	1	1	1	1	1	1	1	1	0	0	0		1	0	0	0	0	0	0			2		2	0	1.41809	1	1	0	0	0
33	3	9999	1	1	99	1	1	3	2	1	2	1	0	0	0	1	1	1	1	1	1	1	1	1	1	1					1	1	1	0	0	0	0			1		2	1	1.78555	1	1	0	0	0
23	3	0	1	1	1	1	1	3	3	1	1	1	0	1	1	1	1	1	1	1	1	1	1	1	1	1	0	0	0	0	1	0	0	0	0	0	0			2	0	2	0	1.58026	1	1	0	0	0
15	1	0	1	1	99	1	1	99	99	0								1	1	1	1	1	1	1	1											0	0			2	0	2	0	1.58026	0	1	0	0	0
39	3	0	1	1	1	1	1	3	3	1	1	1	0	1	0	1	1	1	1	1	1	1	1	1	1	1	0	0	0	0	1	1	0	0	0	0	0			1	0	2		1.41809	1	1	0	0	0
16	1																																			0	0			2	0	1	0	1.75678	0	1	0	0	0
42	3	0	1	1	1	1	1	2	2	1	2	0	1	1	1	1	1	1	1	1	1	1	1	1	1	1	0	0	0	0	1	0	0	0	0	0	0			1	0	2	0	1.41809	1	1	0	0	0
19	1	0	1	1	1	1	1	1	1	1	1	1	1	0	0	1	1	1	1	1	1	1	1	1	1	1	0	0	0	0	1	1	0	0	0	0	0			1	0	1	0	1.75678	1	1	0	0	0
21	3	0	1	1	1	1	1	3	3	1	1	1	0	1	0	0	1	1	1	1	1	1	1	1	1											0	0			2	0	2	0	1.58026	0	1	0	0	0
21	1	0	1	1	1	1	1	1	1	1	1	1	0	1	0	1	0	1	1	1	1	1	1	1	1											0	0			1	0	2	0	1.58026	0	1	0	0	0
50	2	0	1	1	1	1	1	1	1	1	1	1	0	1	0	0	1	1	1	1	1	1	1	1	1											0	0			1	0	2	0	1.52119	0	1	0	0	0
54	3	0	1	1	1	1	1	2	2	1	99	1	0	0	0	0	1	1	1	1	1	1	1	1	1	1	0	0	0	0	1	0	1	0	0	0	0			2	0	2	0	1.52119	1	1	0	0	0
16	1	9999	1	99	99	99	1	2	3	0								1	1	1	1	1	1	1	1											0	0			2	0	1	0	1.75678	0	1	0	0	0
21	1	0	1	1	1	1	1	2	99	1	2	1	1	1	1	0	1	1	1	1	1	1	1	1	1	1	0	1	0	0	2	1	1	0	0	0	0			1	1	2	0	1.58026	1	1	0	0	0
19	1	0	1	1	1	1	1	2	2	1	2	1	0	0	0	0	1	1	1	1	1	1	1	1	1	1	0	0	0	0	2	0	0	0	0	0	0			1	0	2	0	1.58026	1	1	0	0	0
22	1	0	1	1	1	1	1	2	99	1	2	1	0	0	0	0	1	1	1	1	1	1	1	1	1	1	0	0	0	0	1	0	0	0	0	0	0	0		2	0	1	0	1.75678	1	1	0	0	0
58	6	0	1	1	1	1	1	2	99	1	3	1	0	0	0	0	1	1	1	1	1	1	1	1	1	0	0	0	0	0				0	0	0	0			2	0	2	0	1.52119	1	1	0	0	0
39	1																									0	0	0	1	0	2	0	1	0	0	0	0			1	0	2		1.41809	1	1	0	0	0
28	3																									1	0	0	0	0	1	0	0	0	0	0	0			2	0	1	0	3.443	1	1	0	0	0
55	1																									0	0	0	0	0				0	0	0	0		1		0	2	0	1.52119	1		1	0	0
35	3																									0	0	0	1	0	1	0	1	0	0	0	0			1	0	2		1.41809	1	1	0	0	0
21	1																									2	0	1	0	0	2	1	1	0	0	0	0			2	1	1	0	1.75678	1	1	0	0	0
49	6																									0	0	0	0	0				0	0	0	0		1		0	2	0	1.52119	1	0	1	0	0
25	3	0	1	1	1	1	1	2	3	1	1	1	0	0	0	0	1	1	1	1	1	1	1	1	1	1	0	0	0	0	1	0	0	0	0	0	0	0		2	0	2		1.78555	1	1	0	0	0
27	3	0	1	1	1	1	1	2	2	1	3	1	0	0	0	0	1	1	1	1	1	1	1	1	1	1	0	0	0	0	1	0	1	0	0	0	0	0		1	0	2	0	1.78555	1	1	0	0	0
31	3	1	1	1	1	1	1	2	2	1	99	1	0	0	0	0	1	1	1	1	1	1	1	1	1	1	0	0	0	0	1	0	0	0	0	0	0			1	0	2	0	1.78555	1	1	0	0	0
23	3	0	1	1	1	1	1	2	99	1	99	1	0	0	0	0	1	1	1	1	1	1	1	1	1	1	0	0	0	0	1	1	1	0	0	0	0	0		1	0	2		1.58026	1	1	0	0	0
15	1	9999	1	1	1	99	1	99	99	1	99	1	0	0	0	1	99	1	1	1	1	1	1	1	1											0	0		1		0	2	0	1.58026	0	0	0	0	0
16	1	1	1	1	1	0	1	99	99	1	3	1	0	99	0	99	1	1	1	1	1	1	1	1	1	1					2	1	1	0	0	0	0			2		2	0	1.58026	1	1	0	0	0
38	3																									0	0	1	0	0	1	0	0	0	0	0	0	1		1	0	2	0	1.41809	1	1	0	0	0
23	1																									1	0	0	0	0	2	0	1	1	0	0	0			2	0	2	0	1.58026	1	1	0	0	0
31	1																									1	0	0	0	0	2	88	88	88	88	0	0	99		2	0	2		1.78555	1	1	0	0	0
17	1	9999	1	1	1	1	1	3	3	0								1	1	1	1	1	1	1	1	2	0	0	0	0	2	0	0	0	0	0	0		1		1	1	0	1.75678	1	0	1	0	0
30	3	0	1	1	1	1	1	2	2	1	2	1	0	0	0	0	1	1	1	1	1	1	1	1	1	1	0	0	0	0	2	1	1	0	0	0	0			2	0	2		1.78555	1	1	0	0	0
21	1																									1	1	0	0	0	2	0	0	0	0	0	0			3	1	1		1.75678	1	1	0	0	0
34	3	0	1	99	99	99	1	99	99	0								1	1	1	1	1	1	1	1	1	0	0	0	0	1	0	1	0	0	0	0	1		2	0	2	0	1.78555	1	1	0	0	0
45	1																									0	0	1	0	0	2	0	1	0	0	0	0			1	0	2		1.52119	1	1	0	0	0
37	6	0	1	1	1	1	1	2	2	1	3	1	0	0	0	0	1	1	1	1	1	1	1	1	5	0	0	0	0	0				0	0	0	0			1	0	2	1	1.41809	1	1	0	0	0
16	1	9999	1	1	1	1	1	2	2	0								1	1	1	1	1	1	1	1											0	0		1		0	1		1.75678	0	0	0	0	0
33	3	0	1	1	1	1	1	1	1	1	1	0	0	1	1	1	1	1	1	1	1	1	1	1	1	1	0	0	0	0	1	1	0	0	0	0	0			2	0	2	0	1.78555	1	1	0	0	0
38	2	0	1	1	1	1	1	1	1	1	1	1	0	0	0	0	1	1	1	1	1	1	1	1	1	1	0	0	0	0	1	0	0	0	0	0	0			1	0	2		1.41809	1	1	0	0	0
43	2	0	1	1	1	1	1	2	2	0								1	1	1	1	1	1	1	1	1	0	0	0	0	1	0	0	0	0	0	0			1	0	1		3.06228	1	1	0	0	0
58	2	0	1	1	1	1	1	2	2	1	1	1	0	0	1	1	1	1	1	1	1	1	1	1	1											0	0			1	0	2		1.52119	0	1	0	0	0
26	3	0	1	1	1	1	1	1	3	1	1	1	0	1	1	0	1	1	1	1	1	1	1	1	1	1	0	0	0	0	1	1	0	0	0	1	0			2	0	1	0	3.443	1	1	0	0	0
57	2	0	1	1	1	1	1	1	1	1	3	1	1	1	1	1	1	1	1	1	1	1	1		1	1	0	0	0	0	1	1	0	0	0	0	0			1	0	1		2.4685	1	1	0	0	0
21	1																									1	0	0	0	0	1	1	0	0	0	0	0			1	0	2	0	1.58026	1	1	0	0	0
20	1	0	1	1	1	1	1	2	3	1	1	0	1	1	1	0	1	1	1	1	1	1	1	1	1	1	0	0	0	0	1	1	0	0	0	0	0			1	0	2	0	1.58026	1	1	0	0	0
16	1																																			0	0		1		0	2	0	1.58026	0	0	0	0	0
33	3	0	1	1	1	1	0	1	1	1	1	1	0	1	1	1	1	1	1	1	1	1	1	1	1											0	0			2	0	2		1.78555	0	1	0	0	0
16	1	9999	0	1	1	1	1	3	3	0								1	1	1	1	1	1	1	1	1					2	1	1	0	0	0	0			1		2	0	1.58026	1	1	0	0	0
16	1	9999	1	1	1	1	1	2	3	1	3	1	0	0	1	1	1	1	1	1	1	1	1	1	1	1	0	0	0	0	2	1	0	0	0	0	0			2	0	1	0	1.75678	1	1	0	0	0
49	3	0	1	1	1	1	1	2	2	1	2	0	0	1	0		1	1	1	1	1	1	1	1	1											0	0			1	0	2	0	1.52119	0	1	0	0	0
30	1	0	1	1	1	1	1	1	1	1	1	1	0	0	1	1	1	1	1	1	1	1	1	1	1											0	0			1	0	2	0	1.78555	0	1	0	0	0
51	3	9999	99	99	99	99	99	2	2	0								1	1	1	1	1	1	1	5	1	0	0	0	0	1	0	1	0	0	0	0			2	0	2	0	1.52119	1	1	0	0	0
24	3	0	1	1	1	1	0	2	2	0								1	1	1	1	1	1	1	1	1	0	0	0	0	1	1	0	0	0	0	0			2	0	2	0	1.58026	1	1	0	0	0
28	3	0	1	1	1	1	1	2	2	1	1	1	1	1	1	1	1	1	1	1	1	1	1	1	1	1	0	0	0	0	1	0	0	0	0	0	0			1	0	1	1	3.443	1	1	0	0	0
22	3	0	1	1	1	1	1	3	3	88	2	0	0	0	1	1	1	1	1	1	1	1	1	1	1	1	0	0	0	0	1	0	0	0	0	0	0			2	0	2	0	1.58026	1	1	0	0	0
16	1	0	1	1	1	1	1	2	99	1	99	1	0	0	0	0	1	1	1	1	1	1	1	1	1											0	0		1		0	2	0	1.58026	0	0	1	0	0
46	6	9999	1	1	1	1	1	2	1	1	1	1	0	1	0	1	1	1	1	1	1	1	1	1	5	0	0	0	0	0				0	0	0	0	1		1	0	2		1.52119	1	1	0	0	0
55	3																									1	0	0	0	0	1	0	1	1	0	0	0			1	0	2		1.52119	1	1	0	0	0
21	1																									1	0	0	0	0	2	1	1	1	1	0	0			1	0	2	0	1.58026	1	1	0	0	0
24	3																									1	0	0	0	0	1	0	1	0	0	0	0			1	0	2	0	1.58026	1	1	0	0	0
33	3	0	1	1	1	1	1	2	99	1	99	1	0	0	0	0	1	1	1	1	1	1	1	1	1	1	0	0	0	0	1	0	1	0	0	0	0	0		1	0	2	0	1.78555	1	1	0	0	0
31	3																									1	0	0	0	0	1	0	0	0	0	0	0			1	0	1	0	3.443	1	1	0	0	0
50	6																									1	0	0	0	0	1	88	88	88	0	88	88			2	0	2		1.52119	1	1	0	0	0
23	1	0	1	1	1	1	1	2	2	0								1	1	1	1	1	1	1	1	1	0	0	0	0	1	0	0	0	0	1	0			2	0	2	0	1.58026	1	1	0	0	0
31	1	0	1	1	0	0	1	2	99	1	2	1	0	1	0	1	1	1	1	1	1	1	1	1	1	0	1	0	0	0	2	1	1	0	0	0	0			5	0	2	0	1.78555	1	1	0	0	0
28	1	0	1	1	1	1	1	2	1	1	1	1	0	0	0	1	1	1	1	1	1	1	1	1	1	1	0	0	0	0	2	0	0	1	0	0	0			2	0	2	0	1.78555	1	1	0	0	0
53	6																									0	1	0	0	0	2	0	0	0	0	0	0			2	0	2	0	1.52119	1	1	0	0	0
16	1	9999	0	1	1	99	1	2	99	0								1	1	1	1	1	1	1	1	1					2	1	0	0	0	0	0		1			1	0	1.75678	1	0	0	0	0
37	2																									0	0	0	1	0	1	0	1	1	0	0	0			1	0	2	0	1.41809	1	1	0	0	0
24	3	0	1	1	1	1	1	2	2	1	3	1	0	0	0	1	1	1	1	1	1	1	1	1	5	2	0	0	0	0	1	0	0	0	0	0	0		1		1	1	0	1.75678	1	0	0	0	0
16	1																									1	0	0	0	0	2	0	1	0	0	0	0			1	0	1	0	1.75678	1	1	0	0	0
16	1																																			0	0		1		0	2	0	1.58026	0	0	0	0	0
16	1																																			0	0		1		0	2	0	1.58026	0	0	0	0	0
19	1	0	99	99	99	1	1	3	3	1	1	1	0	1	1	1	1	1	1	1	1	1	1	1	1	1	0	0	0	0	2	1	0	0	0	0	0			1	0	2	0	1.58026	1	1	0	0	0
41	1	0	1	1	1	1	1	3	2	0								1	1	1	1	1	1	1	1											0	0			2	0	2	0	1.41809	0	1	0	0	0
44	3	0	1	1	1	1	1	2	2	1	2	0	1	0	1	1	1	1	1	1	1	1	1	1	1	1	0	0	0		2	0	0	0	0	0	0			6		2		1.41809	1	1	0	0	0
42	6																									1	0	0	0	0	2	1	1	0	1	0	0	1		2	0	2		1.41809	1	1	0	0	0
16	1	9999	99	99	99	99	99	99	99	1	99	1	0	0	0	1	99	1	1	1	1	1	1	1	1											0	0		1		0	2	0	1.58026	0	0	0	0	0
55	3																									0	0	0	1	0	1	88	88	0	88	0	0			1	0	2		1.52119	1	1	0	0	0
37	3																									0	0	0	1	0	1	0	1	1	0	0	0			1	0	2	1	1.41809	1	1	0	0	0
54	3	0	1	1	1	1	1	2	2	1	99	1	0	1	0	1	0	4	5	1	1	1	1	1	1	1	0	0	0	0	2	0	0	1	0	0	0			2	0	1	0	2.4685	1	1	0	0	0
36	3																									1	0	0	0	0	1	0	1	1	0	0	0			2	0	2		1.41809	1	1	0	0	0
45	2	0	99	99																						1	0	0	0	0	1	0	0	0	0	0	0			2	0	2	0	1.52119	1	1	0	0	0
22	3	0	1	1	1	1	1	2	3	1	3	1	0	0	0	1	1	1	1	1	1	1	1	1	1	1	0	0	0	0	1	0	0	0	0	0	0			1	0	2		1.58026	1	1	0	0	0
28	6																									1	0	1	0	0	2	0	0	0	0	0	0			1	1	2		1.78555	1	1	0	0	0
31	3																									0	0	0	1	0	1	0	1	0	0	0	0			1	0	2		1.78555	1	1	0	0	0
22	3	0	1	1	1	1	1	2	2	1	2	1	0	0	0	0	1	1	1	1	1	1	1	1	1	1	0	0	0	0	1	0	0	0	0	0	0			2	0	2	0	1.58026	1	1	0	0	0
29	3	0	1	1	1	1	1	3	3	1	2	1	0	1	1	1	0	1	1	1	1	1	1	1	1	1	0	0	0		1	1	0	1	0	0	0			2		2	0	1.78555	1	1	0	0	0
45	3	0	1	1	1	1	1	1	2	0								1	1	1	1	1	1	1	1											0	0			1	0	2		1.52119	0	1	0	0	0
19	1	0	1	1	1	1	1	2	2	1	2	0	1	1	1	1	1	1	1	1	1	1	1	1	1											0	0			1	0	2	0	1.58026	0	1	0	0	0
29	3	0	1	1	1	1	1	2	2	1	1	1	0	0	0	0	1	1	1	1	1	1	1	1	1	1	0	0	0	0	1	1	0	0	0	0	0			2	0	2	1	1.78555	1	1	0	0	0
33	3	0	1	1	1	99	1	2	2	1	2	1	0	1	0	0	0	1	1	1	1	1	1	1	1	1	0	0	0	0	1	0	0	0	0	0	0			2		2	0	1.78555		1	0	0	0
15	1	9999	1	99	99	99	1	3	3	1	3	1	0	0	0	1	1	1	1	1	1	1	1	1	1	1	0	0	0	0	2	0	1	0	0	0	0			4	0	1	0	1.75678	1	1	0	0	0
16	1	0	1	99	99	99	1	2	3	0								1	1	1	1	1	1	1	1	1	1	1	0	0	2	1	1	0	0	0	0			2	1	1	0	1.75678	1	1	0	0	0
45	3	0	1	1	1	1	0	2	2	1	2	1	0	1	0	99	0	1	1	1	1	1	1	1	1											0	0			1	0	2		1.52119	0	1	0	0	0
44	3	0	1	1	1	1	1	2	1	1	1	1	1	1	1		1	1	1	1	1	1	1	1	1	1	0	0	0	0	1	0	0	0	0	1	0			1	0	2		1.41809	1	1	0	0	0
25	3	0	1	1	1	1	0	2	2	1	1	1	0	1	1	1	1	1	1	1	1	1	1	1	1	1	0	0	0	0	1	1	0	0	0	1	0			1	0	1	0	3.443	1	1	0	0	0
55	3	0	1	1	1	1	1	1	2	0								1	1	1	1	1	1	1	1											1	1			2	0	2		1.52119	0	1	0	0	0
34	3	0	1	1	1	1	1	1	1	1	2	1	0	1	1	1	1	1	1	1	1	1	1	1	1	1	0	0	0	0	1	0	0	0	0	0	0			2	0	2		1.78555	1	1	0	0	0
20	3	0	1	1	1	1	1	2	2	1	2	1	0	0	0	0	1	1	1	1	1	1	1	1	1	1	0	0	0	0	1	1	1	0	0	0	0			1	0	2	0	1.58026	1	1	0	0	0
33	3																									1	0	0	0	0	1	0	1	0	0	0	0			2	0	2	0	1.78555	1	1	0	0	0
49	6																									0	0	0	0	0				88	88	0	0			1	0	2		1.52119	1	1	0	0	0
24	1																									1	0	0	0	0	2	0	0	0	0	0	0			1	0	2	0	1.58026	1	1	0	0	0
15	1	0	1	99	99	99	1	2	2	0								1	1	1	1	1	1	1	1											0	0		1		0	1	0	1.75678	0	0	0	0	0
16	1	0	1	99	99	99	1	99	99	1	99	99	99	99	99	99	99	1	1	1	1	1	1	1	5											0	0		1		0	1	0	1.75678	0	0	0	0	0
44	3																									1	0	0	0	0	2	0	0	0	0	0	0			1	0	2	1	1.41809	1	1	0	0	0
38	3	0	1	1	1	1	1	1	1	1	1	1	0	1	1	0	1	1	1	1	1	1	1	1	1	1	0	0	0	0	1	0	0	0	0	0	0			2	0	2		1.41809	1	1	0	0	0
36	3	0	1	1	1	1	1	2	2	1	2	1	0	1	1	1	1	1	1	1	1	1	1	1	1											1	1			1	0	2		1.41809	0	1	0	0	0
40	3	0	1	1	1	1	1	1	2	1	2	1	1	1	1	1	1	1	1	1	1	1	1	1	1	1	0	0	0	0	1	0	0	0	0	0	0			2	0	2		1.41809	1	1	0	0	0
20	1	0	1	1	1	1	1	2	2	1	1	1	0	1	1	1	1	1	1	1	1	1	1	1	1											1	1			2	0	1	0	1.75678	0	1	0	0	0
15	1	0	1	1	1	1	1	2	2	0								1	1	1	1	1	1	1	1	1	0	0	0	0	2	1	0	0	0	0	0			2	0	1		1.75678	1	1	0	0	0
50	2	0	1	1	1	1	1	2	2	1	3	1	0	1	1	1	1	1	1	1	1	1	1	1	1	1	0	0	0	0	1	0	0	0	0	0	0			2	0	2	0	1.52119	1	1	0	0	0
31	3	4	1	1	1	1	1	1	1	1	1	1	1	1	1	0	1	1	1	1	1	1	1	1	1	1	0	0	0	0	1	1	0	0	0	0	0		0		0	1		3.443	1	0	0	1	0
27	3	0	1	1	1	1	1	2	2	0								1	1	1	1	1	1	1	1	1	0	0	0	0	1	0	0	0	0	0	0			1	0	2		1.78555	1	1	0	0	0
26	1	0	1	1	1	1	1	1	1	1	1	1	1	1	0	1	1	1	1	1	1	1	1	1	1											0				1	0	2	1	1.78555	0	1	0	0	0
30	3	0	1	1	1	1	1	2	3	1	2	1	1	1	0	1	1	1	1	1	1	1	1	1	1	1	0	0	0	0	1	0	1	0	0	0	0			1	0	1	1	3.443	1	1	0	0	0
35	3	0	1	1	1	1	1	2	2	1	1	1	1	1	1	1	1	1	1	1	1		1	1	1	1	0	0	0	0	1	0	0	0	0	0	0			1	0	2	0	1.41809	1	1	0	0	0
55	3	0	1	1	1	1	1	1	1	1	2	1	0	0	0	0	1	1	1	1	1	1	1	1	1	1	0	0	0	0	1	0	0	0	0	0	0			2	0	1	0	2.4685	1	1	0	0	0
15	1																																			0	0		1		0	2	0	1.58026	0	0	0	0	0
37	3	2	1	1	1	1	1	2	2	1	2	1	0	0	0	0	1	1	1	1	1	1	1	1	1	1	0	0	0	0	1	0	1	0	0	0	0	1		1	0	2	0	1.41809	1	1	0	0	0
15	1	0	1	99	99	1	1	2	2	1	2	1	0	0	0	0	1	1	1	1	1	1	1	1	1											0	0		1		0	1	0	1.75678	0	0	0	0	0
32	5	0	1	1	1	1	1	2	2	1	2	1	0	0	0	1	1	1	1	1	1	1	1	1	1	1	0	0	0	0	2	0	0	0	0	0	0			2	0	2	0	1.78555	1	1	0	0	0
41	3	1	1	1	1	1	1	99	99	1	2	1	0	0	0	1	1	1	1	1	1	1	1	1	1	1	0	0	0	0	1		0	0	0	0	0	1		2	0	2	1	1.41809	1	1	0	0	0
27	3	2	1	1	1	1	1	2	2	1	2	1	0	0	0	0	1	1	1	1	1	1	1	1	1	1	0	0	0	0	1	1	1	0	0	0	0	0		2	0	2		1.78555	1	1	0	0	0
40	3	2	1	1	1	1	1	2	2	1	2	1	0	0	0	0	1	1	1	1	1	1	1	1	1	2	0	0	0	0	1	0	1	0	0	0	0			2	1	1		3.06228	1	1	0	0	0
35	3	0	1	0	0	0	1	2	2	1	2	1	0	0	1	1	1	1	1	1	1	1	1	1	1	1	0	0	0	0	1	0	0	0	0	0	0			2	0	2		1.41809	1	1	0	0	0
34	3	0	1	1	0	0	0	3	1	1	1	1	0	1	0	1	1	1	1	1	1	1	1	1	1	1	0	0	0	0	1	1	1	0	0	0	0			1	0	1		3.443	1	1	0	0	0
43	3	9999	1	1	1	1	1	2	1	1	1	1	0	0	0	1	1	1	1	1	1	1	1	1	5	0	0	0	1	0	1	0	1	0	0	0	0	1		1	0	2	0	1.41809	1	1	0	0	0
23	1	0	0	0	0	0	0	2	3	0								1	1	1	1	1	1	1	1	1	0	0	0	0	1	1	1	0	0	0	0			1	0	2		1.58026	1	1	0	0	0
47	3	0	1	0	0	0	1	2	1	1	2	1	0	0	0	1	1	1	1	1	1	1	1	1	1	1	0	0	0	0	1	0	1	0	0	0	0			2	0	2		1.52119	1	1	0	0	0
51	3	0	1	1	1	1	1	2	1	0								1	1	1	1	1	1	1	5	1	0	0	0	0	1	0	1	0	0	0	0			3	0	1	0	2.4685	1	1	0	0	0
16	1	9999	99	99	99	99	99	99	99	0								1	1	1	1	1	1	1	1											0	0		1		0	2	0	1.58026	0	0	0	0	0
39	3	0	1	0	0	0	1	2	2	0								1	1	1	1	1	1	1	1	1	0	0	0	0	1	1	1	0	0	0	0			2	0	2	0	1.41809	1	1	0	0	0
54	3	3	1	0	0	0	1	2	99	1	99	1	1	0	0	1	1	1	1	1	1	1	1	1	1	1	0	0	0	0	1	0	1	0	0	0	0			1	0	1	0	2.4685	1	1	0	0	0
21	1	9999	1	1	1	1	1	2	2	1	2	1	0	0	0	1	1	1	1	1	1	1	1	1	1	1	0	0	0	0	1	1	1	0	0	0	0			2	0	2	0	0.583563	1	1	0	0	0
27	3	11	1	1	1	99	1	99	99	1	2	1	99	99	0	1	1	2	1	1	1	1	1	1	1	2	0	0	0	0	1	0	1	0	0	0	0	1		2	1	1		3.443	1	1	0	0	0
34	3	0	1	0	0	0	1	2	3	1	2	1	0	0	0	1	1	1	1	1	1	1	4	1	1	1	0	0	0	0	1	0	1	1	0	0	0			1	0	2		1.78555	1	1	0	0	0
59	3	0	1	1	99	1	1	99	99	0								1	1	1	1	1	1	1	1		0	0	0	0	1	0	1	0	0	0	0			1		1		2.4685	1	1	0	0	0
44	3	9999	1	1	1	1	1	2	2	1	2	1	0	0	1	1	1	1	1	1	1	1	1	1	1	1	0	0	0	0	1	0	1	0	0	0	0	0		6	0	2		1.41809	1	1	0	0	0
26	1	0	1	1	1	1	1	2	2	1	2	1	0	0	0	0	1	1	1	1	1	1	1	1	1	1	0	0	0	0	2	1	0	0	0	0	0			1	0	1		3.443	1	1	0	0	0
55	3	3	1	1	1	1	1	2	3	1	3	1	0	0	0	0	1	1	1	1	1	1	1	1	5	0	0	0	0	0				0	0	0	0			2	0	2	0	1.52119	1	1	0	0	0
21	1																									1	0	0	0	0	2	1	1	0	0	0	0			1	0	1	0	1.75678	1	1	0	0	0
15	1	0	1	1	99	1	1	2	2	0								1	1	1	1	1	1	1	1											0	0		1		0	2	0	1.58026	0	0	0	0	0
24	1	0	1	1	1	1	1	2	2	1	2	1	0	0	0	0	1	1	1	1	1	1	1	1	1	2	0	0	0	0	2	1	1	0	0	0	0			2	1	1	0	1.75678	1	1	0	0	0
37	3	9999	1	1	1	1	1	99	99	1	3	1	0	0	0	1	1	1	1	1	1	1	1	1	1	0	0	1		0	1	0	99	0	0	0	0			2		2	1	1.41809	1	1	0	0	0
26	1	0	1	1	1	1	1	2	2	1	2	0	0	0	0	0	1	1	1	1	1	1	1	1	1	1	0	0	0	0	2	1	0	0	0	0	0			6	0	2		1.78555	1	1	0	0	0
38	3	9999	1	99	99	99	1	99	99	1	99	1	0	0	1	1	1	1	1	1	1	1	1	1	1	1	0	0	0	0	1	0	0	0	0	1	1		0		0	1	0	3.06228	1	0	1	0	0
42	2	9999	0	1	1	1	1	99	99	1	3	1	0	0	0	1	1	1	1	1	1	1	1	1	1	1					1	0	1	0	0	0	0			1		2		1.41809	1	1	0	0	0
24	3																									1	0	0	0	0	2	1	0	0	0	0	0			1	0	2		1.58026	1	1	0	0	0
23	3	0	1	1	1	1	1	2	2	1	2	1	0	0	0	0	1	1	1	1	1	1	1	1	1	1	0	0	0	0	1	1	1	0	0	0	0	0		1	0	2	0	1.58026	1	1	0	0	0
16	1	9999	99	99	99	99	99	99	99	0								1	1	1	1	1	1	1	1	1	0	0	0	0	1	0	0	0	0	0	0			4	0	2	0	1.58026	1	1	0	0	0
20	1	1	1	1	1	1	1	2	3	1	3	1	0	1	0	1	1	1	1	1	1		1	1	1	1	2	0	0	0	2	1	1	0	0	0	0			1	1	2	0	1.58026	1	1	0	0	0
27	3																									1	0	0	0	0	1	1	1	0	0	0	0			1	0	2		1.78555	1	1	0	0	0
34	3	0	0	1	99	1	1	2	2	1	1	1	0	99	1	1	1	2	1	1	1	1	1	1	1	0	0	0	1	0	1	1	1	0	0	0	0			1	0	2	0	1.78555	1	1	0	0	0
34	3																									0	0	0	1	0	1	1	1	0	0	0	0			1	0	2		1.78555	1	1	0	0	0
16	1																																			0	0	0	0		0	2	0	1.58026	0	0	0	0	0
58	3																									0	0	0	1	0	1	0	1	0	0	0	0			2	0	2	0	1.52119	1	1	0	0	0
41	6																									0	0	0	0	0				88	88	88	88			1	0	2		1.41809	1	1	0	0	0
24	1																									1	0	0	0	0	2	1	1	0	0	0	0			1	0	2	0	1.58026	1	1	0	0	0
53	5																									0	0	0	0	0				88	88	0	88			1	0	2	0	1.52119	1	1	0	0	0
33	3																									1	0	0	0	0	1	0	0	0	0	0	0			1	0	2	0	1.78555	1	1	0	0	0
17	3	0	1	99	99	1	1	2	2	1	2	1	0	0	0	0	1	1	1	1	1	1	1	1	1											0	0			1	0	2	0	1.58026	0	1	0	0	0
44	3	0	1	1	1	1	1	2	2	1	2	1	0	0	0	0	1	1	1	1	1	1	1	1	1	1	0	0	0	0	1	1	1	1	1	0	0			2	0	1	1	3.06228	1	1	0	0	0
37	3	2	1	1	1	1	1	2	2	1	2	1	0	0	0	0	1	1	1	1	1	1	1	1	1	1	0	0	0	0	1	1	1	1	1	0	0			1	0	2		1.41809	1	1	0	0	0
30	3	0	1	1	1	1	1	2	1	1	2	1	0	0	0	0	1	1	1	1	1	1	1	1	1	1	0	0	0	0	1	0	1	0	0	0	0	0		2	0	2	1	1.78555	1	1	0	0	0
38	3	0	1	1	1	1	1	2	2	1	2	1	0	0	0	0	1	1	1	1	1	1	1	1	1	1	0	0	0	0	1	1	1	0	0	0	0		1		0	1	0	3.06228	1	0	1	0	0
23	3	0	1	1	1	1	1	2	2	1	2	1	0	0	0	0	1	1	1	1	1	1	1	1	1	1	0	0	0	0	1	0	1	0	0	0	0			2	0	2	0	1.58026	1	1	0	0	0
15	1																																			0	0		1		0	2	0	1.58026	0	0	0	0	0
23	3	0	1	1	1	1	1	2	2	1	2	1	0	0	0	0	1	1	1	1	1	1	1	1	1	1	0	0	0	0	1	0	0	0	0	0	0			1	0	2	0	1.58026	1	1	0	0	0
27	3	2	1	1	1	1	1	2	2	1	2	1	0	0	0	0	1	1	1	1	1	1	1	1	1	1	0	0	0	0	1	1	1	0	0	0	0	0		2	0	2		1.78555	1	1	0	0	0
57	3	2	1	1	1	1	1	2	2	1	2	1	0	0	0	0	1	1	1	1	1	1	1	1	1	1	0	0	0	0	1	0	0	0	0	0	0			2	0	2	0	1.52119	1	1	0	0	0
18	1	0	1	1	1	1	1	2	2	1	2	1	0	0	0	0	1	1	1	1	1	1	1	1	1	1	0	0	0	0	1	1	1	1	1	0	0			2	0	1	0	1.75678	1	1	0	0	0
25	3	1	1	1	1	1	1	2	2	1	2	1	0	0	0	0	1	1	1	1	1	1	1	1	1	1	0	0	0	0	1	0	1	0	0	0	0	1		1	0	2	0	1.78555	1	1	0	0	0
30	3	0	1	1	1	1	1	2	99	1	2	1	0	0	0	0	1	1	1	1	1	1	1	1	1	1	0	0	0	0	1	0	0	0	0	0	0			2	0	2	0	1.78555	1	1	0	0	0
36	3	0	1	1	1	1	1	2	2	1	2	1	0	0	0	0	1	1	1	1	1	1	1	1	1	1	0	0	0	0	1	1	1	0	0	0	0			2	0	1	0	3.06228	1	1	0	0	0
30	3	9999	1	1	1	1	1	2	2	1	2	1	0	0	0	1	1	1	1	1	1	1	1	1	1	1	0	0	0	0	1	0	1	0	0	0	0			1	0	2		0.566823	1	1	0	0	0
36	5	0	1	1	1	1	1	2	2	1	3	1	0	0	0	1	1	1	1	1	1	1	1	1	5	2	0	0	0	0	2	0	0	0	0	0	0	0		1	1	1		3.06228	1	1	0	0	0
16	1	9999	1	1	1	1	1	2	2	1	2	1	0	1	1	1	1	1	1	1	1	1	1	1	1	1	0	0	0	0	1	1	1	0	0	0	0			1	0	2	0	0.583563	1	1	0	0	0
47	3	5	1	1	1	1	1	2	2	1	2	1	0	1	1	1	1	1	1	1	1	1	1	1	1	1	0	0	0	0	1	0	1	0	0	0	0			2	0	1	0	2.4685	1	1	0	0	0
42	3	0	1	1	1	1	1	2	2	1	2	1	0	0	1	1	1	1	1	1	1	1	1	1	1	1	0	0	0	0	1	0	0	1	0	0	0			1	0	2	0	1.41809	1	1	0	0	0
20	1	0	1	1	1	1	1	2	2	1	2	1	0	0	0	0	1	1	1	1	1	1	1	1	1	1	0	0	0	0	1	1	0	0	0	1	0			2	0	1	0	1.75678	1	1	0	0	0
16	1	0	1	1	1	1	1	2	3	0								1	1	1	1	1	1	1	5											0	0		1		0	2	0	0.583563	0	0	0	0	0
16	1	0	1	1	99	99	1	99	99	0								1	1	1	1	1	1	1	5											0	0		1		0	1	0	0.602808	0	0	0	0	0
26	3	0	1	1	1	1	1	1	1	1	2	1	1	1	1	1	1	1	1	1	1	1	1	1	1	1	0	0	0	0	1	1	1	0	0	0	0			2	0	2	0	1.78555	1	1	0	0	0
16	1	9999	1	99	1	1	1	99	99	1	99	0	0	0	0	1	1	5	1	1	1	1	1	1	5											0	0			1	0	2		0.583563	0	1	0	0	0
16	1	0	1	1	1	1	1	2	99	1	99	1	0	0	0	99	1	1	1	1	1	1	1	1	1											0	0		1		0	1	0	0.602808	0	0	0	0	0
53	3	0	1	1	1	1	1	2	2	1	2	1	1	1	0	1	1	1	1	1	1	1	1	1	1	1	0	0	0	0	1	1	0	0	0	0	0			2	0	1	1	2.4685	1	1	0	0	0
38	3	0	1	1	1	1	1	3	3	1	2	1	1	1	0	1	1	1	1	1	1	1	1	1	1	1	0	0	0	0	1	0	0	0	0	0	0			1	0	2		1.41809	1	1	0	0	0
55	3	0	1	1	1	1	1	2	1	1	2	1	1	1	0	0	1	1	1	1	1	1	1	1	1	1	0	0	0	0	1	0	1	0	0	0	0			2	0	2	0	1.52119	1	1	0	0	0
39	3	0	1	1	1	1	1	3	3	1	1	1	1	0	0	0	1	1	1	1	1		1	1	1	1	0	0	0	0	1	0	0	0	0	1	1			2	0	2	0	1.41809	1	1	0	0	0
30	3	0	1	1	1	1	0	1	2	1	1	1	0	1	0	0	1	1	1	1	1	1	1	1	1	1	0	0	0	0	1	0	1	0	0	0	0			1	0	2	0	1.78555	1	1	0	0	0
24	1	2	1	1	1	1	1	2	2	0								1	1	1	1	1	1	1	1	1	0	0	0		1	1	1	0	0	0	0			2		1	0	1.75678	1	1	0	0	0
56	3	0	1	1	1	1	1	2	2	0								1	1	1	1	1	1	1	1											0	0			2	0	2	0	1.52119	0	1	0	0	0
52	6																									0	0	0	0	0				88	88	0	0			2	0	2		1.52119	1	1	0	0	0
31	1																																			0	0			2	0	2		1.78555	0	1	0	0	0
47	3																									1	0	0	0	0	1	0	1	0	0	0	0	1		4	0	2	0	1.52119	1	1	0	0	0
45	3																									1	0	0	0	0	1	0	1	0	0	0	0			2	0	2	0	1.52119	1	1	0	0	0
15	1	10	99	1	1	1	99	99	99	1	99	99	0	1	1	1	1	5	5	5	5	5	5	5	5											0	0		1		0	2	0	0.583563	0	0	0	0	0
16	1	9999	99	99	99	99	1	2	2	1	2	1	0	99	99	1	99	1	1	1	1	1	1	1	1											0	0			1	0	1	0	0.602808	0	1	0	0	0
55	6																									0	0	0	0	0				88	88	0	0			1	0	2	0	1.52119	1	1	0	0	0
15	1	9999	99	0	99	1	1	2	3	0								1	1	1	1	1	1	1	1											0	0		1		0	2	0	0.583563	0	0	0	0	0
15	1	9999	1	99	99	99	99	99	99	0								1	1	1	1	1	1	1	1											0	0		1		0	2	0	0.583563	0	0	0	0	0
15	1	0	99	99	99	99	99	99	99	99	99	0	99	99	99	99	99	3	3	3	3	3	3	3	3											0	0		1		0	1	0	0.602808	0	0	0	0	0
56	3	3	1	1	1	1	1	2	2	1	2	1	0	0	0	0	1	1	1	1	1	1	1	1	1	1	0	0	0	0	1	0	0	0	0	0	0			2	0	2		1.52119	1	1	0	0	0
16	1	0	1	1	1	1	1	99	99	1	99	1	0	0	0	1	99	1	1	1	1	1	1	1	1											0	0			2	0	2	0	0.583563	0	1	0	0	0
16	1	0	1	1	0	1	1	2	3	1	3	1	0	0	0	1	1	1	1	1	1	1	1	1	1	1	0	0	0	0	2	1	0	0	0	0	0			2	0	2	0	0.583563	1	1	0	0	0
16	1																																			0	0		1		0	2	0	0.583563	0	0	0	0	0
16	1	0	99	1	1	1	99	2	99	0								5	1	1	5	1	1	1	1											0	0			4	0	1	0	0.602808	0	1	0	0	0
16	1																																			0	0		1		0	2	0	0.583563	0	0	0	0	0
16	1	0	1	1	1	1	1	2	3	1	2	1	0	1	1	1	1	1	1	1	1	1	1	1	1											0	0		1		0	2	0	0.583563	0	0	1	0	0
23	1	0	1	1	1	1	1	1	1	1	1	0	0	1	1	1	1	1	1	1	1	1	1	1	1											0	0			1	0	2	0	1.58026	0	1	0	0	0
21	1	0	1	1	1	1	1	2	3	1	2	1	0	0	1	0	1	1	1	1	1	1	1	1	1											0	0			2	0	2	0	1.58026	0	1	0	0	0
17	1	0	1	1	1	1	1	3	3	1	3	1	0	0	0	0	1	1	1	1	1	1	1	1	1	1	0	0	0	0	2	1	1	0	0	0	0			4	0	1	0	0.602808	1	1	0	0	0
55	3	0	1	1	1	1	0	2	2	1	2	1	1	1	1	1	1	1	1	1	1	1	1	1	1											0	0			2	0	2	0	1.52119	0	1	0	0	0
16	1																																			0	0		1		0	1	0	0.602808	0	0	0	0	0
34	3	0	1	1	1	1	1	2	2	1	2	1	0	0	0	0	1	1	1	1	1	1	1	1	1	1	0	0	0	0	1	0	1	0	0	0	0			1	0	2	0	1.78555	1	1	0	0	0
15	1	9999	1	99	99	99	1	99	99	1	99	1	0	0	0	1	1	1	1	1	1	1	1	1	1	1	0	0	0	0	99	1	0	0	0	0	0		1		0	2	0	0.583563	1	0	0	0	0
38	3	0	1	1	1	1	0	1	1	1	1	1	1	1	1	0	1	1	1	1	1	1	1	1	1	1	0	0	0	0	1	0	1	0	0	0	0		1		0	2	0	1.41809	1	0	0	0	0
16	1	0	1	1	1	1	1	2	3	1	2	1	0	0	0	1	1	1	1	1	1	1	1	1	1											0	0			4	0	1	0	0.602808	0	1	0	0	0
54	3	0	1	1	1	1	1	2	2	1	2	0	0	1	1	1	1	1	1	1	1	1	1	1	1	1	0	0	0	0	1	99	0	0	0	0	0			1	0	2	0	1.52119	1	1	0	0	0
16	1	0	1	1	1	1	1	2	2	0								5	5	1	5	1	1	1	1	1	0	0	0	0	2	1	0	0	0	0	0			1	0	2	0	0.583563	1	1	0	0	0
26	1	0	1	1	1	1	1	2	1	1	2	1	0	1	0	1	1	1	1	1	1	1	1	1	1	1	0	0	0	0	1	1	0	0	0	0	0			2	0	2	0	1.78555	1	1	0	0	0
32	3	0	1	1	1	1	1	2	2	0								1	1	1	1	1	1	1	1											0	0			1	0	2		1.78555	0	1	0	1	0
15	1																																			0	0			2	0	2	0	0.583563	0	1	0	0	0
24	1	0	1	1	1	1	0	2	2	1	2	1	0	1	0	1	1	1	1	1	1	1	1	1	1	1	0	0	0	0	2	1	1	0	0	0	0			2	0	1		1.75678	1	1	0	0	0
26	3	0	1	1	1	1	1	2	2	1	1	1	1	1	1	0	0	1	1	1	1	1	1	1	1	1	0	0	0	0	1	0	1	1	0	0	0			2	0	2	1	1.78555	1	1	0	0	0
59	3	0	1	1	1	1	1	2	2	0								1	1	1		1	1	1	1											1	1			2	0	2	0	1.52119	0	1	0	0	0
15	1	0	1	1	99	1	1	99	99	0								1	1	1	1	1	1	1	1											0	0		1		0	1	0	0.602808	0	0	0	0	0
15	1	0	99	1	1	1	1	2	1	1	1	1	0	0	0	1	1	5	1	1	5	1	1	1	1	1	0	0	0	0	2	1	0	0	0	0	0			1	0	2	0	0.583563	1	1	0	0	0
17	1	3	0	0	0	1	0	2	3	1	3	1	0	0	0	1	1	1	1	1	1	1	1	1	1	1	0	0	0	0	1	0	0	0	0	0	0			4	0	1	0	0.602808	1	1	0	0	0
42	3	0	1	1	1	1	0	1	3	1	1	1	1	1	1	1	1	1	1	1	1	1	1	1	1	1	0	0	0	0	1	1	0	0	0	0	0			1	0	1	0	3.06228	1	1	0	0	0
32	3	0	1	1	1	1	1	1	1	1	1	1	0	1	1	1	1	1	1	1	3	3	5	5	1	1	0	0	0	0	99	1	0	0	0	0	0			1	0	2	0	1.78555	1	1	0	0	0
16	1	9999	99	99	99	99	99	99	99	99	99	1	99	99	0	1	1	1	1	1	1	1	1	1	1											0	0			1	0	1		0.602808	0	1	0	0	0
33	1	9999	1	1	1	1	1	2	1	1	2	1	99	1	0	1	1	1	1	1	1	1	1	1	1	1	0	0	0	0	1	1	1	0	0	0	0			1	0	1	0	1.00864	1	1	0	0	0
16	1	9999	99	1	99	99	1	2	99	1	99	1	99	0	99	1	1	3	1	1	1	1	1	1	1	3	0	0	0	0	1	1	1	0	0	0	0		1		1	1	0	0.602808	1	0	0	0	0
16	1	9999	1	1	1	1	1	2	99	1	2	1	0	0	0	1	1	1	1	1	1	1	1	1	1	1	0	0	0	0	1	0	0	0	0	0	0			1	0	2	0	0.583563	1	1	0	0	0
15	1	0	0	1	0	1	1	2	3	0								1	1	1	1	1	1	1	1											0	0			1	0	2	0	0.583563	0	1	0	0	0
16	1	2	1	0	0	0	1	2	2	0								1	3	3	3	3	3	3	3											0	0			3	0	1	0	0.602808	0	1	0	0	0
16	1	9999	1	99	99	99	1	99	99	1	99	1	99	0	99	1	1	1	1	1	1	1	1	1	1											0	0		1		0	2	0	0.583563	0	0	1	0	0
26	3																									0	0	0	1	0	1	0	0	0	0	0	0			2	0	2	0	1.78555	1	1	0	0	0
16	1	9999	1	99	99	1	1	2	2	1	2	1	0	0	0	1	1	1	1	1	1	1	1	1	1											0	0		0		0	2	0	0.583563	0	0	1	0	0
27	3																									1	0	0	0	0	1	0	0	0	0	0	0			2	0	2	0	1.78555	1	1	0	0	0
35	3																									1	0	0	0	0	1	0	1	1	0	0	0			2	0	1		3.06228	1	1	0	0	0
36	3																									1	0	0	0	0	1	1	1	0	0	0	0			1	0	2		1.41809	1	1	0	0	0
23	1																									1	0	0	0	0	2	1	0	0	0	0	0			2	0	1	0	1.75678	1	1	0	0	0
21	5																									1	0	0	0	0	2	1	0	0	0	0	0			2	0	1		1.75678	1	1	0	0	0
22	3																									1	0	0	0	0	1	0	1	0	0	0	0			1	0	1	0	1.75678	1	1	0	0	0
35	1																									1	0	0	0	0	2	0	0			0	0			1	0	2	0	1.41809	1	1	0	0	0
37	3	0	1	1	1	1	1	2	2	1	2	1	99	0	0	0	1	1	1	1	1	1	1	1	1	0	0	0	1	0	1	0	1	0	0	0	0			2	0	2	0	0.46234	1	1	0	0	0
23	3	9999	1	1	99	1	1	99	99	1	99	1	99	0	0	1	1	1	1	1	1	1	1	1	1	1	0	0	0	0	1	0	0	0	0	0	0			2	0	2		0.583563	1	1	0	0	0
22	5																									1	0	0	0	0	1	0	0	1	0	0	0			2	0	2	0	1.58026	1	1	0	0	0
16	1																																			0	0		1		0	2	0	0.583563	0	0	0	0	0
31	3	0	1	1	1	1	1	2	2	1	2	1	0	0	0	0	1	1	1	1	1	1	1	1	1	1	0	0	0	0	1	0	0	0	0	0	0	1		2	0	2	0	1.78555	1	1	0	0	0
50	3	0	1	1	1	1	1	2	2	1	2	1	0	0	0	0	1	1	1	1	1	1	1	1	1	1	0	0	0	0	1	0	0	0	0	0	0	1		2	0	2	0	1.52119	1	1	0	0	0
27	1	1	1	1	1	1	1	2	2	1	2	1	0	0	0	0	1	1	1	1	1	1	1	1	1	1	0	0	0	0	1	0	0	0	0	0	0			2	0	2	0	1.78555	1	1	0	0	0
35	3	0	1	1	1	1	1	2	2	1	2	1	0	0	0	0	1	1	1	1	1	1	1	1	1	1	0	0	0	0	1	0	1	0	0	0	0			2	0	2	0	1.41809	1	1	0	0	0
34	3	0	1	1	1	1	1	2	2	1	2	1	0	0	0	0	1	1	1	1	1	1	1	1	1	0	0	0	0	0				0	0	0	0			2	0	2	0	1.78555	1	1	0	0	0
15	1	1	99	99	99	99	99	99	99	1	99	99	99	99	0	0	99	1	1	1	1	1	1	1	1											0	0	99	1		0	2	0	0.583563	0	0	0	0	0
29	3	2	1	1	1	1	1	2	2	1	2	1	0	0	0	0	1	1	1	1	1	1	1	1	1	1	0	0	0	0	1	0	0	0	0	0	0	0		2	0	2		1.78555	1	1	0	0	0
41	3																									1	0	0	0	0	1	0	1	0	0	0	0			2	0	2	0	1.41809	1	1	0	0	0
44	3	1	1	1	1	1	1	2	2	1	2	1	0	1	1	1	1	1	1	1	1	1	1	1	1	1	0	0	0	0	1	1	1	0	0	0	0			1	0	2		1.41809	1	1	0	0	0
55	3																									1	0	0	0	0	1	0	1	0	0	0	0			1	0	1		2.4685	1	1	0	0	0
27	3																									1	0	0	0	0	1	0	0	0	0	0	0			2	0	2	0	1.78555	1	1	0	0	0
59	3	8	1	1	1	1	1	2	99	1	1	1	0	0	0	1	1	1	1	1	1	1	1	1	5	0	0	0	0	0				0	0	0	0	1		1	0	2		1.52119	1	1	0	0	0
24	3																									1	0	0	0	0	1	0	0	0	1	0	0			2	0	2	0	1.58026	1	1	0	0	0
31	3	0	1	1	1	1	1	3	3	0	2							1	1	1	1	1	1	1	1	3	1	1	5	0	1	0	0	0	0	0	0			88	1	1		3.443	1	1	0	0	0
48	3																									1	0	0	0	0	2	0	0	0	0	0	0			1	0	2		1.52119	1	1	0	0	0
16	1	0	99	99	99	99	99	2	99	0								3	3	3	1	1	3	1	1											0	0			1	0	2	0	0.583563	0	1	0	0	0
15	1	1	1	1	1	1	1	2	1	0								5	1	1	5	1	1	1	1	1	0	0	0	0	2	1	1	0	0	0	0			1	0	1	0	0.602808	1	1	0	0	0
23	1	0	1	1	1	1	1	2	2	1	2	1	0	0	0	0	1	1	1	1	1	1	1	1	1	1	0	0	0	0	1	1	1	0	0	0	0			2	0	1		1.75678	1	1	0	0	0
34	3	2	1	1	1	1	1	2	2	1	2	1	0	0	0	0	1	1	1	1	1	1	1	1	1	1	0	0	0	0	1	0	1	0	0	0	0	0		2	0	2		1.78555	1	1	0	0	0
38	3	0	1	1	1	1	1	2	2	1	3	1	0	0	1	0	1	1	1	1	1	1	1	1	1	1	0	0	0	0	1	0	0	0	0	0	0			2	0	2	1	1.41809	1	1	0	0	0
16	1	0	1	1	0	1	0	99	99	0								1	1	1	1	1	1	1	1											0	0		1		0	2	0	0.583563	0	0	0	0	0
21	3	0	1	1	1	1	1	2	2	1	2	1	0	0	0	0	1	1	1	1	1	1	1	1	1	1	0	0	0	0	1	1	0	0	0	0	0			2	0	2	0	1.58026	1	1	0	0	0
36	3	0	1	1	1	1	1	2	2	1	2	1	0	0	0	0	1	1	1	1	1	1	1	1	1	1	0	0	0	0	1	0	1	0	0	0	0	0		1	0	2		1.41809	1	1	0	0	0
42	5	2	1	1	1	1	1	2	2	1	2	1	0	0	0	0	1	1	1	1	1	1	1	1	1	1	0	0	0	0	1	0	0	0	0	0	0			1	0	2		1.41809	1	1	0	0	0
38	1	0	1	1	1	1	1	2	2	1	2	1	0	0	0	0	1	1	1	1	1	1	1	1	1											0	0			2	0	1	0	3.06228	0	1	0	0	0
54	6	5	1	1	1	1	1	2	2	1	2	1	0	0	0	0	1	1	1	1	1	1	1	1	1	1	0	0	0	0	2	0	0	0	0	0	0			2	0	2		1.52119	1	1	0	0	0
16	1	0	1	1	1	99	1	99	99	1	99	1	0	0	0	0	1	1	1	1	1	1	1	1	1	1	0	0	0	0	2	0	1	0	0	0	0			1	0	2	0	0.583563	1	1	0	0	0
15	1	0	1	99	99	99	1	99	99	0								1	1	1	1	1	4	1	1											0	0		1		0	1	0	0.602808	0	0	0	0	0
35	1	0	1	1	1	1	1	2	2	1	2	1	0	0	0	0	1	1	1	1	1	1	1	1	1	0	0	0	0	0				0	0	0	0			2	0	1	0	3.06228	1	1	0	0	0
30	3	0	1	1	1	1	1	2	2	0								1	1	1	1	1	1	1	1	1	0	0	0	0	1	1	0	0	0	0	0			1	0	2	0	1.78555	1	1	0	0	0
56	6	0	1	1	1	1	1	2	2	1	2	1	0	0	0	0	1	1	1	1	1	1	1	1	1	0	0	0	0	0				0	0	0	0			2	0	2	0	1.52119	1	1	0	0	0
19	1	0	1	1	1	1	1	2	2	1	2	1	0	0	0	0	1	1	1	1	1	1	1	1	1	2	0	0	0	0	1	1	1	0	0	0	0			1	1	2	0	1.58026	1	1	0	0	0
20	1	0	1	1	1	1	1	2	2	1	2	1	0	0	0	0	1	1	1	1	1	1	1	1	1	1	0	0	0	0	1	1	1	0	0	0	0			2	0	2	0	1.58026	1	1	0	0	0
36	3	2	1	1	1	1	1	2	2	1	2	1	0	0	0	0	1	1	1	1	1	1	1	1	1	1	0	0	0	0	1	1	1	0	0	0	0	1		2	0	2		1.41809	1	1	0	0	0
30	3	0	1	1	1	1	1	3	1	1	1	1	0	1	1	1	1	1	1	1	1	1	1	1	1	1	0	0	0	0	1	0	0	0	0	0	0			2	0	2	0	1.78555	1	1	0	0	0
35	3	0	1	1	1	1	1	1	1	1	3	1	0	1	1	1	1	1	1	1	1	1	1	1	1	1	0	0	0	0	1	0	0	0	0	0	0			2	0	1	0	3.06228	1	1	0	0	0
15	1	0	1	1	99	99	1	2	2	1	2	1	0	0	0	0	1	1	1	1	1	1	1	1	1											0	0		1		0	2	0	0.583563	0	0	0	0	0
16	1																																			0	88		1		0	2	0	0.583563	0	0	0	0	0
16	1	0	1	1	99	99	1	2	99	1	99	1	0	0	0	0	1	1	1	1	1	1	1	1	1											0	0		1		0	1	0	0.602808	0	0	0	0	0
23	1																																			0	0		1		0	2	0	1.58026	0	0	0	0	0
37	3	0	1	1	1	1	1	1	1	1	2	1	0	1	1	1	1	1	1	1	1	1	1	1	1	1	0	0	0	0	1	0	1	0	0	0	0			1	0	2		1.41809	1	1	0	0	0
15	1																																			0	0			1	0	1	0	0.602808	0	1	0	0	0
55	3	0	1	1	1	1	1	2	3	1	1	1	0	1	0	0	1	1	1	1	1	1	1	1	1	1	0	0	0	0	1	0	1	0	0	0	0			1	0	2		1.52119	1	1	0	0	0
20	1	0	1	1	1	1	0	2	2	1	1	1	0	1	1	1	1	1	1	1	1	1	1	1	1	1	0	0	0	0	2	0	1	0	0	0	0			2	0	2	0	1.58026	1	1	0	0	0
16	1	0	1	1	1	1	1	2	3	1	3	1	0	0	0	1	1	1	1	1	1	1	1	1	5	5	0	0	0	0	2	1	0	0	0	0	0			1	1	1	0	0.602808	1	1	0	0	0
31	3	0	1	1	1	1	1	2	2	1	3	1	0	1	0	1	1	1	1	1	1	1	1	1	1	0	0	0	0	0				0	0	0	0			1	0	2	0	1.78555	1	1	0	0	0
34	3	0	1	1	1	1	1	1	1	1	3	1	0	1	1	1	1	1	1	1	1	1	1	1	1	1	0	0	0	0	1	0	1	0	0	0	0			2	0	1	0	3.443	1	1	0	0	0
15	1																																			0	0		1		0	2	0	0.583563	0	0	0	0	0
27	3	0	1	1	1	1	1	3	3	1	2	1	0	1	0	0	1	1	1	1	1	1	1	1	1	1	0	0	0	0	1	1	1	0	0	0	0			1	0	2		1.78555	1	1	0	0	0
30	3	9999	1	1	1	1	1	2	2	1	2	1	0	0	0	1	1	1	1	1	1	1	4	1	1	1	0	0	0	0	1	0	0	0	0	0	0			1	0	2	0	0.566823	1	1	0	0	0
42	3																									1	0	0	0	0	1	0	1	0	0	0	0			1	0	1		3.06228	1	1	0	0	0
38	3																									1	0	0	0	0	1	0	1	0	0	0	0			1	0	2		1.41809	1	1	0	0	0
39	3																									1	0	0	0	0	1	0	99	1	0	0	0			2	0	2	0	1.41809	1	1	0	0	0
28	3																									0	0	0	1	0	1	0	1	1	1	0	0			1	0	2		1.78555	1	1	0	0	0
34	3																									0	0	0	1	0	1	0	0	1	0	0	0			1	0	2		1.78555	1	1	0	0	0
16	1	2	1	1	1	1	1	2	3	1	3	1	0	0	0	1	1	1	1	1	1	1	1	1	1											0	0			4	0	1	0	0.602808	0	1	0	0	0
22	3																									1	0	0	0	0	1	0	1	0	0	0	0			2	0	1		1.75678	1	1	0	0	0
41	3	0	1	1	1	1	1	2	2	1	2	1	0	0	0	0	1	1	1	1	1	1	1	1	1	1	0	0	0	0	1	0	0	1	1	0	0	1		1	0	2		1.41809	1	1	0	0	0
16	1	0	1	1	1	1	1	2	3	0								1	1	1	1	1	1	1	5											0	0		1		0	2	0	0.583563	0	0	0	0	0
33	3	1	1	1	1	1	1	2	2	1	2	1	0	0	0	0	1	1	1	1	1	1	1	1	1	1	0	0	0	0	1	1	1	0	0	0	0	1		2	0	2	0	1.78555	1	1	0	0	0
33	1	0	1	1	1	1	1	2	2	1	2	1	0	0	0	0	1	1	1	1	1	1	1	1	1	1	0	0	0	0	1	1	1	0	0	0	0	1		1	0	2	1	1.78555	1	1	0	0	0
15	1	0	1	1	1	1	1	2	3	0								1	1	1	1	1	1	1	1	1	0	0	0	0	2					0	0			2	0	2	0	0.583563	0	1	0	0	0
23	3	0	1	1	99	1	1	2	99	0								1	1	1	1	1	1	1	5	1	0	0	0	0	1	0	1	0	0	0	0			1	0	2	0	1.58026	1	1	0	0	0
15	1	0	1	1	1	1	1	2	2	1	2	1	0	0	0	1	1	1	1	1	1	1	1	1	1											0	0		1		0	2	0	0.583563	0	0	0	0	0
15	1																									1	0	0	0	0	1	1	0	0	0	0	0		0		0	2	0	0.583563	1	0	0	0	0
43	5	0	1	1	1	1	1	2	3	1	2	1	0	0	0	1	1	1	1	1	1	1	1	1	1											0	0			2	0	2		1.41809	0	1	0	0	0
28	3	2	1	1	1	1	1	1	1	1	1	1	0	0	1	1	1	1	1	1	1	1	1	1	1	0	0	0	1	0	1	1	1	0	0	0	0			2	0	2		1.78555	1	1	0	0	0
23	3	9999	1	1	1	1	1	2	2	1	2	1	1	1	1	1	1	1	1	1	1	1	1	1	1	1	0	0	0	0	1	0	1	0	0	0	0			2	0	2	0	1.58026	1	1	0	0	0
42	3	9999	1	1	1	1	1	2	3	1	2	1	0	0	0	1	1	1	1	1	1	1	1	1	1	1	0	0	0	0	1	0	1	0	0	0	0			2	0	2		1.41809	1	1	0	0	0
29	3	9999	1	1	1	1	1	2	2	1	2	1	0	1	1	0	1	1	1	1	1	1	1	1	1	0	0	0	1	0	1	0	0	0	0	0	0			1	0	2	0	1.78555	1	1	0	0	0
16	1	9999	1	1	1	1	1	2	3	1	3	1	0	0	0	1	1	1	1	1	1	1	1	1	1											0	0			2	0	1	0	0.602808	0	1	0	0	0
15	1																																			0	0		1		0	1	0	0.602808	0	0	0	0	0
55	3	9999	1	1	1	1	1	2	3	1	2	1	0	0	0	1	1	1	1	1	1	1	1	1	1	1	0	0	0	0	1	0	0	0	0	0	0	0		1	0	2		1.52119	1	1	0	0	0
22	1	9999	1	1	1	1	1	2	3	1	2	1	0	0	0	1	1	1	1	1	1	1	1	1	1	1	0	0	0	0	1	0	1	0	0	0	0	0		2	0	2		1.58026	1	1	0	0	0
53	3	9999	1	1	1	1	1	2	3	1	2	1	0	0	0	1	1	1	1	1	1	1	1	1	1	0	0	0	0	0				0	0	0	0			1	0	2	0	1.52119	1	1	0	0	0
15	1																																			0	0			1	0	1	0	0.602808	0	1	0	0	0
16	1																																			0	0		1		0	1	0	0.602808	0	0	0	0	0
28	1	9999	1	1	1	1	1	2	3	1	2	1	0	0	0	1	1	1	1	1	1	1	1	1	1	1	0	0	0	0	1	0	99	0	0	0	0			2	0	1	1	3.443	1	1	0	0	0
15	1																																			0	0			1	0	1	0	0.602808	0	1	0	0	0
48	3	9999	1	1	1	1	1	2	3	1	2	1	0	0	0	1	1	1	1	1	1	1	1	1	1	1	0	0	0	0	1	1	0	0	0	0	0			2	0	2	0	1.52119	1	1	0	0	0
16	1	0	0	99	99	99	1	2	99	0								2	1	1	1	1	3													0	0			1	0	1	0	0.602808	0	1	0	0	0
16	1	0	1	99	99	99	1	2	99	1	99	1	0	0	0	0	1	1	1	1	1	1	1	1	1											0	0		1		0	2	0	0.583563	0	0	0	0	0
25	5	0	1	1	1	1	1	2	2	1	2	1	0	0	0	0	1	1	1	1	1	1	1	1	1	0	0	0	0	0				0	0	0	0			1	0	2	1	0.566823	1	1	0	0	0
17	1	0	1	1	1	1	1	2	1	0								5	1	1	5	1	1	1	1	1	0	0	0	0	2	1	1	0	0	0	0			4	0	1	0	0.602808	1	1	0	0	0
17	1																									0	0	0	0	0				99	99	99	99	99	1			2	0	0.583563			0	0	0
44	6	9999	1	1	1	1	1	2	2	1	2	1	0	1	0	1	1	1	1	1	1	1	1	1	1	0	0	0	0	0				0	0	0	0			5	0	2		1.41809	1	1	0	0	0
16	1	1	1	1	99	99	1	99	99	1	99	1	0	0	0	1	88	1	1	1	1	1	1	1	1	1	0	0	0	0	2	1	99	0	0	0	0			1	0	1	0	0.602808	1	1	0	0	0
16	1																																			0	0		1		0	1	0	0.602808	0	0	0	0	0
16	1	2	1	1	1	1	1	2	2	1	2	1	0	0	0	1	1	1	1	1	1	1	1	1	1	1	0	0	0	0	2	1	0	1	0	0	0			4	0	1	0	0.602808	1	1	0	0	0
16	1	0	0	1	0	1	1	2	2	1	2	1	0	0	0	1	1	1	1	1	1	1	1	1	1	3	0	0	0	0	2	1	1	0	0	0	0		1		1	1	0	0.602808	1	0	0	0	0
31	3	9999	1	1	1	1	1	2	3	1	2	1	0	0	0	1	1	1	1	1	1	1	1	1	1	1	0	0	0	0	1	0	1	0	0	0	0			2	0	2	0	1.78555	1	1	0	0	0
37	3	9999	1	1	1	1	1	2	3	1	2	1	0	0	0	1	1	1	1	1	1	1	1	1	1	1	0	0	0	0	1	0	1	0	0	0	0			2	0	1	0	3.06228	1	1	0	0	0
32	3	9999	1	1	1	1	1	2	3	1	2	1	0	0	0	1	1	1	1	1	1	1	1	1	1	1	0	0	0	0	1	0	1	0	0	0	0	0		2	0	2		1.78555	1	1	0	0	0
16	1	9999	1	99	99	99	1	99	99	0								1	1	1	1	1	1	1	1											0	0			2	0	2	0	0.583563	0	1	0	0	0
16	1	9999	99	99	99	99	99	99	99	0								1	1	1	1	1	2	2	1	1	1	1	0	0	1	0	0	0	0	0	0		1		1	1	0	0.602808	1	0	0	0	0
15	1																																			0	0		1		0	2	0	0.583563	0	0	0	0	0
39	3	9999	1	1	1	1	1	2	3	1	2	1	0	0	0	1	1	1	1	1	1	1	1	1	1	1	0	0	0	0	1	0	0	0	0	0	0			2	0	2		1.41809	1	1	0	0	0
31	3	0	1	1	1	1	1	2	3	1	2	1	0	0	0	1	1	1	1	1	1	1	1	1	1	1	0	0	0	0	1	0	1	0	0	0	0			1	0	1		1.00864	1	1	0	0	0
48	5	0	1	1	1	1	1	2	2	1	2	1	0	0	0	1	1	1	1	1	1	1	1	1	1	0	0	1	0	0	3	1	1	0	0	0	0			1	0	2		1.52119	1	1	0	0	0
37	3	9999	1	1	1	1	1	2	2	1	2	1	0	0	1	1	1	1	1	1	1	1	1	1	1	1	0	0	0	0	1	0	1	0	0	0	0			2	0	1		3.06228	1	1	0	0	0
33	3	9999	1	99	1	0	1	2	2	1	2	1	0	1	0	1	0	1	1	1	1	1	1	1	1	1	0	0	0	0	1	0	1	0	0	0	0			1	0	2	0	1.78555	1	1	0	0	0
37	6	2	1	1	1	1	1	2	2	1	2	1	0	1	1	1	1	1	1	1	1	1	1	1	1	1	0	0	0	0	1	0	1	0	0	0	0			1	0	2		1.41809	1	1	0	0	0
42	3	9999	1	1	1	1	1	2	2	1	2	1	0	1	0	0	1	1	1	1	1	1	1	1	1	1	0	0	0	0	1	0	1	0	0	0	0			2	0	1		3.06228	1	1	0	0	0
40	3	9999	1	1	1	1	1	2	2	1	2	1	0	1	1	1	1	1	1	1	1	1	2	1	1	1	0	0	0	0	1	0	0	0	0	0	0			1	0	2	0	1.41809	1	1	0	0	0
16	1	9999	99	99	99	99	1	99	99	1	99	1	0	0	0	1	1	1	1	1	1	1	1	1	1											0	0			1	0	1		0.602808	0	1	0	0	0
29	3	1	1	0	0	1	1	2	2	1	2	1	0	0	0	1	1	1	1	1	1	1	1	1	1	1	0	0	0	0	1	0	1	0	0	0	0	1		2	0	1	0	3.443	1	1	0	0	0
33	6	4	1	1	1	1	1	2	3	1	2	1	0	0	1	1	1	1	1	1	1	1	1	1	5	0	1	0	0	0	3	1	1	0	0	0	0			1	0	2		1.78555	1	1	0	0	0
36	3	7	1	1	0	1	0	2	3	1	99	1	0	0	1	1	1	1	1	1	1	1	1	1	1	1	0	0	0	0	1	0	1	0	0	0	0			2	0	1	0	3.06228	1	1	0	0	0
43	5	9	1	1	1	1	1	2	2	1	2	1	0	0	0	1	1	1	1	1	1	1	1	1	1	1	0	0	0	0	3	1	1	0	0	0	0			1	0	2		1.41809	1	1	0	0	0
56	3	9999	1	1	1	1	1	2	1	1	2	1	0	1	1	1	1	1	1	1	1	1	1	1	1	0	0	0	1	0	1	0	1	0	0	0	0			2	0	2	0	1.52119	1	1	0	0	0
42	3	9999	1	1	1	1	1	2	2	1	2	1	0	1	1	1	1	1	1	1	1	1	1	1	2	1	0	0	0	0	1	0	0	0	0	0	0			1	0	2	0	1.41809	1	1	0	0	0
16	1	9999	1	1	1	1	1	2	3	1	2	1	0	0	0	1	1	1	1	1	1	1	1	1	1											0	0			1	0	1	0	0.602808	0	1	0	0	0
16	1	0	1	0	1	1	1	1	1	1	2	1	0	0	1	1	1	1	1	1	1	1	1	1	1											0	0		1		0	2	0	0.583563	0	0	0	0	0
16	1																																			0	0		1		0	1	0	0.602808	0	0	0	0	0
16	1																																			0	0		1		0	1	0	0.602808	0	0	0	0	0
56	3	0	1	1	1	1	1	2	2	1	2	1	0	0	0	1	1	1	1	1	1	1	1	1	1	1	0	0	0	0	1	0	1	0	0	0	0			1	0	1		2.4685	1	1	0	0	0
52	3	0	1	1	1	1	1	99	99	1	2	1	0	0	0	1	1	1	1	1	1	1	1	1	1	1	0	0	0	0	1	0	1	0	0	0	0			2	0	2	0	1.52119	1	1	0	0	0
48	3	0	99	99	99	1	1	2	99	1	2	1	0	0	0	1	1	1	1	1	1	1	1	1	1	1	0	0	0	0	1	0	0	0	0	0	0			1	0	2		1.52119	1	1	0	0	0
16	1	0	0	1	1	1	1	2	99	0								1	1	1	1	1	1	1	1											0	0		1		0	1	0	0.602808	0	0	0	0	0
18	1	0	1	1	1	1	1	2	99	1	99	1	0	0	0	1	1	1	1	1	1	1	1	1	1											0	0			1	0	1	0	1.75678	0	1	0	0	0
16	1																									1	0	0	0	0	2	0	0	0	0	0	0			2	0	1	0	0.602808	1	1	0	0	0
29	3	0	1	1	1	1	1	2	2	1	1	1	0	1	1	1	1	1	1	1	1	1	1	1	1	1	0	0	0	0	1	0	1	0	0	0	0			1	0	2	0	1.78555	1	1	0	0	0
15	1	9999	99	99	99	99	1	2	2	0								1	1	1	1	1	1	1	1											0	0			1	0	2	1	0.583563	0	1	0	0	0
29	3	9999	1	1	1	1	1	2	3	1	2	1	0	0	0	1	1	1	1	1	1	1	1	1	1	1	0	0	0	0	1	0		0	0	0	0			1	0	2	0	1.78555	1	1	0	0	0
16	1	9999	99	99	99	99	1	99	99	0								2	1	1	2	1	1	1	1	1	0	0	0	0	1	1	0	0	0	0	0			1	0	1	0	0.602808	1	1	0	0	0
15	1	9999	1	1	99	99	1	3	2	0								1	1	1	1	1	1	1	1											0	0		1		0	2	0	0.583563	0	0	0	0	0
15	1	9999	1	99	99	99	1	99	99	1	99	1	0	0	0	1	1	1	1	1	1	1	1	1	1											0	0		1		0	1	0	0.602808	0	0	0	0	0
20	1	2	1	1	0	0	1	2	2	1	2	1	0	0	0	1	1	1	1	1	1	1	1	1	5	1	0	0	0	0	1	1	1	0	0	0	0			2	0	2	0	1.58026	1	1	0	0	0
17	1																									0	1	0	0	0	1	0	0	0	0	0	0			1	0	2	0	0.583563	1	1	0	0	0
43	3	9999	1	1	1	1	1	2	99	1	2	1	0	1	1	1	1	1	1	1	1	1	1	1	1	1	1	0	0	0	1	0	0	1	1	0	0			1	1	2		1.41809	1	1	0	0	0
53	6	9999	1	1	1	1	1	1	2	0								1	1	1	1	1	1	1	1	0	0	0	0	0				0	0	0	0			3	0	2		1.52119	1	1	0	0	0
30	3	9999	1	1	1	1	1	2	2	0								1	1	2	2	2	2	1	1	1	0	0	0	0	1	0	0	0	0	0	0		1		0	1	1	3.443	1	0	0	0	0
16	1	1	1	1	99	99	1	2	1	0								1	1	1	1	1	1	1	2											0	0		1		0	2	0	0.583563	0	0	0	0	0
16	1	9999	1	1	99	99	1	2	2	0								1	1	2	1	1	1	1	1											0	0			1	0	1	0	0.602808	0	1	0	0	0
16	1	9999	1	99	99	99	1	2	99	1	1	1	99	99	99	1	1	1	1	1	1	1	1	1	1											0	0		1		0	2	0	0.583563	0	0	0	0	0
30	3	9999	1	1	99	1	1	2	3	1	2	1	0	0	0	1	1	1	1	1	1	1	1	1	1	1	0	0	0	0	1	0	1	0	0	0	0			2	0	2	0	1.78555	1	1	0	0	0
34	3	9999	1	1	99	1	1	2	3	1	2	1	0	0	0	1	1	1	1	1	1	1	1	1	1	1	0	0	0	0	1	0	1	0	0	0	0			2	0	1	0	3.443	1	1	0	0	0
15	1	0	1	1	1	1	1	2	2	0								1	1	1	1	1	1	1	1											0	0		1		0	2	0	0.583563	0	0	0	0	0
18	3	9999	1	99	99	99	1	2	2	0								1	1	1	1	1	1	1	1	1	0	0	0	0	1	1	1	0	0	0	0			1	0	2	1	0.583563	1	1	0	0	0
34	3	9999	1	1	99	1	1	2	3	1	2	1	0	0	0	1	1	1	1	1	1	1	1	1	1	1	0	0	0	0	1	0	1	0	0	0	0			2	0	2	0	1.78555	1	1	0	0	0
17	3	2	1	1	1	1	1	1	2	1	2	1	0	0	1	1	1	1	1	1	1	1	1	1	1	0	0	0	1	0	1	0	0	0	0	0	0			2	0	2	0	0.583563	1	1	0	0	0
34	5	1	1	1	1	1	1	2	2	1	2	1	99	0	0	1	1	1	1	1	1	1	1	1	1	5	1	0	0	0	1	0	1	0	0	0	0		1		1	1	0	3.443	1	0	0	0	0
59	6	9999	1	1	0	1	1	2	3	1	2	1	0	0	0	1	1	1	1	1	1	1	1	1	1	1	0	0	0	0	1	0	0	0	0	0	0	0		2	0	2		1.52119	1	1	0	0	0
21	1	9999	1	1	1	1	1	2	99	1	1	1	0	0	0	1	1	1	1	1	1	1	1	1	1	6	0	0	0	0	1	1	0	0	0	0	0			4	1	1		0.602808	1	1	0	0	0
16	1	9999	1	1	1	1	1	2	2	1	2	1	0	0	0	1	1	1	1	1	1	1	1	1	1											0	0		1		0	1	0	0.602808	0	0	0	0	0
16	1	0	1	99	1	1	1	2	3	0								1	1	1	1	1	1	1	1											0	0			1	0	2	0	0.583563	0	1	0	0	0
19	1	9999	1	1	1	1	1	1	2	1	2	1	0	1	1	1	1	1	1	1	1	1	1	1	1	1	0	0	0	0	1	1	1	0	0	0	0			2	0	1	0	1.75678	1	1	0	0	0
27	3																									1	0	0	0	0	1	0	0	0	0	0	0			2	0	2	0	1.78555	1	1	0	0	0
34	3	9999	1	1	1	1	1	2	2	1	2	1	0	1	1	1	1	1	1	1	1	1	1	1	1	1	0	0	0	0	1	0	1	0	0	0	0			2	0	2	0	1.78555	1	1	0	0	0
54	3	1	1	1	1	1	1	2	2	1	2	1	0	0	0	1	1	1	1	1	1	1	1	1	1	1	0	0	0	0	1	0	1	0	0	0	0			2	0	2		1.52119	1	1	0	0	0
47	3	9999	1	1	1	1	1	2	2	1	2	1	0	0	0	1	1	1	1	1	1	1	1	1	1	2	0	0	0	0	1	0	1	0	0	0	0			2	1	1		2.4685	1	1	0	0	0
41	3	5	1	1	1	1	1	2	3	1	3	1	0	0	0	1	1	1	1	1	4	1	1	1	1	1	0	0	0	0	1	99	1	0	0	0	0			2	0	2	0	1.41809	1	1	0	0	0
15	1																									1	0	0	0	0	2	88	88	0	0	0	0			2	0	2	0	0.583563	1	1	0	0	0
16	1	0	1	0	0	0	1	2	2	0								1	1	1	1	1	1	1	1	1	0	0	0	0	2	0	0	0	0	0	0			2	0	2	0	0.583563	1	1	0	0	0
16	1	0	1	1	1	1	1	2	2	0								1	1	3	3	3	3	3	3	4	0	2	0	0	2	1	1	0	0	0	0		1		1	1	0	0.602808	1	0	1	0	0
16	1	0	1	0	0	0	1	2	2	1	2	1	1	1	1	1	1	1	1	1	1	1	1	1	1											0	0		1		0	2	0	0.583563	0	0	1	0	0
15	1																																			0	0		1		0	2	0	0.583563	0	0	1	0	0
15	1																									1	0	0	0	0	2	88	0	0	0	0	0		1		0	1	0	0.602808	1	0	0	0	0
19	1	9999	1	1	1	1	1	1	99	1	99	1	99	0	0	1	1	1	1	1	1	1	1	1	1	3	1	0	0	0	2	1	0	0	0	0	0	1		1	1	1	0	1.75678	1	1	0	0	0
15	1	9999	1	1	1	1	0	2	3	0								1	1	1	1	1	1	1	5											0	0			1	0	1	0	0.602808	0	1	0	0	0
15	1	9	1	1	99	1	99	99	99	0								1	1	1	1	1	1	1	5											0	0		1		0	2	0	0.583563	0	0	0	0	0
16	1	0	1	1	1	1	1	2	99	1	2	1	1	1	1	1	1	1	1	1	1	1	1	1	1	1	0	0	0	0	2	1	0	0	0	0	0			2	0	1	0	0.602808	1	1	0	0	0
29	5	0	1	1	1	1	1	2	3	1	2	1	0	0	1	1	1	1	1	1	1	1	1	1	1	0	0	0	1	0	1	0	0	0	0	0	0			1	0	2	1	1.78555	1	1	0	0	0
15	1																																			0	0			2	0	1	0	0.602808	0	1	0	0	0
15	1	9999	1	0	1	1	1	99	99	1	99	1	0	1	0	0	1	1	1	1	1	1	1	5	5											0	0		0		0	2	0	0.583563	0	0	0	0	0
50	6	9999	1	1	1	1	1	2	2	1	2	1	0	0	0	1	1	1	1	1	1	1	1	1	1	1	0	0	0	0	1	0	0	0	0	0	0			2	0	2		1.52119	1	1	0	0	0
16	1	0	1	1	1	1	1	2	2	0								1	1	1	1	1	1	1	1	1	0	0	8	0	1	0	1	0	0	0	0			1	1	2	0	0.583563	1	1	0	0	0
17	1	0	1	0	0	0	1	2	2	0								1	1	1	1	1	1	1	1	1	0	0	0	0	2	1	0	0	0	0	0			2	0	1	0	0.602808	1	1	0	0	0
19	1	3	1	99	99	1	1	2	99	1	2	1	0	0	0	1	1	1	1	1	1	1	1	1	1	1	0	0	0	0	1	0	1	0	0	0	0			2	0	2	0	1.58026	1	1	0	0	0
16	1																									1	888	88	88	88	2	0	0	0	0	0	0	1	1		1	2	0	0.583563	1	0	0	0	0
15	1	9999	1	1		1	1	2	3	0								1	1	2	2	1	1	2	1											0	0			2	0	2	0	0.583563	0	1	0	0	0
15	1	99	1	0	0	0	1	2	2	1	2	1	0	1	1	1	1	1	1	1	1	1	1	1	1	1	0	0	0	0	2	1	0	0	0	0	0		0		0	1		0.602808	1	0	0	0	0
15	1	9999	99	99	99	99	1	2	2	0								1	1	1	1	1	1	1	1											0	0			1	0	1	0	0.602808	0	1	0	0	0
15	1	0	1	1	1	1	1	2	2	0								1	1	1	1	1	1	1	4											0	0		1		0	2	0	0.583563	0	0	0	1	0
19	1	9999	1	1	1	1	1	2	2	1	2	1	0	0	0	1	1	1	1	1	1	1	1	1	1	1	0	0	0	0	1	0	1	0	0	0	0			1	0	1	0	1.75678	1	1	0	0	0
39	6	9999	1	1	1	1	1	2	2	1	2	1	0	0	0	1	1	1	1	1	1	1	1	1	1	1	0	0	0	0	1	0	0	0	0	0	0			2	0	2	0	1.41809	1	1	0	0	0
21	1	9999	1	1	1	1	1	99	99	1	1	1	0	0	1	1	1	1	1	1	1	1	1	1	1	2	0	0	0	0	1	0	0	0	0	0	0			2	1	2	0	1.58026	1	1	0	0	0
17	1																																			0	0		0		0	1	0	0.602808	0	0	1	0	0
17	1	9999	1	1	1	1	1	2	1	1	1	1	0	0	0	1	1	1	1	1	1	1	1	1	5	1	0	0	0	0	2	0				0	0			1	0	2	0	0.583563	0	1	0	0	0
16	1	3	1	0	0	0	1	2	3	0								1	1	1	1	1	1	1	1	1	0	0	0	0	2	1	1	0	0	0	0			3	0	2	0	0.583563	1	1	0	0	0
56	3	9999	1	1	1	1	1	2	2	1	2	1	0	0	1	1	1	1	1	1	1	1	1	1	1	1	0	0	0	0	1	1	0	0	0	0	0			2	0	2	0	1.52119	1	1	0	0	0
31	5	9999	1	1	1	1	1	2	3	1	3	1	0	1	1	1	1	1	1	1	1	1	1	1	1	1	0	0	0	0	1	1	1	0	0	0	0			1	0	1	0	3.443	1	1	0	0	0
16	1																																			0	0		1		0	2	0	0.583563	0	0	1	0	0
25	3	9999	1	1	1	1	1	2	2	1	2	0	0	1	1	1	1	1	1	1	1	1	1	1	1	1	0	0	0	0	1	1	1	99	0	0	0			2	0	2	0	1.78555	1	1	0	0	0
15	1																									1	0	0	0	0	2	0	0	0	0	0	0		1		0	1	0	0.602808	1	0	1	0	0
25	1	9999	1	1	1	1	1	1	2	1	2	0	0	1	1	1	1	1	2	1	1	1	1	1	1	1	0	0	0	0	1	0	1	0	0	0	0			2	0	2	1	1.78555	1	1	0	0	0
51	3	9999	1	1	1	1	1	2	2	1	2	1	0	0	0	1	1	1	1	1	1	1	1	1	1	1	0	0	0	0	1	1	1	0	0	0	0			2	0	1		2.4685	1	1	0	0	0
43	3	9999	1	1	1	1	1	2	2	0								1	1	1	1	1	1	1	1	1	0	0	0	0	1	0	1	0	0	0	0	1		2	0	2	0	1.41809	1	1	0	0	0
16	1	9999	1	1	1	1	0	2	2	0								1	1	1	1	1	5	1	1											0	0		1		0	2	0	0.583563	0	0	0	0	0
16	1																																			0	0		1		0	2	0	0.583563	0	0	0	0	0
16	1	1	1	1	99	1	0	2	99	1	2	1	0	99	0	1	1	1	1	1	1	1	1	1	5											0	0		1		0	2	0	0.583563	0	0	0	0	0
15	1																																			0	0		1		0	2	0	1.58026	0	0	0	0	0
17	1	9999	1	1	1	1	1	99	99	0								1	1	1	1	1	1	1	5	1	0	0	0	0	2	1	1	0	0	0	0			2	0	1	0	0.602808	1	1	0	0	0
31	5	9999	1	1	99	1	1	2	99	1	1	1	0	0	1	1	1	1	1	1	1	1	1	1	5	0	0	0	0	0				0	0	0	0			1	0	1	1	1.00864	1	1	0	0	0
40	3	9999	1	1	1	1	1	1	2	1	2	1	0	1	1	1	1	1	1	1	1	1	1	1	1	1	0	0	0	0	1	0	1	0	0	0	0			3	0	2		1.41809	1	1	0	0	0
27	3	9999	1	1	1	1	1	1	2	1	1	1	0	1	1	1	1	1	1	1	1	1	1	1	1	1	0	0	0	0	1	0	1	0	0	0	0			1	0	2		1.78555	1	1	0	0	0
51	3	9999	1	1	1	1	1	1	2	1	2	1	0	1	1	1	1	1	1	1	1	1	1	1	1	1	0	0	0	0	1	0	1	0	0	0	0			2	0	1	0	2.4685	1	1	0	0	0
40	3	9999	1	1	1	1	1	2	2	0								1	1	3	2	2	1	1	1	1	0	0	0	0	1	0	0	0	0	0	0			1	0	1	0	3.06228	1	1	0	0	0
15	1	9999	99	99	99	99	1	2	2	1	2	1	0	0	0	1	1	1	1	1	1	1	1	1	1											0	0			1	0	1	0	0.602808	0	1	0	0	0
16	1	9999	99	99	99	99	1	99	99	1	99	1	99	99	99	1	1	1	1	1	1	1	1	1	1											0	0		1		0	2	0	0.583563	0	0	0	0	0
15	1																																			0	0			1	0	2	0	0.583563	0	1	0	0	0
16	1	0	1	0	0	0	1	99	99	1	1	1	0	0	1	1	1	1	1	1	1	1	1	1	1											0	0			3	0	2		0.583563	0	1	0	0	0
16	1	9999	1	1	99	1	1	3	3	1	3	1	0	0	0	1	1	1	1	1	1	1	1	1	1	1					2	1	1	0	0	0	0			1		2	0	0.583563	1	1	0	0	0
16	1	9999	1	99	99	99	1	99	99	99	99	1	0	0	99	1	99	1	1	1	1	1	1	1	1											0	0			4	0	2	0	0.583563	0	1	0	0	0
16	1	9999	1	1	1	1	0	99	99	0								1			1	1	1	1	1											0	0			3	0	2	0	0.583563	0	1	0	0	0
16	1	0	1	0	0	1	1	2	3	1	2	1	0	0	0	1	1	1	1	1	1	1	1	1	1											0	0			1	0	2		0.583563	0	1	0	0	0
39	2	0	1	0	0	1	1	2	1	1	99	1	0	0	0	1	1	1	1	1	1	1	1	1	1	0	0	0	1	0	1	0	1	0	0	0	0			2	0	2	0	1.41809	1	1	0	0	0
25	1	2	1	99	99	0	1	99	1	1	1	1	1	0	0	1	1	1	1	1	1	1	1	1	1	1	0	0	0	0	1	0	0	0	0	0	0			2	0	1	0	3.443	1	1	0	0	0
16	1	9999	1	1	99	1	0	99	99	0								1	1	1	1	1	1	1	1	1					2	1	1	0	0	0	0			1		2	0	0.583563	1	1	0	0	0
54	3																																			0	0			2	0	2	0	1.52119	0	1	0	0	0
23	3	5	1	1	1	1	1	2	2	1	1	1	0	0	0	1	1	1	1	1	1	1	1	1	1	1	0	0	0	0	1	0	1	0	0	0	0	1		2	0	2	0	1.58026	1	1	0	0	0
35	3	3	1	1	1	0	1	2	1	1	2	1	0	0	0	1	1	1	1	1	1	1	1	1	1	0	0	0	1	0	1	0	1	0	0	0	0			1	0	2	0	1.41809	1	1	0	0	0
53	6	0	1	0	0	1	1	99	2	1	2	1	0	0	0	1	1	1	1	1	1	1	1	1	1	1	0	0	0	0	1	0	1	0	0	0	0			2	0	2	0	1.52119	1	1	0	0	0
15	1																																			0	0		1		0	1	0	0.602808	0	0	0	1	0
15	1																																			0	0			2	0	2	0	0.583563	0	1
34	5	0	1	1	1	1	1	2	99	1	2	1	0	0	1	1	1	1	1	1	1	1	1	1	1	0	0	1	0	0	1	0	1	0	0	0	0			1	0	2		1.78555	1	1	0	0	0
15	1	0	1	1	1	1	1	2	3	1	3	1	0	0	0	0	1	1	1	1	1	1	1	1	1	2	0	0	0	0	2	0	0	0	0	0	0		1		1	1	0	0.602808	1	0	1	0	0
16	1	0	1	1	1	1	1	2	2	1	1	1	0	0	0	0	1	1	1	1	1	1	1	1	1											0	0			1	0	2	0	0.583563	0	1	0	0	0
20	3	0	1	1	1	1	1	2	3	1	3	1	0	0	0	0	1	1	1	1	1	1	1	1	1	1	0	0	0	0	1	1	1	0	0	0	0			1	0	2	0	0.583563	1	1	0	0	0
57	6	0	1	99	1	1	1	2	2	1	2	1	0	0	0	1	1	1	1	1	1	1	1	1	1	1	0	0	0	0	1	0	0	0	0	0	0			2	0	2	0	1.52119	1	1	0	0	0
16	1	0	1	1	1	1	1	2	2	1	2	1	0	0	0	0	1	1	1	1	1	1	1	1	1	1	0	0	0	0	1	0	0	0	0	0	0			2	0	2	0	0.583563	1	1	0	0	0
23	3	9999	1	1	99	99	1	2	99	0								1	1	1	1	1	1	1	1	2	0	0	0	0	1	0	0	0	0	0	0			2	1	1	0	1.75678	1	1	0	0	0
19	3	9999	1	1	1	1	1	1	1	1	2	0	0	1	1	1	1	1	1	1	1	1	1	1	1	1	0	0	0	0	1	1	0	0	0	0	0			1	0	2	0	1.58026	1	1	0	0	0
16	1																																			0	0			2	0	2	0	0.583563	0	1	0	0	0
16	1																																			0	0		1		0	1	0	0.602808	0	0	1	0	0
16	1																																			0	0	0	1		0	2	0	0.583563	0	0	0	0	0
25	3	1	1	1	1	1	1	3	1	1	3	1	0	1	0	1	1	1	1	1	1	1	1	1	1	1	0	0	0	0	1	0	1	1	0	0	0			1	0	2	1	0.566823	1	1	0	0	0
55	3	0	1	1	1	1	1	3	1	1	2	1	0	0	0	1	1	1	1	1	1	1	1	1	1	1	0	0	0	0	1	0	0	0	0	0	1			2	0	1	0	2.4685	1	1	0	0	0
48	6	0	1	1	1	1	1	2	99	1	3	1	1	0	1	1	1	1	1	1	1	1	1	1	1	0	0	1	0	0	1	0	1	0	0	0	0			2	0	2	0	1.52119	1	1	0	0	0
30	3	0	1	1	1	1	1	2	2	1	2	1	0	0	0	0	1	1	1	1	1	1	1	1	1	1	0	0	0	0	1	1	1	0	0	0	0			2	0	2	0	1.78555	1	1	0	0	0
26	1	0	1	1	1	1	1	3	2	1	2	1	0	1	0	1	1	1	1	1	1	1	1	1	1	1	0	0	0	0	1	1	0	0	0	0	0			2	0	1	0	3.443	1	1	0	0	0
56	3	4	1	1	1	1	1	2	2	1	2	1	0	0	0	1	1	1	1	1	1	1	1	1	1	1	0	0	0	0	1	0	1	0	0	0	0			2	0	2		1.52119	1	1	0	0	0
16	1	0	1	99	99	1	1	2	2	0								1	1	1	1	1	1	1	1											0	0			2	0	1	0	0.602808	0	1	0	0	0
16	1	0	1	99	99	1	1	2	2	1	2	1	0	0	0	1	1	1	1	1	1	1	1	1	1											0	0			1	0	2	0	0.583563	0	1	0	0	0
42	3	9999	1	1	1	1	1	2	2	1	2	1	0	0	0	1	1	1	1	1	1	1	1	1	1	1	0	0	0	0	1	0	0	0	0	0	0			2	0	2	0	1.41809	1	1	0	0	0
23	3	9999	1	1	1	1	1	2	3	1	2	1	0	0	0	1	1	1	1	1	1	1	1	1	1	1	0	0	0	0	1	0	1	0	0	0	0			1	0	2	0	1.58026	1	1	0	0	0
41	1	9999	1	1	99	99	1	3	3	0								1	1	1	1	1	1	1	1											0	0			2	0	2	0	1.41809	0	1	0	0	0
16	1																																			0	0			1	0	1	0	0.602808	0	1	0	0	0
21	1																									2	0	0	0	0	3	0	0	0	0	0	0		1		1	1	0	0.602808	1	0	0	0	0
16	1																									2	0	0	0	0	3	0	0	0	0	0	0			2	1	1	0	0.602808	1	1	0	0	0
23	1	2	1	1	1	1	1	2	2	1	2	1	0	0	0	1	1	1	1	1	1	1	1	1	1	1	0	0	0	0	1	0	1	0	0	0	0			2	0	1	1	1.75678	1	1	0	0	0
53	6	2	1	1	1	1	1	99	99	1	99	1	0	1	1	1	1	1	1	1	1	1	1	1	1	1	0	0	0	0	1	0	1	0	0	0	0			2	0	2		1.52119	1	1	0	0	0
44	6	9999	1	1	1	1	1	2	2	1	2	1	0	0	0	1	1	1	1	1	1	1	1	1	1	1	0	0	0	0	1	0	1	0	0	0	0			2	0	2	0	1.41809	1	1	0	0	0
15	1	0	1	99	99	99	99	99	99	0								1	1	1	1	1	1	1	5	1	0	0	0	0	2	0	0	0	0	0	0		1		0	2	0	0.583563	1	0	0	0	0
24	1	9999	1	1	1	1	1	2	2	0								1	1	1	1	1	1	1	1	1	0	0	0	0	1	1	0	0	0	0	0			2	0	2	0	1.58026	1	1	0	0	0
21	3	9999	1	1	1	1	1	2	2	1	2	1	0	1	1	1	1	1	1	1	1	1	1	2	2	1	0	0	0	0	1	0	0	0	0	0	0			1	0	2	0	1.58026	1	1	0	0	0
32	3	9999	1	1	1	1	1	2	1	1	1	1	0	0	0	1	1	1	1	1	1	1	1	1	1	1	0	0	0	0	1	1	1	0	0	0	0			2	0	2		1.78555	1	1	0	0	0
17	1	0	1	1	99	99	1	99	99	0								1	1	1	1	1	1	1	1											0	0			1	0	1	0	0.602808	0	1	0	0	0
55	3	9999	1	1	1	1	1	2	2	1	2	1	0	1	1	1	1	1	1	3	1	1	1	1	1	1	0	0	0	0	1	0	1	0	0	0	0			2	0	2	0	1.52119	1	1	0	0	0
17	1	9999	1	1	1	1	1	1	2	1	2	1	0	1	1	1	1	1	1	1	1	1	1	1	1	1	0	0	0	0	1	1	1	0	0	0	0			2	0	2	0	1.58026	1	1	0	0	0
16	1	0	1	1	99	99	1	99	99	0								1	1	1	1	1	1	1	1											0	0			2	0	2	0	0.583563	0	1	0	0	0
15	1	0	0	99	0	0	99	2	1	0								1	1	1	1	1	1	1	5											0	0			3	0	1	0	0.602808	0	1	0	0	0
17	1																																			0	0			2	0	2	0	0.583563	0	1	0	0	0
59	3	9999	1	1	1	1	1	1	2	1	1	1	0	1	1	1	1	1	2	1	1	1	1	1	1	1	0	0	0	0	1	0	1	0	0	0	0			2	0	1		2.4685	1	1	0	0	0
23	1	9999	1	1	1	1	1	1	1	1	1	1	0	1	1	1	1	1	1	1	1	1	1	1	1	0	1	0	0	0	1	1	1	0	0	0	0			2	0	2	0	1.58026	1	1	0	0	0
20	1	9999	1	1	1	1	1	2	2	1	2	1	0	1	1	1	1	1	1	1	1	1	1	1	1	1	0	0	0	0	1	1	0	0	0	0	0			2	0	2	0	1.58026	1	1	0	0	0
28	3	9999	0	1	1	1	1	2	2	0								1	1	1	1	1	1	1	2	1	0	0	0	0	1	1	0	0	0	0	0			1	0	2	0	1.78555	1	1	0	0	0
20	1	9999	1	1	1	1	1	1	2	1	2	1	0	1	1	1	1	1	1	1	1	1	1	1	1	1	0	0	0	0	1	1	1	0	0	0	0			2	0	2	0	1.58026	1	1	0	0	0
20	3	9999	1	99	99	99	1	2	2	1	2	1	0	1	1	1	1	1	1	1	1	1	1	1	1	1	0	0	0	0	1	0	1	0	0	0	0			2	0	1	0	1.75678	1	1	0	0	0
16	1	9999	1	99	99	99	1	2	2	0								1	1	1	1	1	1	1	1	0	1	0	0	0	1	0	0	0	0	0	0			1	0	1	0	0.602808	1	1	0	0	0
15	1	0	1	1	99	1	1	2	2	0								1	1	1	1	1	1	1	1											0	0		1		0	2	0	0.583563	0	0	0	0	0
18	1	9999	1	99	99	99	1	99	99	1	99	1	0	0	0	1	1	1	1	1	1	1	1	1	1	1	0	0	0	0	1	0	1	0	0	0	0			2	0	2	0	1.58026	1	1	0	0	0
18	1	1	1	0	0	1	1	2	1	1	2	1	1	0	0	1	1	1	1	1	1	1	1	5	5	3	0	0	0	0	2	1	1	0	0	0	0			1	1	1	0	0.602808	1	1	0	0	0
30	3	9999	1	1	1	1	1	2	2	1	2	1	0	1	1	0	1	1	1	1	1	1	1	1	1	1	0	0	0	0	1	0	1	0	0	0	0			2	0	2	0	1.78555	1	1	0	0	0
17	1	0	0	1	1	1	1	2	3	1	3	1	0	0	0	0	1	1	1	1	1	1	1	1	5	1	0	0	0	0	2	0	0	1	0	0	0			2	0	2	0	0.583563	1	1	0	0	0
15	1																																			0	0		1		0	2	0	0.583563	0	0	0	0	0
34	3	0	1	1	1	1	1	2	3	1	2	1	0	0	0	1	1	1	1	1	1	1	1	1	1	1	0	0	0	0	1	0	0	0	0	0	0	1		2	0	2		1.78555	1	1	0	0	0
20	3	1	1	1	99	1	1	2	2	1	2	1	0	0	1	1	1	1	1	1	1	1	1	1	1	1	0	0	0	0	1	0	1	0	0	0	0			2	0	1	0	1.75678	1	1	0	0	0
52	6	5	0	99	99	99	99	2	99	1	2	1	0	0	0	1	1	1	1	1	1	1	1	1	1	0	1	0	0	0	1	0	1	0	0	0	0	1		2	0	2	0	1.52119	1	1	0	0	0
24	1	1	1	0	0	0	0	2	3	1	2	1	0	0	0	0	1	1	1	1	1	1	1	1	1	0	1	0	0	0	1	1	1	0	0	0	0			2	0	2	0	1.58026	1	1	0	0	0
49	3	0	1	0	0	0	1	2	3	1	2	1	0	0	0	1	1	1	1	1	1	1	1	1	1	2	0	0	0	0	1	0	1	0	0	0	0			4	1	1		2.4685	1	1	0	0	0
22	1	0	1	1	0	0	1	3	3	0								1	1	1	1	1	1	1	1	8	2	0	0	0	2	1	0	0	0	0	0	1		2	1	1	0	1.75678	1	1	0	0	0
24	1	0	1	0	99	99	1	2	3	0								1	1	1	1	1	1	1	1	5	0	3	0	0	2	1	0	0	0	0	0	1		2	1	1	0	1.75678	1	1	0	0	0
21	1																									1	0	0	0	0	2	1	0	0	0	0	0			2	0	2	0	1.58026	1	1
23	3	0	1	99	99	99	99	99	99	1	2	1	0	0	1	1	1	3	3	3	3	5	3	3	3	0	0	0	1	0	1	1	1	0	0	0	0			2	0	2	0	1.58026	1	1
16	1	1	1	0	1	1	1	2	2	1	3	1	0	0	0	1	1	1	1	1	1	1	1	1	1	1	0	0	0	0	1	1	1	0	0	0	0			1	0	2	1	0.583563	1	1	0	0	0
26	3	0	1	1	1	0	1	2	99	0								1	1	1	1	1	1	1	1	1	0	0	0	0	1	1	1	0	0	0	0	1		2	0	1	0	3.443	1	1	0	0	0
16	1	0	1	1	1	1	1	2	1	1	2	1	0	0	1	1	1	1	1	1	1	1	1	1	1	1	0	0	0	0	1	0	0	0	0	0	0			1	0	2	0	0.583563	1	1	0	0	0
16	1	9999	99	99	99	99	99	2	2	0								1	1	1	1	1	1	1	1											0	0			1	0	1	0	0.602808	0	1	0	0	0
16	1	0	1	1	1	1	1	2	2	0								1	1	1	1	1	1	1	1	1	0	0	0	0	2	0	0	0	0	0	0			1	0	2	0	0.583563	1	1	0	0	0
28	3	0	1	1	1	1	1	2	2	1	2	1	0	0	0	0	1		1	1	1	1	1	1	1	1	0	0	0	0	1	1	0	0	0	0	0			1	0	1	0	1.00864	1	1	0	0	0
22	3	0	1	1	1	99	1	2	2	0								1	1	1	1	1	1	1	1	1	0	0	0	0	1	1	0	0	0	0	0			1	0	2	0	0.583563	1	1	0	0	0
33	1	0	1	1	1	1	1	2	2	1	2	1	0	0	0	0	1	1	1	1	1	1	1	1	1	1	0	0	0	0	2	1	0	0	0	0	0			1	0	2		0.566823	1	1	0	0	0
44	2	9999	99	1	1	1	1	2	3	1	99	1	0	0	0	1	99	1	1	1	1	1	1	1	1	1					1	0	1	0	0	0	0			2		2	0	1.41809	1	1	0	0	0
21	1	9999	1	1	99	99	1	2	3	1	99	1	0	0	0	1	99	1	1	1	1	1	1	1	1	1					2	1	1	0	0	0	0			2		1	0	1.75678	1	1	0	0	0
23	1	9999	1	1	0	0	1	2	2	0								1	1	1	1	1	1	1	1	1					2	1	0	0	0	0	0			1		1	0	1.75678	1	1	0	0	0
19	1	9999	1	1	99	0	1	2	3	1	2	1	0	0	0	1	1	1	1	1	1	1	1	1	1											0	0			2	0	2	0	1.58026	0	1	0	0	0
22	5																									0	0	0	0	0				0	0	0	0			2	0	2	1	0.583563	1	1	0	1	0
54	6	0	1	0	0	0	1	2	3	0								1	1	1	1	1	1	1	1	0	0	0	0	0				88	88	0	0			2	0	2	0	1.52119	1	1	0	0	0
16	1	0	1	1	1	1	1	2	2	0								1	1	1	1	1	1	1	1	1	0	0	0	0	2	0	99	0	0	0	0			1	0	2	0	0.583563	1	1	0	0	0
31	3	0	1	0	0	0	1	2	3	0								1	1	1	1	1	1	1	1	1	0	0	0	0	1	0	0	0	0	0	0			2	0	2	1	1.78555	1	1	0	0	0
29	3	0	99	1	1	1	1	2	3	0								1	1	1	1	1	1	1	1	1					1	0	1	0	0	0	0			1		1	0	3.443	1	1	0	0	0
15	1	9999	99	99	99	99	99	99	99	0								1	1	1	2	1	1	1	1											0	0	99		1	0	2	0	0.583563	0	1	0	0	0
43	3	0	0	0	0	0	1	2	3	1	1	1	0	0	1	1	1	1	1	1	1	1	1	1	1	1	0	0	0	0	1	1	1	0	0	0	0		1		0	1	0	3.06228	1	0	0	0	0
16	1																									1	0	0	0	0	1	0	1	0	0	0	0			3	0	2	0	0.583563	1	1	0	0	0
34	3	0	1	0	0	0	1	2	3	1	2	1	99	1	1	1	1	1	1	1	1	1	1	1	1	1	0	0	0	0	1	0	1	0	0	0	0	1		1	0	2	0	1.78555	1	1	0	0	0
16	1	0	1	1	1	1	1	2	3	1	1	1	0	0	0	1	1	1	1	1	1	1	1	1	1											0	0			1	0	2	0	0.583563	0	1	0	0	0
17	1	0	1	99	99	1	1	2	3	1	2	1	0	0	0	0	1	1	1	1	1	1	1	1	1											0	0			3	0	1		0.602808	0	1	0	0	0
16	1	0	0	99	99	1	0	1	99	0								1	1	1	1	1	1	1	5	1	0	0	0	0	2	1	0	0	0	0	0			3	0	2	0	0.583563	1	1	0	0	0
38	3	0	1	1	1	1	1	2	2	1	2	1	0	0	1	1	1	1	1	1	1	1	1	1	1	1	0	0	0	0	1	0	1	0	0	0	0			2	0	2	0	1.41809	1	1	0	0	0
43	3	0	1	1	1	1	1	2	3	1	2	1	0	0	0	1	1	1	1	1	1	1	1	1	1	1	0	0	0	0	1	0	1	0	0	0	0	1		2	0	1	0	3.06228	1	1	0	0	0
15	1	0	1	1	99	1	1	2	2	0								1	1	1	1	1	1	1	1											0	0		1	1	0	2	0	0.583563	0	0	0	0	0
16	1	9999	1	1	1	1	1	2	1	1	2	1	0	1	1	1	1	1	1	1	1	1	1	1	1	1	0	0	0	0	1	1	1	0	0	0	0		1		0	1	0	0.602808	1	0	0	0	0
57	6	0	1	1	1	1	1	99	99	1	99							1	1	1	1	1	1	1	1	0	0	0	0	0				0	0	0	0			2	0	2	0	1.52119	1	1
16	1	9999	1	1	1	1	1	2	2	0								1	1	1	1	1	1	1	1	1	0	0	0	0	1	0	0	0	0	0	0			1	0	1	0	0.602808	1	1	0	0	0
30	3	0	1	1	1	1	1	2	3	1	2	1	0	0	0	1	1	1	1	1	1	1	1	1	1	1	0	0	0	0	1	0	1	0	0	0	0			2	0	2		1.78555	1	1
20	1	0	0	1	99	1	1	2	99	1	99	1	0	1	0	1	99	1	1	1	1	1	1	1	1											0	0	1		1	0	2	0	1.58026	0	1	0	0	0
58	2	9999	1	0	1	1	1	2	99	1	2	1	1	1	0	1	1	1	1	1	1	1	1	1	1	1	0	0	0	0	1	0	1	0	0	0	0			3	0	2	0	1.52119	1	1	0	0	0
35	1	0	1	1	1	1	1	2	3	1	2	1	0	1	0	1	1	1	1	1	1	1	1	1	1	1	0	0	0	0	1	0	0	0	0	0	0	1		1	0	2		1.41809	1	1	0	0	0
16	1																																			0	0		1		0	2	0	0.583563	0	0	0	0	0
15	1	0	1	1	0	1	1	2	2	0								1	1	1	1	1	1	1	1											0	0			1	0	1	0	0.602808	0	1	0	0	0
19	1	1	1	1	1	0	1	2	2	1	3	1	99	0	0	1	1	1	1	1	1	3	1	1	1	1	0	0	0	0	2	1	1	0	0	0	0			1	0	1	0	1.75678	1	1	0	0	0
41	3	2	1	0	0	0	1	2	2	1	3	1	0	0	0	1	1	1	1	1	1	1	1	1	1	1	0	0	0	0	1	0	1	1	1	0	0			1	0	2	0	1.41809	1	1	0	0	0
18	1	9999	99	99	99	99	1	99	99	1	99	1	99	99	99	1	1	1	1	1	1	1	1	1	1	1	0	0	0	0	1	0	0	0	0	0	0			1	0	2	1	0.583563	1	1	0	0	0
59	3	9999	1	1	1	1	1	2	2	1	3	1	0	0	0	1	1	1	1	1	1	1	1	1	1	1	0	0	0	0	1	1	0	0	0	0	0	0		2	0	1	0	2.4685	1	1	0	0	0
48	3	5	1	1	1	1	1	2	2	1	2	1		0	0	1	1	1	1	1	1	1	1	1	1	1	0	0	0	0	1	0	1	0	0	0	0			1	0	2		1.52119	1	1	0	0	0
28	3	9999	1	0	0	0	1	2	3	1	3	1	0	0	1	1	1	1	1	1	1	1	1	1	1	2	0	0	0	0	1	1	1	0	0	0	0			2	1	1	0	3.443	1	1	0	0	0
20	1	0	1	1	1	1	1	2	99	1	99	1	0	0	0	1	1	1	1	1	1	1	1	1	1	1	0	0	0	0	1	1	0	0	0	0	0			2	0	2	0	1.58026	1	1	0	0	0
28	3	9999	1	1	1	1	1		3	1	3	1	0	0	1	1	1	1	1	1	1	1	1	1	1	1	0	0	0	0	1	1	1	0	0	0	0	1		1	0	2		1.78555	1	1	0	0	0
49	3	15	1	1	1	1	1	99	99	1	3	1	0	0	0	1	1	1	1	1	1	1	1	1	1	1	0	0	0	0	1	0	1	0	0	0	0			2	0	2	0	1.52119	1	1	0	0	0
19	1	3	1	1	1	1	1	2	3	1	3	1	0	0	0	1	1	1	1	1	1	1	1	1	1	1	0	0	0	0	2	1	0	0	0	0	0			2	0	1	0	1.75678	1	1	0	0	0
31	3	2	1	0	1	1	1	2	2	1	3	1	0	0	0	1	1	1	1	1	1	1	1	1	1	2	0	0	0	0	1	0	1	0	0	0	0			6	1	1	0	3.443	1	1	0	0	0
32	3	8	1	1	99	1	1	2	99	1	3	1	99	0	0	1	1	1	1	1	1	1	1	1	1	1	0	0	0	0	1	0	1	0	0	0	0			2	0	2	0	1.78555	1	1	0	0	0
16	1																									1	0	0	0	0	2	0	0	0	0	0	0	1	1		0	2	0	0.583563	1	0	0	0	0
28	3	9999	1	1	1	1	1	1	2	1	2	1	0	0	0	1	1	1	1	1	1	1	1	1	1	1					1	0	1	0	0	0	0	1		2		2	0	1.78555	1	1	0	0	0
34	3	3	1	1	1	1	1	2	2	1	3	1	0	0	0	1	1	1	1	1	1	1	1	1	1	1					1	0	1	0	0	0	0	1		2		1	0	3.443	1	1	0	0	0
35	6	9999	1	1	1	1	1	2	99	1	3	1	0	0	0	1	1	1	1	1	1	1	1	1	1	1	0	0	0	0	1	0	1	0	0	0	0	0		2	0	2	0	1.41809	1	1	0	0	0
15	1	0	1	1	99	1	1	2	2	0								1	1	1	1	1	1	1	1											0	0		1		0	1	0	0.602808	0	0	0	0	0
55	3	9999	1	1	1	1	1	2	2	1	2	1	0	0	0	1	1	1	1	1	1	1	1	1	1	1	0	0	0	0	1	1	1	0	0	0	0	1		2	0	2	0	1.52119	1	1	0	0	0
16	1	1	99	1	0	99	99	2	2	1	2	1	99	99	0	1	1	1	1	1	1	1	1	1	1	0	0	1	0	0	2	1	1	0	0	0	0			1	0	2	0	0.583563	1	1	0	0	0
30	3	0	1	1	1	1	1	3	1	0								1	1	1	1	1	1	1	1	1	0	0	0	0	1	1	0	0	0	0	0			1	0	2	1	0.566823	1	1	0	0	0
16	1																																			0	0		1		0	2	0	0.583563	0	0	0	0	0
42	5	9999	1	1	1	1	1	2	3	1	3	1	0	0	0	1	1	1	1	1	1	1	1	1	1	1	0	0	0	0	1	0	0	0	0	0	0			2	0	2	0	1.41809	1	1	0	0	0
20	1	9999	1	1	99	1	1	99	99	1	2	1	0	0	1	1	1	1	1	1	1	1	1	1	1	1	0	0	0	0	2	1	0	0	0	0	0			1	0	1	0	1.75678	1	1	0	0	0
52	1	10	1	1	1	1	1	2	3	1	3	1	0	0	1	1	1	1	1	1	1	1	1	1	1	1	0	0	0	0	1	1	1	0	0	0	0			1	0	2		1.52119	1	1	0	0	0
31	3	9999	1	1	1	1	1	99	99	1	2	1	0	1	0	1	1	1	1	1	1	1	1	1	1	1					1	1	1	0	0	0	0	1		1		1	1	3.443	1	1	0	0	0
45	3	9999	1	1	1	1	1	2	3	1	99	1	0	0	0	1	99	1	1	1	1	1	1	1	1	1					1	99	1	0	0	0	0			2		2	0	1.52119	1	1	0	0	0
46	3	9999	1	1	1	1	1	3	3	1	3	1	0	0	99	1	1	1	1	1	1	1	1	1	1	1					1	0	1	0	0	1	0			1		1		2.4685	1	1	0	0	0
31	3	9999	1	1	1	1	1	2	3	1	2	1	99	0	0	1	1		1	1	1	1	1	1	1	1					1	0	0	0	0	0	0	1	1			1	0	3.443	1	0	0	0	0
25	3	9999	1	1	1	1	1	2	3	1	99	1	0	0	0	1	1	1	1	1	1	1	1	1	1	1					2	0	0	0	0	0	0			2		1	0	3.443	1	1	0	0	0
24	3	9999	1	1	1	1	1	2	3	1	3	1	0	0	0	1	1	1	1	1	1	1	1	1	1	1	0	0	0	0	1	0	1	0	0	0	0			1	0	2	0	1.58026	1	1	0	0	0
25	1	9999	1	1	1	1	1	2	2	1	1	1	0	0	0	1	1	1	1	1	1	1	1	1	1	1					2	1	1	0	0	0	0			3		1	0	3.443	1	1	0	0	0
52	1	9999	1	0	0	0	1	2	3	1	3	1	99	0	0	1	1	1	1	1	1	1	1	1	1							99	0	0	0	0	0			4		2		1.52119	1	1	0	0	0
25	3	9999	99	1	1	1	1	99	99	1	99	1	0	99	0	1	1	1	1	1	1	1	1	1	1	1	0	0	0	0	1	1	1	0	0	0	0	1		1	0	2	0	1.78555	1	1	0	0	0
20	1	9999	1	1	1	99	1	2	2	1	2	1	0	0	1	1	1	1	1	1	1	1	1	1	1	4	0	0	0	0	2	1	1	0	0	0	0			2	1	1	0	1.75678	1	1	0	0	0
43	5	7	1	1	1	1	1	2	2	1	2	0	1	0	0	1	1	1	1	1	1	1	1	1	1	0	0	0	0	0				0	0	0	0			2	0	2	1	1.41809	1	1	0	0	0
20	1	0	1	1	1	1	1	2	2	1	2	1	0	0	0	1	1	1	1	1	1	1	1	1	1	2	0	0	1	0	3	0	1	0	0	0	0			2	1	2		0.583563	1	1	0	0	0
27	1	9999	1	1	1	1	1	99	99	1	2	1	0	0	0	1	1	1	1	1	1	1	1	1	1	1	0	0	0	0	1	0	1	0	0	0	0			1	0	2		1.78555	1	1	0	0	0
35	1	9999	1	1	1	1	1	99	99	1	2	1	0	0	0	1	1	1	1	1	1	1	1	1	1	1	0	0	0	0	2	0	1	0	0	0	0	1		1	0	2	1	1.41809	1	1	0	0	0
15	1	0	1	1	1	1	1	2	3	0								1	1	1	1	1	1	1	1	1	0	0	0	0	2	0	0	0	0	0	0		1		0	1	0	0.602808	1	0	0	0	0
49	6	0	1	1	1	1	1	2	2	1	2	1	0	0	0	1	1		1	1	1		1	1	1											0	0			1	0	2		1.52119	0	1	0	0	0
24	3	0	1	1	1	1	1	2	3	1	2	1	0	0	0	1	1	1	1	1	1	1	1	1	1	1	0	0	0	0	1	1	0	0	0	0	0			1	0	2		1.58026	1	1	0	0	0
15	1	0	1	1	1	1	1	3	3	1	3	1	0	0	0	1	1	1	1	1	1	1	1	1	1	1	0	0	0	0	3	1	0	0	0	0	0		1		0	1	0	0.602808	1	0	0	0	0
16	1																																			0	0		1		0	2	1	0.583563	0	0	0	0	0
17	1	0	1	1	1	1	1	2	3	0								1	1	1	1	1	1	1	1	1	0	0	0	0	2	0	0	0	0	0	0			2	0	2		0.583563	1	1	0	0	0
17	1	0	1	1	1	1	1	2	3	1	2	1	0	0	0	1	1	1	1	1	1	1	1	1	1	1	0	0	0	0	3	0	0	0	0	0	0			5	0	2		0.583563	1	1	0	0	0
16	1																																			0	0			4	0	1	0	0.602808	0	1	0	0	0
25	1	0	1	1	0	1	1	2	3	1	2	1	0	1	1	1	1	1	1	1	1	1	1	1	1	1	0	0	0	0	2	0	1	1	0	0	0			1	0	2		0.566823	1	1	0	0	0
24	3	0	1	99	99	99	1	2	3	1	3	1	0	0	0	1	1	1	1	1	1	1	1	1	1	1	0	0	0	0	1	0	1	0	0	0	0			2	0	2		0.583563	1	1	0	0	0
15	1																																			0	0		99		0	2		0.583563	0	0	0	0	0
47	3	2	1	1	1	1	1	2	2	1	3	1	0	0	0	0	0	1	1	1	1	1	1	1	1	1	0	0	0	0	1	1	1	0	0	0	0			5	0	1		2.4685	1	1	0	0	0
15	1																																			0	0		1		0	1	0	0.602808	0	0	0	0	0
52	3	0	1	1	1	1	1	2	99	1	99	1	0	99	99	1	1	1	1	1	1	1	1	1	1	1	0	0	0	0	1	0	0	0	0	0	0			2	0	1	0	2.4685	1	1	0	0	0
17	1	0	1	1	1	1	1	99	99	1	99	1	99	99	99	99	1	1	1	1	1	1	1	1	1	0	0	1	0	0	2	0	0	0	0	0	0			1	0	2	0	0.583563	1	1	0	0	0
16	1																																			0	0		1		0	1	0	0.602808	0	0	0	0	0
16	1	9999	1	1	1	1	1	2	3	0								1	1	1	1	1	1	1	1											0	0			1	0	1	0	0.602808	0	1	0	0	0
17	1																									1	0	0	0	0	2	0	0	0	0	0	0		1		0	1	0	0.602808	1	0	0	0	0
15	1																																			0	0		0		0	2		0.583563	0	0	0	0	0
35	3	9999	1	1	1	1	1	2	3	1	2	1	0	0	0	1	1	1	1	1	1	1	1	1	1	1	0	0	0	0	1	1	1	0	0	0	0			1	0	2		0.46234	1	1	0	0	0
23	3																									1	0	0	0	0	1	0	1	0	0	0	0	1		1	0	2	1	0.583563	1	1	0	0	0
29	2	9999	1	1	1	1	1	2	3	1	3	1	0	0	0	1	1	1	1	1	1	1	1	1	1	1					1	0	1	0	0	0	0			2		2	0	1.78555	1	1	0	0	0
19	1	9999	1	1	1	1	1	2	3	1	99	1	0	0	0	1	1	1	1	1	1	1	1	1	1											0	0			2	0	2	0	1.58026	0	1	0	0	0
21	1	9999	1	1	1	1	1	2	3	1	3	1	0	0	0	1	1	1	1	1	1	1	1	1	1	1					2	0	1	0	0	0	0			1		2		1.58026	1	1	0	0	0
21	3	9999	1	1	1	1	1	2	2	0								1	1	1	1	1	1	1	1	1	0	0	0	0	1	0	1	0	0	0	0			2	0	2	0	1.58026	1	1	0	0	0
40	3	0	1	0	0	0	0	2	1	1	2	0	0	0	0	1	1	1	1	1	1	1	1	1	1	1	0	0	0	0	1	0	1	0	0	0	0			2	0	1		3.06228	1	1	0	0	0
23	3	0	1	0	0	0	1	2	3	1	2	1	99	0	0	1	1	1	1	1	1	1	1	1	1	1	0	0	0	0	1	0	1	0	0	0	0			1	0	2		1.58026	1	1	0	0	0
51	6	0	1	1	1	1	1	2	3	1	2	1	0	0	0	1	1	1	1	1	1	1	1	1	1	1	0	0	0	0	88	88	88	88	88	0	0			1	0	2		1.52119	1	1	0	0	0
33	1	9999	0	1	1	1	1	2	3	1	2	1	0	0	0	1	1	1	1	1	1	1	1	1	1	1	0	0	0	0	2	0	1	0	0	0	0			2	0	2		1.78555	1	1	0	0	0
53	6	0	1	0	0	0	1	2	3	1	2	1	0	0	0	1	1	1	1	1	1	1	1	1	1	0	0	0	0	0				88	88	0	0			2	0	2	0	1.52119	1	1	0	0	0
34	3	9999	1	1	1	1	1	99	99	1	3	1	0	0	0	1	1	1	1	1	1	1	1	1	1	1	0	0	0	0	1	0	0	0	0	0	0			1	0	2		1.78555	1	1	0	0	0
25	3	9999	1	1	0	0	1	2	2	1	2	1	0	0	0	1	1	1	1	1	1	1	1	1	1	2	0	0	0	0	1	0	1	0	0	0	0			1	1	1	1	3.443	1	1	0	0	0
58	3	9999	1	1	1	1	1	2	2	1	2	1	0	0	1	1	1	3	1	1	3	1	5	1	1	1	0	0	0	0	1	0	0	0	0	0	0			2	0	1	0	2.4685	1	1	0	0	0
18	1	9999	1	99	99	99	1	2	2	1	2	1	0	0	0	1	1	1	1	1	1	1	1	1	1	1	0	0	0	0	2	0	1	0	0	0	0			3	0	1	0	1.75678	1	1	0	0	0
37	3	9999	1	1	1	1	1	2	2	1	3	1	0	0	0	1	1	1	1	1	1	1	1	1	1	1	0	0	0	0	1	0	1	0	0	0	0			1	0	2	0	1.41809	1	1	0	0	0
34	3	9999	1	0	1	1	1	3	3	1	3	1	0	0	0	1	1	1	1	1	1	3	1	1	1	1	0	0	0	0	1	0	1	0	0	0	0			1	0	1		3.443	1	1	0	0	0
42	6	9999	1	0	0	0	1	2	2	1	3	1	0	0	0	1	1	1	1	1	1	1	1	1	1	0	0	0	0	0				0	0	0	0			1	0	2		1.41809	1	1	0	0	0
48	3	9999	1	1	1	1	1	2	2	1	2	1	0	0	1	1	1	1	1	1	1	1	1	1	1	1	0	0	0	0	1	0	1	0	0	0	0			4	0	1		2.4685	1	1	0	0	0
38	3	9999	1	0	0	0	1	3	3	1	3	1	0	0	0	1	1	1	1	1	1	1	1	1	1	1	0	0	0	0	1	0	1	0	0	0	0			1	0	2		1.41809	1	1	0	0	0
37	3																									1	0	0	0	0	1	0	0	0	0	0	0				0	2	0	1.41809	1	1	0	0	0
37	3																									1	0	0	0	0	1	0	0	0	0	0	0			1	0	2		1.41809	1	1	0	0	0
30	3																									1	0	0	0	0	1	0	0	0	0	0	0			1	0	2		1.78555	1	1	0	0	0
28	3	0	1	0	0	0	1	2	3	1	2	1	0	0	0	1	1	1	1	1	1	1	1	1	1	1	0	0	0	0	1	1	1	0	0	0	0	1		1	0	2		1.78555	1	1	0	0	0
26	3	9999	1	1	1	1	1	2	99	1	99	1	0	0	0	1	1	1	1	1	1	1	1	1	1	1					1	0	1	0	0	0	0			2		2		1.78555	1	1	0	0	0
31	3	9999	99	1	1	1	1	99	99	1	99	1	0	0	0	1	1	1	1	1	1	1	1	1	1	1					1	1	1	0	0	0	0			1		1		3.443	1	1	0	0	0
45	3	9999	99	99	99	99	99	99	99	0								1	1	1	1	1	1	1	1	1					1	0	0	0	0	0	0			1		2		1.52119	1	1	0	0	0
34	3	2	1	1	0	0	1	2	3	1	2	1	0	0	0	1	1	1	1	1	1	1	1	1	1	1	0	0	0	0	1	0	1	0	0	0	0			1	0	2		1.78555	1	1	0	0	0
41	3	15	1	0	99	0	1	2	3	1	2	1	0	0	0	1	1	1	1	1	1	1	1	1	1	1	0	0	0	0	1	0	1	0	0	0	0			1	0	1		3.06228	1	1	0	0	0
24	1	9999	1	1	1	1	1	99	99	1	3	1	0	0	0	1	1	1	1	1	1	1	1	1	1	1					1	0	0	0	0	0	0					2		1.58026	1	1	0	0	0
31	1	9999	1	1	99	1	1	2	99	0								1	1	1	1	1	1	1	1	1					2	0	1	0	0	0	0			2		2	0	1.78555	1	1	0	0	0
18	1	9999	1	1	1	1	1	2	3	1	2	1	0	0	0	1	1	1	1	1	1	1	1	1	1	1					2	0	0	0	0	0	0			2		1	0	1.75678	1	1	0	0	0
58	3	9999	1	1	0	1	1	2	3	1	3	1	0	1	0	1	1	1	1	1	1	1	1	1	1	1					1	1	1	0	0	0	0			1		1		2.4685	1	1	0	0	0
21	1	9999	1	99	99	1	1	2	99	1	2	1	0	0	0	1	1	1	1	1	1	1	1	1	1	1	0	0	0	0	2	1	1	0	0	0	0			4	0	2	0	1.58026	1	1	0	0	0
20	1	9999	99	1	1	1	1	2	1	1	99	1	0	0	0	1	1	1	1	1	1	1	1	1	1	2	0	0	0	0	2	1	1	0	0	0	0			1	1	1	0	1.75678	1	1	0	0	0
38	3	9999	1	0	0	0	1	2	2	1	3	1	0	0	0	1	1	1	1	1	1	1	1	1	1	1	0	0	0	0	1	0	0	0	0	0	0			2	0	2	0	1.41809	1	1	0	0	0
42	5	1	1	1	1	1	1	2	2	1	2	1	0	0	0	0	1	1	1	1	1	1	1	1	1	1	1	0	0	0	2	1	0	1	0	0	0	0		2	1	2	1	1.41809	1	1	0	0	0
34	3	9999	1	1	1	1	1	2	2	1	2	1	0	0	0	99	1	1	1	1	1	1	1	1	1	1					1	0	1	0	0	0	0			2		2	0	1.78555	1	1	0	0	0
19	1	9999	1	1	1	1	1	2	3	1	99	1	1	1	1	1	1	1	1	1	1	1	1	1	1	1					2	1	1	0	0	0	0			2		2		1.58026	1	1	0	0	0
23	3	9999	0	1	99	1	1	99	99	1	2	1	0	0	0	1	1	1	1	1	1	1	1	1	1						1	0	1	0	0	0	0			1		2	0	1.58026	1	1	0	0	0
21	3	9999	1	1	1	1	1	99	99	1	3	1	0	0	0	0	1	1	1	1	1	1	1	1	1	1					1	0	0	0	0	0	0			1		2	0	1.58026	1	1	0	0	0
58	1	9999	99	1	1	1	99	99	99	0								1	1	1	1	1	1	1	1	1					2	0	0	0	0	0	0			1		1		2.4685	1	1	0	0	0
33	5	9999	1	1	1	1	1	99	99	1	2	1	0	0	0	1	1	1	1	1	1	1	1	1	1	1					2	0	1	0	0	0	0	1		2		2	0	1.78555	1	1	0	0	0
29	1	0	1	0	0	0	1	2	3	1	2	1	0	0	0	1	1	1	1	1	1	1	1	1	1	1	0	0	0	0	1	0	1	0	0	0	0			2	0	1	0	3.443	1	1	0	0	0
36	3	0	1	0	0	0	0	2	3	1	2	1	0	0	0	1	1	1	1	1	1	1	1	1	1	1	0	0	0	0	1	0	1	0	0	0	0			2	0	2	0	1.41809	1	1	0	0	0
47	3	0	1	0	0	0	0	2	3	1	2	1	0	0	1	1	1	1	1	1	1	1	1	1	1	1	0	0	0	0	1	1	1	0	0	0	0			1	0	1		2.4685	1	1	0	0	0
28	3	9999	1	1	1	1	1	99	99	1	3	1	0	0	0	1	1	1	1	1	1	1	1	1	1	1	0	0	0	0	1	1	1	0	0	0	0			1	0	2		1.78555	1	1	0	0	0
41	2	9999	1	1	1	1	1	2	3	1	2	1	99	0	0	1	1	1	1	1	1	1	1	1	1	2	0	0	0	0	1	0	1	0	0	0	0			2	1	1	0	3.06228	1	1	0	0	0
39	3	9999	1	1	1	1	1	99	99	1	99	1	0	0	0	1	1	1	1	1	1	1	5	1	3	1	0	0	0	0	1	0	1	1	0	0	0	0		2	0	2		1.41809	1	1	0	0	0
42	2	2	1	1	1	1	1	2	2	1	2	1	0	0	0	1	1	1	1	1	1	1	1	1	1	1	0	0	0	0	1	0	1	0	0	0	0			2	0	2	0	1.41809	1	1	0	0	0
20	5	2	1	1	1	1	1	2	2	1	3	1	0	0	0	1	1	1	1	1	1	1	1	1	1	1	0	0	0	0	2	1		0	0	0	0	0		2	0	2	0	1.58026	1	1	0	0	0
42	3	9999	1	1	1	1	1	3	3	1	3	1	99	0	0	1	1	1	1	1	1	1	1	1	1	1	0	0	0	0	1	0	0	0	0	0	1			1	0	1	0	3.06228	1	1	0	0	0
34	3	9999	1	1	1	1	1	1	3	1	3	1	0	0	0	1	1	1	1	1	1	1	1	1	1	1	0	0	0	0	1	0	0	0	0	0	0			1	0	2	0	1.78555	1	1	0	0	0
30	3	9999	1	1	0	1	1	2	2	1	2	1	0	0	0	1	1	1	1	1	1	1	1	1	1	1	0	0	0	0	1	0	1	0	0	0	0	0		1	0	2		1.78555	1	1	0	0	0
37	3	9999	1	1	1	1	1	2	3	1	2	1	0	0	0	1	1	1	1	1	1	1	1	1	1	1					1	0	0	0	0	0	0			1		2		1.41809	1	1	0	0	0
28	3	9999	1	1	1	1	1	2	99	1	99	1	0	0	0	1	1	1	1	1	1	1	1	1	1	1					1	0	0	0	0	0	0	1		2		2		1.78555	1	1	0	0	0
44	3	9999	1	1	1	1	1	2	3	1	2	1	0	0	0	1	1	1	1	1	1	1	1	1	1	1					1	0	99	0	0	0	0			2		2	0	1.41809	1	1	0	0	0
33	3	9999	1	1	99	1	1	2	2	1	2	1	0	0	0	1	1	1	1	1	1	1	1	1	1	1					1	0	1	0	0	0	0			1		1	0	3.443	1	1	0	0	0
31	3	9999	99	1	99	1	1	2	3	0								1	1	1	1	1	1	1	1	1					1	1	1	0	0					2		2		1.78555	1	1	0	0	0
18	1	0	1	0	0	0	1	2	3	1	2	1	1	0	1	1	1	1	1	1	1	1	1	1	1											0	0			2	0	1	0	1.75678	0	1	0	0	0
34	3	7	1	0	1	1	1	2	2	1	2	1	0	0	0	1	1	1	1	1	1	1	1	1	1	1	0	0	0	0	1	0	1	0	0	0	0	0		1	0	2		1.78555	1	1	0	0	0
26	1	9999	1	1	1	1	1	2	2	1	3	1	0	0	0	1	1	1	1	1	1	1	1	1	1	0	0	0	0	0				0	0	0	0			2	0	2		1.78555	1	1	0	0	0
41	6	9999	1	0	0	0	1	2	2	1	2	1	0	0	1	1	1	1	1	1	1	1	1	1	1	1	0	0	0	0	2	1	1	0	0	0	0			1	0	2		1.41809	1	1	0	0	0
23	3	9999	1	1	1	1	1	99	99	1	3	1	0	0	1	1	1	1	5	1	1	1	1	1	1	1	0	0	0	0	1	0	0	88	0	0	0			2	0	2	0	1.58026	1	1	0	0	0
43	3	9999	1	1	1	1	1	2	99	1	3	1	0	0	0	1	1	1	1	1	1	1	1	1	1	1	0	0	0	0	1	0	1	0	0	0	0	0		1	0	2		1.41809	1	1	0	0	0
37	2	0	1	0	0	0	1	2	3	1	2	1	0	0	0	1	1	1	1	1	1	1	1	1	1	1	0	0	0	0	1	1	1	0	0	0	0			1	0	2		1.41809	1	1	0	0	0
24	1																									1	0	0	0	0	2	1	1	0	0	0	0			1	0	2		1.58026	1	1	0	0	0
23	3	9999	1	99	99	99	1	2	3	0								1	1	1	1	1	1	1	1	1					1	0	1	0	0	0	0			1		1	0	1.75678	1	1	0	0	0
40	3	9999	1	1	1	1	1	2	3	0								1	1	1	1	1	1	1	1	1					1	0	1	0	0	0	0			6		2		1.41809	1	1	0	0	0
37	3	9999	99	99	99	99	99	3	2	0								1	1	1	1	1	1	1	1	1					2	1	0	0	0	0	0	1		1		2		1.41809	1	1	0	0	0
47	3	9999	1	1	1			2	3	1	2	1	0	0	0	1	1	1	1	1	1	1	1	1	1	1					1	0	1	0	0	0	0			2		2	0	1.52119	1	1	0	0	0
18	1	9999	1	1	1	1	1	99	3	1	2	1	0	0	0	1	1	1	1	1	1	1	1	1	1	1					2	1	1	0	0	0	0			1		2		1.58026	1	1	0	0	0
48	3	9999	1	1	1	1	1	3	3	1	2	1	0	0	0	1	1	1	1	1	1	1	1	1	1	1					1	0	1	0	0	0	0			2		1	0	2.4685	1	1	0	0	0
40	3	9999	1	1	1	1	1	2	3	1	2	1	0	0	0	1	1	1	1	1	1	1	1	1	1	1					1	0	1	0	0	0	0			2		2		1.41809	1	1	0	0	0
26	3																									1					1	0	0	0	0	0	0		99			2		1.78555	1	0	0	1	0
39	3	9999	1	99	99	99	1	99	99	0								1	1	1	1	1	1	1	1	1					1	0	0	0	0	0	0			1		1		3.06228	1	1	0	0	0
45	2	0	1	0	0	0	0	2	3	1	2	1	0	0	0	1	1	1	1	1	1	1	1	1	1	1	0	0	0	0	1	0	1	0	0	0	0	1		2	0	2		1.52119	1	1	0	0	0
49	3	9999	0	1	1	1	1	2	3	1	2	1	0	0	0	1	1	1	1	1	1	1	1	1	1	1					1	0	0	0	0	0	0	0		1		2	0	1.52119	1	1	0	0	0
53	3	9999	1	99	99	99	99	2	3	1	2	1	0	0	0	1	1	1	1	1	1	1	1	1	1	1					1	0	1	0	0	0	0			2		1	0	2.4685	1	1	0	0	0
41	3	9999	1	1	1	1	1	2	3	1	3	1	99	0	0	1	1	1	1	1	1	1	1	1	1	1					2		99	0	0	0	0	1		1		2		1.41809	1	1	0	0	0
47	5	9999	1	99	99	99	1	99	99	0								1	1	1	1	1	1	1	1	0	0	0	0	0				0	0	0	1		0		0	1		2.4685	1	0	1	0	0
38	3	9999	1	1	1	1	1	2	2	1	3	1	0	0	0	1	1	1	1	1	1	1	1	1	1	1	0	0	0	0	1	0	1	0	0	0	0	1		1	0	2	0	1.41809	1	1	0	0	0
25	3	9999	1	99	99	99	1	99	99	1	3	1	0	0	0	1	1	1	1	1	1	1	1	1	1	2	0	0	0	0	1	0	1	0	0	0	0	0		2	1	1	0	3.443	1	1	0	0	0
22	1	9999	1	99	99	99	1	2	2	1	2	1	0	0	0	1	1	1	1	1	1	1	1	1	1	2	2	0	0	0	1	0	1	0	0	0	0			1	1	1	0	1.75678	1	1	0	0	0
52	3	9999	1	1	1	1	1	2	2	1	2	1	0	0	0	0	1	1	1	1	1	1	1	1	1	1	0	0	0	0	1	0	0	0	0	0		0		6	0	1		2.4685	1	1	0	0	0
20	1	9999	1	99	99	99	1	2	2	0								1	1	1	1	1	1	1	1	1	0	0	0	0	2	0	0	0	0	0	0			2	0	1	0	1.75678	1	1	0	0	0
28	5	30	1	1	1	1	1	2	3	1	1	1	0	0	1	1	1	1	1	1	1	1	1	1	1	1	0	0	0	0	2	1	1	0	0	0	0	1		1	0	2		1.78555	1	1	0	0	0
31	3	0	1	0	0	0	1	2	3	1	2	1	0	1	1	1	1	1	1	1	1	1	1	1	1	1	0	0	0	0	1	0	1	0	0	0	0	1		1	0	2	0	1.78555	1	1	0	0	0
34	3	0	1	0	0	0	1	2	3	1	2	1	0	0	0	1	1	1	1	1	1	1	1	1	1	1	1	0	0	0	1	0	1	0	0	0	0			1	1	2		1.78555	1	1	0	0	0
19	3	0	0	0	0	0	0	2	3	1	2	1	99	0	0	1	1	1	1	1	1	1	1	1	1	1	0	0	0	0	1	0	1	0	0	0	0	0		2	0	1	0	1.75678	1	1	0	0	0
25	1																									1	0	0	0	0	2	1	1	0	0	0	0			2	0	1	0	3.443	1	1	0	0	0
23	1	0	1	0	1	1	1	1	2	0								1	1	1	1	1	1	1	1	1	0	0	0	0	2	0	1	0	0	0	0	1		2	0	1	0	1.75678	1	1	0	0	0
26	3	0	1	1	1	1	1	2	3	1	2	1		0	1	1	1	1	1	1	1	1	1	1	1	1	0	0	0	0	1	0	0	0	0	0	0	1		1	0	2		1.78555	1	1	0	0	0
36	3	0	1	0	0	0	1	2	3	1	1	1	0	0	0	0	1	1	1	1	1	1	1	1	1	1	0	0	0	0	1	0	1	0	0	0	0	1		2	0	1	0	3.06228	1	1	0	0	0
28	3	9999	1	1	1	1	1	2	2	1	2	1	0	0	0	1	1	1	1	1	1	1	1	1	1	1					1	1	0	0	0	0	0	1		1		2	0	1.78555	1	1	0	0	0
38	3	0	1	0	0	0	1	2	3	1	2	1	0	0	0	1	1	1	1	1	1	1	1	1	1	1	0	0	0	0	1	1	1	0	0	0	0			2	0	2		1.41809	1	1	0	0	0
41	2	2	1	1	1	1	1	2	2	1	2	1	0	0	0	1	1	1	1	1	1	1	1	1	1	1	0	0	0	0	1	0	1	0	0	0	0	1		1	0	2		1.41809	1	1	0	0	0
28	3	9999	1	99	99	99	1	99	99	1	3	1	0	0	1	0	1	1	1	1	1	1	1	1	1	0	0	0	0	0				1	0	0	0	0		1	0	2	0	1.78555	1	1	0	0	0
34	6	9999	1	1	1	1	1	3	3	1	3	1	0	0	0	0	1	1	1	1	1	1	3	1	1	0	0	0	0	0				0	0	0	0	0		1	0	2		1.78555	1	1	0	0	0
41	5	9999	1	99	1	1	1	99	99	1	3	1	0	0	0	1	1	1	1	1	1	1	1	1	1	0	0	0	0	0				0	0	0	0			2	0	2	0	1.41809	1	1	0	0	0
56	5	0	1	0	0	0	1	2	3	0								1	1	1	1	1	1	1	1	1	0	0	0	0	2	0	0	0	0	0	0			2	0	2	0	1.52119	1	1	0	0	0
24	5	9999	1	99	99	99	1	2	99	1	3	1	0	0	0	0	1	1	1	1	1	1	1	1	1	2	0	0	0	0	2	0	0	0	0	0	0			1	1	2	1	1.58026	1	1	0	0	0
31	3	9999	1	1	99	99	1	99	99	1	2	1	0	0	1	1	1	1	1	1	1	1	1	1	1	1	0	0	0	0	1	1	0	0	0	0	0			1	0	2		1.78555	1	1	0	0	0
36	3	3	1	1	1	1	1	2	3	1	2	1	0	0	0	0	1	1	1	1	1	1	1	1	1	3	2	0	0	0	1	0	1	0	0	0	0			2	1	1	0	3.06228	1	1	0	0	0
27	3	9999	1	1	1	1	1	2	3	1	3	1	0	0	0	1	1	1	1	1	1	1	1	1	1	0	0	0	0	0				0	0	0	0			1	0	2		1.78555	1	1	0	0	0
39	2	9999	1	1	0	0	1	99	99	1	3	1	0	0	0	1	1	1	1	1	1	1	1	1	1	1	0	0	0	0	1	0	0	0	0	0	0	1		2	0	2	0	1.41809	1	1	0	0	0
42	3	2	1	1	1	1	1	2	2	1	2	1	0	0	0	1	1	1	1	1	1	1	1	1	1	1	0	0	0	0	1	0	1	0	0	0	0	0		2	0	2	0	1.41809	1	1	0	0	0
21	1	9999	1	1	0	0	1	99	99	1	3	1	0	0	0	1	1	1	1	1	1	1	1	1	1	0	0	0	0	0				0	0	0	0			2	0	2	0	1.58026	1	1	0	0	0
31	3	9999	1	0	0	0	1	3	3	1	3	1	0	0	0	1	1	1	1	1	1	1	1	1	1	1	0	0	0	0	1	0	0	0	0	0	0			2	0	2	0	1.78555	1	1	0	0	0
33	2	9999	1	1	1	1	1	2	1	1	2	1	0	0	1	1	1	1	1	1	1	1	1	1	1	1	0	0	0	0	1	0	1	0	0	0	0			1	0	1	0	3.443	1	1	0	0	0
46	6	0	1	0	0	0	1	2	3	1	2	1	0	0	0	1	1	1	1	1	1	1	1	1	1	0	0	0	0	0				88	88	0	0			1	0	2		1.52119	1	1	0	0	0
19	1	0	99	0	0	0	1	2	3	0								1	1	1	1	1	1	1	1	1	0	0	0	0	1	1	1	0	0	0	0			2	0	2	0	1.58026	1	1	0	0	0
38	3	0	1	0	0	0	1	2	3	1	2	1	0	0	0	1	1	1	1	1	1	1	1	1	1	1	0	0	0	0	1	1	0	0	0	0	0	1		1	0	2		1.41809	1	1	0	0	0
49	3	9999	1	1	1	1	1	99	99	1	1	1	0	0	0	1	1	1	1	1	1	1	1	1	1	1					1	0	1	0	0	0	0			1		2		1.52119	1	1	0	0	0
54	6	9999	1	1	1	1	99	99	99	0								1	1	1	1	1	1	1	1	1					1			0	0	0	0	1		1		2	0	1.52119	1	1	0	0	0
29	1	9999	1	0	0	0	0	99	99	0								1	1	1	1	1	1	1	1	1					2	1	1	0	0	0	0			1		2	0	1.78555	1	1	0	0	0
47	2	9999		1	1	1	1	2	99	1	1	1	0	0	0	1	1	3	1	1	1	1	1	1	1	1	0	0	0	0	1	0	1	0	0	0	0	0		1	0	2	1	1.52119	1	1	0	0	0
37	3	9999	1	99	1	1	1	3	3	1	3	1	0	0	0	1	1	1	1	1	1	1	1	1	1	1	0	0	0	0	1	0	0	0	0	0	0	1		1	0	2	0	1.41809	1	1	0	0	0
21	1	9999	0	99	1	0	1	3	3	1	3	1	0	0	0	1	1	1	1	1	1	1	1	1	1	1	0	0	0	0	1	0	1	0	0	0	0			1	0	2	0	1.58026	1	1	0	0	0
30	3	3	1	1	1	1	1	99	99	1	99	1	0	0	0	1	1	1	1	1	1	1	1	1	1	1	0	0	0	0	1	1	0	0	0	0	0	0		2	0	2		1.78555	1	1	0	0	0
36	3	10	1	1	1	1	1	2	3	1	99	1	0	0	1	1	1	1	1	1	1	1	1	1	1	1	0	0	0	0	1	1	0	0	0	0	0	0		6	0	1		3.06228	1	1	0	0	0
48	3	0	1	1	1	1	1	2	3	1	2	1	0	0	0	1	1	1	1	1	1	1	1	1	1	1	0	0	0	0	1	88	1	88	88	0	0			1	0	2		1.52119	1	1	0	0	0
39	3	0	99	0	0	1	1	2	3	1	2	1	99	0	1	1	1	1	1	1	1	1	1	1	1	1	0	0	0	0	1	1	1	0	0	0	0			2	0	2	0	1.41809	1	1	0	0	0
51	1	0	1	1	1	1	1	2	2	1	2	1	0	0	0	0	1	1	1	1	1	1	1	1	1	0	0	0	0	0				88	88	0	0			1	0	2		1.52119	1	1	0	0	0
20	3	0	1	1	99	1	1	2	2	0								1	1	1	1	1	1	1	1	1	0	0	0	0	1	0	0	0	0	0	0			1	0	1	0	1.75678	1	1	0	0	0
25	1	0	1	1	99	1	1	2	2	1	2	1	0	0	0	0	1	1	1	1	1	1	1	1	1	1	0	0	0	0	2	0	1	0	0	0	0			1	0	2		1.78555	1	1	0	0	0
38	3	0	1	1	1	1	1	2	2	1	2	1	0	0	0	1	1	1	1	1	1	1	1	1	5	1	0	0	0	0	1	0	1	0	0	0	0	1		1	0	2	0	1.41809	1	1	0	0	0
15	3	0	1	1	1	1	1	1	2	1	2	1	0	0	0	0	1	1	1	1	1	2	1	1	5	1	0	0	0	0	1	0	1	0	0	0	0			1	0	2	0	1.58026	1	1	0	0	0
27	3	0	1	99	99	1	1	2	99	1	1	1	0	0	0	1	1	1	1	1	1	1	1	1	5	3	0	0	0	0	1	0	1	0	0	0	0			2	1	1	0	3.443	1	1	0	0	0
25	5																									1	0	0	0	0	1	0	0	0	0	0	0	1		3	0	2	0	1.78555	1	1	0	0	0
36	3	2	1	1	99	1	1	3	1	1	99	1	1	1	1	1	1	1	1	1	1	1	1	1	5	1	0	0	0	0	1	0	1	0	0	0	0			2	0	2	0	1.41809	1	1	0	0	0
31	1	0	1	1	99	1	1	2	99	0								1	1	1	1	1	1	1	5	1	0	0	0	0	2	0	1	0	0	0	0	1		1	0	2		1.78555	1	1	0	0	0
26	1	0	1	1	1	1	1	2	1	1	3	1	0	0	0	0	0	1	1	1	1	1	1	1	5	1	0	0	0	0	2	1	1	0	0	0	0			3	0	2	0	1.78555	1	1	0	0	0
48	3																									1	0	0	0	0	1	0	1	0	0	0	0	1		2	0	2		1.52119	1	1	0	0	0
26	1	0	1	1	1	1	1	2	1	1	1	1	1	0	0	1	1	5	5	2	1	1	1	1	5	0	0	0	0	0				0	0	0	0	1		3	0	2		1.78555	1	1	0	0	0
38	1	0	1	1	1	1	1	2	2	1	99	1	0	0	0	1	99	1	1	1	1	1	1	1	5	1	0	0	0	0	2	0	1	0	0	0	0	0		3	0	2		1.41809	1	1	0	0	0
33	3																									0	0	0	0	0				88	88	0	0	1		1	0	2	0	1.78555	1	1	0	0	0
24	5	0	1	1	99	1	1	99	99	0								1	1	1	1	1	1	1	5	1	0	0	0	0	1	0	0	1	1	0	0			1	0	2		1.58026	1	1	0	0	0
54	3	0	1	1	1	1	1	2	1	1	99	1	1	1	1	1	1	1	1	1	1	1	1	1	5	0	0	0	0	0				0	0	0	0			3	0	2		1.52119	1	1	0	0	0
21	3	0	1	1	0	1	1	2	3	1	2	1	0	0	1	1	1	1	1	1	1	1	1	1	5	1	0	0	0	0	1	0	1	0	0	0	0	1		3	0	1	0	1.75678	1	1	0	0	0
21	3	0	1	1	99	1	1	2	99	1	2	1	0	0	0	1	0	1	1	1	1	1	1	1	5	5	2	1	2	0	2	0	1	0	0	0	0	1		3	1	1	0	1.75678	1	1	0	0	0
20	3	9999	1	1	1	1	1	99	99	1	2	1	0	0	0	1	1	1	1	1	1	1	1	1	1	1	0	0	0	0	1	0	1	0	0	0	0			2	0	2	0	0.583563	1	1	0	0	0
32	5	0	1	1	1	1	1	2	3	1	3	1	0	0	0	0	1	1	1	1	1	1	1	1	1	0	0	0	1	0	2	0	1	0	0	0	0			1	0	2	1	0.566823	1	1	0	0	0
39	1	0	1	1	1	1	1	2	2	1	2	1	0	0	0	0	1	1	1	1	1	1	1	1	1	3	0	0	0	0	2	0	0	0	0	0	0			1	1	1		3.06228	1	1	0	0	0
34	3	0	1	1	1	1	1	2	2	1	2	1	0	0	0	0	1	1	1	1	1	1	1	1	1	1	0	0	0	0	1	0	0	0	0	0	0			2	0	1	0	3.443	1	1	0	0	0
29	3	0	1	1	1	1	1	2	2	1	2	1	0	0	0	0	1	1	1	1	1	1	1	1	1	1	0	0	0	0	1	0	0	0	0	0	0			1	0	2	0	1.78555	1	1	0	0	0
31	3	0	1	1	99	99	0	2	99	1	3	1	0	0	0	0	1	1	1	1	1	1	1	1	1	1	0	0	0	0	2	0	0	0	0	0	0			1	0	2	0	1.78555	1	1	0	0	0
57	3	0	0	1	99	99	1	2	2	0							1	1	1	1	1	1	1	1	1	0	0	0	0	0				88	88	0	0			2	0	2	0	1.52119	1	1	0	0	0
35	3	0	1	1	1	1	1	2	2	1	2	1	0	0	0	0	1	1	1	1	1	1	1	1	1	1	0	0	0	0	1	0	0	0	0	0	0	1		1	0	2	0	1.41809	1	1	0	0	0
41	3	0	1	1	1	1	1	2	2	1	2	1	0	0	0	0	1	1	1	1	1	1	1	1	1	1	0	0	0	0	1	0	0	0	0	0	0			1	0	1	0	3.06228	1	1	0	0	0
37	3	0	0	1	99	1	1	2	2	0								1	1	1	1	1	1	1	1	1	0	0	0	0	1	0	1	0	0	0	0	1		2	0	2	0	1.41809	1	1	0	0	0
30	3	0	1	1	1	99	1	2	99	0								1	1	1	1	1	1	1	5	1	0	0	0	0	1	0	1	0	0	0	0			3	0	2	0	1.78555	1	1	0	0	0
23	3	0	1	1	1	1	1	2	2	0								1	1	1	1	1	1	1	1	1	0	0	0	0	1	0	1	0	0	0	0			1	0	2	0	1.58026	1	1	0	0	0
24	3	0	1	1	1	1	1	2	2	1	2	1	0	0	0	0	1	1	1	1	1	1	1	1	1	1	0	0		0	1	0	1	0	0	0	0			2		2	0	1.58026	1	1	0	0	0
36	3	9999	1	1	1	1	1	2	2	1	2	1	0	0	0	1	1	3	3	3	3	3	3	3	3	1	0	0	0	0	1	0	1	0	0	0	0			1	0	2		1.41809	1	1
59	3																									0	0	0	0	0				88	88	0	0			2	0	2		1.52119	1	1	0	0	0
37	5	7	1	1	1	1	1	2	1	1	1	1	0	1	0	0	1	1	1	1	1	1	1	1	5	0	1	0	0	0	2	1	1	0	0	0	0			3	0	2		1.41809	1	1	0	0	0
19	1	9999	1	1	1	1	1	2	3	0								1	1	1	1	1	1	1	1	1	0	0	0	0	1	0	1	0	0	0	0			1	0	2	0	1.58026	1	1	0	0	0
35	3	2	1	1	1	1	1	2	99	1	2	1	0	0	0	1	1	1	1	1	1	1	1	1	1	1	0	0	0	0	1	0	1	0	0	0	0			1	0	2		1.41809	1	1	0	0	0
36	3	9999	1	1	1	1	1	2	3	1	2	1	0	0	0	1	1	1	1	1	1	1	1	1	1	1	0	0	0	0	1	0	1	1	0	0	0			2	0	2		1.41809	1	1	0	0	0
48	3	5	1	1	1	1	1	2	3	1	2	1	0	0	0	1	1	1	1	1	1	1	1	1	1	1	0	0	0	0	1	0	1	0	0	0	0	0		1	0	2		1.52119	1	1	0	0	0
27	3	9999	1	1	1	1	1	2	3	1	2	1	0	0	0	1	1	1	1	1	1	1	1	1	1	2	0	0	0	0	1	1	0	0	0	0	0			2	1	2	0	1.78555	1	1	0	0	0
32	3	0	1	1	1	1	1	2	2	1	2	1	0	0	0	0	1	1	1	1	1	1	1	1	1	1	0	0	0	0	1	0	0	0	0	0	0			2	0	2	0	1.78555	1	1	0	0	0
29	3	0	1	1	1	1	1	2	2	1	2	1	0	1	1	1	1	1	1	1	1	1	1	1	1	1	0	0	0	0	1	1	1	0	0	0	0			1	0	2		1.78555	1	1	0	0	0
40	3	0	1	0	99	1	1	2	2	1	2	1	0	1	0	1	1	1	1	1	1	1	1	1	5	1	0	0	0	0	1	1	1	0	0	0	0	1		2	0	2	0	1.41809	1	1	0	0	0
29	3	1	1	1	1	1	1	2	3	1	2	1	0	0	0	1	1	1	1	1	1	1	1	1	1	1	0	0	0	0	1	0	0	0	0	0	0	1		2	0	2	0	1.78555	1	1	0	0	0
48	3	0	1	1	1	1	1	2	2	1	2	1	0	0	0	0	1	1	1	1	1	1	1	1	1	1	0	0	0	0	1	0	0	0	0	0	0			2	0	2	0	1.52119	1	1	0	0	0
21	3	0	1	1	1	1	1	1	3	1	1	1	0	0	0	0	1	1	1	1	1	1	1	1	1	1	0	0	0	0	1	1	0	0	0	0	0			2	0	2	0	1.58026	1	1	0	0	0
47	6	0	1	1	1	1	1	2	2	0								1	1	1	1	1	1	1	1	1	0	0	0	0	1	0	0	0	0	0	0			2	0	2		1.52119	1	1	0	0	0
20	1	0	1	1	99	1	1	99	99	0								1	1	1	1	1	1	1	5	1	0	0	0	0	2	0	1	0	0	0	0	0		2	0	2	0	1.58026	1	1	0	0	0
22	3	0	1	1	99	1	1	2	99	1	2	1	0	1	99	1	1	1	1	1	1	1	1	1	5	6	4	0	3	0	1	0	1	88	0	0	0			2	1	1	0	1.75678	1	1	0	0	0
42	1	0	1	1	1	1	1	2	2	1	2	1	0	0	0	0	1	1	1	1	1	1	1	1	1	1	0	0	0	0	2	0	0	0	0	0	0			1	0	1		3.06228	1	1	0	0	0
54	3	0	1	1	99	1	1	2	99	1	1	1	0	0	0	1	1	1	1	1	1	1	1	1	5	4	0	0	0	0	1	0	0	0	0	0	0			2	1	1	0	2.4685	1	1	0	0	0
37	3	0	99	1	99	1	99	2	99	99	1	1	0	99	0	1	1	1	1	1	1	1	1	1	5	1	0	0	0	0	1	0	1	0	0	0	0			2	0	2	0	1.41809	1	1	0	0	0
44	3	1	1	1	1	1	1	2	2	1	2	0	0	0	0	0	1	1	1	1	1	1	1	1	1	1	0	0	0	0	1	0	0	0	0	0	0			2	0	2	0	1.41809	1	1	0	0	0
49	3	0	99	99	99	99	1	3	3	0								1	1	1	1	1	1	1	1	1	0	0	0	0	1	0	0	0	0	0	0			2	0	2		1.52119	1	1	0	0	0
51	3	0	1	99	99	99	1	2	2	1	2	1	0	0	0	0	1	1	1	1	1	1	1	1	1	1	0	0	0	0	1	0	0	0	0	0	0			2	0	2	0	1.52119	1	1	0	0	0
21	3	0	1	1	1	1	1	2	2	0								1	1	1	1	1	1	1	1	1	0	0	0	0	1	0	0	0	0	0	0			2	0	2	0	1.58026	1	1	0	0	0
21	3	0	1	1	1	1	1	2	1	0								1	1	1	1	1	1	1	5	5	0	0	2	0	1	1	0	0	0	0	0			2	1	1	0	1.75678	1	1	0	0	0
40	3	0	1	1	1	1	1	2	2	1	2	0	0	0	0	0	1	1	1	1	1	1	1	1	1	1	0	0	0	0	1	0	0	0	0	0	0			1	0	1		3.06228	1	1	0	0	0
31	3	0	1	1	99	1	1	2	2	1	2	0	0	0	0	0	1	1	1	1	1	1	1	1	1	1	0	0	0	0	1	0	0	0	0	0	0			2	0	1		3.443	1	1	0	0	0
38	3	0	1	1	1	1	1	2	2	1	2	1	0	0	0	0	1	1	1	1	1	1	1	1	1	1	0	0	0	0	1	0	0	0	0	0	0			1	0	2		1.41809	1	1	0	0	0
42	3	0	1	1	1	1	1	2	2	0							1	1	1	1	1	1	1	1	1	1	0	0	0	0	1	0	0	0	0	0	0	1		2	0	2		1.41809	1	1	0	0	0
43	3	0	1	1	1	1	1	2	2	1	2	1	0	0	0	0	1	1	1	1	1	1	1	1	1	2	0	0	0	0	1	0	0	0	0	0	0			2	1	1		3.06228	1	1	0	0	0
24	3	0	1	1	0	1	0	2	99	1	2	1	0	0	0	1	1	1	1	1	1	1	1	1	5	1	0	0	0	0	2	1	1	0	0	0	0			3	0	2		1.58026	1	1	0	0	0
33	3	0	0	1	1	1	1	99	99	1	2	1	99	0	0	0	1	1	1	1	1	1	1	1	1	1	0	0	0	0	1	0	0	0	0	0	0			1	0	2	0	1.78555	1	1	0	0	0
35	3	4	1	1	1	1	1	2	3	1	3	1	0	0	0	1	1	1	1	1	1	1	1	1	1	1	0	0	0	0	1	0	1	0	0	0	0	1		2	0	1		3.06228	1	1	0	0	0
46	3	0	0	1	1	1	1	2	2	1	2	1	0	0	0	0	1	1	1	1	1	1	1	1	1	1	0	0	0	0	1	0	0	0	0	0	0			1	0	2	0	1.52119	1	1	0	0	0
57	3	9999	1	1	1	1	1	2	3	1	3	1	0	0	0	1	1	1	1	1	1	1	1	1	1	1	0	0	0	0	1	0	1	0	0	0	0			1	0	2		1.52119	1	1	0	0	0
29	1	9999	1	1	1	1	1	2	2	1	3	1	0	0	0	1	1	1	1	1	1	1	1	1	1	1	0	0	0	0	1	1	0	0	0	0	0			1	0	2		1.78555	1	1	0	0	0
25	3	9999	1	1	1	1	1	2	3	1	2	1	0	0	0	1	1	1	1	1	1	1	1	1	1	2	0	0	0	0	1	0	0	0	0	0	0			2	1	1	0	3.443	1	1	0	0	0
47	6	9999	1	1	1	1	1	2	2	1	2	1	0	0	0	1	1	1	1	1	1	1	1	1	1	1	0	0	0	0	1	0	0	0	0	0	0			1	0	2		1.52119	1	1	0	0	0
45	3																									0	0	0	0	0				88	88	0	0	1		3	0	2		1.52119	1	1	0	0	0
29	1	9999	1	1	1	1	1	3	99	1	1	1	0	0	0	1	1	1	1	1	1	1	1	1	1	0	0	0	0	0				0	0	0	0			4	0	2		1.78555	1	1	0	0	0
37	3	0	99	1	0	1	1	99	99	1	99	1	1	0	1	1	1	1	1	1	1	1	1	1	5	1	0	0	0	0	1	0	0	0	0	0	0	1		2	0	2		1.41809	1	1	0	0	0
59	3	0	1	99	99	99	1	99	99	0								1	1	1	1	1	1	1	5	0	0	0	0	0				88	88	0	0	1		2	0	1	0	2.4685	1	1	0	0	0
35	1	5	1	1	1	1	1	2	2	1	2	1	0	0	0	0	1	1	1	1	1	1	1	1	1	1	0	0	0	0	2	0	1	0	0	0	0			1	0	2		1.41809	1	1	0	0	0
23	1	0	1	1	1	1	1	99	99	1	2	1	0	0	0	0	1	1	1	1	1	1	1	1	1											0	0			2	0	2	0	1.58026	0	1	0	0	0
20	3	0	1	1	1	1	0	2	3	1	3	1	0	0	0	0	1	1	1	1	1	1	1	1	1	5	0	0	0	0	1	1	1	0	0	0	0			1	1	1		1.75678	1	1	0	0	0
56	3	16	1	1	1	1	1	2	2	1	2	1	0	0	0	1	1	1	1	1	1	1	1	1	1	1	0	0	0	0	1	0	0	0	0	0	1			1	0	1		2.4685	1	1	0	0	0
45	3	9999	1	1	1	1	1	99	99	1	1	0	0	0	0	1	1	1	1	1	1	1	1	1	1	1	0	0	0	0	1	1	1	0	0	0	0			1	0	2		1.52119	1	1	0	0	0
36	3	0	1	99	99	1	1	99	99	0								1	1	1	1	1	1	1	5	1	0	0	0	0	1	0	0	0	0	0	0			2	0	2	0	1.41809	1	1	0	0	0
28	3	0	1	1	1	1	1	2	2	1	2	1	0	0	0	0	1	1	1	1	1	1	1	1	1	1	0	0	0	0	1	0	0	0	0	0	0			2	0	2	0	1.78555	1	1	0	0	0
44	3	0	1	1	99	1	1	2	1	1	2	1	0	0	0	1	0	1	1	1	1	1	1	1	1	1	0	0	0	0	1	0	1	0	0	0	0	1		1	0	2	0	1.41809	1	1	0	0	0
49	3	9999	99	1	1	1	99	99	99	0								1	1	1	1	1	1	1	1	1	0	0	0	0	1	0	1	0	0	0	1	0		2	0	1	0	2.4685	1	1	0	0	0
44	3	9999	99	1	1	1	1	3	3	1	3	1	0	0	0	1	1	1	1	1	1	1	1	1	1	1	0	0	0	0	1	0	1	0	0	0	0			1	0	2	0	1.41809	1	1	0	0	0
30	3	0	1	1	1	1	1	2	99	0								1	1	1	1	1	1	1	5	1	0	0	0	0	1	0	0	0	0	0	0	1		2	0	2	0	1.78555	1	1	0	0	0
21	3	2	1	1	1	1	1	2	2	1	3	1	0	0	1	1	1	1	1	1	1	1	1	1	1	1	0	0	0	0	1	0	1	0	0	0	0	0		1	0	2	1	0.583563	1	1	0	0	0
48	3	0	1	1	99	1	1	2	2	1	99	1	0	0	0	0	1	1	1	1	1	1	1	1	1	0	0	0	0	0				88	88	0	0			2	0	2		1.52119	1	1	0	0	0
56	3																									1	0	0	0	0	1	88	1	0	0	0	0	1		3	0	2	0	1.52119	1	1	0	0	0
29	3																									1	0	0	0	0	1	0	0	0	0	0	1		1		0	1	0	3.443	1	0	0	0	0
32	4	0	1	99	99	99	1	99	99	0								1	1	1	1	1	1	1	5	2	0	0	0	0	2	0	0	0	0	0	0		0		1	1		3.443	1	0	0	0	0
46	3	0	0	1	1	1	1	2	1	0								1	1	1	1	1	5	5	1	1	0	0	0	0	1	1	0	0	0	0	0	1		2	0	2	0	1.52119	1	1	0	0	0
44	3	0	1	1	1	1	1	99	99	1	99	0	0	0	0	0	1	1	1	1	1	1	1	1	4	1	0	0	0	0	1	0	1	0	0	0	0			1	0	2		1.41809	1	1	0	0	0
30	3	0	1	1	0	1	1	2	2	1	2	1	0	0	0	0	1	1	1	1	1	1	1	1	1	1	0	0	0	0	1	0	1	0	0	0	0			1	0	2		1.78555	1	1	0	0	0
24	3	9999	1	1	0	1	1	3	3	1	3	1	0	0	0	1	1	1	1	1	1	1	1	1	1	1	0	0	0	0	1	0	0	0	0	0	0	1		2	0	2	0	0.583563	1	1	0	0	0
58	3	9999	1	1	1	1	1	99	99	1	3	1	0	0	0	1	1	1	1	1	1	1	1	1	1	1	0	0	0	0	1	0	0	0	0	0	0			2	0	1	0	2.4685	1	1	0	0	0
58	1	9999	1	1	1	1	1	2	3	1	3	1	0	0	0	1	1	1	1	1	1	1	1	1	1	0	0	0	0	0				0	0	0	0			1	0	2		1.52119	1	1	0	0	0
24	1	6	1	1	1	1	1	2	99	1	1	1	0	0	0	1	1	1	1	1	1	1	1	1	1	4	0	0	2	0	99	1	0	0	0	0	0			1	1	1	0	1.75678	1	1	0	0	0
52	3	1	1	1	1	1	1	2	99	1	2	1	0	0	0	1	1	1	1	1	1	1	1	1	1	1	0	0	0	0	1	0	1	0	0	0	0			2	0	2	0	1.52119	1	1	0	0	0
40	5	7	1	1	1	1	1	2	1	1	2	1	0	1	1	1	1	1	1	1	1	1	1	1	5	1	0	0	0	0	2	0	1	0	1	0	0			1	0	2		1.41809	1	1	0	0	0
38	3	9999	1	1	1	1	1	2	3	1	2	1	0	0	0	1	1	1	1	1	1	1	1	1	1	1	0	0	0	0	1	0	1	0	0	0	0	0		1	0	2		1.41809	1	1	0	0	0
33	3																									1	0	0	0	0	1	0	1	0	0	0	0	1		2	0	1	0	3.443	1	1	0	0	0
40	3	0	1	99	99	1	1	2	3	1	2	1	0	0	0	1	1	1	1	1	1	1	1	1	5	4	0	0	0	0	1	0	1	0	0	0	0	1		3	1	1		3.06228	1	1	0	0	0
50	3	0	1	1	99	1	1	2	3	1	2	1	0	0	0	1	1	1	1	1	1	1	1	1	5	1	0	0	0	0	1	0	1	0	0	0	0			3	0	2		1.52119	1	1	0	0	0
30	3	0	1	1	1	1	1	2	2	1	99	1	0	0	0	0	1	1	1	1	1	1	1	1	1	1	0	0	0	0	2	0	0	0	0	0	0			2	0	2		1.78555	1	1	0	0	0
27	3	0	1	99	0	1	1	2	3	0								1	1	1	1	1	1	1	5	1	0	0	0	0	1	0	1	0	0	0	0			3	0	2	0	1.78555	1	1	0	0	0
40	3	0	1	1	1	1	1	2	2	1	2	1	0	0	0	0	1	1	1	1	1	1	1	1	1	1	0	0	0	0	1	0	1	0	0	0	0			2	0	1	0	3.06228	1	1	0	0	0
36	3	2	99	1	1	1	1	2	2	1	2	1	0	0	0	0	1	1	1	1	1	1	1	1	1	1	0	0	0	0	1	0	1	0	0	0	0	1		1	0	2	0	1.41809	1	1	0	0	0
33	5	0	1	1	1	1	1	2	2	1	2	1	0	0	0	0	1	1	1	1	1	1	1	1	5	1	0	0	0	0	2	0	0	0	0	0	0			2	0	2	1	1.78555	1	1	0	0	0
51	3	9999	1	1	1	1	1	2	3	1	2	1	0	0	0	1	1	1	1	1	1	1	1	1	1	0	0	1	0	0	1	1	1	0	0	0	0			2	0	2	1	1.52119	1	1	0	0	0
25	1	9999	1	1	1	1	1	2	3	1	2	1	0	0	0	1	1	1	1	1	1	1	1	1	1											0	0			6	0	2		1.78555	0	1	0	0	0
34	5	20	1	1	1	1	1	2	2	1	2	1	0	0	0	0	1	1	1	1	1	1	1	1	1	1	0	0	0	0	2	1	1	0	0	0	0	0		2	0	2		1.78555	1	1	0	0	0
45	2	6	1	1	1	1	1	2	1	1	2	1	0	0	0	1	1	1	1	1	1	1	1	1	1	1	0	0	0	0	1	1	1	0	0	0	0			2	0	2	0	0.436206	1	1	0	0	0
20	1	0	1	0	99	99	1	2	3	1	2	1	0	0	0	1	1	1	1	1	1	1	1	1	1	1	0	0	0	0	1	1	1	0	0	0	0			2	0	2	0	0.583563	1	1	0	0	0
55	3	4	1	0	1	1	1	2	2	1	2	1	0	0	0	1	1	1	1	1	1	1	1	1	1	1	0	0	0	0	1	0	1	0	0	0	0			2	0	2	0	0.436206	1	1	0	0	0
25	3	2	1	0	1	1	1	99	2	1	2	1	0	0	0	1	1	1	1	1	1	1	1	1	1	0	0	0	1	0	1	0	1	0	0	0	0			2	0	2	1	0.566823	1	1	0	0	0
50	6	0	1	1	1	1	1	2	2	1	1	1	0	0	0	1	1	1	1	1	1	1	1	1	1	0	0	1	0	0	2	1	1	0	0	0	0			1	0	2	1	0.436206	1	1	0	0	0
46	2	9999	1	1	1	1	1	2	2	1	2	1	0	1	1	1	1	1	1	1	1	1	1	1	1	0	0	0	1	0	1	0	0	0	0	0	0			1	0	2		0.436206	1	1	0	0	0
31	3	9999	1	1	1	1	1	1	2	1	2	1	0	1	1	1	1	1	1	1	1	1	1	1	1	1	0	0	0	0	1	1	1	0	0	0	0			1	0	1	0	1.00864	1	1	0	0	0
51	2	9999	1	1	1	1	1	2	2	1	2	1	0	1	1	1	1	1	1	1	1	1	1	1	1	1	0	0	0	0	1	1	1	0	0	0	0			1	0	2		0.436206	1	1	0	0	0
41	3	9999	1	1	1	1	1	2	2	1	2	1	0	1	1	1	1	1	1	1	1	1	1	1	1	0	0	0	1	0	1	0	0	0	0	0	0			7	0	2		0.46234	1	1	0	0	0
19	1	9999	1	99	99	99	1	2	2	1	2	1	0	1	1	1	1	1	1	1	1	1	1	1	1	1	0	0	0	0	1	1	1	0	0	0	0			1	0	2		0.583563	1	1	0	0	0
49	2	9999	1	1	1	1	1	2	1	1	2	1	0	1	1	1	1	1	1	1	1	1	1	1	1	1	0	0	0	0	1	0	0	0	0	0	0			1	0	2		0.436206	1	1	0	0	0
31	3	10	1	1	1	1	1	1	3	1	2	1	0	0	0	0	1	1	1	1	1	1	1	3	1	1	0	0	0	0	1	0	0	0	0	0	0			5	0	1		1.00864	1	1	0	0	0
53	3	9999	1	1	1	1	1	2	2	1	2	1	0	1	1	1	1	1	1	1	1	1	1	1	1	1	0	0	0	0	1	0	0	0	0	0	0		0		0	2		0.436206	1	0	0	0	0
52	6	9999	1	1	1	1	1	2	2	1	2	1	0	1	1	1	1	1	1	1	1	1	1	1	1	0	0	0	0	0				0	0	0	0			1	0	2		0.436206	1	1	0	0	0
27	3	9999	1	1	1	1	1	3	1	1	1	1	0	0	0	1	1	1	1	1	1	1	1	1	1	1	0	0	0	0	1	0	1	0	0	0	0			2	0	2	0	0.566823	1	1	0	0	0
50	3	9999	1	1	1	1	1	2	3	1	2	1	0	1	1	1	1	1	1	1	1	1	1	1	1	1	0	0	0	0	1	0	0	0	0	0	0			1	0	2		0.436206	1	1	0	0	0
24	1	9999	1	1	1	1	1	2	2	1	2	1	0	1	1	1	1	1	1	1	1	1	1	1	1	1	0	0	0	0	1	1	1	0	0	0	0			2	0	1	0	0.602808	1	1	0	0	0
20	3	9999	1	0	0	0	1	2	2	1	2	1	0	1	1	1	1	1	1	1	1	1	1	1	1	1	0	0	0	0	1	0	0	0	0	0	0			1	0	2	0	0.583563	1	1	0	0	0
36	3	9999	1	1	1	1	1	1	2	1	2	1	0	1	1	1	1	1	1	1	1	1	1	1	1	1	0	0	0	0	1	0	1	0	0	0	0			1	0	2	0	0.46234	1	1	0	0	0
52	3	8	1	1	1	1	1	2	3	1	2	1	0	1	1	1	1	1	1	1	1	1	1	1	1	1	0	0	0	0	1	1	1	0	0	0	0			2	0	1	0	0.731437	1	1	0	0	0
51	6	0	1	1	1	1	1	2	2	1	2	1	0	0	0	1	1	1	1	1	1	1	1	1	1	0	0	0	0	0				0	0	0	0			1	0	2	0	0.436206	1	1	0	0	0
24	1	2	1	1	1	1	1	2	3	1	1	1	0	0	0	1	1	1	1	1	1	1	1	1	1	1	0	0	0	0	2	0	1	0	0	0	0			1	0	1	0	0.602808	1	1	0	0	0
26	1	0	1	0	0	0	1	2	2	1	2	1	0	0	0	1	1	1	1	1	1	1	1	1	1	2	0	2	0	0	2	1	1	0	0	0	0			1	1	1		1.00864	1	1	0	0	0
42	3	3	1	1	1	1	1	2	2	1	99	1	0	0	0	1	1	1	1	1	1	1	1	1	1	1	0	0	0	0	1	0	1	0	0	0	0			1	0	2	0	0.46234	1	1	0	0	0
36	3	3	1	1	1	1	1	2	2	1	2	1	0	0	0	1	1		1	1	1	1	1	1	1	1	0	0	0	0	1	0	1	0	0	0	0			1	0	2		0.46234	1	1	0	0	0
17	1	0	99	1	1	1	1	2	2	1	2	1	0	0	0	1	1	5	1	1	5	1	1	1	1	10	0	1	0	0	2	1	1	0	0	0	0			2	1	1	0	0.602808	1	1	0	0	0
29	3	2	1	1	1	0	1	2	2	1	1	1	0	1	1	1	1	5	1	1	5	1	1	1	1	2	0	0	0	0	2	0	0	0	0	0	0			2	1	1	0	1.00864	1	1	0	0	0
57	3	1	1	1	99	99	1	99	99	1	3	1	0	0	0	1	1	1	1	1	1	1	1	1	1	1	0	0	0	0	1	0	0	0	0	0	0			1	0	2	0	0.436206	1	1	0	0	0
21	1	9999	1	1	1	1	1	2	2	0								1	1	1	1	1	1	1	1	1	0	0	0	0	1	1	1	0	0	0	0			1	0	1		0.602808	1	1	0	0	0
23	1	0	1	1	1	1	1	2	2	1	2	1	0	0	0	1	1	1	1	1	1	1	1	1	1											0	0			2	0	1	0	0.602808	0	1	0	0	0
40	3	6	1	1	1	1	1	2	1	1	2	1	0	0	0	1	1	1	1	1	1	1	1	1	1	1	0	0	0	0	1	0	1	0	0	0	0			1	0	2		0.46234	1	1	0	0	0
38	5	0	1	1	1	1	1	2	3	1	2	1	0	0	0	1	1	1	1	1	1	1	1	1	1	1	0	0	0	0	1	1	1	0	0	0	1			1	0	1		0.697381	1	1	0	0	0
50	2	4	1	1	1	99	1	2	2	0								1	1	1	1	1	1	1	1	1	0	0	0	0	1	1	1	0	0	0	0	0		2	0	2	0	0.436206	1	1	0	0	0
35	3	0	1	1	1	1	1	2	99	0								1	1	1	1	1	1	1	5	1	0	0	0	0	1	0	1	0	0	0	0			2	0	2	0	0.46234	1	1	0	0	0
18	1	9999	99	99	99	99	1	2	3	0								1	1	1	1	1	1	1	1	1	0	0	0	0	1	1	1	0	0	0	0			2	0	2	0	0.583563	1	1	0	0	0
58	2	20	1	99	1	1	1	2	3	0								1	1	1	1	1	1	1	5	1	0	0	0	0	1	0	1	0	0	0	0			2	0	2	0	0.436206	1	1	0	0	0
27	3	9999	1	0	1	1	1	2	3	1	2	1	0	0	0	1	1	1	1	1	1	1	1	1	1	1					1	0	1	0	0	0	0			1		1		1.00864	1	1	0	0	0
55	1	9999	1	1	1	1	1	2	1	1	2	1	0	0	0	1	1	1	1	1	1	1	1	1	1	0	0	0	0	0				0	0	0	0			2	0	2		0.436206	1	1	0	0	0
53	5	9999	1	1	1	1	1	2	2	1	2	1	0	0	0	1	1	1	1	1	1	1	1	1	1	1	0	0	0	0	1	0	0	0	0	0	0			2	0	2		0.436206	1	1	0	0	0
56	3	9999	1	1	1	1	1	2	2	1	2	1	0	0	0	1	1	1	1	1	1	1	1	1	1	1	0	0	0	0	1	0	0	0	0	0	0			2	0	2	0	0.436206	1	1	0	0	0
42	3	0	1	0	0	0	1	2	3	1	2	1	0	0	1	1	1	1	1	1	1	1	1	1	1	0	1	0	0	0	1	1	1	0	0	0	0			1	0	2		0.46234	1	1	0	0	0
22	3	9999	1	1	0	1	1	2	2	1	2	1	0	0	0	1	1	1	1	1	1	1	1	1	5	0	0	0	1	0	1	1	1	0	0	0	0	1		1	0	2	0	0.583563	1	1	0	0	0
20	1	9999	1	1	99	1	1	2	99	1	1	1	1	0	0	1	1	1	1	1	1	1	1	1	5	1	0	0	0	0	2	1	1	0	0	0	0			1	0	2		0.583563	1	1	0	0	0
38	3	2	1	1	99	1	1	2	99	1	1	1	0	0	0	1	1	1	1	1	1	1	1	1	5	1	0	0	0	0	1	0	1	0	0	0	0	0		1	0	2	0	0.46234	1	1	0	0	0
40	1	9999	1	1	99	1	1	2	99	1	1	1	0	1	0	0	1	1	1	1	1	1	1	1	5	1	0	0	0	0	1	1	1	0	0	0	0	0		1	0	2		0.46234	1	1	0	0	0
20	1	0	1	1	1	1	1	99	99	1	99	1	0	0	0	0	1	1	1	1	1	1	1	1	1	1	0	0	0	0	2	1	1	0	0	0	0			2	0	1	0	0.602808	1	1	0	0	0
20	1	0	1	1	1	1	1	2	2	1	2	1	0	0	0	0	1	1	1	1	1	1	1	1	1	0	0	0	1	0	2	0	1	0	0	0	0			1	0	2	0	0.583563	1	1	0	0	0
49	3	2	1	1	1	1	1	2	99	1	2	1	0	0	0	0	1	1	1	1	1	1	1	1	1	0	0	1	0	0	1	0	1	0	0	0	0	0		1	0	2		0.436206	1	1	0	0	0
24	3	9999	1	99	99	99	1	99	99	1	3	1	0	0	0	1	1	1	1	1	1	1	1	1	1	1	0	0	0	0	1	0	0	0	0	0	0	1	1		0	2	0	0.583563	1	0	0	0	0
49	3	0	1	1	1	1	1	2	3	1	99	1	0	0	0	0	1	1	1	1	1	1	1	1	1	0	0	0	1	0	1	0	1	0	0	0	0			2	0	2	0	0.436206	1	1	0	0	0
35	3	0	1	1	1	1	1	2	99	1	2	1	0	0	0	0	1	1	1	1	1	1	1	1	1	0	0	0	1	0	1	0	1	0	0	0	0	0		1	0	2		0.46234	1	1	0	0	0
40	1	0	1	1	1	1	1	2	3	1	3	1	0	0	0	1	1	1	1	1	1	1	1	1	1	1	0	0	0	0	2	0	1	0	0	0	0			1	0	2		0.46234	1	1	0	0	0
58	6	9999	1	1	1	1	1	99	99	1	2	1	0	0	0	1	1	1	1	1	1	1	1	1	1	0	0	0	0	0				0	0	0	0			1	0	2		0.436206	1	1	0	0	0
40	3	9999	1	1	1	1	1	2	3	1	3	1	0	0	0	1	1	1	1	1	1	1	1	1	1	1	0	0	0	0	1	0	1	0	0	0	0	0		1	0	1		0.697381	1	1	0	0	0
36	6	9999	1	1	1	1	1	2	2	1	2	1	0	0	0	1	1	1	1	1	1	1	1	1	1	0	0	0	0	0				0	0	0	0			1	0	2		0.46234	1	1	0	0	0
44	5	0	1	1	1	1	1	2	3	1	2	1	0	0	1	1	1	1	1	1	1	1	1	1	1	0	1	0	0	0	2	0	0	0	0	0	0			1	0	1		0.697381	1	1	0	0	0
32	3	0	1	1	1	1	1	2	3	1	3	1	0	1	1	1	1	1	1	1	1	1	1	1	1	1	0	0	0	0	1	1	1	0	0	0	0			2	0	1	0	1.00864	1	1	0	0	0
42	3	0	1	0	1	1	1	2	2	1	3	1	0	1	1	1	1	1	1	1	1	1	1	1	1	0	0	1	0	0	1	1	1	1	1	0	0			3	0	2	0	0.46234	1	1	0	0	0
32	3	0	1	1	1	1	1	2	3	0								1	1	1	1	1	1	1	1	1	0	0	0	0	1	1	1	0	0	0	0			2	0	1	0	1.00864	1	1	0	0	0
28	3	1	1	0	0	1	1	2	2	1	2	1	0	1	1	1	1	1	1	1	1	1	1	1	1	1	0	0	0	0	1	1	1	0	0	0	0			3	0	2	0	0.566823	1	1	0	0	0
59	3	0	1	0	0	0	1	2	3	1	3	1	0	1	1	0	1	1	1	1	1	1	1	1	1	0	0	0	0	0				0	0	0				2	0	2	0	0.436206	1	1	0	0	0
44	3	0	1	1	1	1	1	2	2	1	2	1	99	0	0	1	1	5	1	1	5	1	1	1	1	1	0	0	0	0	1	0	1	0	0	0	0			5	0	2		0.46234	1	1	0	0	0
58	3	0	1	1	0	0	0	3	3	1	3	1	0	0	1	1	1	1	1	1	1	1	1	1	1	1	0	0	0	0	1	1	1	0	0	0	0			3	0	2		0.436206	1	1	0	0	0
32	3	0	1	1	1	1	1	2	2	0								1	1	1	3	3	3	1	1	0	0	0	1	0	1	0	0	0	0	0	0			4	0	2	0	0.566823	1	1	0	0	0
48	3	1	1	0	0	0	1	2	2	0								1	1	1	1	1	1	1	1	0	0	0	1	0	1	1	1	0	0	0	0			2	0	2	0	0.436206	1	1	0	0	0
40	1	1	1	1	1	1	1	2	3	1	3	1	0	1	1	1	1	1	1	1	1	1	1	1	1	1	0	0	0	0	1	1	1	0	0	0	0			1	0	2	0	0.46234	1	1	0	0	0
34	2	0	1	1	1	1	1	2	2	0								1	1	1	1	1	1	1	1	1	0	0	0	0	1	1	1	0	0	0	0			3	0	2	0	0.566823	1	1	0	0	0
44	5	0	1	1	1	1	99	2	3	1	3	1	0	0	0	1	1	1	1	1	1	1	1	1	1	1	0	0	0	0	2	0	1	0	0	0	0	1		2	0	2		0.46234	1	1	0	0	0
37	3	0	1	1	0	0	0	2	3	1	2	1	0	0	0	1	1	1	1	1	1	1	1	1	1	0	1	0	0	0	1	0	0	0	0	0	0	1		1	0	2		0.46234	1	1	0	0	0
41	3	9999	1	1	1	1	1	99	99	1	3	1	0	0	0	1	1	1	1	1	1	1	1	1	1	1	0	0	0	0	1	0	1	0	0	0	0			1	0	2	0	0.46234	1	1	0	0	0
50	2	9999	1	0	0	1	1	3	3	1	3	1	0	0	0	1	1	1	1	1	1	1	1	1	1	1	0	0	0	0	1	0	1	0	0	0	0			2	0	2	0	0.436206	1	1	0	0	0
57	3	0	1	1	0	0	1	2	3	0								1	1	1	1	1	1	1	1	0	1	0	0	0	1	88	1	0	0	0	0			2	0	2	0	0.436206	1	1	0	0	0
24	3	9999	1	1	1	1	1	2	2	1	99	1	0	0	0	1	1	1	1	1	1	1	1	1	1	1	0	0	0	0	1	0	0	0	0	0	0			1	0	2		0.583563	1	1	0	0	0
18	1	9999	1	1	99	99	1	2	3	1	2	1	0	0	0	1	1	1	1	1	1	1	1	1	1											0	0			2	0	1	0	0.602808	0	1	0	0	0
50	5	0	1	0	0	0	1	2	3	1	2	1	0	0	1	1	1	1	1	1	1	1	1	1	1	0	1	0	0	0	2	0	1	0	0	0	0			2	0	1	0	0.731437	1	1	0	0	0
16	1	9999	99	99	99	99	1	99	99	1	99	1	0	99	99	1	1	1	1	1	1	1	1	1	1											0	0		1		0	1	0	0.602808	0	0	0	0	0
56	3	9999	1	1	1	1	1	2	2	1	2	1	0	0	0	1	1	1	1	1	1	1	1	1	1	1	0	0	0	0	1	0	1	0	0	0	0			2	0	2	0	0.436206	1	1	0	0	0
49	3	9999	1	1	1	1	1	2	2	1	2	1	0	0	1	1	1	5	1	1	1	1	1	1	1	1	0	0	0	0	1	1	1	0	0	0	0			2	0	2	0	0.436206	1	1	0	0	0
55	3	9999	1	1	1	1	1	1	2	1	2	1	0	0	0	1	1	1	1	1	1	1	1	1	1	1	0	0	0	0	1	0	1	0	0	0	0			1	0	2	0	0.436206	1	1	0	0	0
25	3	3	1	1	1	1	1	2	2	1	1	1	0	0	0	1	1	1	1	1	1	1	1	1	1	1	0	0	0	0	1	0	1	0	0	0	0			1	0	2	0	0.566823	1	1	0	0	0
38	1	9999	1	0	1	1	1	2	3	1	3	1	0	0	0	1	1	1	1	1	1	1	1	1	1	1					2	1	1	0	0	0	0			1		1		0.697381	1	1	0	0	0
31	1	9999	1	1	1	1	1	2	2	0								1	1	1	1	1	1	1	1	1					2	0	0	0	0	0	0			1		2	1	0.566823	1	1	0	0	0
40	3	9999	1	1	1	1	1	2	3	1	2	1	99	0	0	1	1	1	1	1	1	1	1	1	1	1					1	0	1	0	0	0	0			1		2		0.46234	1	1	0	0	0
55	4	9999	1	1	1	1	1	2	3	1	2	1	0	0	1	1	1	1	1	1	1	1	1	1	1									0	0	0	0			2		2	0	0.436206	1	1	0	0	0
27	3	0	1	1	1	1	1	2	2	1	99	1	0	0	0	0	1	1	1	1	1	1	1	1	1	1	0	0	0	0	1	0	1	0	0	0	0			2	0	2		0.566823	1	1	0	0	0
55	6	9999	1	1	1	1	1	1	3	1	99			0	0	1	1	1	1	1	1	1	1	1	1										0	0	0			4		2	0	0.436206	1	1	0	0	0
42	3	9999	1	1	1	1	1	2	3	1	3	1	0	0	0	1	1	1	1	1	1	1	1	1	1	1					1	0	0	0	0	0	0	1		2		1		0.697381	1	1	0	0	0
27	5	9999	1	1	1	1	1	2	3	1	3	1	0	0	0	1	1	1	1	1	1	1	1	1	1	1					2	1	0	0	0	0	0			1		2		0.566823	1	1	0	0	0
34	5	9999	1	1	1	1	1	2	3	1	2	1	0	0	0	0	1	1	1	1	1	1	1		1	1					2	1	0	0	0	0	0			1		2		0.566823	1	1	0	0	0
31	1	9999	1	1	1	1	1	2	3	1	99	1	0	0	0	1	1	1	1	1	1	1	1	1	1	1					2	0	0	0	0	0	0			1		2		0.566823	1	1	0	0	0
25	5	9999	1	1	1	1	0	99	99	1	3	1	0	0	0	1	1	1	1	1	1	1	1	1	1	1					2	0	0	0	0	0	0			2		2	0	0.566823	1	1	0	0	0
57	6	0	1	1	1	1	1	2	1	1	1	1	0	0	0	1	1	1	1	1	1	1	1	1	1	0	0	0	0	0				88	88	0	0			2	0	1		0.731437	1	1	0	0	0
33	3	0	1	1	1	1	99	99	99	1	3	1	1	0	0	1	1	1	1	1	1	1	1	1	1	1	0	0	0	0	1	0	1	0	0	0	0	1		1	0	2	0	0.566823	1	1	0	0	0
21	3	9999	1	1	99	1	1	2	3	1	3	1	0	0	0	1	1	1	1	1	1	1	1	1	1	0	0	1	0	0	1	1	1	0	0	0	0			1	0	2	0	0.583563	1	1	0	0	0
33	1	2	1	1	1	99	1	2	2	1	1	1	0	0	0	1	1	1	1	2	1	1	1	1	1	1	0	0	0	0	2	0	1	0	0	0	0			1	0	2	0	0.566823	1	1	0	0	0
53	5	0	1	1	1	1	1	2	3	1	3	1	0	0	0	0	1	1	1	1	1	1	1	1	1	1	0	0	0	0	2	0	1	0	0	0	0			2	0	2	0	0.436206	1	1	0	0	0
29	3	0	99	1	1	1	1	99	99	1	99	1	0	0	0	0	1	1	1	1	1	1	1	1	1	1	0	0	0	0	1	0	1	0	0	0	0			1	0	2	0	0.566823	1	1	0	0	0
42	3	9999	1	1	99	1	0	2	99	1	1	1	0	0	0	1	1	1	1	1	1	1	1	1	5	1	0	0	0	0	1	0	1	0	0	0	0	1		1	0	2		0.46234	1	1	0	0	0
52	3	0	1	1	1	1	1	3	99	1	99	1	0	0	0	0	1	1	1	1	1	1	1	1	1	0	0	0	1	0	1	0	1	0	0	0	0			1	0	2		0.436206	1	1	0	0	0
49	3	0	1	1	1	1	1	2	3	1	99	1	0	0	0	0	1	1	1	1	1	1	1	1	1	1	0	0	0	0	1	0	0	0	0	0	0			2	0	2	0	0.436206	1	1	0	0	0
31	3																									1	0	0	0	0	1	0	1	0	0	0	0			2	0	2	0	0.566823	1	1	0	0	0
23	3	0	1	1	1	1	1	3	3	1	3	1	0	0	0	1	1	1	1	1	1	1	1	1	1	1	0	0	0	0	1	0	1	0	0	0	0			2	0	2	0	0.583563	1	1	0	0	0
45	6	9999	1	0	0	1	1	2	2	1	2	1	0	0	0	1	1	1	1	1	1	1	1	1	1	1	0	0	0	0	2	0	1	0	0	0	0	1		1	0	2		0.436206	1	1	0	0	0
45	6	0	1	1	99	1	1	2	3	1	3	1	0	0	0	1	1	1	1	1	1	1	1	1	1											0	0	1		1	0	2		0.436206	0	1	0	0	0
43	5																									0	1	0	0	0	1	0	0	0	0	0	0			2	0	1	0	0.697381	1	1	0	0	0
32	3																									0	1	0	0	0	1	0	1	0	0	0	0			2	0	2	0	0.566823	1	1	0	0	0
45	6	0	1	1	1	0	1	2	3	1	1	1	99	0	0	1	1	1	1	1	1	1	1	1	1	0	1	0	0	0	1	0	1	0	0	0	0			1	0	2		0.436206	1	1	0	0	0
35	3																									0	0	0	1	0	1	0	99	0	0	0	0			2	0	2	0	0.46234	1	1	0	0	0
36	6	1	1	1	1	1	1	2	3	1	2	1	0	0	1	1	1	1	1	1	1	1	1	1	1	0	0	0	0	0				88	88	0	0			1	0	2		0.46234	1	1	0	0	0
27	3																									0	1	0	0	0	1	0	0	0	1	0	0	1		2	0	2	0	0.566823	1	1	0	0	0
45	6	10	1	1	1	1	1	2	3	1	3	1	0	0	0	1	1	1	1	1	1	1	1	1	1	1	0	0	0	0	2	0	0	0	0	0	0	1		4	0	2	0	0.436206	1	1	0	0	0
40	3	1	1	0	99	1	1	2	3	1	2	1	0	0	0	1	1	1	1	1	1	1	1	1	1	1	0	0	0	0	1	0	1	0	0	0	0			2	0	2	0	0.46234	1	1	0	0	0
59	3	0	1	1	1	1	1	2	2	1	3	1	0	0	0	1	1	1	1	1	1	1	1	1	1	1	0	0	0	0	1	0	1	0	0	0	0			2	0	2	0	0.436206	1	1	0	0	0
56	3	0	1	99	99	99	99	99	99	1	99	1	99	1	0	1	1	1	1	1	1	1	1	1	1	1	0	0	0	0	1	0	1	0	0	0	0			2	0	2	0	0.436206	1	1	0	0	0
58	3	2	1	1	1	1	1	2	3	1	3	1	0	0	1	1	1	1	1	1	1	1	1	1	1	1	0	0	0	0	1	0	1	0	0	0	0			2	0	1	0	0.731437	1	1	0	0	0
40	2	4	1	1	1	1	1	2	3	1	1	1	0	0	0	1	1	1	1	1	1	1	1	1	1	1	0	0	0	0	1	1	1	0	0	0	0			2	0	2		0.46234	1	1	0	0	0
46	3	0	1	1	1	1	1	2	3	1	3	1	0	0	0	1	1	1	1	1	1	1	1	1	1	1	0	0	0	0	1	1	1	0	0	0	0	1		2	0	2		0.436206	1	1	0	0	0
53	3	6	1	1	1	1	1	2	3	1	3	1	0	0	0	1	1	1	1	1	1	1	1	1	1	1	0	0	0	0	1	1	1	0	0	0	0	0		2	0	1		0.731437	1	1	0	0	0
26	1	4	1	1	1	1	1	2	3	1	3	1	0	0	0	1	99	1	1	1	1	1	1	1	1	1	0	0	0	0	2	0	1	0	0	0	0	1		2	0	2	1	0.566823	1	1	0	0	0
19	1	0	1	99	99	1	0	2	2	1	2	1	0	0	0	1	1	1	1	1	1	1	1	1	1	8	0	0	0	0	2	1	0	1	1	0	0			3	1	1	0	0.602808	1	1	0	0	0
44	3	0	1	99	99	99	1	2	3	1	3	1	0	0	0	1	1	1	1	1	1	1	1	1	1	1	0	0	0	0	1	0	1	0	0	0	0			2	0	2		0.46234	1	1	0	0	0
31	3	0	1	1	1	1	99	3	3	1	3	99	0	0	1	1	1	1	1	1	1	1	1	1	1	1	0	0	0	0	1	0	1	0	0	0	0			2	0	2	0	0.566823	1	1	0	0	0
36	3	1	1	1	1	1	1	99	99	1	99	1	0	0	0	1	1	1	1	1	1	1	1	1	1	1	0	0	0	0	1	0	1	0	0	0	0	1		1	0	2	0	0.46234	1	1	0	0	0
26	1	2	1	1	1	1	1	2	3	1	2	1	0	0	0	1	1	1	1	1	1	1	1	1	1	2	0	0	0	0	2	1	1	0	0	0	0	0		1	1	1		1.00864	1	1	0	0	0
45	3	3	1	1	1	1	99	2	2	1	1	1	0	0	0	1	1	1	1	1	1	1	1	1	1	1	0	0	0	0	1	0	1	0	0	0	0	0		7	0	2		0.436206	1	1	0	0	0
47	3	2	1	1	1	1	1	2	2	1	99	1	0	1	1	1	1	1	1	1	1	1	5	1	5	1	0	0	0	0	1	1	1	0	0	0	0	1		4	0	1	0	0.731437	1	1	0	0	0
44	3	9999	1	1	1	1	1	2	1	1	1	1	0	0	0	1	1	1	1	1	1	1	1	1	5	1	0	0	0	0	1	0	1	0	0	0	0			1	0	2	0	0.46234	1	1	0	0	0
48	3	2	1	1	1	1	1	2	1	1	1	1	0	0	0	1	1	1	1	1	1	1		1	5	1	0	0	0	0	1	0	1	0	0	0	0	1		1	0	2	0	0.436206	1	1	0	0	0
32	3	9999	1	1	1	1	0	99	99	1	99	1	0	1	0	1	1	1	1	1	1	1	1	1	5	0	0	0	1	0	1	0	99	0	0	0	0			1	0	2		0.566823	1	1	0	0	0
18	1	0	99	1	1	1	1	99	99	0								3	1	1	1	1	1	1	1											0	0			2	0	2	0	0.583563	0	1	0	0	0
59	6	9999	1	1	1	1	1	2	99	1	3	1	0	0	0	1	1	1	1	1	1	1	1	1	1	0	0	0	0	0				0	0	0	0			2	0	2	0	0.436206	1	1	0	0	0
47	3	3	1	1	1	1	0	2	1	1	1	1	0	0	1	1	1	1	1	1	1	1	1	1	1	3	0	0	0	0	1	1	1	0	0	0	0			1	1	1		0.731437	1	1	0	0	0
48	3	2	1	1	1	1	1	2	3	1	2	1	0	0	0	1	1	1	1	1	1	1	1	1	1	0	1	0	0	0	1	1	1	0	0	0	0			1	0	2		0.436206	1	1	0	0	0
29	3	9999	1	99	99	99	99	99	99	1	99	1	0	99	0	0	1	1	1	1	1	1	1	1	1	1					1	0	0	0	0	0	0			1		2		0.566823	1	1	0	0	0
19	3	0	1	1	1	1	1	2	2	1	2	1	1	1	1	1	1	1	1	1	1	1	1	1	1	1	0	0	0	0	1	1	1	0	0	0	0			2	0	2	0	0.583563	1	1	0	0	0
22	3	0	1	1	1	1	1	1	1	1	2	1	0	0	0	1	1	5	1	1	1	1	1	1	1	1	0	0	0	0	1	0	1	0	0	0	0			2	0	2	0	0.583563	1	1	0	0	0
38	5	0	1	1	1	1	1	2	2	1	1	1	0	0	1	1	1	5	1	1	1	1	1	1	1	1	0	0	0	0	3	0	1	0	0	0	0			1	0	2		0.46234	1	1	0	0	0
39	3	0	99	1	1	1	1	99	99	0								1	1	1	1	1	1	1	1	1	0	0	0	0	1	0	0	0	0	0	0			2	0	2	0	0.46234	1	1	0	0	0
21	1	0	1	99	99	99	1	2	99	0								1	1	1	1	1	1	1	1	1	0	0	0	0	2	1	0	0	0	0	0			1	0	2	0	0.583563	1	1	0	0	0
36	3	0	1	1	1	1	1	2	2	0								1	1	1	1	1	1	1	1	1	0	0	0	0	1	0	1	0	0	0	0			1	0	2	0	0.46234	1	1	0	0	0
40	3	0	1	1	1	1	1	2	2	1	2	1	0	0	0	1	1	5	1	1	5	1	1	1	1	1	0	0	0	0	1	0	1	0	0	0	0			2	0	2	0	0.46234	1	1	0	0	0
23	5	0	1	1	1	1	1	2	2	0								5	1	1	5	1	1	1	1	1	0	0	0	0	3	0	1	0	0	0	0			4	0	2	0	0.583563	1	1	0	0	0
26	3																									5	0	0	10	0	1	0	1	0	0	1	0		1		1	1		1.00864	1	0	0	1	0
50	6	0	1	1	1	1	1	2	2	0								1	1	1	1	1	1	1	1	0	0	0	0	0				0	0	0	0			1	0	2	0	0.436206	1	1	0	0	0
37	3	1	1	1	1	1	1	2	3	0								1	1	1	1	1	1	1	1	1	0	0	0	0	1	1	1	0	0	0	0			3	0	2	0	0.46234	1	1	0	0	0
39	3	0	1	1	1	1	1	2	2	0								1	1	1	1	1	1	1	1	1	0	0	0	0	1	1	1	0	0	0	0			2	0	2	0	0.46234	1	1	0	0	0
54	6	0	1	0	0	0	1	2	3	0								1	1	1	1	1	1	1	1	0	0	0	0	0				0	0	0	0			3	0	2	0	0.436206	1	1	0	0	0
26	3	0	1	1	1	1	1	2	2	1	2	1	1	1	1	1	1	1	1	1	1	1	1	1	1	1	0	0	0	0	1	1	1	0	0	0	0			2	0	2	0	0.566823	1	1	0	0	0
24	3	3	1	1	1	1	1	2	2	1	2	1	0	0	1	1	1	1	1	1	1	1	1	1	1	1	0	0	0	0	1	0	1	0	0	0	0			2	0	2		0.583563	1	1	0	0	0
23	3	0	1	1	0	1	99	2	1	1	3	1	0	0	0	1	1	1	1	1	1	1	1	1	1	1	0	0	0	0	1	1	1	0	0	0	0			2	0	2	0	0.583563	1	1	0	0	0
23	3	0	1	1	1	1	1	2	99	1	99	1	0	0	0	0	1	1	1	1	1	1	1	1	1	1	0	0	0	0	1	0	1	0	0	0	0			2	0	2	0	0.583563	1	1	0	0	0
20	3	0	99	1	1	1	99	2	2	1	2	1	0	0	0	1	1	1	1	1	1	1	1	1	1	1	0	0	0	0	1	1	0	0	0	0	0	0		2	0	2	0	0.583563	1	1	0	0	0
41	6	0	1	1	1	1	1	2	3	1	3	1	0	1	1	1	1	1	1	1	1	1	1	1	1	0	0	0	0	0				0	0	0	0			2	0	2		0.46234	1	1	0	0	0
37	3																									0	0	0	1	0	1	0	1	0	0	0	0	1		1	0	2	0	0.46234	1	1	0	0	0
33	3	1	1	1	1	1	1	2	3	0								1	1	1	1	1	1	1	1	1	0	0	0	0	2	1	1	0	0	0	0			3	0	2		0.566823	1	1	0	0	0
21	1	0	1	0	0	0	1	2	3	1	3	1	0	1	1	1	1	1	4	1	1	1	1	1	1	3	0	0	0	0	1	0	1	0	0	0	0		1		1	1	0	0.602808	1	0	1	1	0
54	6	4	1	1	1	1	1	2	2	1	2	1	0	0	0	0	1	1	1	1	1	1	1	1	1	0	0	0	0	0				88	88	0	0	0		2	0	2		0.436206	1	1	0	0	0
57	6	0	1	1	99	99	1	2	3	1	3	1	0	0	0	0	1	1	1	1	1	1	1	1	1	0	0	0	0	0				0	0	0	0			2	0	1	0	0.731437	1	1	0	0	0
42	3	2	1	1	1	1	1	1	2	1	2	1	0	0	0	0	1	1	1	1	1	1	1	1	1	0	0	0	1	0	1	0	1	0	0	0	0			2	0	2		0.46234	1	1	0	0	0
50	1	4	1	1	1	1	1	2	2	1	2	1	1	0	0	0	1	1	1	1	1	1	1	1	1	0	0	0	0	0				88	88	0	0			1	0	2		0.436206	1	1	0	0	0
28	5	0	1	1	1	1	1	2	99	1	99	1	0	0	0	0	1	1	1	1	1	1	1	1	1	0	0	0	0	0				0	0	0	0	0		1	0	2	0	0.566823	1	1	0	0	0
50	3	0	1	1	1	1	1	2	99	1	99	1	0	0	0	0	1	1	1	1	1	1	1	1	1	0	0	0	1	0	1	0	1	0	0	0	0			2	0	2	0	0.436206	1	1	0	0	0
38	3	0	1	1	1	1	1	2	3	1	3	1	0	0	0	0	1	1	1	1	1	1	1	1	1	0	0	0	1	0	1	0	1	0	0	0	0			2	0	2	0	0.46234	1	1	0	0	0
40	1	0	1	1	99	99	1	2	3	1	3	1	0	0	0	0	1	1	1	1	1	1	1	1	1	0	0	0	0	0				0	0	0	0			2	0	1	0	0.697381	1	1	0	0	0
34	6	2	1	1	1	1	1	99	3	1	2	1	0	0	0	0	1	1	1	1	1	1	1	1	1	0	0	0	0	0				0	0	0	0	0		2	0	2		0.566823	1	1	0	0	0
19	1	0	1	1	1	1	1	2	3	1	3	1	0	0	0	0	1	1	1	1	1	1	1	1	1	1	0	0	0	0	2	1	0	0	0	0	0			2	0	1	0	0.602808	1	1	0	0	0
52	3	0	1	1	1	1	1	2	3	1	3	1	0	0	0	0	1	1	1	1	1	1	1	1	1	1	0	0	0	0	1	0	0	0	0	0	0			2	0	2	0	0.436206	1	1	0	0	0
46	3	0	1	1	1	1	1	2	99	1	99	1	0	0	0	0	1	1	1	1	1	1	1	1	1	0	0	0	1	0	1	0	0	0	0	0	0			2	0	2	0	0.436206	1	1	0	0	0
23	3	0	1	1	1	1	1	2	2	1	2	1	0	0	0	0	1	1	1	1	1	1	1	1	1	0	0	0	1	0	1	0	1	0	0	0	0			2	0	2	0	0.583563	1	1	0	0	0
40	1	1	1	1	1	1	1	2	2	1	2	1	0	0	0	0	1	1	1	1	1	1	1	1	1	1	0	0	0	0	1	1	0	0	0	0	0	0		2	0	2		0.46234	1	1	0	0	0
34	3	0	1	1	1	1	1	2	3	1	3	1	0	0	0	0	1	1	1	1	1	1	1	1	1	1	0	0	0	0	1	0	1	0	0	0	0			2	0	2		0.566823	1	1	0	0	0
40	3	0	1	1	1	1	1	2	2	1	2	1	0	0	0	0	1	1	1	1	1	1	1	1	1	1	0	0	0	0	1	0	1	0	0	0	0			1	0	2		0.46234	1	1	0	0	0
19	1	0	99	1	99	1	99	2	99	1	2	1	99	0	0	1	1	1	1	1	1	1	1	1	1	1	0	0	0	0	2	1	1	0	0	0	0			4	0	2		0.583563	1	1	0	0	0
54	6	0	99	99	99	99	99	99	99	0								3	3	3	3	3	3	3	3	0	0	0	0	0				88	88	0	0			2	0	2	0	0.436206	1	1	0	0	0
27	3	0	1	1	1	1	1	2	3	1	3	1	0	0	0	0	1	1	1	1	1	1	1	1	1	1	0	0	0	0	1	0	1	1	1	0	0	1		4	0	2	0	0.566823	1	1	0	0	0
25	3	0	1	99	99	1	1	2	3	1	2	1	0	0	0	1	1	1	1	1	1	1	1	1	1																	2		0.566823			0	0	0
29	3	3	1	99	99	99	1	99	99	1	99	1	0	0	0	1	1	1	1	1	1	1	1	1	1	1	0	0	0	0	1	0	1	0	0	0	0			2	0	2	0	0.566823	1	1	0	0	0
53	3	0	0	99	99	99	1	2	3	1	3	1	0	0	0	1	1	1	1	1	1	1	1	1	1	1	0	0	0	0	1	88	1	0	0	0	0			1	0	1		0.731437	1	1	0	0	0
51	3	3	1	1	0	0	1	2	2	1	2	1	0	0	1	1	1	1	1	1	1	1	1	1	1	1	0	0	0	0	1	0	0	0	0	0	0			1	0	2		0.436206	1	1	0	0	0
48	3	5	1	1	1	1	1	99	2	1	3	1	0	0	0	1	1	1	1	1	1	1	1	1	1	1	0	0	0	0	1	0	1	0	0	0	0			1	0	2	1	0.436206	1	1	0	0	0
38	6	2	1	1	1	1	1	2	3	1	3	1	0	0	0	1	1	1	1	1	1	1	1	1	1	2	1	0	1	0	2	0	1	0	0	0	0			4	1	2	0	0.46234	1	1	0	0	0
19	1	0	1	1	1	1	1	2	2	1	2	1	0	0	0	0	1	1	1	1	1	1	1	1	1	1	0	0	0	0	2	1	0	0	0	0	0			4	0	1	0	0.602808	1	1	0	0	0
47	3	0	1	1	1	1	1	2	3	1	3	1	0	0	0	1	1	1	1	1	1	1	1	1	1	1	0	0	0	0	1	1	1	0	0	0	1			2	0	1		0.731437	1	1	0	0	0
42	1	0	1	1	1	99	1	2	3	1	2	1	0	0	0	1	1	1	1	1	1	1	1	1	1	1	0	0	0	0	1	0	1	0	0	0	0			1	0	2	0	0.46234	1	1	0	0	0
40	3	6	1	1	1	1	0	99	99	1	99	1	0	99	0	1	99	1	1	1	1	1	1	1	1	1	0	0	0	0	1	0	1	1	0	0	0	0		2	0	1	0	0.697381	1	1	0	0	0
33	3	0	1	1	99	99	1	2	3	1	1	1	0	0	0	1	1	1	1	1	1	1	1	1	1	1	0	0	0	0	1	0	1	0	0	0	0			2	0	2	0	0.566823	1	1	0	0	0
50	5	0	1	1	1	1	1	2	2	1	3	1	0	0	0	1	1	1	1	1	1	1	1	1	1	0	0	0	0	0				0	0	0	0	0		2	0	2		0.436206	1	1	0	0	0
21	1	2	1	1	1	1	1	2	2	1	2	1	0	0	0	1	1	1	1	1	1	1	1	1	1						88	88	1	0	0	0	0			1		1	0	0.602808	1	1	0	0	0
34	3	9999	1	99	99	1	1	99	99	1	99	1	99	0	0	1	1	1	1	1	1	1	1	1	1	1	0	0	0	0	1	0	0	0	0	0	0			1	0	1		1.00864	1	1	0	0	0
32	3	9999	1	1	1	1	1	99	99	1	2	1	0	0	0	1	1	1	1	1	1	1	1	1	1	1	0	0	0	0	1	1	1	0	0	0	0			1	0	2	0	0.566823	1	1	0	0	0
56	5	2	1	1	1	1	1	99	99	1	2	1	0	0	0	1	1	1	1	1	1	1	1	1	1	0	0	0	0	0				0	0	0	0			2	0	2	0	0.436206	1	1	0	0	0
44	3	5	0	1	1	1	1	2	3	1	2	1	0	0	0	1	1	1	1	1	1	1	1	1	1	1	0	0	0	0	1	0	1	1	0	0	0			2	0	2	0	0.46234	1	1	0	0	0
41	6	9999	1	1	1	1	1	99	99	1	2	1	0	0	0	1	1	1	1	1	1	1	1	1	1	0	0	0	0	0				0	0	0	0			1	0	2		0.46234	1	1	0	0	0
33	3	5	1	1	1	1	1	2	3	1	3	1	0	0	1	0	1	1	1	1	1	1	1	1	1	1	0	0	0	0	1	0	1	0	0	0	0			1	0	2	0	0.566823	1	1	0	0	0
56	6	9999	1	1	1	1	1	99	99	1	2	1	0	0	0	1	1	1	1	1	1	1	1	1	1	0	0	0	0	0				0	0	0	0			2	0	2	0	0.436206	1	1	0	0	0
27	3	0	1	1	1	1	1	2	3	1	3	1	0	0	0	1	1	1	1	1	1	1	1	1	1	1	0	0	0	0	1	0	1	0	0	0	0			1	0	2	0	0.566823	1	1	0	0	0
52	2	0	0	1	1	1	1	2	3	1	3	1	0	0	0	1	1	1	1	1	1	1	1	1	1	1	0	0	0	0	1	0	1	0	0	0	0	1		2	0	2	0	0.436206	1	1	0	0	0
33	3	0	1	1	1	1	1	2	2	1	2	1	0	0	0	1	1	1	1	1	1	1	1	1	1	1	0	0	0	0	1	1	1	0	0	0	0	0		1	0	2		0.566823	1	1	0	0	0
53	6	3	1	1	1	1	1	2	2	1	2	1	0	0	0	1	1	1	1	1	1	1	1	1	1	0	0	0	0	0				0	0	0	0			4	0	2		0.436206	1	1	0	0	0
29	5	0	1	1	1	1	1	2	2	1	99	1	0	0	0	1	1	1	1	1	1	1	1	1	1	1	0	0	0	0	2	1	1	0	0	0	0			1	0	2		0.566823	1	1	0	0	0
56	3	4	1	1	1	1	1	2	2	1	2	1	0	0	0	1	1	5	1	1	5	1	1	1	1	1	0	0	0	0	1	0	0	0	0	0	0			2	0	2		0.436206	1	1	0	0	0
29	3	0	1	1	1	1	1	2	2	1	2	1	0	0	0	1	1	1	1	1	1	1	1	1	1	1	0	0	0	0	1	0	1	0	0	0	0			7	0	2	0	0.566823	1	1	0	0	0
42	3	0	1	1	1	1	99	2	1	1	2	1	0	0	1	1	1	1	1	1	1	1	1	1	1	1	0	0	0	0	1	1	0	0	0	0	0			2	0	2		0.46234	1	1	0	0	0
19	3	0	99	99	99	99	1	2	99	0								5	1	1	5	1	1	1	1	1	0	0	0	0	1	1	1	0	0	0	0			2	0	1	0	0.602808	1	1	0	0	0
20	1	0	1	1	1	1	1	2	2	0								1	1	1	1	1	1	1	1	1	0	0	0	0	2	1	1	0	0	0	0			4	0	1	0	0.602808	1	1	0	0	0
24	1	0	1	1	1	1	1	2	3	0								1	1	1	1	1	1	1	1	1	0	0	0	0	2	1	1	0	0	0	0			2	0	1	0	0.602808	1	1	0	0	0
23	3	0	1	1	1	1	99	99	99	1	1	1	0	0	0	1	1	1	1	1	1	1	1	1	1	1	0	0	0	0	1	0	1	0	0	0	0			2	0	2		0.583563	1	1	0	0	0
20	5	0	0	99	99	99	99	3	3	0								5	3	3	5	1	3	1	1	0	0	0	0	0				0	0	0	0			1	0	2	0	0.583563	1	1	0	0	0
39	3	0	1	1	1	1	1	99	99	1	2	1	0	0	0	1	1	1	1	1	1	1	1	1	1	1	0	0	0	0	1	0	1	0	0	0	0			2	0	2		0.46234	1	1	0	0	0
56	3	0	1	1	1	1	1	2	1	1	3	1	0	0	0	1	1	1	1	1	1	1	1	1	1	1	0	0	0	0	1	0	1	1	0	0	0			1	0	2		0.436206	1	1	0	0	0
20	1	0	1	1	1	1	1	2	3	1	2	1	0	0	0	1	1	1	1	1	1	1	1	1	1	5	0	0	0	0	2	0	1	0	0	0	0			2	1	1	0	0.602808	1	1	0	0	0
31	6	0	1	1	1	1	1	2	3	1	1	1	0	0	0	1	1	1	1	1	1	1	1	1	1	1	0	0	0	0	3	0	1	0	0	0	0			1	0	2		0.566823	1	1	0	0	0
34	3	0	0	0	0	0	99	99	99	0								3	1	1	1	1	1	1	1	1	0	0	0	0	1	0	0	0	0	0	0			1	0	2		0.566823	1	1	0	0	0
51	3	0	1	1	1	1	1	2	2	1	2	1	0	0	0	1	1	1	1	1	1	1	1	1	1	1	0	0	0	0	1	0	0	0	0	0	0	0		1	0	1	0	0.731437	1	1	0	0	0
47	3	0	1	1	1	1	1	99	99	0								1	1	1	1	1	1	1	1	1	0	0	0	0	1	0	1	0	0	0	0			1	0	2	0	0.436206	1	1	0	0	0
35	3	0	1	1	1	1	1	99	99	1	2	1	99	0	0	1	1	1	1	1	1	1	1	1	1	1	0	0	0	0	1	0	1	0	0	0	0			1	0	2	0	0.46234	1	1	0	0	0
42	3	0	1	1	1	1	1	99	99	1	2	1	0	0	0	1	1	1	1	1	1	1	1	1	1	1	0	0	0	0	1	0	1	0	0	0	1			2	0	1	0	0.697381	1	1	0	0	0
55	2	0	1	0	0	1	1	2	3	1	2	1	0	0	0	1	1	1	1	1	1	1	1	1	1	1	0	0	0	0	1	0	1	0	0	0	0			1	0	2	0	0.436206	1	1	0	0	0
30	1	0	1	1	1	1	1	2	2	1	2	1	0	0	0	1	1	1	1	1	1	1	1	1	1	0	1	0	0	0	1	1	1	0	0	0	0			1	0	2	0	0.566823	1	1	0	0	0
32	1	3	1	1	1	99	1	2	3	1	2	1	0	0	0	1	1	1	1	1	1	1	1	1	1	0	1	0	0	0	1	1	1	0	0	0	0			1	0	2	0	0.566823	1	1	0	0	0
42	3	3	1	1	1	1	1	2	1	1	2	1	0	0	0	1	1	1	1	1	1	1	1	1	1	1	0	0	0	0	1	1	1	0	0	0	0			1	0	2		0.46234	1	1	0	0	0
53	2	9999	1	1	1	1	1	2	2	1	2	1	0	1	1	1	1	1	1	1	1	1	1	1	1	1	0	0	0	0	1	0	1	0	0	0	0			2	0	2	0	0.436206	1	1	0	0	0
56	2	9999	1	1	1	1	1	2	2	1	2	1	0	0	0	0	0	1	1	1	1	1	1	1	1	1	0	0	0	0	1	0	1	0	0	0	0			2	0	1	0	0.731437	1	1	0	0	0
19	1	9999	1	1	1	1	1	2	2	1	2	1	0	1	1	1	1	1	1	1	1	1	1	1	1	1	0	0	0	0	1	1	1	0	0	0	0			1	0	1		0.602808	1	1	0	0	0
40	3	2	1	1	1	1	1	2	1	1	2	1	0	0	0	1	1	1	1	1	1	1	1	1	1	0	0	0	1	0	1	1	1	0	0	0	0			1	0	2		0.46234	1	1	0	0	0
58	6	10	1	1	1	1	1	2	3	1	2	1	0	0	0	1	1	1	1	1	1	1	1	1	1	1	0	0	0	0	2	0	1	0	0	0	0			1	0	2		0.436206	1	1	0	0	0
41	6	0	1	1	99	99	1	2	3	1	2	1	0	0	1	1	1	1	1	1	1	1	1	1	1											0	0			2	0	2		0.46234	0	1	0	0	0
48	6	9999	1	1	1	1	1	99	99	1	2	1	0	1	0	1	1	1	1	1	1	1	1	1	1						1	0	0			0	0			1		1		0.731437	1	1	0	0	0
32	3	9999	1	1	1	1	1	2	3	1	1	1	0	0	0	1	1	1	1	1	1	1	1	1	1	1					1	0	0	0	0	0	0			3		2	0	0.566823	1	1	0	0	0
37	3	9999	1	1	1	1	1	2	3	0								1		1	1	1	1	1	1	1					1	0		0	0	0	0	1		1		1	0	0.697381	1	1	0	0	0
40	3	9999	1	1	1	1	0	2	3	1	2	1	0	0	1	1	1	1	1	1	1	1	1			1					1	0	1	0	0	0	0			1		2	0	0.46234		1	0	0	0
45	3	9999	1	1	1	1	99	2	3	1	2	1	1	0	0	1	1	1	1	1	1	1	1	1	1	1					1	0	1	0	0	0	0	1		1		2		0.436206	1	1	0	0	0
58	3	9999	1	1	1	1	99	99	99	0								1	1	1	1	1	1	1	1	1					2	0	0	0	0	0	0	1		1		2		0.436206	1	1	0	0	0
50	6	9999	1	1	1	1	99	2	3	0								1	1	1	1	1	1	1	1						1			0	0	0	0			1		2		0.436206	1	1	0	0	0
40	3	9999	99	1	1	1	1	2	1	1	2	1	0	0	0	1	1	1	1	1	1	1	1	1	1	1	0	0	0	0	1	0	1	0	0	0	0			2	0	2	0	0.46234	1	1	0	0	0
53	3	9999	1	1	1	1	1	2	1	1	1	1	0	1	1	1	1	1	1	1	1	1	1	1	1	3	0	0	0	0	1	0	1	0	0	0	0			2	1	1		0.731437	1	1	0	0	0
43	3	9999	1	1	1	1	1	3	1	0								1	1	1	1	1	1	1	1	1					1	0	0	0	0	0	0			1		2		0.46234	1	1	0	0	0
44	6	9999	1	1	1	1	1	99	99	0								1	1	1	1	1	1	1	1						1			0	0	0	0			1		2		0.46234	1	1	0	0	0
25	3	9999	1	1	1	1	1	99	99	1	2	1	0	1	1	1	1	1	1	1	1	1	1	1	1	1	0	0	0	0	1	0	1	0	0	0	0			1	0	2	0	0.566823	1	1	0	0	0
56	3	9999	1	1	1	1	1	2	3	1	1	1	0	0	0	1	1	1	1	1	1	1	1	1	1	1	0	0	0	0	1	0	0	0	0	0	0			2	0	2	0	0.436206	1	1	0	0	0
26	3	9999	1	1	1	1	1	99	99	1	99	1	0	0	0	1	1	1	1	1	1	1	1	1	1	1	0	0	0	0	1	0	99	0	0	0	0			1	0	2	0	0.566823	1	1	0	0	0
34	3	0	1	1	1	1	1	2	2	1	2	1	0	0	0	1	1	1	1	1	1	1	1	1	1	1	0	0	0	0	1	0	0	0	0	0	0			2	0	2		0.566823	1	1	0	0	0
29	3	0	99	1	0	1	1	2	2	0								1	1	1	1	1	1	1	1	1	0	0	0	0	1	0	1	0	0	0	0			1	0	2	0	0.566823	1	1	0	0	0
37	3	0	1	1	1	1	1	99	99	1	2	1	0	0	0	1	1	5	1	1	5	1	1	1	1	3	0	0	0	0	1	0	0	0	0	0	0			1	1	1	0	0.697381	1	1	0	0	0
38	3	0	1	1	1	1	1	2	2	0								5	1	1	5	1	1	1	1	1	0	0	0	0	1	0	0	0	0	0	0			1	0	2	0	0.46234	1	1	0	0	0
35	3	0	99	99	99	99	1	2	2	0								1	1	1	1	1	1	1	1	1	0	0	0	0	1	1	0	0	0	0	0			1	0	2	0	0.46234	1	1	0	0	0
45	3	0	0	1	1	1	1	2	2	0								5	1	1	5	1	1	1	1	1	0	0	0	0	1	0	0	0	0	0	0			2	0	2	0	0.436206	1	1	0	0	0
52	5	0	1	1	1	1	1	2	2	1	2	1	0	0	0	1	1	1	1	1	1	1	1	1	1	0	0	0	0	0				0	0	0	0			1	0	2	0	0.436206	1	1	0	0	0
22	5	0	0	1	1	1	1	3	3	0								5	5	1	5	1	1	1	1	1	0	0	0	0	2	0	1	0	0	0	0			1	0	1	0	0.602808	1	1	0	0	0
51	6	0	1	1	1	1	1	2	2	0								5	1	1	5	1	1	1	1	0	0	0	0	0				0	0	0	0			1	0	2	0	0.436206	1	1	0	0	0
59	3	0	1	1	1	1	1	2	2	0								1	1	1	1	1	1	1	1	1	0	0	0	0	1	1	1	0	0	0	0			4	0	2	0	0.436206	1	1	0	0	0
29	3	0	1	1	0	0	1	3	2	1	3	1	0	1	1	0	1	1	3	3	3	3	3	1	1	1	0	0	0	0	1	0	0	0	0	0	0			4	0	2	0	0.566823	1	1	0	0	0
46	3	0	1	1	1	1	1	2	3	1	2	1	0	1	0	1	1	1	1	1	1	1	1	1	1	1	0	0	0	0	1	0	1	0	0	0	0			1	0	1		0.731437	1	1	0	0	0
31	3	9999	1	1	1	1	1	3	3	1	3	1	0	0	0	1	1	2	1	1	1	1	1	1	1	1	0	0	0	0	1	0	1	0	0	0	0			1	0	2		0.566823	1	1	0	0	0
41	3																									1	0	0	0	0	1	0	1	0	0	0	0			2	0	2	0	0.46234	1	1	0	0	0
40	3	0	1	1	1	1	1	2	2	0								1	1	1	1	1	1	1	1	1	0	0	0	0	1	0	0	0	0	0	0	0		2	0	2		0.46234	1	1	0	0	0
51	3	0	1	0	0	1	1	2	2	0								1	1	1	1	1	1	1	1	1	0	0	0	0	1	1	1	0	0	0	0			2	0	1		0.731437	1	1	0	0	0
40	3	9999	1	99	99	99	1	99	99	1	3	1	0	0	0	1	1	1	1	1	1	1	1	1	1	1	0	0	0	0	1	0	1	0	0	0	0	0		1	0	2		0.46234	1	1	0	0	0
19	1	9999	1	1	99	1	1	2	3	1	2	1	99	0	0	1	1	1	1	1	1	1	1	1	1	2	0	0	0	0	2	0	0	0	0	0	0			2	1	1	0	0.602808	1	1	0	0	0
42	1	9999	1	1	1	1	1	2	3	1	2	1	0	0	0	1	1	1	1	1	1	1	1	1	1	1	0	0	0	0	2	0	0	0	0	0	0	1		2	0	2		0.46234	1	1	0	0	0
53	6	9999	1	99	99	1	1	3	3	1	3	1	0	0	0	1	1	1	1	1	1	1	1	1	1	0	0	0	0	0				0	0	0	0	0		1	0	2	0	0.436206	1	1	0	0	0
45	6	9999	1	99	99	1	1	99	99	1	2	1	0	0	0	1	1	1	1	1	1	1	1	1	1	1	0	0	0	0	2	0	0	0	0	0	0			2	0	2	0	0.436206	1	1	0	0	0
37	6	9999	1	1	99	99	1	2	99	1	2	1	0	0	1	1	1	1	1	1	1	1	1	1	1	2	0	0	0	0	2	1	0	0	0	0	0			2	1	2	1	0.46234	1	1	0	0	0
52	3	3	1	1	1	1	1	99	99	1	2	1	0	0	0	1	1	1	1	1	1	1	1	1	1	1	0	0	0	0	1	0	0	0	0	0	0			2	0	2	0	0.436206	1	1	0	0	0
41	3	2	1	1	1	1	1	2	2	1	2	1	0	0	0	1	1	1	1	1	1	1	1	1	1	1	0	0	0	0	1	0	1	0	0	0	0	1		2	0	2		0.46234	1	1	0	0	0
44	2	0	1	1	1	1	1	2	2	0								1	1	1	1	1	1	1	1	1	0	0			1	1	1	0	0	0	0			2		2	0	0.46234	1	1	0	0	0
47	2	0	1	1	1	1	1	2	2	1	2	1	0	1	1	1	1		1	1	1	1	1	1	1	1	0	0	0	0	1	1	1	0	0	0	0			2	0	1	0	0.731437	1	1	0	0	0
46	3	0	1	1	1	1	1	99	99	1	99	1	0	0	1	1	1	1	1	1	1	1	1	1	1	1	0	0	0	0	1	0	1	0	0	0	0	0		2	0	2	0	0.436206	1	1	0	0	0
33	3	1	1	1	1	1	99	2	3	1	3	1	0	0	0	1	1	1	1	1	1	1	1	1	1	1	0	0	0	0	1	0	1	0	0	0	0			2	0	2	0	0.566823	1	1	0	0	0
37	3	0	1	1	1	1	1	2	3	1	2	1	0	0	0	1	1	1	1	1	1	1	1	1	1	1	0	0	0	0	1		1	0	0	0	0			2	0	1	0	0.697381	1	1	0	0	0
24	3	0	1	1	1	1	1	99	2	1	2	1	0	0	0	1	1	1	1	1	1	1	1	1	1	1	0	0	0	0	1	0	1	0	0	0	0			1	0	2	0	0.583563	1	1	0	0	0
33	3	9999	0	0	0			99	99	1	99	99	99	99	99	1	1	2	2	1	1	1	1	1	1	1					1	0	0	0	0	0	0			2		2		0.566823	1	1	0	0	0
37	3	9999	1	99	99	99	1	99	99	1	99	1	99	0	0	1	1	1	1	1	1	1	1	1	1	1					1	0	0	0	0	0	0			1		1		0.697381	1	1	0	0	0
31	3	0	1	1	1	1	1	3	3	1	1	1	0	0	0	1	1	1	1	1	1	1	1	1	1	2	0	0	0	0	1	0	1	0	0	0	0			2	1	1		1.00864	1	1	0	0	0
27	1	10	1	1	1	1	1	2	3	1	3	1	0	0	0	1	1	1	1	1	1	1	1	1	1	1	0	0	0	0	2	1	1	0	0	0	0			2	0	2		0.566823	1	1	0	0	0
28	3	0	1	1	1	1	1	2	2	1	2	1	0	0	0	1	1	1	1	1	1	1	1	1	1	1	0	0	0	0	1	0	1	0	0	0	0			2	0	2		0.566823	1	1	0	0	0
21	1	0	1	1	1	1	1	2	2	1	2	1	0	1	1	1	1	1	1	1	1	1	1	1	1	0	0	0	0	0				0	0	1	0			5	0	1	0	0.602808	1	1	0	0	0
40	3	0	1	1	1	1	1	2	2	1	2	1	0	0	0	0	1	1	1	1	1	1	1	1	1	1	0	0	0	0	1	0	1	0	0	0	0			1	0	2	0	0.46234	1	1	0	0	0
25	3	0	1	1	1	1	1	2	2	1	2	1	0	0	0	0	1	1	1	1	1	1	1	1	1	1	0	0	0	0	1	0	1	0	0	0	0	0		2	0	2		0.566823	1	1	0	0	0
35	3	0	1	1	1	1	1	2	2	1	2	1	0	0	0	0	1	1	1	1	1	1	1	1	1	1	0	0	0	0	1	0	1	0	0	0	0	0		1	0	2		0.46234	1	1	0	0	0
27	3	0	1	1	1	1	1	2	2	1	2	1	0	0	0	0	1	1	1	1	1	1	1	1	1	0	0	0	1	0	1	0	1	0	0	0	0			2	0	2		0.566823	1	1	0	0	0
35	3	0	1	1	1	1	1	2	2	1	3	0	99	0	1	1	1	1	1	1	1	1	1	1	5	1	0	0	0	0	1	0	0	0	0	0	0	1		2	0	2	0	0.46234	1	1	0	0	0
32	3	2	1	1	1	1	1	99	99	1	2	1	0	0	0	0	1	1	1	1	1	1	1	1	5	1	0	0	0	0	1	0	1	0	0	0	0	0		3	0	2		0.566823	1	1	0	0	0
57	3	0	1	1	1	1	1	2	3	1	3	1	0	0	1	1	1	1	1	1	1	1	1	1	1	1	0	0	0	0	1	0	99	0	0	0	0			1	0	2	0	0.436206	1	1	0	0	0
50	3	0	1	1	1	1	1	2	3	1	3	1	0	0	0	1	1	1	1	1	1	1	1	1	1	1	0	0	0	0	1	0	1	0	0	0	0			2	0	2	0	0.436206	1	1	0	0	0
26	3	0	1	1	1	1	1	2	3	99	3	1	0	0	0	1	99	1	1	1	1	1	1	1	1	1	0	0	0	0	1	0	1	0	0	0	0			2	0	1	0	1.00864	1	1	0	0	0
50	3	0	1	1	1	1	1	2	3	1	3	1	0	0	1	1	99	1	1	1	1	1	1	1	1	1	0	0	0	0	1	0	1	0	0	0	0			2	0	2	0	0.436206	1	1	0	0	0
19	1	1	1	99	99	99	1	2	2	1	2	1	0	0	0	1	1	1	1	1	1	1	1	1	1	1	0	0	0	0	2	1	0	0	0	0	0			2	0	1	0	0.602808	1	1	0	0	0
46	6	1	1	1	1	1	1	2	2	1	3	1	0	0	0	0	1	1	1	1	1	1	1	1	1	0	0	0	0	0				88	88	0	0			2	0	2		0.436206	1	1	0	0	0
20	3	9999	1	1	1	1	1	2	2	1	2	1	0	1	1	1	1	1	1	1	1	1	1	1	1	1	0	0	0	0	1	0	0	0	0	0	0			1	0	2	0	0.583563	1	1	0	0	0
37	3	0	1	1	1	1	1	2	2	1	1	1	0	0	0	0	1	1	1	1	1	1	1	1	5	1	0	0	0	0	1	0	1	0	0	0	0	0		1	0	2	1	0.46234	1	1	0	0	0
59	3	5	1	1	1	1	1	2	3	1	3	1	0	0	0	1	1	1	1	1	1	1	1	1	5	0	0	0	0	0				0	0	0	0			2	0	2	0	0.436206	1	1	0	0	0
24	3	9999	1	1	1	1	1	2	2	1	2	1	99	0	0	1	1	1	1	1	1	1	1	1	1	1	0	0	0	0	1	0	1	0	0	0	0			2	0	2	0	0.583563	1	1	0	0	0
36	3	0	99	99	1	1	1	2	3	1	1	1	0	0	0	1	1	1	1	1	1	1	1	1	5	1	0	0	0	0	1	0	0	0	0	0	0	1		3	0	2	0	0.46234	1	1	0	0	0
56	6	9999	1	1	1	1	1	2	2	1	2	1	0	0	0	1	1	1	1	1	1	1	1	1	1	1	0	0	0	0	1	0	0	0	0	0	0			2	0	2		0.436206	1	1	0	0	0
26	1	5	1	1	1	1	1	2	2	1	99	1	0	0	0	1	1	1	1	1	1	1	1	1	1	1	0	0	0	0	1	1	1	0	0	0	0	1		6	0	2		0.566823	1	1	0	0	0
57	3	9999	1	1	1	1	99	2	2	0								1	1	1	1	1	1	1	1	0	0	0	1	0	1	0	0	0	0	0	0			2	0	2	0	0.436206	1	1	0	0	0
31	3	0	1	1	1	1	1	2	2	1	3	1	0	0	0	0	1	1	1	1	1	1	1	1	5	1	0	0	0	0	1	0	1	0	0	0	0			1	0	2	0	0.566823	1	1	0	0	0
30	3	0	1	1	1	1	1	2	2	1	3	1	0	0	0	0	1	1	1	1	1	1	1	1	5	1	0	0	0	0	1	0	1	0	0	0	0			1	0	2	0	0.566823	1	1	0	0	0
34	3	0	1	1	1	1	1	2	2	1	2	1	0	0	0	1	1	1	1	1	1	1	1	1	1	3	3	0	0	0	1	0	1	0	0	0	0			2	1	1		1.00864	1	1	0	0	0
28	3	0	1	1	1	1	1	2	2	1	3	1	0	0	0	0	1	1	1	1	1	1	1	1	5	1	0	0	0	0	1	0	1	0	0	0	0	0		1	0	2	0	0.566823	1	1	0	0	0
30	3	3	1	1	1	1	1	2	2	1	2	1	0	0	0	1	1	1	1	1	1	1	1	1	5	1	0	0	0	0	1	0	1	0	0	0	0	0		1	0	2		0.566823	1	1	0	0	0
20	3	0	99	1	1	1	1	2	2	0								1	1	1	1	1	1	1	1	1	0	0	0	0	1	1	0	0	0	0	0			1	0	2	0	0.583563	1	1	0	0	0
20	3	1	1	99	99	99	1	99	99	0								1	1	1	1	1	1	1	5	1	0	0	0	0	1	1	1	0	0	0	0	1		2	0	2		0.583563	1	1	0	0	0
40	3																									1	0	0	0	0	1	0	0	0	0	0	0			2	0	2	0	0.46234	1	1	0	0	0
34	3	0	99	1	99	1	1	2	99	0								1	1	1	1	1	1	1	5	1	0	0	0	0	1	0	0	0	0	0	0			2	0	2	0	0.566823	1	1	0	0	0
42	3	9999	1	1	1	1	1	2	3	1	2	1	0	0	0	1	1	1	1	1	1	1	1	1	1	1	0	0	0	0	1	0	0	0	0	0	0			2	0	2	0	0.46234	1	1	0	0	0
25	3																									1	0	0	0	0	1	0	0	0	0	0	0			2	0	2	0	0.566823	1	1	0	0	0
51	5	0	1	1	1	1	1	2	1	0								1	1	1	1	1	1	1	5	1	0	0	0	0	1	0	0	0	0	0	0			2	0	1		0.731437	1	1	0	0	0
42	3	9999	1	1	1	1	1	2	3	1	2	1	0	0	0	1	1	1	1	1	1	1	1	1	1	1		0	0	0	1	0	1	0	0	0	0			2		2	0	0.46234	1	1	0	0	0
52	3	1	1	1	1	1	1	2	3	1	2	1	0	0	0	1	1	1	1	1	1	1	1	1	1	0	0	0	0	0				0	0	0	0			1	0	2		0.436206	1	1	0	0	0
32	3																									1	0	0	0	0	1	0	0	0	0	0	0			2	0	2	0	0.566823	1	1	0	0	0
33	3	9999	1	1	1	1	1	99	99	1	99	1	0	0	0	1	1	1	1	1	1	1	1	1	1	1	0		0	0	1	0	0	0	0	0	0			2		2	0	0.566823	1	1	0	0	0
37	3	9999	1	1	1	1	1	2	3	1	2	1	0	0	0	1	1	1	1	1	1	1	1	1	1	1	0	0	0	0	1	0	1	0	0	0	0			1	0	2		0.46234	1	1	0	0	0
31	6	0	1	1	99	1	1	2	2	1	2	1	0	0	0	0	1	1	1	1	1	1	1	1	1	1	0	0	0	0	1	0	0	0	0	0	0			1	0	2	0	0.566823	1	1	0	0	0
56	3	2	1	1	1	1	1	2	3	1	99	1	0	0	0	1	1	1	1	1	1	1	1	1	1	0	0	0	0	0				0	0	0	0			2	0	2		0.436206	1	1	0	0	0
54	3	0	1	1	1	1	1	99	99	0								1	1	1	1	1	1	1	1	1	0	0	0	0	1	0	0	0	0	0	0			2	0	2	0	0.436206	1	1	0	0	0
59	3	4	1	1	1	1	1	2	99	1	3	1	0	0	0	0	1	1	1	1	1	1	1	1	1	1	0	0	0	0	1	0	1	0	0	0	0			1	0	1	0	0.731437	1	1	0	0	0
57	3	2	1	1	1	1	1	2	2	1	2	1	0	0	0	0	1	1	1	1	1	1	1	1	1	1	0	0	0	0	1	0	1	0	0	0	0	0		1	0	2		0.436206	1	1	0	0	0
46	3	0	1	1	1	1	1	2	2	1	2	1	0	0	0	0	1	1	1	1	1	1	1	1	1	1	0	0	0	0	1	1	1	0	0	0	0			1	0	2	0	0.436206	1	1	0	0	0
44	3	0	1	1	1	1	1	99	99	1	99	1	1	0	0	0	1	1	1	1	1	1	1	1	1	2	0	0	0	0	1	0	1	0	0	0	0			2	1	1	0	0.697381	1	1	0	0	0
27	3	9999	1	1	1	1	1	2	3	1	2	1	0	0	0	1	1	1	1	1	1	1	1	1	1	0	0	0	0	0				1	0	0	0			1	0	2		0.566823	1	1	0	0	0
32	3	1	1	1	1	1	1	2	2	1	2	1	0	0	0	0	1	1	1	1	1	1	1	1	1	1	0	0	0	0	1	1	1	0	0	0	0	0		1	0	2		0.566823	1	1	0	0	0
37	3	2	1	1	0	1	1	99	3	1	2	1	0	0	0	99	1	1	1	1	1	1	1	1	1	1	0	0	0	0	1	0	1	0	0	0	0			1	0	1		0.697381	1	1	0	0	0
53	6	0	1	1	1	1	0	2	2	1	2	1	0	0	0	1	1	1	1	1	1	1	1	1	1	0	0	0	0	0				88	0	0	0			2	0	2		0.436206	1	1	0	0	0
22	3	0	0	1	1	1	1	99	99	0								1	1	1	1	1	1	1	1	1	0	0	0	0	1	0	0	0	0	0	0			2	0	2	0	0.583563	1	1	0	0	0
22	3	0	1	1	1	1	1	2	2	1	2	1	0	0	0	1	1	1	1	1	1	1	1	1	1	1	0	0	0	0	1	0	0	0	0	0	0			1	0	2	0	0.583563	1	1	0	0	0
58	3	0	1	1	1	1	1	3	3	1	2	1	1	0	0	1	1	1	1	1	1	1	1	1	1	2	0	0	0	0	1	0	1	0	0	0	0	0		2	1	1	0	0.731437	1	1	0	0	0
38	3	2	1	1	1	1	1	2	2	1	2	1	0	0	0	1	1	1	1	1	1	1	1	1	1	1	0	0	0	0	1	0	1	0	0	0	0			1	0	2	0	0.46234	1	1	0	0	0
32	3	0	1	1	1	1	1	2	2	1	2	1	0	0	0	1	1	1	1	1	1	1	1	1	1	1	0	0	0	0	1	0	0	0	0	0	0			2	0	2	0	0.566823	1	1	0	0	0
58	6	0	99	99	99	99	1	2	2	0								3	3	1	3	1	1	1	1	0	0	0	0	0				0	0	0	0			2	0	2	0	0.436206	1	1	0	0	0
28	3																									1	0	0	0	0	1	0	0	0	0	0	0			2	0	2	0	0.566823	1	1	0	0	0
35	3	3	1	1	1	1	1	2	2	1	2	1	0	0	0	1	1	1	1	1	1	1	1	1	1	1	0	0	0	0	1	0	1	0	0	0	0	1		2	0	2		0.46234	1	1	0	0	0
42	3	0	1	1	1	1	1	2	2	1	99	1	0	0	0	1	1	1	1	1	1	1	1	1	1	1	0	0	0	0	1	0	0	0	0	0	0			1	0	2		0.46234	1	1	0	0	0
44	6	0	99	1	1	1	1	99	99	1	99	1	0	0	0	1	1	1	1	1	1	1	1	1	1	0	0	0	0	0				0	0	0	0			1	0	2	1	0.46234	1	1	0	0	0
27	3	9999	1	1	1	1	1	1	2	1	2	1	0	1	1	1	1	1	1	1	1	1	1	1	1	0	1	0	0	0	1	1	1	0	0	0	0	1		1	0	2	0	0.566823	1	1	0	0	0
24	1	0	1	1	1	1	1	3	2	0								5	1	1	5	1	1	1	1	1	0	0	0	0	3	0	1	0	0	0	0			2	0	2	0	0.583563	1	1	0	0	0
21	1																																			0	0			2	0	2	0	0.583563	0	1	0	0	0
35	5																									1	0	0	0	0	3	0	1	0	0	0	0			1	0	2	0	0.46234	1	1	0	0	0
33	1																																			0	0			2	0	1	0	1.00864	0	1	0	0	0
31	3	0	99	1	1	1	1	2	2	1	2	1	0	0	0	1	1	1	1	1	1	1	1	1	1	1	0	0	0	0	1	0	1	0	0	0	0			1	0	2		0.566823	1	1	0	0	0
26	3	1	1	0	0	0	1	2	2	1	2	1	0	0	0	1	1	1	1	1	1	1	1	1	1	2	0	0	0	0	1	0	0	0	0	0	0	0		1	1	1	0	1.00864	1	1	0	0	0
19	1	0	1	1	0	1	1	1	2	0								1	1	1	1	1	1	1	1	2	0	0	0	0	2	0	0	0	0	0	0			2	1	1	0	0.602808	1	1	0	0	0
57	6	0	1	1	1	1	1	2	2	0								1	1	1	1	1	1	1	1	0	0	0	0	0				0	0	0	0			2	0	2	0	0.436206	1	1	0	0	0
21	1	11	1	1	99	1	1	2	3	0								1	1	1	1	1	1	1	1	1	0	0	0	0	2	1	1	0	0	0	0			1	0	2		0.583563	1	1	0	0	0
53	3	0	1	1	1	1	1	2	2	1	99	1	99	0	99	1	1	1	1	1	1	1	1	1	1	1	0	0	0	0	1	0	0	0	0	0	0			2	0	2	0	0.436206	1	1	0	0	0
50	3	0	1	1	1	1	1	2	2	1	99	1	99	0	1	1	1	1	1	1	1	1	1	1	1	2	0	0	0	0	2	0	1	0	0	0	0			2	1	1	0	0.731437	1	1	0	0	0
50	3	2	1	1	1	1	1	2	2	1	1	1	0	0	0	1	1	1	1	1	1	1	1	1	1	1	0	0	0	0	1	1	1	0	0	0	0			4	0	2		0.436206	1	1	0	0	0
20	1	0	1	0	0	1	1	99	99	0								1	1	1	1	1	1	1	1	0	0	1	0	0	2	1	1	0	0	0	0			2	0	2	0	0.583563	1	1	0	0	0
56	3	5	1	1	1	0	1	2	99	1	99	1	0	0	0	1	1	1	1	1	1	1	1	1	1	1	0	0	0	0	1	0	1	0	0	0	0			1	0	2	0	0.436206	1	1	0	0	0
35	1	0	1	99	99	99	1	99	99	1	2	1	0	0	99	1	1	1	1	1	1	1	1	1	1	0	0	0	0	0				0	0	0	0			1	0	2		0.46234	1	1	0	0	0
27	3	9999	1	1	1	1	1	3	3	1	3	1	0	0	0	1	1	1	1	1	1	1	1	1	1	1	0	0	0	0	1	0	1	0	0	0	0			1	0	2		0.566823	1	1	0	0	0
50	6	0	1	1	1	1	1	2	2	1	2	1	0	0	0	1	1	1	1	1	1	1	1	1	1	0	0	0	0	0				0	0	0	0			6	0	2		0.436206	1	1	0	0	0
23	1	0	1	1	1	1	1	3	1	1	1	99	99	1	1	1	1	5	1	1	5	5	5	1	1											0	0	0		1	0	1		0.602808	0	1	0	0	0
37	1																									1	0	0	0	0	2	0	0	0	0	0	0			1	0	2	0	0.46234	1	1	0	0	0
26	3																									1	0	0	0	0	1	0	1	0	0	0	0			2	0	2	0	0.566823	1	1	0	0	0
49	6	0	1	1	1	1	1	2	2	0								5	3	3	5	1	1	1	1	1	0	0	0	0	1	0	0	0	0	0	0			1	0	2	0	0.436206	1	1	0	0	0
36	5	3	1	1	1	1	1	2	2	1	2	1	0	0	0	1	1	5	1	1	5	1	1	1	1	1	0	0	0	0	1	0	0	0	0	0	0	1		7	0	2	0	0.46234	1	1	0	0	0
40	3	0	1	1	1	1	0	2	2	1	2	1	0	0	0	1	1	5	1	1	1	1	1	1	1	1	0	0	0	0	1	0	0	0	0	0	0	1		1	0	2		0.46234	1	1	0	0	0
55	3	0	1	0	1	0	1	2	2	0								1	1	1	1	1	1	1	1	1	0	0	0	0	1	1	0	0	0	0	0			1	0	1		0.731437	1	1	0	0	0
35	5																									1	0	0	0	0	2	0	1	0	0	0	0			7	0	2	0	0.46234	1	1	0	0	0
39	3	0	1	99	1	1	1	2	2	1	99	1	0	0	0	1	1	1	1	1	1	1	1	1	1	1	0	0	0	0	1	0	1	0	0	0	0	0		2	0	2	0	0.46234	1	1	0	0	0
35	3	0	1	1	99	1	1	99	99	0								5	1	1	5	1	1	1	1	1	0	0	0	0	1	0	0	0	0	0	0			2	0	2	0	0.46234	1	1	0	0	0
31	1																																			0	0			2	0	1	0	1.00864	0	1	0	0	0
33	1	0	1	1	1	1	1	2	2	1	2	1	0	0	1	1	1	1	1	1	1	1	1	1	1											0	0			2	0	2	0	0.566823	0	1	0	0	0
25	3	1	1	1	1	1	1	2	2	1	2	1	0	0	0	0	1	1	1	1	1	1	1	1	1	0	0	0	1	0	2	0	1	0	0	0	0			1	0	2		0.566823	1	1	0	0	0
37	5	0	1	1	1	1	1	99	99	0								1	1	1	1	1	1	1	1	1	0	0	0	0	2	0	1	0	0	0	0			1	0	2		0.46234	1	1	0	0	0
48	5	800	99	0	0	0	1	2	2	0								1	1	1	1	1	1	1	1	0	0	0	0	0				0	0	0	0			2	0	2	0	0.436206	1	1	0	0	0
39	6	0	1	99	99	99	99	2	99	0								1	1	1	1	1	1	1	1	1	0	0	0	0	2	0	0	0	0	0	0			2	0	2	0	0.46234	1	1	0	0	0
24	1																									4	0	0	0	0	2	1	0	0	0	0	0			4	1	1	0	0.602808	1	1	0	0	0
52	5	0	1	1	1	1	1	2	1	1	3	1	0	0	1	0	1	1	1	1	1	1	1	1	5	1	0	0	0	0	2	0	1	0	0	0	0			2	0	2	0	0.436206	1	1	0	0	0
43	1	9999	1	1	1	1	1	99	99	1	1	1	0	1	0	1	1	1	1	1	1	1	1	1	5	1	0	0	0	0	2	0	1	0	0	0	0	0		1	0	2		0.46234	1	1	0	0	0
30	3	0	1	1	99	1	1	2	1	1	2	1	0	0	0	0	1	1	1	1	1	1	1	1	5	1	0	0	0	0	1	0	1	0	0	0	0			1	0	2	0	0.566823	1	1	0	0	0
39	3	2	1	1	1	1	1	2	2	1	2	1	0	0	0	0	1	1	1	1	1	1	1	1	1	0	0	0	1	0	1	0	1	0	0	0	0			2	0	2	0	0.46234	1	1	0	0	0
21	1	0	1	1	1	1	1	99	99	1	99	1	0	0	0	0	1	1	1	1	1	1	1	1	1											0	0			2	0	2	0	0.583563	0	1	0	0	0
46	3	2	1	1	1	1	1	2	2	1	2	1	0	0	0	0	1	1	1	1	1	1	1	1	1	1	0	0	0	0	1	0	0	0	0	0	0			2	0	2		0.436206	1	1	0	0	0
59	3	5	1	1	1	1	1	2	2	1	2	1	0	0	0	0	1	1	1	1	1	1	1	1	1	1	0	0	0	0	1	0	1	0	0	0	0			1	0	1		0.731437	1	1	0	0	0
54	6	0	1	1	1	1	1	2	99	1	99	1	0	0	0	0	1	1	1	1	1	1	1	1	1	0	0	0	0	0				0	0	0	0			2	0	2	0	0.436206	1	1	0	0	0
22	1	0	99	99	99	99	1	2	2	0								1	1	1	1	1	1	1	1	2	0	0	0	0	2	1	1	0	0	0	0		0		1	1		0.602808	1	0	0	1	0
28	3	0	1	1	1	1	1	99	99	1	2	1	0	0	0	0	1	1	1	1	1	1	1	1	1	1	0	0	0	0	1	0	1	1	0	0	0	0		4	0	2		0.566823	1	1	0	0	0
39	6	2	1	1	1	1	1	2	99	1	99	1	0	0	0	0	1	1	1	1	1	1	1	1	1	0	0	0	0	0				0	0	0	0			2	0	2		0.46234	1	1	0	0	0
33	6	0	1	1	1	1	1	2	99	1	99	1	0	0	0	0	1	1	1	1	1	1	1	1	1	0	0	0	0	0				0	0	0	0			2	0	2		0.566823	1	1	0	0	0
25	3	0	1	1	1	1	1	2	99	1	99	1	0	0	0	0	1	1	1	1	1	1	1	1	1	1	0	0	0	0	1	0	1	0	0	0	0			2	0	2		0.566823	1	1	0	0	0
33	3	2	1	1	1	1	1	2	2	1	2	1	0	0	0	0	1	1	1	1	1	1	1	1	1	1	0	0	0	0	1	0	1	0	0	0	0			2	0	2		0.566823	1	1	0	0	0
30	3		1	1	1	1	1	2	2	1	2	1	0	0	0	0	1	1	1	1	1	1	1	1	1	1	0	0	0	0	1	0	1	0	0	0	0			2	0	2		0.566823	1	1	0	0	0
54	5	0	1	1	1	1	1	99	99	1	99	1	0	0	0	0	1	1	1	1	1	1	1	1	1	0	0	0	0	0				0	0	0	0			2	0	2	0	0.436206	1	1	0	0	0
19	1	0	99	99	99	99	1	99	99	1	99	1	0	0	0	99	99	1	1	1	1	1	1	1	1	1	0	0	0	0	2	1	1	0	0	0	0			2	0	2	0	0.583563	1	1	0	0	0
27	3	0	1	1	1	1	1	99	99	1	99	1	0	0	0	0	1	1	1	1	1	1	1	1	1	1	0	0	0	0	1	0	0	0	0	0	0			2	0	1		1.00864	1	1	0	0	0
56	5	1	1	1	1	1	1	99	99	1	99	1	0	0	0	0	1	1	1	1	1	1	1	1	1	0	0	0	0	0				0	0	0	0			2	0	2		0.436206	1	1	0	0	0
47	6	0	1	1	1	1	1	2	99	1	99	1	0	0	0	0	1	1	1	1	1	1	1	1	1	0	0	0	0	0				0	0	0	0			1	0	2	0	0.436206	1	1	0	0	0
20	1	0	1	1	1	1	1	2	99	1	99	1	0	0	0	0	1	1	1	1	1	1	1	1	1	1	0	0	0	0	2	1	1	0	0	0	0			2	0	1	0	0.602808	1	1	0	0	0
32	3	9999	1	99	99	1	1	99	99	1	3	1	0	0	0	1	1	1	1	1	1	1	1	1	1	1	0	0	0	0	1	0	0	0	0	0	0			2	0	2	0	0.566823	1	1	0	0	0
59	6	0	1	1	1	1	1	2	99	1	99	1	0	0	0	0	1	1	1	1	1	1	1	1	1	0	0	0	0	0				0	0	0	0			2	0	2	0	0.436206	1	1	0	0	0
56	3	0	1	1	1	1	1	2	2	1	3	1	0	0	0	0	1	1	1	1	1	1	1	1	1	1	0	0	0	0	1	0	1	0	0	0	0			2	0	1	0	0.731437	1	1	0	0	0
56	3	0	1	1	1	1	1	2	2	1	2	1	0	0	0	0	1	1	1	1	1	1	1	1	1	1	0	0	0	0	1	0	1	0	0	0	0			2	0	2	0	0.436206	1	1	0	0	0
21	1	0	1	1	1	1	1	99	99	1	99	1	0	0	0	0	1	1	1	1	1	1	1	1	1	1	0	0	0	0	2	0	0	0	0	0	0			2	0	2	0	0.583563	1	1	0	0	0
47	3	5	1	1	1	1	1	2	99	1	99	1	0	0	0	0	1	1	1	1	1	1	1	1	1	0	0	0	1	0	1	0	1	0	0	0	0			2	0	2		0.436206	1	1	0	0	0
23	3	0	1	1	1	1	1	2	2	1	2	1	0	0	0	0	1	1	1	1	1	1	1	1	1	1	0	0	0	0	1	0	1	0	0	0	0			2	0	2		0.583563	1	1	0	0	0
45	3	0	1	1	1	1	1	2	2	1	3	1	0	0	0	1	1	1	1	1	1	1	1	1	5	1	0	0	0	0	2	0	1	0	0	0	0	0		1	0	2		0.436206	1	1	0	0	0
23	3	0	1	1	1	1	1	2	1	1	2	1	0	0	0	1	1	1	1	1	1	1	1	1	5	1	0	0	0	0	1	0	0	0	0	0	0			1	0	2	0	0.583563	1	1	0	0	0
20	1	9999	1	1	1	1	1	2	3	0								1	1	1	1	1	1	1	1	1	0	0	0	0	1	1	1	0	0	0	0			2	0	1	0	0.602808	1	1	0	0	0
19	1	2	1	1	1	1	1	2	3	1	2	1	0	0	0	1	1	1	1	1	1	1	1	1	1	0	0	0	0	0				0	0	0	0			1	0	2	0	0.583563	1	1	0	0	0
56	3	9999	1	1	1	1	1	2	3	1	2	1	0	0	0	1	1	1	1	1	1	1	1	1	1	1	0	0	0	0	1	0	1	0	0	0	0			2	0	2	0	0.436206	1	1	0	0	0
45	3	9999	1	1	1	1	1	2	99	1	99	1	0	0	0	1	1	1	1	1	1	1	1	1	1	1	0	0	0	0	1	0	1	0	0	0	0			2	0	2	0	0.436206	1	1	0	0	0
32	3	0	1	1	1	1	1	2	3	1	3	1	0	0	0	1	1	1	1	1	1	1	1	1	5	1	0	0	0	0	1	0	1	0	0	0	0	0		1	0	2	0	0.566823	1	1	0	0	0
40	6	9999	0	99	99	99	1	99	99	1	2	1	0	0	0	1	1	1	1	1	1	1	1	1	1	1	0	0	0	0	1	0	0	0	0	0	0			2	0	2	0	0.46234	1	1	0	0	0
53	3	4	1	1	1	1	1	2	3	1	2	1	0	0	0	1	1		1	1	1	1	1	1	1	1	0	0	0	0	1	0	1	0	0	0	0			2	0	2	0	0.436206	1	1	0	0	0
52	3	9999	1	1	1	1	1	2	3	1	3	1	0	0	0	1	1	1	1	1	1	1	1	1	1	1	0	0	0	0	1	0	1	0	0	0	0			1	0	2		0.436206	1	1	0	0	0
43	3	9999	1	1	1	1	1	2	3	1	3	1	0	0	0	1	1	1	1	1	1	1	1	1	1	1	0	0	0	0	1	0	0	0	0	0	0			2	0	2	0	0.46234	1	1	0	0	0
21	3	20	1	1	1	1	1	3	3	1	2	1	0	1	1	1	1	1	1	1	1	1	1	1	1	30	10	10	0	0	2	1	1	0	0	0	0	1		2	1	1		0.602808	1	1	0	0	0
26	1	9999	1	1	1	1	1	2	3	1	2	1	0	0	0	1	1	1	1	1	1	1	1	1	1	1	0	0	0	0	1	1	1	0	0	0	0			1	0	1		1.00864	1	1	0	0	0
24	1	9999	99	1	0	1	1	2	2	1	99	1	0	0	0	1	1	1	1	1	1	1	1	1	1	2	0	0	0	0	1	0	1	0	0	0	0			1	1	2		0.583563	1	1	0	0	0
23	1	9999	1	1	1	1	1	2	3	1	3	1	0	0	0	1	1	1	1	1	1	1	1	1	1	1	0	0	0	0	1	1	1	0	0	0	0			2	0	2	0	0.583563	1	1	0	0	0
21	1	0	1	1	1	1	1	2	2	1	2	1	0	1	0	1	1	5	1	1	1	1	1	1	5	1	0	0	0	0	2	0	1	1	0	0	0			1	0	2	0	0.583563	1	1	0	0	0
35	3	9999	1	1	1	1	1	2	3	1	2	1	0	0	0	1	1	1	1	1	1	1	1	1	1	1	0	0	0	0	1	0	1	0	0	0	0			2	0	2		0.46234	1	1	0	0	0
49	6	9999	1	1	1	1	1	2	3	1	2	1	0	0	0	1	1	1	1	1	1	1	1	1	1	0	0	0	0	0				0	0	0	0	1		1	0	2		0.436206	1	1	0	0	0
26	1	0	1	1	1	1	0	2	2	1	2	1	0	0	0	0	1	1	1	1	1	1	1	1	5	2	0	0	0	0	2	1	0	0	0	0	0			2	1	2		0.566823	1	1	0	0	0
51	6	9999	1	1	1	1	1	2	3	1	2	1	0	0	0	1	1	1	1	1	1	1	1	1	1	0	0	0	0	0				0	0	0	0			2	0	2	0	0.436206	1	1	0	0	0
29	3	0	1	1	1	1	1	2	2	1	2	1	0	0	0	0	1	1	1	1	1	1	1	1	5	1	0	0	0	0	1	0	1	0	0	0	0			1	0	2	0	0.566823	1	1	0	0	0
54	6	9999	1	1	1	1	1	2	1	1	1	1	0	0	0	1	1	1	1	1	1	1	1	1	1	0	0	0	0	0				0	0	0	0			2	0	2	0	0.436206	1	1	0	0	0
43	1	9999	1	1	1	1	1	2	3	1	99	1	0	0	0	1	1	1	1	1	1	1	1	1	1	0	0	0	0	0				0	0	0	0	0		1	0	1		0.697381	1	1	0	0	0
40	3	3	1	1	1	1	1	2	3	1	99	1	0	0	0	1	1	1	1	1	1	1	1	1	1	1	0	0	0	0	1	0	0	0	0	0	0	1		2	0	2		0.46234	1	1	0	0	0
35	3	9999	1	1	1	1	1	2	99	1	2	1	0	0	0	1	1	1	1	1	1	1	1	1	1	1	0	0	0	0	1	0	0	0	0	0	1			1	0	1		0.697381	1	1	0	0	0
36	2	0	1	1	1	1	1	2	1	1	1	1	0	0	0	1	1	1	1	1	1	1	1	1	5	1	0	0	0	0	1	1	1	0	0	0	0	1		1	0	2		0.46234	1	1	0	0	0
27	3	0	1	99	99	99	1	3	3	1	3	1	0	0	0	1	99	1	1	1	1	1	1	1	1	1	0	0	0	0	1	0	1	0	0	0	0			2	0	2	0	0.566823	1	1	0	0	0
40	3	2	1	1	1	1	1	1	3	1	3	1	1	0	0	1	1	1	1	1	1	1	1	5	5	1	0	0	0	0	1	1	1	0	0	0	0			1	0	1		0.697381	1	1	0	0	0
26	3	0	1	1	1	1	1	2	3	1	1	1	0	0	1	1	1	1	1	1	1	1	1	1	1	1	0	0	0	0	1	0	1	0	0	0	0			1	0	2	0	0.566823	1	1	0	0	0
36	3	0	1	1	99	1	1	2	2	1	1	1	0	0	0	0	1	1	1	1	1	1	1	1	1	1	0	0	0	0	1	0	1	0	0	0	0			2	0	1	0	0.697381	1	1	0	0	0
32	3	0	1	1	1	1	1	2	3	1	3	1	0	0	0	1	1	1	1	1	1	1	1	1	1	1	0	0	0	0	1	0	99	0	0	0	0	1		1	0	2	0	0.566823	1	1	0	0	0
21	5	2	1	1	1	1	1	2	2	1	3	1	0	0	0	1	1	1	1	1	1	1	1	1	5	0	0	0	0	0				0	0	0	0	0		1	0	2		0.583563	1	1	0	0	0
44	6	2	1	1	1	1	1	2	3	1	99	1	0	0	1	1	1	1	1	1	1	1	1	1	1	1	0	0	0	0	2	0	1	0	0	0	0	1		1	0	2		0.46234	1	1	0	0	0
22	1	0	1	1	1	1	1	2	2	1	2	1	0	0	0	1	1	1	1	1	1	1	1	1	1	0	0	0	0	0				0	0	0	0			2	0	2	0	0.583563	1	1	0	0	0
57	6	0	1	1	1	1	1	2	3	1	3	1	0	0	0	1	1	1	1	1	1	1	1	1	1	0	0	0	0	0				0	0	0	0			2	0	2		0.436206	1	1	0	0	0
37	6	0	1	1	1	1	1	2	1	1	1	1	0	0	1	1	1	1	1	1	1	1	1	1	5	1	0	0	0	0	2	1	0	0	0	0	0			1	0	2		0.46234	1	1	0	0	0
47	3	4	1	1	1	1	1	2	2	1	2	1	0	0	0	1	1	1	1	1	1	1	1	1	1	1	0	0	0	0	1	0	1	0	0	0	0			1	0	2	0	0.436206	1	1	0	0	0
20	1	0	1	1	99	1	1	2	3	1	3	1	0	0	0	1	99	1	1	1	1	3	3	3	3											0	0			1	0	1	0	0.602808	0	1	0	0	0
47	3	0	1	0	0	0	1	99	99	0								1	1	1	1	1	1	1	5	1	0	0	0	0	1	1	1	1	1	0	0	1		1	0	2	0	0.436206	1	1	0	0	0
34	3	0	1	1	1	1	1	3	3	1	3	1	0	0	0	1	1	1	2	1	1	3	1	1	5	1	0	0	0	0	1	1	1	0	0	0	0			1	0	1		1.00864	1	1	0	0	0
40	3	0	1	1	0	1	1	99	99	1	99	1	0	0	99	99	1	1	1	1	1	1	1	1	5	1	0	0	0	0	1	0	0	0	0	0	0	1		2	0	2	0	0.46234	1	1	0	0	0
38	3	4	1	1	1	1	1	2	2	1	2	1	1	0	0	0	1	1	1	1	1	1	1	1	1	3	0	0	0	0	1	0	1	0	0	0	0			1	1	1	0	0.697381	1	1	0	0	0
37	2	4	1	1	1	1	1	2	2	1	2	1	0	0	0	1	1	1	1	1	1	1	1	1	1	1	0	0	0	0	1	0	1	0	0	0	0			1	0	2	0	0.46234	1	1	0	0	0
40	6	0	1	1	1	1		2	2	1	2	1	0	0	0	0	1	1	1	1	1	1	1	1	5	1	0	0	0	0	2	0	1	0	0	0	0	0		1	0	2		0.46234	1	1	0	0	0
50	3	9999	1	1	1	1	1	2	3	1	2	1	0	0	0	1	1	1	1	1	1	1	1	1	1	1	0	0	0	0	1	0	0	0	0	0	0			2	0	2		0.436206	1	1	0	0	0
22	1																									1	0	0	0	0	1	0	1	0	0	0	0			2	0	1	0	0.602808	1	1	0	0	0
24	3	9999	1	1	1	1	1	99	99	1	2	1	0	0	0	1	1	1	1	1	1	1	1	1	1	1	0	0	0	0	1	0	1	0	0	1	1			1	0	2	0	0.583563	1	1	0	0	0
40	3	9999	99	99	1	1	1	99	99	1	3	1	0	0	0	1	1	1	1	1	1	1	1	1	1	1	0	0	0	0	1	0	1	0	0	0	0			2	0	2	0	0.46234	1	1	0	0	0
55	3	9999	1	1	1	1	1	2	3	1	3	1	0	0	0	1	1	1	1	1	1	1	1	1	1	0	0	0	0	0				0	0	0	0			1	0	1		0.731437	1	1	0	0	0
41	3	1	1	1	1	1	1	2	3	1	3	1	0	0	0	1	1	1	1	1	1	1	1	1	1	0	0	0	0	0	1	0	1	0	0	0	0			1	0	2		0.46234	1	1	0	0	0
41	3	9999	99	1	1	1	1	99	99	0								1	1	1	1	1	1	1	1	1	0	0	0	0	1	0	0	0	0	0	0			2	0	2		0.46234	1	1	0	0	0
36	3	9999	1	1	1	1	1	2	3	1	3	1	0	0	0	1	1	1	1	1	1	1	1	1	1	1	0	0	0	0	1	0	1	0	0	0	0			2	0	2	0	0.46234	1	1	0	0	0
42	2	4	1	1	1	1	1	99	99	1	3	1	0	0	0	1	1	1	1	1	1	1	1	1	1	3	0	0	0	0	1	0	1	0	0	0	0			1	1	1		0.697381	1	1	0	0	0
39	3	9999	1	1	1	1	1	2	3	1	3	1	0	0	0	1	1	1	1	1	1	1	1	1	1	1	0	0	0	0	1	0	1	0	0	0	0			2	0	2	0	0.46234	1	1	0	0	0
42	3	9999	1	1	1	1	1	2	3	1	3	1	0	0	0	1	1	1	1	1	1	1	1	1	1	1	0	0	0	0	1	0	1	0	0	0	0			1	0	2		0.46234	1	1	0	0	0
53	3	9999	1	1	1	1	1	2	3	1	2	1	0	0	0	1	1	1	1	1	1	1	1	1	1	1	0	0	0	0	1	0	1	0	0	0	1			2	0	1	0	0.731437	1	1	0	0	0
25	3	9999	1	1	1	1	1	2	3	1	2	1	0	0	0	1	1	1	1	1	1	1	1	1	1	1	0	0	0	0	1	0	1	1	0	0	0			1	0	2		0.566823	1	1	0	0	0
42	3	9999	1	1	1	1	1	2	3	1	2	1	0	0	0	1	1	1	1	1	1	1	1	1	1	1	0	0	0	0	1	0	1	0	0	0	0			1	0	2	0	0.46234	1	1	0	0	0
26	1	9999	1	1	1	1	1	2	3	1	2	1	0	0	0	1	1	1	1	1	1	1	1	1	1	1	0	0	0	0	1	0	1	0	0	0	0			1	0	1	0	1.00864	1	1	0	0	0
56	6	6	1	1	1	1	1	2	3	1	3	1	0	0	0	1	1	1	1	1	1	1	1	1	1	1	0	0	0	0	1	0	1	0	0	0	0			1	0	2		0.436206	1	1	0	0	0
57	6	9999	1	1	1	1	1	2	3	1	2	1	0	0	0	1	1	1	1	1	1	1	1	1	1	1	0	0	0	0	1	0	1	0	0	0	0	1		2	0	2	0	0.436206	1	1	0	0	0
32	3	9999	1	1	1	1	1	2	3	1	3	1	0	0	0	1	1	1	1	1	1	1	1	1	1	1	0	0	0	0	1	0	1	0	0	0	0	0		1	0	2		0.566823	1	1	0	0	0
26	3	0	1	1	1	1	1	2	99	1	3	1	0	0	0	0	1	1	1	1	1	1	1	1	1	1	0	0	0	0	1	1	1	0	0	0	0			1	0	2	0	0.566823	1	1	0	0	0
39	3	2	1	1	1	1	1	2	99	1	2	1	0	0	0	0	1	1	1	1	1	1	1	1	1	1	0	0	0	0	1	0	1	0	0	0	0	0		1	0	2		0.46234	1	1	0	0	0
47	6	0	1	1	1	1	1	2	2	1	2	1	0	0	0	0	1	1	1	1	1	1	1	1	1	0	0	0	0	0				0	0	0	0	0		2	0	2		0.436206	1	1	0	0	0
19	1	0	1	1	1	1	1	2	99	1	99	1	0	0	0	0	1	1	1	1	1	1	1	1	1	1	0	0	0	0	2	1	1	0	0	0	0			2	0	1	0	0.602808	1	1	0	0	0
53	5	0	1	1	1	1	1	2	2	1	2	1	0	0	0	0	1	1	1	1	1	1	1	1	1	0	0	0	0	0				0	0	0	0	0		2	0	2		0.436206	1	1	0	0	0
20	1	0	1	1	99	99	1	2	99	1	3	1	0	0	0	0	1	4	1	1	4	1	1	1	1	1	0	0	0	0	2	1	0	0	0	0	0			2	0	1	0	0.602808	1	1	0	0	0
24	1	0	1	1	1	1	1	2	2	1	2	1	0	0	0	0	1	1	1	1	1	1	1	1	1	1	0	0	0	0	2	1	1	0	0	0	0			1	0	1	0	0.602808	1	1	0	0	0
32	5	0	1	1	1	1	1	2	2	1	3	1	0	0	0	0	1	1	1	1	1	1	1	1	1	0	0	0	0	0				0	0	0	0			1	0	2		0.566823	1	1	0	0	0
45	6	0	1	1	1	1	1	2	2	1	2	1	0	0	0	0	1	1	1	1	1	1	1	1	1	1	0	0	0	0	2	0	0	0	0	0	0	0		2	0	2		0.436206	1	1	0	0	0
28	1	0	1	1	1	1	1	2	3	1	3	1	0	0	0	0	1	1	1	1	1	1	1	1	1	1	0	0	0	0	2	1	0	0	0	0	0			1	0	1	0	1.00864	1	1	0	0	0
27	3	0	1	1	1	1	1	2	99	1	1	1	0	0	0	0	1	1	1	1	1	1	1	1	1	1	0	0	0	0	1	1	1	0	0	0	0			1	0	2	0	0.566823	1	1	0	0	0
47	1	2	1	1	1	1	1	2	2	1	2	1	0	0	0	0	1	1	1	1	1	1	1	1	1	0	0	0	0	0				0	0	0	0			1	0	2		0.436206	1	1	0	0	0
26	1	0	1	1	1	1	1	99	99	1	99	1	0	0	0	0	1	1	1	1	1	1	1	1	1	1	0	0	0	0	2	0	0	0	0	0	0		1		0	1	0	1.00864	1	0	0	0	0
45	6	0	1	1	1	1	1	2	3	1	3	1	0	0	0	0	1	1	1	1	1	1	1	1	1	1	0	0	0	0	1	0	1	0	0	0	0			1	0	2	0	0.436206	1	1	0	0	0
32	5	0	1	1	1	1	99	2	3	1	2	1	0	0	0	1	1	1	1	1	1	1	1	1	1	0	0	0	0	0				0	0	0	0			1	0	2	1	0.566823	1	1	0	0	0
30	3	0	1	1	1	1	1	99	99	1	99	1	0	0	0	0	1	1	1	1	1	1	1	1	1	0	0	0	1	0	1	0	1	0	0	0	0			1	0	2	0	0.566823	1	1	0	0	0
48	3	3	1	1	1	1	1	99	99	1	3	1	0	0	0	0	1	1	1	1	1	1	1	1	1	1	0	0	0	0	1	0	1	0	0	0	0			1	0	2	0	0.436206	1	1	0	0	0
34	3	0	1	1	1	1	1	2	2	1	2	1	0	0	0	0	1	1	1	1	1	1	1	1	1	0	0	0	1	0	1	0	0	0	0	0	0			2	0	2	0	0.566823	1	1	0	0	0
52	6	0	1	1	1	1	1	2	2	1	2	1	0	0	0	0	1	1	1	1	1	1	1	1	1	0	0	1	0	0	2	0	1	0	0	0	0			2	0	2		0.436206	1	1	0	0	0
45	3	0	1	1	1	1	1	2	3	1	3	1	0	0	0	0	1	1	1	1	1	1	1	1	1	1	0	0	0	0	1	0	1	0	0	0	0			1	0	2	0	0.436206	1	1	0	0	0
46	3	2	1	1	1	1	1	2	2	1	2	1	0	0	0	0	1	1	1	1	1	1	1	1	1	1	0	0	0	0	1	0	1	0	0	0	0			2	0	2		0.436206	1	1	0	0	0
35	3	0	1	1	1	1	1	2	2	1	2	1	0	0	0	0	1	1	1	1	1	1	1	1	1	1	0	0	0	0	1	0	1	0	0	0	0	0		1	0	2		0.46234	1	1	0	0	0
37	3	0	1	1	1	1	1	2	2	1	2	1	0	0	0	0	1	1	1	1	1	1	1	1	1	0	0	0	1	0	1	0	1	0	0	0	0			2	0	2		0.46234	1	1	0	0	0
31	3	0	1	1	1	1	1	2	2	1	2	1	0	0	0	0	1	1	1	1	1	1	1	1	1	1	0	0	0	0	1	1	1	0	0	0	0	0		2	0	2		0.566823	1	1	0	0	0
18	1	0	1	1	1	1	1	2	99	1	99	1	0	0	0	0	1	1	1	1	1	1	1	1	1	1	0	0	0	0	2	1	1	0	0	0	0			4	0	1	0	0.602808	1	1	0	0	0
37	3	1	1	1	1	1	1	2	99	1	99	1	0	0	0	0	1	1	1	1	1	1	1	1	1	1	0	0	0	0	1	0	1	0	0	0	0			1	0	2	0	0.46234	1	1	0	0	0
32	3																									0	0	0	0	0				1	0	0	0			2	0	2	0	0.566823	1	1	0	0	0
36	3	0	1	1	1	1	1	99	99	1	2	1	99	1	1	1	1	1	1	1	1	1	1	1	1	1	0	0	0	0	1	0	0	0	0	0	0				0	1		0.697381	1	1	0	0	0
24	3																									3	0	0	0	0	1	0	0	0	0	0	0			2	1	1	0	0.602808	1	1	0	0	0
46	3	4	1	1	1	1	1	2	3	1	1	1	0	0	0	1	1	1	1	1	1	1	1	1	1	1	0	0	0	0	1	0	1	0	0	0	0	0		1	0	1		0.731437	1	1	0	0	0
34	3	0	1	1	1	1	1	2	3	1	3	1	0	0	0	1	1	1	1	1	1	1	1	1	1	1	0	0	0	0	1	0	1	0	0	0	0			1	0	2	0	0.566823	1	1	0	0	0
42	3	2	1	1	1	1	1	2	3	1	2	1	0		0	1	1	1	1	1	1	1	1	1	1	1	0	0	0	0	2	0	1	1	1	0	0			1	0	2		0.46234	1	1	0	0	0
53	1	0	1	1	1	1	1	2	2	1	2	1	0	0	0	1	1	1	1	1	1	1	1	1	1	0	0	0	0	0				0	0	0	0			1	0	2		0.436206	1	1	0	0	0
39	1	0	1	1	1	1	1	2	2	1	2	1	0	0	0	1	1	1	1	1	1	1	1	1	1	1	0	0	0	0	2	0	1	0	0	0	0			1	0	2		0.46234	1	1	0	0	0
36	3	0	1	1	1	1	1	2	2	1	1	1	0	0	0	1	1	1	1	1	1	1	1	1	1	1	0	0	0	0	1	0	1	0	0	0	0			2	0	2		0.46234	1	1	0	0	0
49	3	0	1	1	1	1	1	2	2	1	1	1	0	0	0	1	1	1	1	1	1	1	1	1	5	1	0	0	0	0	1	0	1	0	0	0	0	0		1	0	1		0.731437	1	1	0	0	0
30	3	0	1	1	1	1	1	2	3	1	3	1	0	0	0	1	1	1	1	1	1	1	1	1	1	1	0	0	0	0	1	0	1	0	0	0	0			2	0	2	0	0.566823	1	1	0	0	0
30	3	0	1	1	1	1	1	2	3	1	3	1	0	0	1	1	1	1	1	1	1	1	1	1	1	1	0	0	0	0	1	0	1	0	0	0	0			1	0	2		0.566823	1	1	0	0	0
28	1	0	1	1	1	1	1	2	2	1	2	1	0	0	0	1	1	1	1	1	1	1	1	1	1	1	0	0	0	0	1	0	1	0	0	0	0			2	0	2	0	0.566823	1	1	0	0	0
34	3	2	1	1	1	1	1	2	2	1	2	1	0	0	0	0	1	1	1	1	1	1	1	1	1	1	0	0	0	0	1	0	1	0	0	0	0	1		1	0	2		0.566823	1	1	0	0	0
31	1	0	1	1	1	1	1	2	2	1	2	1	0	1	1	1	1	1	1	1	1	1	1	1	1	1	0	0	0	0	1	0	1	0	0	0	0			2	0	1		1.00864	1	1	0	0	0
40	3	5	1	1	1	1	1	2	2	1	2	1	0	0	0	1	1	1	1	1	1	1	1	1	1	1	0	0	0	0	1	0	1	0	0	0	0	1		2	0	2		0.46234	1	1	0	0	0
32	3	0	1	1	1	1	1	2	3	1	3	1	0	0	1	1	1	1	1	1	1	1	1	1	1	1	0	0	0	0	2	0	1	0	0	0	0			2	0	1		1.00864	1	1	0	0	0
40	3	2	1	1	1	1	1	2	3	1	2	1	0	0	0	1	1	1	1	1	1	1	1	1	1	1	0	0	0	0	1	1	99	0	0	0	0			2	0	2	0	0.46234	1	1	0	0	0
54	6	4	1	1	1	1	1	2	3	1	3	1	0	0	0	1	1	1	1	1	1	1	1	1	1	0	0	0	0	0				0	0	0	0			2	0	2	0	0.436206	1	1	0	0	0
59	6	0	99	1	1	1	1	2	3	1	2	1	0	0	0	1	99	1	1	1	1	1	1	1	1	0	0	0	0	0				88	88	0	0			2	0	2	0	0.436206	1	1	0	0	0
48	3	0	1	1	1	1	1	2	2	1	3	1	0	0	0	0	1	1	1	1	1	1	1	1	1	0	0	0	1	0	1	0	1	0	0	0	0			1	0	2	0	0.436206	1	1	0	0	0
25	6	0	99	1	1	1	1	2	3	1	3	1	1	0	0	1	1	1	1	1	1	1	1	1	1	0	0	0	0	0	1			0	0	0	0	0		2	0	2	0	0.566823	1	1	0	0	0
49	3	0	1	1	1	99	1	2	99	1	2	1	0	0	0	1	1	1	1	1	1	1	1	1	1	1	0	0	0	0	1	0	88	88	88	0	0	0		4	0	2		0.436206	1	1	0	0	0
24	3	0	1	1	1	1	1	2	3	1	3	99	0	0	0	1	1	1	1	1	1	1	1	4	1	1	0	0	0	0	1	0	0	0	0	0	0			2	0	2		0.583563	1	1	0	0	0
34	6	0	1	1	1	1	1	2	99	1	99	1	0	0	0	0	1	1	1	1	1	1	1	1	1	0	0	0	0	0				0	0	0	0			2	0	2	0	0.566823	1	1	0	0	0
48	3	0	1	1	1	1	1	2	99	1	99	1	0	0	0	0	1	1	1	1	1	1	1	1	1	1	0	0	0	0	1	0	1	0	0	0	0			2	0	2	0	0.436206	1	1	0	0	0
40	1	0	1	1	1	1	1	2	2	1	3	1	0	0	0	1	1	1	1	1	1	1	1	1	1	1	0	0	0	0	2	0	0	0	0	0	0	1		2	0	1	0	0.697381	1	1	0	0	0
41	6	3	1	1	1	1	1	2	3	1	3	1	0	0	0	1	1	1	1	1	1	1	1	1	1	0	0	0	0	0				0	0	0	0			1	0	2		0.46234	1	1	0	0	0
22	3	0	1	1	1	1	1	2	2	1	2	1	0	0	0	0	1	1	1	1	1	1	1	1	1	0	0	0	1	0	1	0	1	0	0	0	0			1	0	2	0	0.583563	1	1	0	0	0
45	3	1	1	1	1	1	1	2	2	1	2	1	99	0	0	1	1	5	1	1	1	1	1	1	1	1	0	0	0	0	1	0	0	0	0	0	0			2	0	2	0	0.436206	1	1	0	0	0
52	3	0	1	99	1	99	1	99	99	1	99	1	99	0	0	1	1	1	1	1	1	1	1	1	1	1	0	0	0	0	1	0	1	0	0	0	0			1	0	1		0.731437	1	1	0	0	0
19	1	0	1	1	1	99	1	2	3	0								5	1	1	5	1	1	1	1											0	0			4	0	1	0	0.602808	0	1	0	0	0
38	1	0	1	1	99	1	1	2	2	1	3	1	0	1	1	1	1	1	1	1	1	1	1	1	1	0	0	0	0	0				0	0	0	0	1		1	0	2	0	0.46234	1	1	0	0	0
27	1	0	1	1	0	0	1	3	2	1	1	1	0	1	0	1	1	1	1	1	1	1	1	1	1	1	0	0	0	0	2	1	0	0	0	0	0			2	0	2		0.566823	1	1	0	0	0
30	3	0	1	0	99	0	1	2	2	1	2	1	0	0	1	1	1	1	1	1	1	1	1	1	1	1	0	0	0	0	1	0	0	0	0	0	0			1	0	2	0	0.566823	1	1	0	0	0
39	3	0	99	99	99	99	1	2	99	0								1	1	1	1	1	1	1	1	1	0	0	0	0	1	0	1	0	0	0	0	0		7	0	1	0	0.697381	1	1	0	0	0
32	3	0	1	99	99	1	99	2	2	1	1	1	0	0	0	1	1	1	1	1	1	1	1	1	1	1	0	0	0	0	1	0	0	0	0	0	0			2	0	2	0	0.566823	1	1	0	0	0
18	1	0	99	99	99	99	99	99	99	0								5	1	1	5	1	1	1	1	1	0	0	0	0	2	0	0	0	0	0	0			1	0	1	0	0.602808	1	1	0	0	0
36	3	0	1	1	1	99	1	99	99	0								5	3	1	5	1	1	1	1	1	0	0	0	0	1	0	0	0	0	0	0			1	0	2	0	0.46234	1	1	0	0	0
40	6	0	0	1	1	1	1	2	99	0								5	1	1	5	1	1	1	1	1	0	0	0	0	2	0	0	0	0	0	0			2	0	2	0	0.46234	1	1	0	0	0
44	6																									0	0	0	0	0				0	0	0	0			2	0	2	0	0.46234	1	1	0	0	0
34	3	0	1	1	99	1	1	2	2	1	3	1	99	1	0	1	1	1	1	1	1	1	1	1	1	1	0	0	0	0	1	0	0	0	0	0	0			2	0	2	0	0.566823	1	1	0	0	0
48	5	1	1	1	1	1	1	2	2	0								5	1	1	5	1	1	1	1	0	0	0	0	0				0	0	0	0	0		1	0	2		0.436206	1	1	0	0	0
29	3	2	1	1	0	0	1	2	99	1	2	1	0	1	1	1	1	1	1	1	1	1	1	1	1	1	0	0	0	0	1	1	1	1	0	0	0	1		1	0	2	0	0.566823	1	1	0	0	0
56	6	2	1	1	1	1	1	2	2	1	3	1	0	1	1	1	1	1	1	1	1	1	1	1	5	0	0	0	0	0				0	0	0	0			1	0	2		0.436206	1	1	0	0	0
33	3	1	1	1	1	1	1	2	1	1	3	1	0	1	1	1	1	1	1	1	1	1	1	1	1	0	0	0	1	0	1	0	1	0	0	0	0			3	0	2	0	0.566823	1	1	0	0	0
55	6	2	1	1	1	1	1	2	2	1	2	1	1	1	1	1	1	1	1	1	1	1	1	1	1	1	1	0	0	0	1	88	88	0	0	0	0			3	1	2	0	0.436206	1	1	0	0	0
55	6	9999	1	1	1	1	1	2	1	0								1	1	1	1	1	1	1	1	0	0	0	0	0				0	0	0	0			3	0	2	0	0.436206	1	1	0	0	0
36	3	0	1	1	0	0	1	2	3	1	1	1	0	1	0	0	1	1	1	1	1	1	1	1	1	0	0	0	1	0	1	0	0	0	0	0	0			2	0	2	0	0.46234	1	1	0	0	0
32	3	2	1	1	1	1	1	2	2	1	2	1	0	1	1	0	1	1	1	1	1	1	1	1	1	1	1	1	1	0	1	0	1	0	0	0	0			1	1	2	0	0.566823	1	1	0	0	0
40	6	3	1	1	1	1	1	2	3	1	2	1	0	1	0	1	1	1	1	1	1	1	1	1	1	0	0	0	0	0				0	0	0	0			2	0	2		0.46234	1	1	0	0	0
59	6	9999	1	1	1	1	1	2	1	0								1	1	1	1	1	1	2	1	0	0	0	0	0				0	0	0	0			1	0	2		0.436206	1	1	0	0	0
22	1	0	1	1	1	1	1	2	2	1	2	1	0	0	0	1	1	1	1	1	1	1	1	1	1	2	0	0	0	0	2	1	1	0	0	0	0			1	1	2		0.583563	1	1	0	0	0
37	3	0	1	1	0	1	1	2	3	1	2	1	0	0	0	1	1	1	1	1	1	1	1	1	1	1	0	0	0	0	1	0	1	0	0	0	0			1	0	1		0.697381	1	1	0	0	0
30	3	1	1	1	1	1	1	2	3	1	2	1	0	0	0	1	1	1	1	1	1	1	1	1	4	1	0	0	0	0	1	0	1	0	0	0	0	0		2	0	2	0	0.566823	1	1	0	0	0
20	1	0	1	1	1	1	1	2	2	1	2	1	0	0	1	1	1	1	1	1	1	1	1	1	5	1	0	0	0	0	2	0	0	0	0	0	0			2	0	1	0	0.602808	1	1	0	0	0
53	2	5	1	1	1	1	1	2	2	1	2	1	0	0	0	1	1	1	1	1	1	1	1	1	1	1	0	0	0	0	1	0	1	0	0	0	0			2	0	2	0	0.436206	1	1	0	0	0
37	1	3	1	1	1	1	1	2	3	1	2	1	0	0	0	1	1	1	1	1	1	1	1	1	4	1	0	0	0	0	1	0	1	0	0	0	0			1	0	2	0	0.46234	1	1	0	0	0
31	3	9999	1	1	1	1	1	2	2	1	2	1	0	0	0	1	1	1	1	1	1	1	1	1	1	1	0	0	0	0	1	0	0	0	0	0	0			1	0	2	0	0.566823	1	1	0	0	0
36	3	9999	1	1	1	1	1	2	2	1	2	1	0	0	0	1	1	1	1	1	1	1	1	1	1	1	0	0	0	0	1	0	1	0	0	0	0			2	0	2		0.46234	1	1	0	0	0
49	3	0	0	1	1	1	1	2	2	1	2	1	0	0	1	1	1	1	1	1	1	1	1	1	4	4	0	0	0	0	1	1	1	0	0	0	0			1	1	1		0.731437	1	1	0	0	0
55	2	0	1	1	1	1	1	2	2	1	2	1	0	0	0	1	1	1	1	1	1	1	1	1	5	1	0	0	0	0	1	0	1	0	0	0	0			2	0	2	0	0.436206	1	1	0	0	0
25	3	3	1	0	0	0	1	2	1	1	2	1	0	0	0	1	1	1	1	1	1	1	1	1	1	1	0	0	0	0	1	0	1	0	0	0	0			1	0	2	0	0.566823	1	1	0	0	0
37	3	2	1	1	1	1	1	2	2	1	2	1	0	0	0	1	1	1	1	1	1	1	1	1	1	0	0	0	1	0	1	0	0	0	0	0	0			2	0	2	0	0.46234	1	1	0	0	0
40	3	1	1	1	1	1	1	2	2	1	2	1	0	0	0	1	1	1	1	1	1	1	1	1	1	1	0	0	0	0	1	0	1	0	0	0	0			2	0	2		0.46234	1	1	0	0	0
18	3	9999	1	1	1	1	1	2	2	1	99	1	0	1	1	1	1	1	1	1	1	1	1	1	1	0	0	0	1	0	1	0	1	0	0	0	0			2	0	2	0	0.583563	1	1	0	0	0
27	3	4	1	1	1	1	1	2	3	1	1	1	0	0	0	1	1	1	1	1	1	1	1	1	1	1	0	0	0	0	1	0	1	0	0	0	0			1	0	2	0	0.566823	1	1	0	0	0
36	1	9999	1	1	99	1	1	99	99	1	99	1	0	0	0	1	1	1	1	1	1	1	1	1	1	1	0	0	0	0	1	0	99	0	0	0	0			2	0	2	0	0.46234	1	1	0	0	0
29	1	9999	1	1	1	1	1	2	2	1	2	1	0	0	0	1	1	1	1	1	1	1	1	1	1	1	0	0	0	0	1	0	1	0	0	0	0			1	0	2	1	0.566823	1	1	0	0	0
48	3	9999	1	99	99	99	1	2	2	1	2	1	0	0	0	1	1	1	1	1	1	1	1	1	1	1	0	0	0	0	1	0	1	0	0	0	0			2	0	1	0	0.731437	1	1	0	0	0
53	3	9999	1	1	1	1	1	2	2	1	2	1	0	0	0	1	1	1	1	1	1	1	1	1	1	1	0	0	0	0	1	0	1	0	0	0	0			2	0	2		0.436206	1	1	0	0	0
51	3	9999	1	1	1	1	1	2	2	1	2	1	0	1	1	1	1	1	1	1	1	1	1	1	1	0	0	0	1	0	1	0	0	0	0	0	0			1	0	2	0	0.436206	1	1	0	0	0
26	3	9999	1	1	1	1	1	2	2	1	2	1	0	1	1	1	1	1	1	1	1	1	1	1	1	0	0	0	1	0	1	0	0	0	0	0	0			1	0	2	0	0.566823	1	1	0	0	0
57	3	0	1	99	1	1	1	2	3	1	2	1	0	0	0	1	1	1	1	1	1	1	1	1	1	1	0	0	0	0	1	0	1	0	0	0	0			1	0	2	0	0.436206	1	1	0	0	0
20	3	0	1	1	99	1	1	99	3	1	2	1	0	0	0	1	1	1	1	1	1	1	1	1	1	0	0	0	1	0	1	0	1	0	0	0	0			1	0	2	0	0.583563	1	1	0	0	0
16	1	1	1	99	1	1	1	2	3	1	2	1	0	0	0	1	0	1	1	1	1	1	1	1	1	1	0	0	0	0	1	1	1	0	0	0	0			1	0	2	0	0.583563	1	1	0	0	0
29	3	0	1	1	1	1	1	2	1	1	2	1	0	1	0	1	1	1	1	1	1	1	1	1	1	0	0	0	1	0	1	0	1	0	0	0	0			1	0	2	0	0.566823	1	1	0	0	0
26	3	0	1	1	1	1	1	2	3	1	2	1	0	0	0	1	1	1	1	1	1	1	1	1	1	0	0	0	1	0	1	0	1	0	0	0	0			1	0	2	0	0.566823	1	1	0	0	0
20	1	2	1	0	1	0	0	3	3	1	3	1	0	0	0	1	1	1	1	1	1	1	1	1	1	1	0	0	0	0	1	0	1	0	0	0	0			1	0	2	0	0.583563	1	1	0	0	0
54	5	2	1	1	1	1	1	2	1	1	2	1	0	1	0	1	1	1	1	1	1	1	1	1	1	1	1	0	0	0	88	88	88	0	0	0	0			2	1	2	0	0.436206	1	1	0	0	0
28	3	9999	1	1	1	1	1	2	2	1	2	1	0	0	0	1	1	1	1	1	1	1	1	1	1	1	0	0	0	0	1	0	1	0	0	0	0			2	0	2		0.566823	1	1	0	0	0
45	3	2	1	1	1	1	1	2	1	1	1	1	0	0	0	1	1	1	1	1	1	1	1	1	1	1	0	0	0	0	1	0	1	0	0	0	0			2	0	1		0.731437	1	1	0	0	0
29	3	9999	1	1	1	1	1	2	1	1	1	1	0	0	0	1	1	1	1	1	1	1	1	1	1	1	0	0	0	0	1	0	1	0	0	0	0			2	0	2	0	0.566823	1	1	0	0	0
49	6	9999	1	1	1	1	1	2	1	1	2	1	0	0	0	1	1	1	1	1	1	1	1	1	1	1	0	0	0	0	1	0	0	0	0	0	0			2	0	2		0.436206	1	1	0	0	0
20	1	9999	1	1	1	1	1	2	1	1	1	1	0	0	0	1	1	1	1	1	1	1	1	1	1	0	0	0	0	0				0	0	0	0			1	0	2		0.583563	1	1	0	0	0
43	6	3	1	1	1	1	1	2	3	1	2	1	0	0	0	1	1	1	1	1	1	1	1	1	1	1	0	0	0	0	2	0	1	0	0	0	0			1	0	2		0.46234	1	1	0	0	0
35	3	1	1	1	1	1	1	2	3	1	2	1	0	0	0	1	1	1	1	1	1	1	1	1	1	1	0	0	0	0	1	0	1	0	0	0	0			2	0	1	0	0.697381	1	1	0	0	0
25	3	0	1	1	1	1	1	2	3	1	2	1	0	0	0	1	1	1	1	1	1	1	1	1	1	1	0	0	0	0	1	0	1	0	0	0	0			1	0	2	0	0.566823	1	1	0	0	0
28	3	0	1	1	99	1	1	2	99	1	2	1	0	0	0	1	1	1	1	1	1	4	1	1	2	1	0	0	0	0	1	1	1	0	0	0	0			1	0	2		0.566823	1	1	0	0	0
25	5	5	1	0	0	0	0	2	1	1	2	1	0	0	0	1	1	1	1	1	1	1	1	1	1	0	0	1	0	0	2	0	1	0	0	0	0			1	0	2	0	0.566823	1	1	0	0	0
22	1	0	1	99	1	1	1	99	99	1	3	1	0	0	1	1	1	1	1	1	1	1	1	1	1	0	0	1	0	0	2	1	1	0	0	0	0			2	0	2	0	0.583563	1	1	0	0	0
52	5	21	1	99	1	1	1	2	3	0								1	5	1	1	5	1	1	5	0	0	0	0	0						0	0	0		2	0	2	0	0.436206	1	1	0	0	0
33	5	5	1	1	1	1	1	2	2	1	3	1	0	0	1	1	1	1	1	1	1	1	1	1	5	0	0	0	1	0	2	0	0	0	0	0	0			1	0	2	0	0.566823	1	1	0	0	0
30	3	0	1	1	1	1	1	99	99	1	2	1	0	0	0	1	1	1	1	1	1	1	1	1	1	1	0	0	0	0	1	0	1	0	0	0	0			1	0	1		1.00864	1	1	0	0	0
55	3	1	1	1	1	1	1	2	2	1	2	1	0	0	0	1	1	1	1	1	1	1	1	1	1	1	0	0	0	0	1	0	1	0	0	0	1			1	0	1		0.731437	1	1	0	0	0
46	3	5	1	1	1	1	1	2	3	1	2	0	0	0	0	1	1	1	1	1	1	1	1	1	1	1	0	0	0	0	1	0	1	0	0	0	0			1	0	2		0.436206	1	1	0	0	0
29	1	0	1	1	1	1	1	2	99	1	2	1	0	0	99	1	1	1	1	1	1	1	1	1	1	1	0	0	0	0	2	0	1	0	0	0	0			1	0	2	0	0.566823	1	1	0	0	0
21	1																									1	0	0	0	0	2	0	0	0	0	0	0			2	0	1	0	0.602808	1	1	0	0	0
21	3	2	1	1	1	1	1	2	3	1	2	1	0	0	0	1	1	1	1	1	1	1	1	1	1	1	0	0	0	0	1	0	1	0	0	0	0			1	0	2	0	0.583563	1	1	0	0	0
38	3	0	1	1	1	1	1	2	3	1	2	1	0	0	0	1	1	1	1	1	1	1	1	1	1	0	0	0	1	0	1	0	1	0	0	0	0			1	0	2	0	0.46234	1	1	0	0	0
53	3	1	1	1	1	1	1	2	3	1	2	1	0	0	0	1	1	1	1	1	1	1	1	1	1	1	0	0	0	0	1	0	1	0	0	0	0			2	0	2	0	0.436206	1	1	0	0	0
20	1	1	1	1	1	1	1	2	3	1	2	1	0	0	1	1	1	1	1	1	1	1	1	1	5	1	0	0	0	0	2	1	1	0	0	0	0			1	0	2	0	0.583563	1	1	0	0	0
23	1	0	1	1	1	1	1	2	3	1	1	1	0	0	0	1	1	1	1	1	1	1	1	1	1	1	0	0	0	0	2	1	0	0	0	0	0			1	0	1	0	0.602808	1	1	0	0	0
40	3	5	1	1	1	1	1	2	99	1	2	1	0	0	0	1	1	1	1	1	1	1	1	1	1	1	0	0	0	0	1	0	1	0	0	0	0			2	0	1	0	0.697381	1	1	0	0	0
53	6	30	1	1	1	1	1	2	3	1	2	1	0	0	0	1	1	1	1	1	1	1	1	1	1	1	0	0	0	0	2	0	1	0	0	0	0			1	0	2		0.436206	1	1	0	0	0
26	1	9999	1	1	0	1	1	2	1	1	1	1	0	0	0	1	1	1	1	1	1	1	1	1	1	1	0	0	0	0	1	0	1	0	0	0	0			1	0	2	0	0.566823	1	1	0	0	0
28	3	0	1	1	1	1	1	99	99	1	2	1	0	0	0	1	1	1	1	1	1	1	1	1	1	1	0	0	0	0	1	0	1	0	0	0	1			2	0	1	0	1.00864	1	1	0	0	0
25	3	9999	1	1	1	1	1	2	2	0								1	2	1	1	1	1	1	1	1	0	0	0	0	1	0	1	0	0	0	0			1	0	1		1.00864	1	1	0	0	0
42	6	9999	1	1	1	1	1	2	99	0								1	1	1	1	1	1	1	1	0	1	0	0	0	3	0	0	0	0	0	0			3	0	2	0	0.46234	1	1	0	0	0
54	3	9999	1	1	1	1	1	2	2	1	2	1	0	0	0	1	1	1	1	1	1	1	1	1	1	1	0	0	0	0	1	0	1	0	0	0	0			2	0	2		0.436206	1	1	0	0	0
29	3	9999	1	1	1	1	1	2	2	0								1	1	1	1	1	1	1	1	0	0	1	0	0	1	0	1	0	0	0	0			4	0	2	0	0.566823	1	1	0	0	0
28	3	9999	1	1	1	1	1	2	2	1	2	1	0	1	0	1	1	1	1	1	1	1	1	1	1	0	0	0	1	0	1	0	1	0	0	0	0			1	0	2	1	0.566823	1	1	0	0	0
40	3	9999	1	1	1	1	1	2	2	1	2	1	0	0	0	1	1	1	1	1	1	1	1	1	1	1	0	0	0	0	1	0	1	0	0	0	0			1	0	2		0.46234	1	1	0	0	0
19	1	9999	1	99	99	99	1	2	99	0								1	1	1	1	1	1	1	1	0	1	0	0	0	1	0	0	0	0	0	0			3	0	1	0	0.602808	1	1	0	0	0
39	3	3	1	1	1	1	1	1	2	1	2	0	0	0	0	1	1	1	1	1	1	1	1	1	1	0	0	1	1	0	1	0	1	0	0	0	0			1	1	2		0.46234	1	1	0	0	0
43	1	9999	1	1	1	1	1	99	99	1	99	1	0	0	0	1	1	1	1	1	1	1	1	1	1	1	0	0	0	0	1	0	0	0	0	0	0			2	0	2		0.46234	1	1	0	0	0
24	1	3	1	0	0	0	1	2	3	1	2	1	0	0	0	1	1	1	3	1	1	1	1	1	1	0	1	0	0	0	1	1	1	0	0	0	0			3	0	2		0.583563	1	1	0	0	0
49	6	9999	1	1	1	1	1	2	2	0								1	1	1	1	1	1	1	1	0	0	0	0	0				0	0	0	0			3	0	2		0.436206	1	1	0	0	0
34	3	9999	1	1	1	1	1	1	1	1	2	1	0	1	1	1	1	1	1	1	2	1	1	1	1	1	0	0	0	0	1	1	1	0	0	0	0			1	0	2	0	0.566823	1	1	0	0	0
57	3	9999	1	1	1	1	1	2	99	1	2	1	0	1	1	1	1	1	1	1	1	1	1	1	1	1	0	0	0	0	1	0	1	0	0	0	0			3	0	2	0	0.436206	1	1	0	0	0
28	3	9999	1	1	1	1	1	3	2	1	3	1	0	0	0	1	1	1	1	1	1	1	1	1	1	1	0	0	0	0	1	1	0	0	0	0	0			3	0	1	0	1.00864	1	1	0	0	0
49	6	9999	1	1	1	1	1	99	99	99	99	1	0	0	0	1	1	1	1	1	1	1	1	1	1	1	0	0	0	0	1	0	0	0	0	0	0			1	0	2	0	0.436206	1	1	0	0	0
27	3	9999	1	1	1	1	1	2	2	1	2	1	0	0	0	1	1	1	1	1	1	1	1	1	1	1	0	0	0	0	1	0	1	0	0	0	0			2	0	1		1.00864	1	1	0	0	0
38	3	9999	1	1	1	1	1	2	2	1	2	1	0	0	0	1	1	1	1	1	1	1	1	1	1	1	0	0	0	0	1	0	1	0	0	0	0			2	0	1	0	0.697381	1	1	0	0	0
35	3	9999	1	1	1	1	1	2	2	1	2	1	0	0	0	1	1	1	1	1	1	1	1	1	1	1	0	0	0	0	1	0	1	0	0	0	0			2	0	2	0	0.46234	1	1	0	0	0
30	3	9999	1	1	1	1	1	2	2	1	2	1	0	1	0	1	99	1	1	1	1	1	1	1	1	2	0	0	0	0	1	0	1	0	0	0	0	0		2	1	1	0	1.00864	1	1	0	0	0
27	1	9999	1	1	1	1	1	2	2	1	2	1	0	1	1	1	1	1	1	1	1	1	1	1	1											0	0			2	0	1	0	1.00864	0	1	0	0	0
27	3	9999	1	1	1	1	1	2	2	1	2	1	0	1	1	1	1	1	1	1	1	1	1	1	1	1	0	0	0	0	1	0	1	0	0	0	0			2	0	2	0	0.566823	1	1	0	0	0
47	6	9999	1	1	1	1	1	2	2	1	2	1	0	0	0	1	1	1	1	1	1	1	1	1	1	1	0	0	0	0	1	0	0	0	0	0	0			2	0	2		0.436206	1	1	0	0	0
43	3	9999	1	1	1	1	1	2	2	1	2	1	0	0	0	1	1	1	1	1	1	1	1	1	1	1	0	0	0	0	1	0	0	0	0	0	0			2	0	2	0	0.46234	1	1	0	0	0
22	1	9999	1	1	1	1	1	2	99	1	99	1	0	0	99	1	1	1	1	1	1	1	1	1	1	1	0	0	0	0	1	1	1	0	0	0	0			2	0	2	0	0.583563	1	1	0	0	0
54	1	9999	1	1	1	1	1	2	3	1	2	1	0	0	0	1	1	1	1	1	1	1	1	1	1	1	0	0	0	0	1	0	0	0	0	0	0			2	0	2	0	0.436206	1	1	0	0	0
28	3	9999	1	1	1	1	1	99	99	1	99	1	0	0	0	1	1	1	1	1	1	1	1	1	1	1	0	0	0	0	1	0	0	0	0	0	0			2	0	2	0	0.566823	1	1	0	0	0
55	6	9999	1	1	1	1	1	2	2	1	2	1	0	0	0	1	1	1	1	1	1	1	1	1	1	1	0	0	0	0	1	0	0	0	0	0	0			1	0	2	0	0.436206	1	1	0	0	0
17	1	9999	1	0	0	1	1	3	3	1	3	1	0	0	0	1	1	1	1	1	1	1	1	1	1	1	0	0	0	0	1	1	1	0	0	0	0			2	0	1	0	0.602808	1	1	0	0	0
37	3	0	1	1	1	1	1	2	1	1	2	1	0	1	1	1	1	1	1	1	1	1	1	1	1	1	0	0	0	0	2	0	1	0	0	0	0			1	0	2		0.46234	1	1	0	0	0
21	3	1	1	1	1	1	1	2	3	1	3	1	0	0	0	1	1	1	1	1	1	1	1	1	1	0	0	0	1	0	1	0	0	0	0	0	0			2	0	2		0.583563	1	1	0	0	0
23	3	1	1	1	1	1	1	2	3	1	2	1	0	0	0	1	1	1	1	1	1	1	1	1	1	0	0	0	1		1	0	1	0	0	0	0			1		2	0	0.583563	1	1	0	0	0
37	3	0	1	1	1	1	1	99	99	1	2	1	0	0	0	1	1	1	1	1	1	1	1	1	1	1	0	0	0	0	1	0	1	0	0	0	0			2	0	2		0.46234	1	1	0	0	0
53	3																									1	0	0	0	0	1	0	1	0	0	0	0			1	0	2	0	0.436206	1	1	0	0	0
52	3	6	1	1	1	1	1	2	3	1	2	1	0	0	0	1	1	1	1	1	1	1	1	1	1	1	0	0	0	0	1	0	1	0	0	0	0			1	0	1	0	0.731437	1	1	0	0	0
22	3	2	1	1	99	1	1	2	3	0								1	1	1	1	1	1	1	1	0	0	0	1		1	0	1	0	0	0	0			1		2	0	0.583563	1	1	0	0	0
24	3	1	1	1	1	1	1	2	3	1	2	1	0	0	0	1	1	1	1	1	1	1	1	1	1	1	0	0	0	0	1	1	1	0	0	0	0			2	0	2		0.583563	1	1	0	0	0
40	3	2	1	1	1	1	1	2	1	1	2	1	0	0	0	1	1	1	1	1	1	1	1	1	1	1	0	0	1	0	1	0	1	0	0	0	0			2	1	2		0.46234	1	1	0	0	0
19	1	1	1	1	1	1	1	2	1	1	2	1	0	0	0	1	1	1	1	1	1	1	1	1	1											0	0			2	0	2	0	0.583563	0	1	0	0	0
16	1																																			0	0			2	0	2	0	0.583563	0	1	0	0	0
36	3	2	1	1	1	1	1	1	3	1	3	1	0	0	0	1	1	1	1	1	1	1	1	1	1	1	0	0	0	0	1	1	1	0	0	0	0			2	0	2		0.46234	1	1	0	0	0
34	3	2	1	1	1	1	1	2	3	1	2	1	0	99	1	1	1	1	1	1	1	1	1	1	1	0	0	0	1		1	1	1	0	0	0	0			1		2	0	0.566823	1	1	0	0	0
19	1																									1	0	0	0	0	2	0	0	0	0	0	0			1	0	1	0	0.602808	1	1	0	0	0
23	3	9999	1	1	1	1	1	2	3	1	2	1	99	1	1	1	1	1	1	1	1	1	1	1	1	1	0	0	0	0	1	0	1	0	0	0	0			2	0	2	0	0.583563	1	1	0	0	0
43	6	5	1	1	1	1	1	2	3	1	2	1	0	0	0	1	1	1	1	1	1	1	1	1	1	1	0	0	0	0	2	0	1	0	0	0	0	0		1	0	2		0.46234	1	1	0	0	0
30	3	9999	1	1	99	1	1	2	2	1	2	1	0	0	0	1	1	1	1	1	1	1	1	1	1	1	0	0	0	0	1	1	0	0	0	0	0			1	0	2	0	0.566823	1	1	0	0	0
47	3	4	1	1	1	1	1	2	2	1	2	1	0	0	0	1	1	1	1	1	1	1	1	1	1	1	0	0	0	0	1	0	1	0	0	0	0			2	0	2	0	0.436206	1	1	0	0	0
20	1	9999	1	1	1	1	1	2	2	1	2	1	0	0	0	1	1	1	1	1	1	1	1	1	1	2	0	0	0	0	1	0	1	0	0	0	0			1	1	1	0	0.602808	1	1	0	0	0
27	3	9999	1	1	1	1	1	2	2	1	2	1	0	0	0	1	1	1	1	1	1	1	1	1	1	1	0	0	0	0	1	0	1	0	0	0	0			1	0	2		0.566823	1	1	0	0	0
51	3	9999	1	1	1	1	1	2	2	1	2	1	0	0	0	1	1	1	1	1	1	1	1	1	1	1	0	0	0	0	1	0	0	0	0	0	0			2	0	2		0.436206	1	1	0	0	0
32	3	9999	1	1	1	1	1	2	2	1	2	1	0	0	0	1	1	1	1	1	1	1	1	1	1	1	0	0	0	0	1	0	0	0	0	0	0			1	0	2	0	0.566823	1	1	0	0	0
58	6	9999	1	1	1	1	1	2	2	1	2	1	0	0	0	1	1	1	1	1	1	1	1	1	1	1	0	0	0	0	1	1	0	0	0	0	0			2	0	2	0	0.436206	1	1	0	0	0
38	5	2	1	1	1	1	1	2	2	1	2	1	0	0	0	1	1	1	1	1	1	1	1	1	1	1	0	0	0	0	1	0	0	0	0	0	0			2	0	1		0.697381	1	1	0	0	0
37	6	9999	1	1	1	1	1	2	2	1	2	1	0	0	0	1	1	1	1	1	1	1	1	1	1	1	0	0	0	0	1	0	1	0	0	0	0			2	0	2		0.46234	1	1	0	0	0
35	3	2	1	1	1	1	1	2	3	0								1	1	1	1	1	1	2	1	0	0	0	1	0	1	0	1	0	0	0	0			2	0	2	0	0.46234	1	1	0	0	0
51	3	9999	1	1	1	1	1	2	2	1	2	1	0	1	1	1	1	1	1	1	1	1	1	1	1	0	0	0	1	0	1	0	1	0	0	0	0			1	0	2	0	0.436206	1	1	0	0	0
48	3	2	1	1	1	1	1	2	2	1	2	1	0	1	1	1	1	1	1	1	1	1	1	1	1	1	0	0	0	0	1	0	1	0	0	0	0			1	0	2	0	0.436206	1	1	0	0	0
17	1	9999	1	99	99	99	1	2	2	0								1	1	2	3	1	1	1	1											0	0			2	0	1	0	0.602808	0	1	0	0	0
34	6	9999	1	1	1	1	1	2	2	0	2	0	0	1	1	1	1	1	1	1	1	1	1	1	1	0	0	0	0	0				0	0	0	0		1	1	0	2	0	0.566823	1	1	0	0	0
33	3	9999	1	1	1	1	1	2	3	1	3	1	0	1	1	1	1	1	1	1	1	1	1	1	1	0	0	0	0	0				0	0	0	0			2	0	2	0	0.566823	1	1	0	0	0
52	3	9999	1	1	1	1	1	2	2	1	2	1	0	0	0	1	1	1	1	1	1	1	1	1	1	1	0	0	0	0	1	0	0	0	0	0	0			1	0	2		0.436206	1	1	0	0	0
32	3	9999	1	1	1	1	1	2	2	1	2	1	0	0	0	1	1	1	1	1	1	1	1	1	1	1	0	0	0	0	1	0	0	0	0	0	0			1	0	2	0	0.566823	1	1	0	0	0
47	3	9999	1	1	1	1	1	2	2	1	2	1	0	0	0	1	1	1	1	1	1	1	1	1	1	1	0	0	0	0	1	0	0	0	0	0	0			2	0	2	0	0.436206	1	1	0	0	0
19	1	9999	1	1	99	1	1	2	3	1	2	1	0	0	0	1	1	1	1	1	1	1	1	1	1											0	0		1		0	1	0	0.602808	0	0	0	1	0
42	3	9999	1	1	1	1	1	2	3	1	2	1	0	0	0	1	1	1	1	1	1	1	1	1	1	1	0	0	0	0	1	1	0	0	0	0	0			1	0	2	0	0.46234	1	1	0	0	0
24	3	0	1	1	1	1	1	2	3	1	2	1	0	0	0	1	1	1	1	1	1	1	1	1	5	0	0	0	1	0	1	0	1	0	0	0	0			1	0	2	0	0.583563	1	1	0	0	0
54	5	0	1	1	1	1	1	2	2	1	2	1	0	0	0	1	1	1	1	1	1	1	1	1	1	1	0	0	0	0	2	0	1	0	0	0	0			1	0	2	0	0.436206	1	1	0	0	0
48	3	2	1	1	1	1	0	1	1	1	2	1	0	0	0	1	1	1	1	1	1	1	1	1	1	1	0	0	0	0	1	0	1	0	0	1	0			2	0	1		0.731437	1	1	0	0	0
50	3	0	1	1	1	1	1	2	3	1	2	1	0	0	0	1	1	1	1	1	1	1	1	1	1	1	0	0	0	0	1	0	1	0	0	0	0			2	0	1	0	0.731437	1	1	0	0	0
45	3	10	1	1	88	1	1	2	3	1	2	1	0	0	0	1	1	1	1	1	1	1	1	1	1	1	0	0	0	0	1	0	1	0	0	0	0			1	0	2	0	0.436206	1	1	0	0	0
53	3	6	1	1	1	1	1	2	3	1	2	1	0	0	0	1	1	1	1	1	1	1	1	1	1	1	0	0	0	0	1	0	1	0	0	0	0			1	0	2	0	0.436206	1	1	0	0	0
24	1	9999	1	1	1	99	1	2	2	0								1	1	1	1	1	1	1	1											0	0			2	0	1	0	0.602808	0	1	0	0	0
38	3	3	1	1	0	0	1	2	2	1	1	1	0	1	1	1	1	1	1	1	1	1	1	1	1	1	0	0	0	0	1	0	0	0	0	0	0			2	0	1		0.697381	1	1	0	0	0
56	3	2	1	1	1	1	1	1	1	1	1	1	0	1	1	1	1	1	1	1	1	1	1	1	1	1	0	0	0	0	1	0	1	0	0	0	0			2	0	2	0	0.436206	1	1	0	0	0
53	3	9999	1	1	1	1	1	2	2	1	2	1	0	1	1	1	1	1	1	1	1	1	1	1	1	1	0	0	0	0	1	1	1	0	0	0	0			1	0	2		0.436206	1	1	0	0	0
53	3	9999	1	1	1	1	1	2	2	0								1	1	1	1	2	1	1	1	0	0	0	1	0	1	0	0	0	0	0	0			2	0	2	0	0.436206	1	1	0	0	0
37	3	2	1	1	1	1	1	2	2	1	2	1	0	1	1	1	1	1	1	1	1	1	1	1	1	1	0	0	0	0	1	0	99	0	0	0	0			1	0	2	0	0.46234	1	1	0	0	0
44	6	9999	1	1	1	1	1	2	2	1	2	1	0	1	1		1	1	1	1	1	1	1	1	2	1	0	0	0	0	1	0	1	0	0	0	0			1	0	2		0.46234	1	1	0	0	0
19	3	0	1	1	1	1	1	2	1	1	2	1	0	0	0	1	1	1	1	1	1	1	1	1	1	1	0	0	0	0	1	0	1	0	0	0	0			1	0	2	0	0.583563	1	1	0	0	0
24	1	9999	1	1	1	1	1	2	2	1	99	1	0	0	0	1	1	1	1	1	1	1	1	1	1	1	0	0	0	0	1	0	0	0	0	0	0			2	0	2	1	0.583563	1	1	0	0	0
30	3	2	1	1	1	1	1	2	2	0								1	1	1	1	1	1	1	2	1	0	0	0	0	1	0	1	0	0	0	0			1	0	2	0	0.566823	1	1	0	0	0
36	3	9999	1	1	1	1	1	2	2	1	2	1	0	1	1	1	1	1	1	1	1	1	1	1	1	1	0	0	0	0	1	0	1	0	0	0	0			1	0	1	0	0.697381	1	1	0	0	0
37	3	9999	1	1	1	1	1	2	2	1	2	1	0	1	1	1	1	1	1	1	1	1	1	1	1	0	0	0	1	0	1	0	1	0	0	0	0			2	0	2	0	0.46234	1	1	0	0	0
25	1	9999	1	1	1	1	1	99	99	1	99	1	0	0	0	1	1	1	1	1	1	1	1	1	1	1	0	0	0	0	1	0	0	0	0	0	0			2	0	2	1	0.566823	1	1	0	0	0
59	6	9999	1	1	1	1	1	2	1	1	1	1	0	0	0	1	1	1	1	1	1	1	1	1	1	1	0	0	0	0	1	0	0	0	0	0	0			2	0	2		0.436206	1	1	0	0	0
36	3																									0	0	0	1		1	0	1	0	0	0	0			1		2	0	0.46234	1	1	0	0	0
53	6	9999	1	1	1	1	1	2	2	1	2	1	0	0	0	1	1	1	1	1	1	1	1	1	1	1	0	0	0	0	1	0	0	0	0	0	0			2	0	2		0.436206	1	1	0	0	0
32	3	9999	1	1	1	1	0	2	2	1	2	1	0	0	0	1	1	1	1	1	1	1	1	1	1	1	0	0	0	0	1	0	1	0	0	0	0			2	0	1		1.00864	1	1	0	0	0
23	3	9999	1	1	1	1	1	2	2	1	2	1	0	0	0	1	1	1	1	1	1	1	1	1	1	1	0	0	0	0	1	0	1	0	0	0	0			1	0	2	0	0.583563	1	1	0	0	0
59	3	9999	1	1	1	1	1	2	2	1	2	1	0	0	0	1	1	1	1	1	1	1	1	1	1	1	0	0	0	0	1	1	0	0	0	0	0			2	0	2	0	0.436206	1	1	0	0	0
32	3	9999	1	1	1	1	1	2	2	1	2	1	0	0	0	1	1	1	1	1	1	1	1	1	1	1	0	0	0	0	1	1	0	0	0	0	0			1	0	2		0.566823	1	1	0	0	0
29	3	2	1	1	1	1	1	2	2	1	2	1	0	0	0	1	1	1	1	1	1	1	1	1	1	1	0	0	0	0	1	0	0	0	0	0	0			1	0	2		0.566823	1	1	0	0	0
24	3	15	1	1	1	1	1	2	2	1	1	1	0	0	0	1	1	1	1	1	1	1	1	1	1	1	0	0	0	0	1	0	1	0	0	0	0			1	0	2	0	0.583563	1	1	0	0	0
27	3																									1	0	0	0	0	1	0	1	0	0	0	0			1	0	2		0.566823	1	1	0	0	0
55	6	1	0	1	1	1	0	2	3	1	2	1	0	0	0	1	1	1	1	1	1	1	1	1	1											0	0			1		2		0.436206	1	1	0	0	0
47	6	0	1	1	1	1	1	2	3	0								5	1	1	1	1	1	1	1											0	0			2		2	0	0.436206		1	0	0	0
42	3																									1	0	0	0	0	1	0	1	0	0	0	0			1	0	2	0	0.46234	1	1	0	0	0
43	3	2	1	1	1	1	1	2	1	1	1	1	0	1	1	1	1	1	1	1	1	1	2	3	3	1	0	0	0	0	1	1	1	0	0	0	0			1	0	2		0.46234	1	1	0	0	0
35	1	1	1	1	1	1	1	2	3	1	2	1	0	0	0	1	1	1	1	1	1	1	1	1	1	1	0	0	0	0	2	0	1	0	0	0	0			1	0	2	0	0.46234	1	1	0	0	0
47	3	2	1	1	1	1	1	1	2	1	1	1	0	1	1	1	1	1	1	1	1	1	1	1	2	1	0	0	0	0	1	0	0	0	0	0	0			1	0	2		0.436206	1	1	0	0	0
55	3	9999	1	1	1	1	1	1	2	1	2	1	0	1	0	1	1	1	1	1	1	1	1	1	1	0	0	0	0	0				0	0	0	0			1	0	2	0	0.436206	1	1	0	0	0
22	1	9999	99	99	99	99	1	2	1	0								1	1	1	1	1	1	1	1	1	0	0	0	0	1	1	1	0	0	0	0			5	0	1	0	0.602808	1	1	0	0	0
31	1	3	1	1	1	1	1	2	2	1	2	1	0	0	0	1	1	1	1	1	1	1	1	1	1	1	0	0	0	0	2	0	1	0	0	0	0			2	0	2	0	0.566823	1	1	0	0	0
40	3	9999	1	1	1	1	1	1	2	1	2	1	0	1	1	1	1	1	1	1	1	1	1	1	2	1	0	0	0	0	1	0	1	0	0	0	0			3	0	2	0	0.46234	1	1	0	0	0
37	3	9999	1	99	99	99	1	2	2	0								1	2	1	1	1	1	1	1	1	0	0	0	0	1	0	1	0	0	0	0			2	0	1	0	0.697381	1	1	0	0	0
20	3	0	0	1	1	1	1	99	99	0								1	1	1	1	1	1	1	1	1	0	0	0	0	1	0	1	0	0	0	0			1	0	2		0.583563	1	1	0	0	0
36	6	2	1	1	1	1	1	2	2	1	2	1	0	0	0	1	1	1	1	1	1	1	1	1	1	1	0	0	0	0	1	0	1	0	0	0	0			2	0	2		0.46234	1	1	0	0	0
59	6	4	1	1	1	1	1	99	99	1	99	1	0	0	0	1	1	1	1	1	1	1	1	1	1	1	0	0	0	0	1	0	0	0	0	0	0			2	0	2		0.436206	1	1	0	0	0
45	3	6	1	1	1	0	1	2	1	1	2	1	0	0	0	1	1	1	1	1	1	1	1	1	4	1	0	0	0	0	1	0	1	0	0	0	0			2	0	2	0	0.436206	1	1	0	0	0
56	4	1	1	99	1	1	1	2	3	1	3	1	0	0	0	1	1		1	1	1	1	1	1	5	8888	88	88	88	88	1	88	88	0	0	0	0			1	1	2		0.436206	1	1	0	0	0
23	1	9999	1	1	1	1	0	99	3	1	3	1	0	0	0	1	1	1	1	1	1	1	1	1	1	0	0	2	0	0	2	1	1	0	0	0	0			1	1	2		0.583563	1	1	0	0	0
45	5	4	0	1	1	1	1	2	1	1	2	1	0	0	0	1	1	1	1	1	1	1	1	4	4	1	0	0	0	0	1	0	1	0	0	0	0			2	0	2	0	0.436206	1	1	0	0	0
41	5	3	1	0	0	1	1	2	1	1	1	1	1	0	0	1	1	5	1	1	1	1	1	1	5	1	0	0	0	0	2	0	1	0	0	0	0			1	0	1	0	0.697381	1	1	0	0	0
34	3	9999	1	1	1	1	0	2	1	1	3	1	0	1	1	1	1	1	1	1	1	1	4	1	4	0	0	0	1	0	1	1	0	0	0	0	0			1	0	2		0.566823	1	1	0	0	0
53	3	2	1	99	99	99	1	2	3	1	2	1	0	0	1	1	1	1	1	1	1	1	3	1	4	1	0	0	0	0	1	0	1	0	0	0	0	0		1	0	1	0	0.731437	1	1	0	0	0
31	1	9999	1	1	1	1	1	2	3	1	1	1	1	0	1	1	1	1	1	1	1	1	1	4	4	2	0	0	0	0	2	1	0	0	0	0	0			2	1	1		1.00864	1	1	0	0	0
42	1	9999	1	1	1	1	1	3	3	1	1	1	0	0	1	1	1	1	1	1	1	1	3	1	4	0	99	1	0	0	2	0	1	0	0	0				1	1	2		0.46234	1	1	0	0	0
59	2	9999	1	1	1	1	1	2	3	1	2	1	0	0	0	1	1	1	1	1	1	1	1	1	4	1	0	0	0	0	1	0	1	0	0	0	0			2	0	2	0	0.436206	1	1	0	0	0
35	6	6	1	1	99	1	1	99	3	1	99	1	0	0	1	1	1	1	1	1	1	1	4	1	5	0	0	1	0	0	3	0	0	0	0	0	0	1		2	0	2	0	0.46234	1	1	0	0	0
31	1	9999	1	1	1	1	1	2	3	1	1	1	0	1	0	1	1	1	1	1	1	1	1	1	4	1	0	0	0	0	2	0	0	0	0	0	0			1	0	2		0.566823	1	1	0	0	0
21	1																									1	0	0	0	0	2	1	0	0	0	0	0			2	0	1	0	0.602808	1	1	0	0	0
47	6	5	1	0	1	1	1	2	1	1	1	1	0	0	1	1	1	1	1	1	1	1	1	1	5	0	0	0	0	0				88	88	0	0	1		1	0	2	0	0.436206	1	1	0	0	0
21	1	1	1	1	1	1	1	2	3	1	2	88	1	1	1	1	1	1	1	1	1	1	1	1	4	3	2	0	0	0	2	1	1	0	0	0	0			5	1	1	0	0.602808	1	1	0	0	0
37	3	4	1	1	1	99	1	2	2	1	2	1	0	1	1	1	1	1	1	1	1	1	1	1	5	1	0	0	0	0	1	1	1	1	0	0	0			1	0	2		0.46234	1	1	0	0	0
38	3	9999	1	1	1	1	1	2	3	1	3	1	0	0	1	1	1	1	1	1	1	1	1	1	1	1	0	0	0	0	1	0	1	0	0	0	0			1	0	2	1	0.46234	1	1	0	0	0
48	5	6	1	1	1	1	1	3	2	1	3	1	0	1	1	1	1	1	1	1	1	1	5	1	4	1	0	0	0	0	2	0	0	0	0	0	0			1	0	2		0.436206	1	1	0	0	0
19	1	9999	1	1	1	1	1	2	2	0								1	1	1	1	1	1	1	1	1	1	0	0	0	2	1	0	0	0	0	0			2	1	1	0	0.602808	1	1	0	0	0
19	3	0	1	1	1	1	1	3	3	0								1	1	1	1	1	1	1	1	1	0	0	0	0	1	0	1	0	0	0	0			4	0	1	0	0.602808	1	1	0	0	1
43	3	9999	1	1	1	1	1	2	2	0								1	1	1	1	1	1	1	1	1	0	0	0	0	1	1	0	0	0	0	0			2	0	2		0.46234	1	1	0	0	0
30	5	0	1	1	0	0	1	2	2	1	3	1	0	1	1	1	1	1	1	1	1	1	1	1	1	1	0	0	0	0	1	1	1	0	0	1	0			3	0	1		1.00864	1	1	0	0	0
52	3	9999	1	1	1	1	1	2	3	1	2	1	0	1	1	1	1	1	1	1	1	1	1	1	1	1	0	0	0	0	1	0	0	0	0	0	0			2	0	1	0	0.731437	1	1	0	0	0
56	3	9999	1	1	0	0	1	2	2	0								1	1	1	1	1	1	1	1	1	0	0	0	0	2	0	0	0	0	0	0			2	0	2	0	0.436206	1	1	0	0	0
38	3	0	1	1	1	1	1	2	2	1	2	1	0	1	1	1	1	1	1	1	1	1	1	1	1	1	0	0	0	0	1	1	1	1	1	0	0			2	0	2	0	0.46234	1	1	0	0	0
36	3	9999	1	1	1	1	1	2	2	1	2	1	0	1	1	1	1	1	1	1	1	1	1	1	1	1	0	0	0	0	1	1	1	1	1	0	0			2	0	2		0.46234	1	1	0	0	0
34	3	0	1	1	1	1	1	2	2	1	2	1	0	0	0	1	1	1	1	1	1	1	1	1	1	0	0	0	1	0	1	1	0	0	0	0	0			2	0	2		0.566823	1	1	0	0	0
38	3	0	1	1	1	1	1	2	2	0								1	1	1	1	1	1	1	1	1	0	0	0	0	1	1	0	0	0	0	0			2	0	2	0	0.46234	1	1	0	0	0
52	3	3	1	1	1	1	1	2	3	0								1	1	1	1	1	1	1	1	1	0	0	0	0	1	1	0	0	0	0	0			2	0	2		0.436206	1	1	0	0	0
32	3	0	1	99	99	1	1	2	2	1	2	1	0	1	1	1	1	1	1	1	1	1	1	1	1	1	1	0	0	0	1	1	1	0	0	1	1	1		2	1	1	0	1.00864	1	1	0	0	0
37	5	9999	1	1	1	1	1	2	3	1	3	1	0	0	0	1	1	1	1	1	1	1	1	4	4	2	0	0	0	0	2	0	1	0	0	0	0			1	1	2	1	0.46234	1	1	0	0	0
21	1	2	1	1	1	1	1	2	3	0								1	1	1	3	3	4	4	4	3	0	0	0	0	2	1	1	0	0	0	0			2	1	1	0	0.602808	1	1	0	0	0
42	3	2	1	1	1	1	1	2	2	0								1	1	1	1	1	1	1	1	0	0	0	1	0	1	0	1	0	0	0	0			2	0	2	0	0.46234	1	1	0	0	0
19	1	0	1	1	1	1	1	2	2	0								1	1	1	1	1	1	1	1	0	1	0	0	0	1	1	1	0	0	0	0	1		2	0	2	0	0.583563	1	1	0	0	0
47	6	0	1	1	1	1	1	2	2	1	2	1	88	1	0	0	1	1	1	1	1	1	1	1	1	1	0	0	0	0	2	0	0	0	0	0	0			1	0	2		0.436206	1	1	0	0	0
20	1	0	1	1	99	1	1	2	2	1	2	1	0	1	1	1	1	1	1	1	1	1	1	1	1	2	0	0	0	0	2	1	0	0	0	0	0			2	1	1	0	0.602808	1	1	0	0	0
43	3	0	1	1	1	1	1	2	2	0								1	1	1	1	1	1	1	1	1	0	0	0	0	1	1	1	0	0	0	0			2	0	2	0	0.46234	1	1	0	0	0
31	3	3	1	1	1	1	1	2	3	0								1	1	1	1	1	1	1	1	0	0	0	1	0	1	1	1	0	0	0	0			2	0	2	0	0.566823	1	1	0	0	0
29	3	8	1	88	1	1	1	2	2	1	2	1	0	1	1	1	0	1	1	2	2	2	1	3	3	1	0	0	0	0	1	1	1	0	0	0	0			2	0	2	0	0.566823	1	1	0	0	0
38	3	0	1	1	1	1	1	2	2	1	2	1	0	0	1	0	0	1	1	1	1	1	1	1	1	0	0	0	1		1	1	0	0	0	0	0			2		2		0.46234	1	1	0	0	0
19	1	0	1	99	1	99	1	2	2	0								1	1	1	1	1		1	1	2	0	0	0	0	2	1	1	0	0	0	0			2	1	1	0	0.602808	1	1	0	0	0
18	1	2	1	1	1	1	1	2	2	0								1	1	2	2	2	1	1	1	1	0	0	0	0	2	1	0	0	0	0	0			1	0	1		0.602808	1	1	0	0	0
27	5	0	0	99	1	99	1	2	2	1	2	1	0	0	0	1	1	1	1	1	1	1	1	1	1	1		0	0	0	1	1	1	0	0	0	0			1		2		0.566823	1	1	0	0	0
22	3	0	1	1	1	1	1	2	2	0								1	1	1	1	1	1	1	1	2	1	0	0	0	1	1	1	0	0	0	0			2	1	1	0	0.602808	1	1	0	0	0
23	5	9	1	1	1	1	1	2	2	1	99	1	0	0	0	1	1	1	1	1	1	1	1	1	5	1	1	0	0	0	2	0	0	0	0	0	0	0		2	1	1	0	0.602808	1	1	0	0	0
53	6	5	1	1	1	1	1	2	3	0								1	1	1	1	1	1	1	5	0	0	0	0	0				88	0	0	0			2	0	2	0	0.436206	1	1	0	0	0
20	1	9999	1	1	1	1	1	2	1	1	2	1	0	1	0	1	1	1	1	1	1	1	1	1	1	0	1	0	0	0	2	1	1	0	0	0	0			1	0	2	0	0.583563	1	1	0	0	0
41	5	1	1	1	0	1	1	2	1	1	2	1	0	1	0	1	1	1	1	1	1	1	1	1	5	0	0	0	1	0	2	0	1	0	0	0	0			2	0	2	0	0.46234	1	1	0	0	0
43	3	3	1	1	1	1	1	2	3	1	3	1	0	1	1	1	1	1	1	3	1	1	1	1	1	1	0	0	0	0	1	1	1	0	0	0	0			1	0	2		0.46234	1	1	0	0	0
37	3	0	1	1	1	0	1	2	2	1	3	1	0	0	0	1	1	1	1	1	1	1	1	1	1	1	0	0	0	0	1	0	0	0	0	0	0		0		0	1		0.697381	1	0	0	1	0
32	3	8	1	1	0	1	1	2	2	1	2	1	0	0	0	0	0	1	1	1	1	1	1	1	1	1	0	0	0	0	1	0	1	0	0	0	0			1	0	2	0	0.566823	1	1	0	0	0
19	3	0	1	1	1	1	1	2	2	0								1	1	1	1	1	1	1	1	1	0	0	0	0	1	0	0	0	0	0	0			1	0	2	1	0.583563	1	1	0	0	0
24	1	9999	1	1	1	1	1	2	2	0								1	1	1	1	1	1	1	1									0	0	1	1			1		1	0	0.602808		1	0	0	0
22	1	0	1	1	1	1	1	2	2	0								1	1	1	1	1	1	1	1	5	0	1	0	0	1	1	1	0	0	0	0			2	1	1	0	0.602808	1	1	0	0	0
30	3	0	1	1	1	1	1	2	2	1	2	1	0	1	1	1	1	1	1	1	1	1	1	1	1	1	2	0	0	0	2	1	1	0	0	0	0			6	1	1	0	1.00864	1	1	0	0	0
52	3	9	99	1	99	0	1	2	3	1	3	1	0	1	1	1	1	1	1	1	1	1	1	1	5	1	0	0	0	0	1	0	99	0	0	0	0			2	0	2	0	0.436206	1	1	0	0	0
52	6	9999	1	0	0	0	1	2	3	1	2	1	0	1	1	1	99	1	1	1	1	1	1	1	5	1	0	0	0	0	1		88	88	88	0	0			1	0	2		0.436206	1	1	0	0	0
47	3	2	1	1	1	0	1	2	3	1	3	1	0	0	0	1	1	1	1	1	3	1	1	1	4	0	0	1	0	0	1	0	1	0	0	0	0			2	0	2		0.436206	1	1	0	0	0
44	3	9999	1	1	99	99	1	2	3	1	2	1	0	1	1	1	1	1	1	1	1	1	1	1	5	1	99	99	9	9	1	0	1	0	0	0	0	1		2	1	1	0	0.697381	1	1	0	0	0
39	3	9	1	1	1	1	1	99	99	1	99	1	0	1	0	1	1	1	1	1	1	1	3	1	4	1	0	0	0	0	1	0	1	0	0	0	0			2	0	2	0	0.46234	1	1	0	0	0
17	1																																			0	0		1		0	2		0.583563	0	0	0	0	0
58	6	15	1	0	0	1	1	2	1	1	3	1	0	0	0	1	1	1	1	1	1	1	1	1	4	0	0	0	0	0				0	0	0	0			1	0	2		0.436206	1	1	0	0	0
49	6	9	1	1	1	1	1	2	2	1	99	1	0	1	0	1	0	5	1	1	1	1	1	1	5	0	0	0	0	0				0	88	0	0	1		2	0	2	0	0.436206	1	1	0	0	0
27	5	9	1	1	1	1	0	3	3	1	99	1	0	0	0	1	1	1	1	1	1	1	1	5	5	1	0	0	0	0	1	0	0	1	0	0	0	1		2	0	2	0	0.566823	1	1	0	0	0
57	3	1	1	1	1	1	1	2	3	1	2	1	0	1	0	0	1	5	1	1	5	1	1	1	5	1	0	0	0	0	1	0	0	0	0	0	0			2	0	2	0	0.436206	1	1	0	0	0
20	3	0	99	1	1	1	1	2	2	1	3	1	0	1	1	1	1	1	1	1	1	1	1	1	1	1	0	0	0	0	1	1	1	0	0	0	0			1	0	2	0	0.583563	1	1	0	0	0
31	3	9	1	1	1	1	1	3	3	1	2	1	0	1	1	1	1	1	1	1	1	1	1	1	5	0	0	0	1	0	1	0	0	0	0	0	0			1	0	2	0	0.566823	1	1	0	0	0
19	1	1	0	1	1	1	1	2	3	1	3	1	0	0	0	1	1	1	1	1	1	1	1	1	5	2	0	0	0	0	2	0	1	0	1	0	0			2	1	2	0	0.583563	1	1	0	0	0
32	3	0	1	1	1	1	1	2	2	0								1	1	1	1	1	1	1	1	0	0	0	1	0	1	0	1	0	0	0	0	1		1	0	2	0	0.566823	1	1	0	0	0
35	3	3	1	1	1	1	1	2	2	1	2	1	0	0	1	1	1	1	1	1	1	1	1	1	1	1	0	0	0	0	1	1	1	0	0	0	0			2	0	2	0	0.46234	1	1	0	0	0
58	2	0	0	0	0	0	1	2	2	1	2	1	0	1	0	1	1	1	1	1	1	1	1	1	1	1	0	0	0	0	1	1	1	0	0	0	0			2	0	1	0	0.731437	1	1	0	0	0
52	3	3	1	1	1	1	1	2	2	0								1	1	1	1	1	1	1	1	1	0	0	0	0	1	1	1	0	0	0	0			2	0	2	0	0.436206	1	1	0	0	0
40	1	5	1	1	99	1	0	3	99	1	1	1	1		1	1	1	1	1	1	1	1	1	1	5	1	0	0	0	0	2	0	0	0	0	0				2	0	2	0	0.46234	1	1	0	0	0
32	1	9	1	1	1	1	1	2	3	1	2	1	0	1	1	1	1	1	1	1	1	1	1	1	5	1	0	1	0	0	2	1	1	0	0	0	0			2	1	2		0.566823	1	1	0	0	0
23	3	0	1	0	0	0	1	2	3	0								1	1	1	1	1	3	1	1	1	0	0	0	0	1	0	1	0	0	0	0			1	0	2	0	0.583563	1	1	0	0	0
25	3	1	1	1	0	1	1	2	2	0								1	1	1	1	1	1	3	3	1	0	0	0	0	1	1	1	0	0	0	0			2	0	2	0	0.566823	1	1	0	0	0
29	3	0	1	1	1	0	1	2	2	1	2	1	0	1	1	1	1	1	1	1	1	1	1	1	1	3	0	0	0	0	1	1	1	0	0	0	0			2	1	1	0	1.00864	1	1	0	0	0
53	6	9	1	1	1	1	1	2	1	1	2	1	0	1	0	1	1	1		1	1	2	1	1	5	1	0	0	0	0	2	0	1	1	1	0	0	0		2	0	2		0.436206	1	1	0	0	0
48	6	9999	1	1	1	1	1	2	2	1	1	1	0	0	0	1	1	1	1	1	1	1	1	1	5	1	0	0	0	0	2	1	1	0	0	0	0	1		1	0	2		0.436206	1	1	0	0	0
56	6	3	1	1	1	1	1	2	3	1	1	1	1	1	0	1	1	1	1	1	1	1	1	1	5	0	0	0	0	0				0	0	0	0			2	0	2	0	0.436206	1	1	0	0	0
40	3	1	1	1	1	1	1	2	1	1	2	1	0	0	1	1	1	1	1	1	1	1	1	1	5	1	0	0	0	0	1	0	1	0	0	0	0	1		1	0	2		0.46234	1	1	0	0	0
50	3	9999	1	1	1	1	1	1	1	1	1	1	0	1	0	1	1	1	1	1	1	1	1	1	5	2	0	0	0	0	1	1	1	0	0	0	0	0		2	1	1	0	0.731437	1	1	0	0	0
[truncated: 2,422 more rows]
[truncated: 29 more columns]
